# Supplementary material for: Low‐dose lithium supplementation promotes musculoskeletal and metabolic health in ovariectomized female mice
Source: J Physiol. 2026 Jan 8;604(7):2845–66. doi: 10.1113/JP289990 (PMC13039252; doi:10.1113/JP289990)
Supplement: Supplementary file 2 — Supplementary Dataset 1 [file TJP-604-2845-s005.xlsx]

## Sheet: OVXvsSham.up_GOenrich_significa
Category	GOID	Description	GeneRatio	BgRatio	pvalue	padj	geneID	geneName	Count
BP	GO:0002250	adaptive immune response	75/580	445/17129	1.48212e-31	6.38943e-28	ENSMUSG00000061232/ENSMUSG00000033831/ENSMUSG00000035929/ENSMUSG00000020437/ENSMUSG00000073411/ENSMUSG00000037321/ENSMUSG00000032094/ENSMUSG00000067212/ENSMUSG00000051998/ENSMUSG00000008496/ENSMUSG00000015314/ENSMUSG00000053044/ENSMUSG00000079491/ENSMUSG00000023274/ENSMUSG00000073421/ENSMUSG00000051212/ENSMUSG00000052889/ENSMUSG00000003379/ENSMUSG00000000732/ENSMUSG00000024339/ENSMUSG00000004707/…	H2-K1/Fgb/H2-Q4/Myo1g/H2-D1/Tap1/Cd3d/H2-T23/Lax1/Pou2f2/Slamf6/Cd8b1/H2-T10/Cd4/H2-Ab1/Gpr183/Prkcb/Cd79a/Icosl/Tap2/Ly9/Syk/Ptpn6/Nckap1l/Vsir/Cd40/Lef1/H2-Q7/Il17ra/C4b/Arg1/Pycard/Ighd/Fcamr/Aire/Cd247/Csk/Il27ra/Cracr2a/H2-Eb1/Tnfrsf13b/Il2rb/Swap70/Unc13d/Cd74/H2-Aa/Cd79b/Iglc2/Sash3/H2-DMb1/Klhl6/Fgg/Iglc1/Skap1/Tmem98/Nfkbid/H2-Q6/Ptk2b/Slfn1/Cd244a/Samsn1/Klrd1/Batf/Gzmb/Serpina3g/C1qc/I…	75
BP	GO:0050670	regulation of lymphocyte proliferation	52/580	263/17129	1.99637e-25	4.30317e-22	ENSMUSG00000061232/ENSMUSG00000035929/ENSMUSG00000073411/ENSMUSG00000067212/ENSMUSG00000030798/ENSMUSG00000030830/ENSMUSG00000000706/ENSMUSG00000079491/ENSMUSG00000023274/ENSMUSG00000020053/ENSMUSG00000051212/ENSMUSG00000000732/ENSMUSG00000021457/ENSMUSG00000004266/ENSMUSG00000022488/ENSMUSG00000018168/ENSMUSG00000020101/ENSMUSG00000017652/ENSMUSG00000060550/ENSMUSG00000050357/ENSMUSG00000028581/…	H2-K1/H2-Q4/H2-D1/H2-T23/Cd37/Itgal/Btn1a1/H2-T10/Cd4/Igf1/Gpr183/Icosl/Syk/Ptpn6/Nckap1l/Ikzf3/Vsir/Cd40/H2-Q7/Carmil2/Laptm5/Arg1/Pycard/Ighd/Tspan32/Tnfrsf13b/Tlr9/Igfbp2/Cd6/Cd74/H2-Aa/Sash3/H2-DMb1/H2-DMb2/Pla2g2d/Pawr/Rassf5/Prlr/H2-Q6/Slfn1/Bst1/Cd244a/Flt3l/Rasal3/Il20rb/Coro1a/Btk/Bid/Rac2/Tnfrsf1b/Siglecg/Slc39a10	52
BP	GO:0032944	regulation of mononuclear cell proliferation	52/580	267/17129	4.21581e-25	6.05813e-22	ENSMUSG00000061232/ENSMUSG00000035929/ENSMUSG00000073411/ENSMUSG00000067212/ENSMUSG00000030798/ENSMUSG00000030830/ENSMUSG00000000706/ENSMUSG00000079491/ENSMUSG00000023274/ENSMUSG00000020053/ENSMUSG00000051212/ENSMUSG00000000732/ENSMUSG00000021457/ENSMUSG00000004266/ENSMUSG00000022488/ENSMUSG00000018168/ENSMUSG00000020101/ENSMUSG00000017652/ENSMUSG00000060550/ENSMUSG00000050357/ENSMUSG00000028581/…	H2-K1/H2-Q4/H2-D1/H2-T23/Cd37/Itgal/Btn1a1/H2-T10/Cd4/Igf1/Gpr183/Icosl/Syk/Ptpn6/Nckap1l/Ikzf3/Vsir/Cd40/H2-Q7/Carmil2/Laptm5/Arg1/Pycard/Ighd/Tspan32/Tnfrsf13b/Tlr9/Igfbp2/Cd6/Cd74/H2-Aa/Sash3/H2-DMb1/H2-DMb2/Pla2g2d/Pawr/Rassf5/Prlr/H2-Q6/Slfn1/Bst1/Cd244a/Flt3l/Rasal3/Il20rb/Coro1a/Btk/Bid/Rac2/Tnfrsf1b/Siglecg/Slc39a10	52
BP	GO:0070663	regulation of leukocyte proliferation	53/580	288/17129	2.44207e-24	2.63194e-21	ENSMUSG00000061232/ENSMUSG00000035929/ENSMUSG00000073411/ENSMUSG00000067212/ENSMUSG00000030798/ENSMUSG00000030830/ENSMUSG00000000706/ENSMUSG00000079491/ENSMUSG00000023274/ENSMUSG00000020053/ENSMUSG00000051212/ENSMUSG00000000732/ENSMUSG00000021457/ENSMUSG00000004266/ENSMUSG00000022488/ENSMUSG00000018168/ENSMUSG00000020101/ENSMUSG00000017652/ENSMUSG00000060550/ENSMUSG00000050357/ENSMUSG00000028581/…	H2-K1/H2-Q4/H2-D1/H2-T23/Cd37/Itgal/Btn1a1/H2-T10/Cd4/Igf1/Gpr183/Icosl/Syk/Ptpn6/Nckap1l/Ikzf3/Vsir/Cd40/H2-Q7/Carmil2/Laptm5/Arg1/Pycard/Ighd/Tspan32/Tnfrsf13b/Tlr9/Igfbp2/Cd6/Cd74/H2-Aa/Sash3/H2-DMb1/Grem1/H2-DMb2/Pla2g2d/Pawr/Rassf5/Prlr/H2-Q6/Slfn1/Bst1/Cd244a/Flt3l/Rasal3/Il20rb/Coro1a/Btk/Bid/Rac2/Tnfrsf1b/Siglecg/Slc39a10	53
BP	GO:0046651	lymphocyte proliferation	56/580	333/17129	1.19485e-23	1.0302e-20	ENSMUSG00000061232/ENSMUSG00000035929/ENSMUSG00000073411/ENSMUSG00000067212/ENSMUSG00000030798/ENSMUSG00000030830/ENSMUSG00000000706/ENSMUSG00000015314/ENSMUSG00000079491/ENSMUSG00000023274/ENSMUSG00000020053/ENSMUSG00000051212/ENSMUSG00000021624/ENSMUSG00000003379/ENSMUSG00000000732/ENSMUSG00000021457/ENSMUSG00000004266/ENSMUSG00000022488/ENSMUSG00000018168/ENSMUSG00000020101/ENSMUSG00000017652/…	H2-K1/H2-Q4/H2-D1/H2-T23/Cd37/Itgal/Btn1a1/Slamf6/H2-T10/Cd4/Igf1/Gpr183/Cd180/Cd79a/Icosl/Syk/Ptpn6/Nckap1l/Ikzf3/Vsir/Cd40/Lef1/H2-Q7/Carmil2/Laptm5/Arg1/Pycard/Ighd/Tspan32/Tnfrsf13b/Tlr9/Igfbp2/Cd6/Cd74/H2-Aa/Sash3/H2-DMb1/H2-DMb2/Pla2g2d/Pawr/Rassf5/Prlr/H2-Q6/Slfn1/Bst1/Cd244a/Flt3l/Rasal3/Il20rb/Coro1a/Btk/Bid/Rac2/Tnfrsf1b/Siglecg/Slc39a10	56
BP	GO:0032943	mononuclear cell proliferation	56/580	339/17129	2.95667e-23	2.12437e-20	ENSMUSG00000061232/ENSMUSG00000035929/ENSMUSG00000073411/ENSMUSG00000067212/ENSMUSG00000030798/ENSMUSG00000030830/ENSMUSG00000000706/ENSMUSG00000015314/ENSMUSG00000079491/ENSMUSG00000023274/ENSMUSG00000020053/ENSMUSG00000051212/ENSMUSG00000021624/ENSMUSG00000003379/ENSMUSG00000000732/ENSMUSG00000021457/ENSMUSG00000004266/ENSMUSG00000022488/ENSMUSG00000018168/ENSMUSG00000020101/ENSMUSG00000017652/…	H2-K1/H2-Q4/H2-D1/H2-T23/Cd37/Itgal/Btn1a1/Slamf6/H2-T10/Cd4/Igf1/Gpr183/Cd180/Cd79a/Icosl/Syk/Ptpn6/Nckap1l/Ikzf3/Vsir/Cd40/Lef1/H2-Q7/Carmil2/Laptm5/Arg1/Pycard/Ighd/Tspan32/Tnfrsf13b/Tlr9/Igfbp2/Cd6/Cd74/H2-Aa/Sash3/H2-DMb1/H2-DMb2/Pla2g2d/Pawr/Rassf5/Prlr/H2-Q6/Slfn1/Bst1/Cd244a/Flt3l/Rasal3/Il20rb/Coro1a/Btk/Bid/Rac2/Tnfrsf1b/Siglecg/Slc39a10	56
BP	GO:0070661	leukocyte proliferation	58/580	373/17129	1.07712e-22	6.63351e-20	ENSMUSG00000061232/ENSMUSG00000035929/ENSMUSG00000073411/ENSMUSG00000067212/ENSMUSG00000030798/ENSMUSG00000030830/ENSMUSG00000000706/ENSMUSG00000015314/ENSMUSG00000079491/ENSMUSG00000023274/ENSMUSG00000020053/ENSMUSG00000051212/ENSMUSG00000021624/ENSMUSG00000003379/ENSMUSG00000000732/ENSMUSG00000021457/ENSMUSG00000004266/ENSMUSG00000022488/ENSMUSG00000018168/ENSMUSG00000020101/ENSMUSG00000017652/…	H2-K1/H2-Q4/H2-D1/H2-T23/Cd37/Itgal/Btn1a1/Slamf6/H2-T10/Cd4/Igf1/Gpr183/Cd180/Cd79a/Icosl/Syk/Ptpn6/Nckap1l/Ikzf3/Vsir/Cd40/Lef1/H2-Q7/Carmil2/Laptm5/Arg1/Pycard/Ighd/Tspan32/Tnfrsf13b/Tlr9/Igfbp2/Cd6/Cd74/H2-Aa/Sash3/H2-DMb1/Grem1/H2-DMb2/Pla2g2d/Pawr/Rassf5/Prlr/H2-Q6/Slfn1/Bst1/Cd244a/Flt3l/Rasal3/Il20rb/Coro1a/Btk/Bid/Stat4/Rac2/Tnfrsf1b/Siglecg/Slc39a10	58
BP	GO:0050863	regulation of T cell activation	54/580	373/17129	1.00977e-19	5.44142e-17	ENSMUSG00000061232/ENSMUSG00000024334/ENSMUSG00000035929/ENSMUSG00000073411/ENSMUSG00000067212/ENSMUSG00000030798/ENSMUSG00000051998/ENSMUSG00000030830/ENSMUSG00000000706/ENSMUSG00000067341/ENSMUSG00000079491/ENSMUSG00000023274/ENSMUSG00000073421/ENSMUSG00000020053/ENSMUSG00000031304/ENSMUSG00000000732/ENSMUSG00000021457/ENSMUSG00000004266/ENSMUSG00000022488/ENSMUSG00000020101/ENSMUSG00000027985/…	H2-K1/H2-Oa/H2-Q4/H2-D1/H2-T23/Cd37/Lax1/Itgal/Btn1a1/H2-Eb2/H2-T10/Cd4/H2-Ab1/Igf1/Il2rg/Icosl/Syk/Ptpn6/Nckap1l/Vsir/Lef1/H2-Q7/Carmil2/Laptm5/Dapl1/Arg1/Pycard/Tspan32/Csk/H2-Eb1/Igfbp2/Cd6/Cd74/H2-Aa/Sash3/H2-DMb1/Tcf7/H2-DMb2/Thy1/Pla2g2d/Pawr/H2-Ob/Nfkbid/Dtx1/H2-Q6/Slfn1/Cd244a/Rasal3/Il20rb/Coro1a/Bid/Rac2/Tnfrsf1b/H2-DMa	54
BP	GO:0042113	B cell activation	46/580	275/17129	1.68616e-19	8.07671e-17	ENSMUSG00000061132/ENSMUSG00000051998/ENSMUSG00000008496/ENSMUSG00000090019/ENSMUSG00000073421/ENSMUSG00000051212/ENSMUSG00000021624/ENSMUSG00000031304/ENSMUSG00000052889/ENSMUSG00000003379/ENSMUSG00000000732/ENSMUSG00000021457/ENSMUSG00000004266/ENSMUSG00000076609/ENSMUSG00000022488/ENSMUSG00000018168/ENSMUSG00000017652/ENSMUSG00000027985/ENSMUSG00000028581/ENSMUSG00000028072/ENSMUSG00000104213/…	Blnk/Lax1/Pou2f2/Gimap1/H2-Ab1/Gpr183/Cd180/Il2rg/Prkcb/Cd79a/Icosl/Syk/Ptpn6/Igkc/Nckap1l/Ikzf3/Cd40/Lef1/Laptm5/Ntrk1/Ighd/Il27ra/Tbc1d10c/Tnfrsf13b/Plcg2/Swap70/Tlr9/Dock10/Cd74/Cd79b/Fcrl1/Sash3/Pawr/Spib/Prlr/Ptprj/Ptk2b/St3gal1/Bst1/Themis2/Samsn1/Batf/Cxcr5/Btk/Siglecg/Slc39a10	46
BP	GO:0002478	antigen processing and presentation of exogenous peptide antigen	20/580	40/17129	2.08555e-19	8.99082e-17	ENSMUSG00000061232/ENSMUSG00000024334/ENSMUSG00000035929/ENSMUSG00000073411/ENSMUSG00000067212/ENSMUSG00000067341/ENSMUSG00000079491/ENSMUSG00000073421/ENSMUSG00000024339/ENSMUSG00000060550/ENSMUSG00000031838/ENSMUSG00000060586/ENSMUSG00000038642/ENSMUSG00000024610/ENSMUSG00000036594/ENSMUSG00000079547/ENSMUSG00000037548/ENSMUSG00000041538/ENSMUSG00000073409/ENSMUSG00000037649	H2-K1/H2-Oa/H2-Q4/H2-D1/H2-T23/H2-Eb2/H2-T10/H2-Ab1/Tap2/H2-Q7/Ifi30/H2-Eb1/Ctss/Cd74/H2-Aa/H2-DMb1/H2-DMb2/H2-Ob/H2-Q6/H2-DMa	20
BP	GO:0007159	leukocyte cell-cell adhesion	55/580	407/17129	1.1466e-18	4.49363e-16	ENSMUSG00000061232/ENSMUSG00000024334/ENSMUSG00000035929/ENSMUSG00000073411/ENSMUSG00000053897/ENSMUSG00000067212/ENSMUSG00000030798/ENSMUSG00000051998/ENSMUSG00000030830/ENSMUSG00000000706/ENSMUSG00000067341/ENSMUSG00000079491/ENSMUSG00000023274/ENSMUSG00000073421/ENSMUSG00000020053/ENSMUSG00000031304/ENSMUSG00000024965/ENSMUSG00000000732/ENSMUSG00000021457/ENSMUSG00000004266/ENSMUSG00000022488/…	H2-K1/H2-Oa/H2-Q4/H2-D1/Slc39a8/H2-T23/Cd37/Lax1/Itgal/Btn1a1/H2-Eb2/H2-T10/Cd4/H2-Ab1/Igf1/Il2rg/Fermt3/Icosl/Syk/Ptpn6/Nckap1l/Vsir/Lef1/H2-Q7/Carmil2/Laptm5/Dapl1/Arg1/Pycard/Selplg/Tspan32/H2-Eb1/Igfbp2/Cd6/Cd74/H2-Aa/Sash3/Itgb7/H2-DMb1/H2-DMb2/Thy1/Pla2g2d/Pawr/H2-Ob/Skap1/Nfkbid/Dtx1/H2-Q6/Slfn1/Cd244a/Rasal3/Il20rb/Coro1a/Rac2/H2-DMa	55
BP	GO:0048002	antigen processing and presentation of peptide antigen	23/580	63/17129	2.62954e-18	9.13907e-16	ENSMUSG00000061232/ENSMUSG00000024334/ENSMUSG00000035929/ENSMUSG00000073411/ENSMUSG00000037321/ENSMUSG00000067212/ENSMUSG00000067341/ENSMUSG00000079491/ENSMUSG00000073421/ENSMUSG00000024339/ENSMUSG00000060550/ENSMUSG00000030793/ENSMUSG00000031838/ENSMUSG00000060586/ENSMUSG00000038642/ENSMUSG00000024610/ENSMUSG00000036594/ENSMUSG00000079547/ENSMUSG00000037548/ENSMUSG00000041538/ENSMUSG00000038213/…	H2-K1/H2-Oa/H2-Q4/H2-D1/Tap1/H2-T23/H2-Eb2/H2-T10/H2-Ab1/Tap2/H2-Q7/Pycard/Ifi30/H2-Eb1/Ctss/Cd74/H2-Aa/H2-DMb1/H2-DMb2/H2-Ob/Tapbpl/H2-Q6/H2-DMa	23
BP	GO:0002460	adaptive immune response based on somatic recombination of immune receptors built from immunoglobulin superfamily domains	49/580	333/17129	2.75593e-18	9.13907e-16	ENSMUSG00000061232/ENSMUSG00000035929/ENSMUSG00000020437/ENSMUSG00000073411/ENSMUSG00000067212/ENSMUSG00000008496/ENSMUSG00000015314/ENSMUSG00000079491/ENSMUSG00000023274/ENSMUSG00000073421/ENSMUSG00000000732/ENSMUSG00000024339/ENSMUSG00000004707/ENSMUSG00000004266/ENSMUSG00000022488/ENSMUSG00000020101/ENSMUSG00000017652/ENSMUSG00000027985/ENSMUSG00000060550/ENSMUSG00000002897/ENSMUSG00000073418/…	H2-K1/H2-Q4/Myo1g/H2-D1/H2-T23/Pou2f2/Slamf6/H2-T10/Cd4/H2-Ab1/Icosl/Tap2/Ly9/Ptpn6/Nckap1l/Vsir/Cd40/Lef1/H2-Q7/Il17ra/C4b/Arg1/Ighd/Aire/Il27ra/Cracr2a/Il2rb/Swap70/Unc13d/Cd74/Iglc2/Sash3/Klhl6/Iglc1/Tmem98/Nfkbid/H2-Q6/Klrd1/Batf/Gzmb/C1qc/Il20rb/Btk/Nfkb2/Stat4/Tnfrsf1b/Il1rl1/H2-DMa/Was	49
BP	GO:0019884	antigen processing and presentation of exogenous antigen	20/580	46/17129	7.01725e-18	2.16081e-15	ENSMUSG00000061232/ENSMUSG00000024334/ENSMUSG00000035929/ENSMUSG00000073411/ENSMUSG00000067212/ENSMUSG00000067341/ENSMUSG00000079491/ENSMUSG00000073421/ENSMUSG00000024339/ENSMUSG00000060550/ENSMUSG00000031838/ENSMUSG00000060586/ENSMUSG00000038642/ENSMUSG00000024610/ENSMUSG00000036594/ENSMUSG00000079547/ENSMUSG00000037548/ENSMUSG00000041538/ENSMUSG00000073409/ENSMUSG00000037649	H2-K1/H2-Oa/H2-Q4/H2-D1/H2-T23/H2-Eb2/H2-T10/H2-Ab1/Tap2/H2-Q7/Ifi30/H2-Eb1/Ctss/Cd74/H2-Aa/H2-DMb1/H2-DMb2/H2-Ob/H2-Q6/H2-DMa	20
BP	GO:0042129	regulation of T cell proliferation	38/580	206/17129	8.68438e-18	2.49589e-15	ENSMUSG00000061232/ENSMUSG00000035929/ENSMUSG00000073411/ENSMUSG00000067212/ENSMUSG00000030798/ENSMUSG00000030830/ENSMUSG00000000706/ENSMUSG00000079491/ENSMUSG00000023274/ENSMUSG00000020053/ENSMUSG00000000732/ENSMUSG00000021457/ENSMUSG00000004266/ENSMUSG00000022488/ENSMUSG00000020101/ENSMUSG00000060550/ENSMUSG00000050357/ENSMUSG00000028581/ENSMUSG00000019987/ENSMUSG00000030793/ENSMUSG00000000244/…	H2-K1/H2-Q4/H2-D1/H2-T23/Cd37/Itgal/Btn1a1/H2-T10/Cd4/Igf1/Icosl/Syk/Ptpn6/Nckap1l/Vsir/H2-Q7/Carmil2/Laptm5/Arg1/Pycard/Tspan32/Igfbp2/Cd6/H2-Aa/Sash3/H2-DMb1/H2-DMb2/Pla2g2d/Pawr/H2-Q6/Slfn1/Cd244a/Rasal3/Il20rb/Coro1a/Bid/Rac2/Tnfrsf1b	38
BP	GO:1903037	regulation of leukocyte cell-cell adhesion	50/580	373/17129	6.52741e-17	1.75873e-14	ENSMUSG00000061232/ENSMUSG00000024334/ENSMUSG00000035929/ENSMUSG00000073411/ENSMUSG00000067212/ENSMUSG00000030798/ENSMUSG00000051998/ENSMUSG00000030830/ENSMUSG00000000706/ENSMUSG00000067341/ENSMUSG00000079491/ENSMUSG00000023274/ENSMUSG00000073421/ENSMUSG00000020053/ENSMUSG00000031304/ENSMUSG00000000732/ENSMUSG00000021457/ENSMUSG00000004266/ENSMUSG00000022488/ENSMUSG00000020101/ENSMUSG00000027985/…	H2-K1/H2-Oa/H2-Q4/H2-D1/H2-T23/Cd37/Lax1/Itgal/Btn1a1/H2-Eb2/H2-T10/Cd4/H2-Ab1/Igf1/Il2rg/Icosl/Syk/Ptpn6/Nckap1l/Vsir/Lef1/H2-Q7/Carmil2/Laptm5/Dapl1/Arg1/Pycard/Tspan32/H2-Eb1/Igfbp2/Cd6/Cd74/H2-Aa/Sash3/H2-DMb1/H2-DMb2/Thy1/Pla2g2d/Pawr/H2-Ob/Skap1/Nfkbid/Dtx1/H2-Q6/Slfn1/Cd244a/Rasal3/Il20rb/Coro1a/H2-DMa	50
BP	GO:0050671	positive regulation of lymphocyte proliferation	33/580	164/17129	8.76258e-17	2.22209e-14	ENSMUSG00000061232/ENSMUSG00000035929/ENSMUSG00000073411/ENSMUSG00000067212/ENSMUSG00000030830/ENSMUSG00000079491/ENSMUSG00000023274/ENSMUSG00000020053/ENSMUSG00000051212/ENSMUSG00000000732/ENSMUSG00000021457/ENSMUSG00000022488/ENSMUSG00000017652/ENSMUSG00000060550/ENSMUSG00000050357/ENSMUSG00000030793/ENSMUSG00000104213/ENSMUSG00000045322/ENSMUSG00000039323/ENSMUSG00000024670/ENSMUSG00000024610/…	H2-K1/H2-Q4/H2-D1/H2-T23/Itgal/H2-T10/Cd4/Igf1/Gpr183/Icosl/Syk/Nckap1l/Cd40/H2-Q7/Carmil2/Pycard/Ighd/Tlr9/Igfbp2/Cd6/Cd74/Sash3/H2-DMb1/H2-DMb2/Prlr/H2-Q6/Bst1/Cd244a/Flt3l/Rasal3/Coro1a/Btk/Slc39a10	33
BP	GO:0002443	leukocyte mediated immunity	53/580	419/17129	9.30247e-17	2.22794e-14	ENSMUSG00000061232/ENSMUSG00000035929/ENSMUSG00000020437/ENSMUSG00000073411/ENSMUSG00000037321/ENSMUSG00000027863/ENSMUSG00000046718/ENSMUSG00000067212/ENSMUSG00000008496/ENSMUSG00000015314/ENSMUSG00000079491/ENSMUSG00000015950/ENSMUSG00000004626/ENSMUSG00000073421/ENSMUSG00000000732/ENSMUSG00000034116/ENSMUSG00000024339/ENSMUSG00000021457/ENSMUSG00000004266/ENSMUSG00000022488/ENSMUSG00000020101/…	H2-K1/H2-Q4/Myo1g/H2-D1/Tap1/Cd2/Bst2/H2-T23/Pou2f2/Slamf6/H2-T10/Ncf1/Stxbp2/H2-Ab1/Icosl/Vav1/Tap2/Syk/Ptpn6/Nckap1l/Vsir/Cd40/H2-Q7/Nkg7/C4b/Stap1/Arg1/Ighd/Aire/Il27ra/Il2rb/Plcg2/Swap70/Tlr9/Dnase1l3/Unc13d/Cd74/Iglc2/Sash3/Iglc1/Ddx58/H2-Q6/Klrd1/Batf/Gzmb/C1qc/Il20rb/Coro1a/Btk/Rac2/Tnfrsf1b/H2-DMa/Was	53
BP	GO:0032946	positive regulation of mononuclear cell proliferation	33/580	167/17129	1.54942e-16	3.51555e-14	ENSMUSG00000061232/ENSMUSG00000035929/ENSMUSG00000073411/ENSMUSG00000067212/ENSMUSG00000030830/ENSMUSG00000079491/ENSMUSG00000023274/ENSMUSG00000020053/ENSMUSG00000051212/ENSMUSG00000000732/ENSMUSG00000021457/ENSMUSG00000022488/ENSMUSG00000017652/ENSMUSG00000060550/ENSMUSG00000050357/ENSMUSG00000030793/ENSMUSG00000104213/ENSMUSG00000045322/ENSMUSG00000039323/ENSMUSG00000024670/ENSMUSG00000024610/…	H2-K1/H2-Q4/H2-D1/H2-T23/Itgal/H2-T10/Cd4/Igf1/Gpr183/Icosl/Syk/Nckap1l/Cd40/H2-Q7/Carmil2/Pycard/Ighd/Tlr9/Igfbp2/Cd6/Cd74/Sash3/H2-DMb1/H2-DMb2/Prlr/H2-Q6/Bst1/Cd244a/Flt3l/Rasal3/Coro1a/Btk/Slc39a10	33
BP	GO:0019882	antigen processing and presentation	27/580	108/17129	1.78145e-16	3.83992e-14	ENSMUSG00000061232/ENSMUSG00000024334/ENSMUSG00000035929/ENSMUSG00000073411/ENSMUSG00000037321/ENSMUSG00000067212/ENSMUSG00000067341/ENSMUSG00000079491/ENSMUSG00000073421/ENSMUSG00000024339/ENSMUSG00000060550/ENSMUSG00000096727/ENSMUSG00000030793/ENSMUSG00000051506/ENSMUSG00000031838/ENSMUSG00000060586/ENSMUSG00000038642/ENSMUSG00000024610/ENSMUSG00000036594/ENSMUSG00000079547/ENSMUSG00000024338/…	H2-K1/H2-Oa/H2-Q4/H2-D1/Tap1/H2-T23/H2-Eb2/H2-T10/H2-Ab1/Tap2/H2-Q7/Psmb9/Pycard/Wdfy4/Ifi30/H2-Eb1/Ctss/Cd74/H2-Aa/H2-DMb1/Psmb8/H2-DMb2/H2-Ob/Tapbpl/H2-Q6/H2-DMa/Was	27
BP	GO:0022407	regulation of cell-cell adhesion	57/580	487/17129	2.13642e-16	4.38576e-14	ENSMUSG00000061232/ENSMUSG00000033831/ENSMUSG00000024334/ENSMUSG00000035929/ENSMUSG00000073411/ENSMUSG00000067212/ENSMUSG00000030798/ENSMUSG00000051998/ENSMUSG00000030830/ENSMUSG00000000706/ENSMUSG00000067341/ENSMUSG00000079491/ENSMUSG00000023274/ENSMUSG00000073421/ENSMUSG00000020053/ENSMUSG00000031304/ENSMUSG00000024965/ENSMUSG00000000732/ENSMUSG00000021457/ENSMUSG00000004266/ENSMUSG00000022488/…	H2-K1/Fgb/H2-Oa/H2-Q4/H2-D1/H2-T23/Cd37/Lax1/Itgal/Btn1a1/H2-Eb2/H2-T10/Cd4/H2-Ab1/Igf1/Il2rg/Fermt3/Icosl/Syk/Ptpn6/Nckap1l/Vsir/Lef1/H2-Q7/Carmil2/Laptm5/Dapl1/Arg1/Pycard/Tspan32/H2-Eb1/Swap70/Igfbp2/Cd6/Cd74/H2-Aa/Akna/Epcam/Sash3/H2-DMb1/Cited2/Fgg/H2-DMb2/Thy1/Pla2g2d/Pawr/H2-Ob/Skap1/Nfkbid/Dtx1/H2-Q6/Slfn1/Cd244a/Rasal3/Il20rb/Coro1a/H2-DMa	57
BP	GO:0070665	positive regulation of leukocyte proliferation	34/580	181/17129	2.70564e-16	5.30182e-14	ENSMUSG00000061232/ENSMUSG00000035929/ENSMUSG00000073411/ENSMUSG00000067212/ENSMUSG00000030830/ENSMUSG00000079491/ENSMUSG00000023274/ENSMUSG00000020053/ENSMUSG00000051212/ENSMUSG00000000732/ENSMUSG00000021457/ENSMUSG00000022488/ENSMUSG00000017652/ENSMUSG00000060550/ENSMUSG00000050357/ENSMUSG00000030793/ENSMUSG00000104213/ENSMUSG00000045322/ENSMUSG00000039323/ENSMUSG00000024670/ENSMUSG00000024610/…	H2-K1/H2-Q4/H2-D1/H2-T23/Itgal/H2-T10/Cd4/Igf1/Gpr183/Icosl/Syk/Nckap1l/Cd40/H2-Q7/Carmil2/Pycard/Ighd/Tlr9/Igfbp2/Cd6/Cd74/Sash3/H2-DMb1/H2-DMb2/Prlr/H2-Q6/Bst1/Cd244a/Flt3l/Rasal3/Coro1a/Btk/Rac2/Slc39a10	34
BP	GO:0002697	regulation of immune effector process	50/580	404/17129	1.76228e-15	3.30313e-13	ENSMUSG00000061232/ENSMUSG00000035929/ENSMUSG00000073411/ENSMUSG00000037321/ENSMUSG00000046718/ENSMUSG00000067212/ENSMUSG00000030798/ENSMUSG00000015314/ENSMUSG00000079491/ENSMUSG00000015950/ENSMUSG00000004626/ENSMUSG00000034116/ENSMUSG00000024339/ENSMUSG00000021457/ENSMUSG00000004266/ENSMUSG00000022488/ENSMUSG00000020101/ENSMUSG00000017652/ENSMUSG00000060550/ENSMUSG00000029254/ENSMUSG00000028581/…	H2-K1/H2-Q4/H2-D1/Tap1/Bst2/H2-T23/Cd37/Slamf6/H2-T10/Ncf1/Stxbp2/Vav1/Tap2/Syk/Ptpn6/Nckap1l/Vsir/Cd40/H2-Q7/Stap1/Laptm5/Arg1/Pycard/Il27ra/Plcg2/Tlr9/Dnase1l3/Unc13d/Cd74/Sash3/Appl2/H2-DMb1/H2-DMb2/Ivl/Acp5/Ddx58/Ptprj/Nfkbid/H2-Q6/Ffar2/Cd244a/Irf5/Klrd1/Il20rb/Btk/Rac2/Tnfrsf1b/Gprc5b/Siglecg/Was	50
BP	GO:0051251	positive regulation of lymphocyte activation	45/580	335/17129	2.30915e-15	4.14781e-13	ENSMUSG00000061232/ENSMUSG00000024334/ENSMUSG00000035929/ENSMUSG00000073411/ENSMUSG00000067212/ENSMUSG00000030830/ENSMUSG00000067341/ENSMUSG00000079491/ENSMUSG00000023274/ENSMUSG00000073421/ENSMUSG00000020053/ENSMUSG00000051212/ENSMUSG00000031304/ENSMUSG00000000732/ENSMUSG00000021457/ENSMUSG00000022488/ENSMUSG00000020101/ENSMUSG00000017652/ENSMUSG00000027985/ENSMUSG00000060550/ENSMUSG00000050357/…	H2-K1/H2-Oa/H2-Q4/H2-D1/H2-T23/Itgal/H2-Eb2/H2-T10/Cd4/H2-Ab1/Igf1/Gpr183/Il2rg/Icosl/Syk/Nckap1l/Vsir/Cd40/Lef1/H2-Q7/Carmil2/Pycard/Ighd/H2-Eb1/Tlr9/Igfbp2/Cd6/Cd74/H2-Aa/Sash3/H2-DMb1/H2-DMb2/Thy1/H2-Ob/Prlr/Nfkbid/H2-Q6/Bst1/Cd244a/Flt3l/Rasal3/Coro1a/Btk/H2-DMa/Slc39a10	45
BP	GO:0050867	positive regulation of cell activation	50/580	409/17129	2.90129e-15	5.00298e-13	ENSMUSG00000061232/ENSMUSG00000024334/ENSMUSG00000035929/ENSMUSG00000073411/ENSMUSG00000067212/ENSMUSG00000030830/ENSMUSG00000067341/ENSMUSG00000079491/ENSMUSG00000004626/ENSMUSG00000023274/ENSMUSG00000073421/ENSMUSG00000020053/ENSMUSG00000051212/ENSMUSG00000031304/ENSMUSG00000000732/ENSMUSG00000021457/ENSMUSG00000022488/ENSMUSG00000020101/ENSMUSG00000017652/ENSMUSG00000027985/ENSMUSG00000060550/…	H2-K1/H2-Oa/H2-Q4/H2-D1/H2-T23/Itgal/H2-Eb2/H2-T10/Stxbp2/Cd4/H2-Ab1/Igf1/Gpr183/Il2rg/Icosl/Syk/Nckap1l/Vsir/Cd40/Lef1/H2-Q7/Carmil2/Stap1/Pycard/Ighd/H2-Eb1/Tlr9/Igfbp2/Cd6/Cd74/H2-Aa/Sash3/H2-DMb1/H2-DMb2/Thy1/H2-Ob/Prlr/Ptprj/Nfkbid/H2-Q6/Bst1/Cd244a/Flt3l/Rasal3/Coro1a/Btk/Il1rl1/H2-DMa/Fgfr1/Slc39a10	50
BP	GO:0042098	T cell proliferation	38/580	249/17129	5.8345e-15	9.67404e-13	ENSMUSG00000061232/ENSMUSG00000035929/ENSMUSG00000073411/ENSMUSG00000067212/ENSMUSG00000030798/ENSMUSG00000030830/ENSMUSG00000000706/ENSMUSG00000079491/ENSMUSG00000023274/ENSMUSG00000020053/ENSMUSG00000000732/ENSMUSG00000021457/ENSMUSG00000004266/ENSMUSG00000022488/ENSMUSG00000020101/ENSMUSG00000060550/ENSMUSG00000050357/ENSMUSG00000028581/ENSMUSG00000019987/ENSMUSG00000030793/ENSMUSG00000000244/…	H2-K1/H2-Q4/H2-D1/H2-T23/Cd37/Itgal/Btn1a1/H2-T10/Cd4/Igf1/Icosl/Syk/Ptpn6/Nckap1l/Vsir/H2-Q7/Carmil2/Laptm5/Arg1/Pycard/Tspan32/Igfbp2/Cd6/H2-Aa/Sash3/H2-DMb1/H2-DMb2/Pla2g2d/Pawr/H2-Q6/Slfn1/Cd244a/Rasal3/Il20rb/Coro1a/Bid/Rac2/Tnfrsf1b	38
BP	GO:0002449	lymphocyte mediated immunity	43/580	316/17129	6.20564e-15	9.90834e-13	ENSMUSG00000061232/ENSMUSG00000035929/ENSMUSG00000020437/ENSMUSG00000073411/ENSMUSG00000037321/ENSMUSG00000027863/ENSMUSG00000067212/ENSMUSG00000008496/ENSMUSG00000015314/ENSMUSG00000079491/ENSMUSG00000073421/ENSMUSG00000000732/ENSMUSG00000034116/ENSMUSG00000024339/ENSMUSG00000004266/ENSMUSG00000022488/ENSMUSG00000020101/ENSMUSG00000017652/ENSMUSG00000060550/ENSMUSG00000004612/ENSMUSG00000073418/…	H2-K1/H2-Q4/Myo1g/H2-D1/Tap1/Cd2/H2-T23/Pou2f2/Slamf6/H2-T10/H2-Ab1/Icosl/Vav1/Tap2/Ptpn6/Nckap1l/Vsir/Cd40/H2-Q7/Nkg7/C4b/Arg1/Ighd/Aire/Il27ra/Il2rb/Swap70/Unc13d/Cd74/Iglc2/Sash3/Iglc1/H2-Q6/Klrd1/Batf/Gzmb/C1qc/Il20rb/Coro1a/Btk/Tnfrsf1b/H2-DMa/Was	43
BP	GO:0002696	positive regulation of leukocyte activation	48/580	388/17129	6.74997e-15	1.03925e-12	ENSMUSG00000061232/ENSMUSG00000024334/ENSMUSG00000035929/ENSMUSG00000073411/ENSMUSG00000067212/ENSMUSG00000030830/ENSMUSG00000067341/ENSMUSG00000079491/ENSMUSG00000004626/ENSMUSG00000023274/ENSMUSG00000073421/ENSMUSG00000020053/ENSMUSG00000051212/ENSMUSG00000031304/ENSMUSG00000000732/ENSMUSG00000021457/ENSMUSG00000022488/ENSMUSG00000020101/ENSMUSG00000017652/ENSMUSG00000027985/ENSMUSG00000060550/…	H2-K1/H2-Oa/H2-Q4/H2-D1/H2-T23/Itgal/H2-Eb2/H2-T10/Stxbp2/Cd4/H2-Ab1/Igf1/Gpr183/Il2rg/Icosl/Syk/Nckap1l/Vsir/Cd40/Lef1/H2-Q7/Carmil2/Stap1/Pycard/Ighd/H2-Eb1/Tlr9/Igfbp2/Cd6/Cd74/H2-Aa/Sash3/H2-DMb1/H2-DMb2/Thy1/H2-Ob/Prlr/Nfkbid/H2-Q6/Bst1/Cd244a/Flt3l/Rasal3/Coro1a/Btk/Il1rl1/H2-DMa/Slc39a10	48
BP	GO:0002495	antigen processing and presentation of peptide antigen via MHC class II	13/580	23/17129	5.64971e-14	8.39859e-12	ENSMUSG00000024334/ENSMUSG00000067341/ENSMUSG00000073421/ENSMUSG00000030793/ENSMUSG00000031838/ENSMUSG00000060586/ENSMUSG00000038642/ENSMUSG00000024610/ENSMUSG00000036594/ENSMUSG00000079547/ENSMUSG00000037548/ENSMUSG00000041538/ENSMUSG00000037649	H2-Oa/H2-Eb2/H2-Ab1/Pycard/Ifi30/H2-Eb1/Ctss/Cd74/H2-Aa/H2-DMb1/H2-DMb2/H2-Ob/H2-DMa	13
BP	GO:0019886	antigen processing and presentation of exogenous peptide antigen via MHC class II	12/580	19/17129	8.24264e-14	1.18447e-11	ENSMUSG00000024334/ENSMUSG00000067341/ENSMUSG00000073421/ENSMUSG00000031838/ENSMUSG00000060586/ENSMUSG00000038642/ENSMUSG00000024610/ENSMUSG00000036594/ENSMUSG00000079547/ENSMUSG00000037548/ENSMUSG00000041538/ENSMUSG00000037649	H2-Oa/H2-Eb2/H2-Ab1/Ifi30/H2-Eb1/Ctss/Cd74/H2-Aa/H2-DMb1/H2-DMb2/H2-Ob/H2-DMa	12
BP	GO:0046631	alpha-beta T cell activation	32/580	195/17129	1.08761e-13	1.51248e-11	ENSMUSG00000061232/ENSMUSG00000035929/ENSMUSG00000073411/ENSMUSG00000067212/ENSMUSG00000015314/ENSMUSG00000090019/ENSMUSG00000079491/ENSMUSG00000073421/ENSMUSG00000051212/ENSMUSG00000031304/ENSMUSG00000004707/ENSMUSG00000021457/ENSMUSG00000022488/ENSMUSG00000020101/ENSMUSG00000027985/ENSMUSG00000060550/ENSMUSG00000004612/ENSMUSG00000026989/ENSMUSG00000061414/ENSMUSG00000051506/ENSMUSG00000050350/…	H2-K1/H2-Q4/H2-D1/H2-T23/Slamf6/Gimap1/H2-T10/H2-Ab1/Gpr183/Il2rg/Ly9/Syk/Nckap1l/Vsir/Lef1/H2-Q7/Nkg7/Dapl1/Cracr2a/Wdfy4/Gpr18/Sash3/Tcf7/Pla2g2d/Bcl11b/Tmem98/Nfkbid/H2-Q6/Cd244a/Rasal3/Batf/Stat4	32
BP	GO:1903039	positive regulation of leukocyte cell-cell adhesion	38/580	276/17129	1.68689e-13	2.27256e-11	ENSMUSG00000061232/ENSMUSG00000024334/ENSMUSG00000035929/ENSMUSG00000073411/ENSMUSG00000067212/ENSMUSG00000030830/ENSMUSG00000067341/ENSMUSG00000079491/ENSMUSG00000023274/ENSMUSG00000073421/ENSMUSG00000020053/ENSMUSG00000031304/ENSMUSG00000000732/ENSMUSG00000021457/ENSMUSG00000022488/ENSMUSG00000020101/ENSMUSG00000027985/ENSMUSG00000060550/ENSMUSG00000050357/ENSMUSG00000030793/ENSMUSG00000060586/…	H2-K1/H2-Oa/H2-Q4/H2-D1/H2-T23/Itgal/H2-Eb2/H2-T10/Cd4/H2-Ab1/Igf1/Il2rg/Icosl/Syk/Nckap1l/Vsir/Lef1/H2-Q7/Carmil2/Pycard/H2-Eb1/Igfbp2/Cd6/Cd74/H2-Aa/Sash3/H2-DMb1/H2-DMb2/Thy1/Pawr/H2-Ob/Skap1/Nfkbid/H2-Q6/Cd244a/Rasal3/Coro1a/H2-DMa	38
BP	GO:0050870	positive regulation of T cell activation	36/580	250/17129	1.88541e-13	2.46303e-11	ENSMUSG00000061232/ENSMUSG00000024334/ENSMUSG00000035929/ENSMUSG00000073411/ENSMUSG00000067212/ENSMUSG00000030830/ENSMUSG00000067341/ENSMUSG00000079491/ENSMUSG00000023274/ENSMUSG00000073421/ENSMUSG00000020053/ENSMUSG00000031304/ENSMUSG00000000732/ENSMUSG00000021457/ENSMUSG00000022488/ENSMUSG00000020101/ENSMUSG00000027985/ENSMUSG00000060550/ENSMUSG00000050357/ENSMUSG00000030793/ENSMUSG00000060586/…	H2-K1/H2-Oa/H2-Q4/H2-D1/H2-T23/Itgal/H2-Eb2/H2-T10/Cd4/H2-Ab1/Igf1/Il2rg/Icosl/Syk/Nckap1l/Vsir/Lef1/H2-Q7/Carmil2/Pycard/H2-Eb1/Igfbp2/Cd6/Cd74/H2-Aa/Sash3/H2-DMb1/H2-DMb2/Thy1/H2-Ob/Nfkbid/H2-Q6/Cd244a/Rasal3/Coro1a/H2-DMa	36
BP	GO:0002768	immune response-regulating cell surface receptor signaling pathway	37/580	265/17129	2.28795e-13	2.90098e-11	ENSMUSG00000061132/ENSMUSG00000032496/ENSMUSG00000020437/ENSMUSG00000051998/ENSMUSG00000006519/ENSMUSG00000000706/ENSMUSG00000052889/ENSMUSG00000003379/ENSMUSG00000000732/ENSMUSG00000021457/ENSMUSG00000004266/ENSMUSG00000022488/ENSMUSG00000017652/ENSMUSG00000050357/ENSMUSG00000003352/ENSMUSG00000029254/ENSMUSG00000028581/ENSMUSG00000005763/ENSMUSG00000032312/ENSMUSG00000034330/ENSMUSG00000040592/…	Blnk/Ltf/Myo1g/Lax1/Cyba/Btn1a1/Prkcb/Cd79a/Icosl/Syk/Ptpn6/Nckap1l/Cd40/Carmil2/Cacnb3/Stap1/Laptm5/Cd247/Csk/Plcg2/Cd79b/Appl2/Ezr/Klhl6/Thy1/Pawr/Skap1/Ptprj/Nfkbid/Blk/Ffar2/Themis2/Klrd1/Btk/Pik3ap1/Tlr1/Slc39a10	37
BP	GO:0002504	antigen processing and presentation of peptide or polysaccharide antigen via MHC class II	13/580	25/17129	2.41267e-13	2.97172e-11	ENSMUSG00000024334/ENSMUSG00000067341/ENSMUSG00000073421/ENSMUSG00000030793/ENSMUSG00000031838/ENSMUSG00000060586/ENSMUSG00000038642/ENSMUSG00000024610/ENSMUSG00000036594/ENSMUSG00000079547/ENSMUSG00000037548/ENSMUSG00000041538/ENSMUSG00000037649	H2-Oa/H2-Eb2/H2-Ab1/Pycard/Ifi30/H2-Eb1/Ctss/Cd74/H2-Aa/H2-DMb1/H2-DMb2/H2-Ob/H2-DMa	13
BP	GO:0030098	lymphocyte differentiation	48/580	428/17129	2.86075e-13	3.42574e-11	ENSMUSG00000024334/ENSMUSG00000032094/ENSMUSG00000008496/ENSMUSG00000015314/ENSMUSG00000090019/ENSMUSG00000023274/ENSMUSG00000073421/ENSMUSG00000051212/ENSMUSG00000031304/ENSMUSG00000003379/ENSMUSG00000034116/ENSMUSG00000004707/ENSMUSG00000021457/ENSMUSG00000004266/ENSMUSG00000076609/ENSMUSG00000022488/ENSMUSG00000018168/ENSMUSG00000020101/ENSMUSG00000027985/ENSMUSG00000056749/ENSMUSG00000050357/…	H2-Oa/Cd3d/Pou2f2/Slamf6/Gimap1/Cd4/H2-Ab1/Gpr183/Il2rg/Cd79a/Vav1/Ly9/Syk/Ptpn6/Igkc/Nckap1l/Ikzf3/Vsir/Lef1/Nfil3/Carmil2/Laptm5/Ntrk1/Aire/Cracr2a/Plcg2/Tlr9/Dock10/Cd74/H2-Aa/Cd79b/Gpr18/Sash3/Tcf7/Pla2g2d/Spib/Bcl11b/Ptprj/Tmem98/Nfkbid/Dtx1/Ptk2b/St3gal1/Flt3l/Batf/Btk/Stat4/H2-DMa	48
BP	GO:0022409	positive regulation of cell-cell adhesion	41/580	324/17129	3.20278e-13	3.73167e-11	ENSMUSG00000061232/ENSMUSG00000033831/ENSMUSG00000024334/ENSMUSG00000035929/ENSMUSG00000073411/ENSMUSG00000067212/ENSMUSG00000030830/ENSMUSG00000067341/ENSMUSG00000079491/ENSMUSG00000023274/ENSMUSG00000073421/ENSMUSG00000020053/ENSMUSG00000031304/ENSMUSG00000000732/ENSMUSG00000021457/ENSMUSG00000022488/ENSMUSG00000020101/ENSMUSG00000027985/ENSMUSG00000060550/ENSMUSG00000050357/ENSMUSG00000030793/…	H2-K1/Fgb/H2-Oa/H2-Q4/H2-D1/H2-T23/Itgal/H2-Eb2/H2-T10/Cd4/H2-Ab1/Igf1/Il2rg/Icosl/Syk/Nckap1l/Vsir/Lef1/H2-Q7/Carmil2/Pycard/H2-Eb1/Igfbp2/Cd6/Cd74/H2-Aa/Sash3/H2-DMb1/Cited2/Fgg/H2-DMb2/Thy1/Pawr/H2-Ob/Skap1/Nfkbid/H2-Q6/Cd244a/Rasal3/Coro1a/H2-DMa	41
BP	GO:0002429	immune response-activating cell surface receptor signaling pathway	36/580	255/17129	3.4673e-13	3.93357e-11	ENSMUSG00000061132/ENSMUSG00000032496/ENSMUSG00000020437/ENSMUSG00000051998/ENSMUSG00000006519/ENSMUSG00000000706/ENSMUSG00000052889/ENSMUSG00000003379/ENSMUSG00000000732/ENSMUSG00000021457/ENSMUSG00000004266/ENSMUSG00000022488/ENSMUSG00000050357/ENSMUSG00000003352/ENSMUSG00000029254/ENSMUSG00000028581/ENSMUSG00000005763/ENSMUSG00000032312/ENSMUSG00000034330/ENSMUSG00000040592/ENSMUSG00000020263/…	Blnk/Ltf/Myo1g/Lax1/Cyba/Btn1a1/Prkcb/Cd79a/Icosl/Syk/Ptpn6/Nckap1l/Carmil2/Cacnb3/Stap1/Laptm5/Cd247/Csk/Plcg2/Cd79b/Appl2/Ezr/Klhl6/Thy1/Pawr/Skap1/Ptprj/Nfkbid/Blk/Ffar2/Themis2/Klrd1/Btk/Pik3ap1/Tlr1/Slc39a10	36
BP	GO:0002399	MHC class II protein complex assembly	9/580	10/17129	5.34382e-13	5.7593e-11	ENSMUSG00000024334/ENSMUSG00000067341/ENSMUSG00000073421/ENSMUSG00000060586/ENSMUSG00000036594/ENSMUSG00000079547/ENSMUSG00000037548/ENSMUSG00000041538/ENSMUSG00000037649	H2-Oa/H2-Eb2/H2-Ab1/H2-Eb1/H2-Aa/H2-DMb1/H2-DMb2/H2-Ob/H2-DMa	9
BP	GO:0002503	peptide antigen assembly with MHC class II protein complex	9/580	10/17129	5.34382e-13	5.7593e-11	ENSMUSG00000024334/ENSMUSG00000067341/ENSMUSG00000073421/ENSMUSG00000060586/ENSMUSG00000036594/ENSMUSG00000079547/ENSMUSG00000037548/ENSMUSG00000041538/ENSMUSG00000037649	H2-Oa/H2-Eb2/H2-Ab1/H2-Eb1/H2-Aa/H2-DMb1/H2-DMb2/H2-Ob/H2-DMa	9
BP	GO:1903131	mononuclear cell differentiation	50/580	468/17129	5.77421e-13	6.07137e-11	ENSMUSG00000024334/ENSMUSG00000032094/ENSMUSG00000008496/ENSMUSG00000015314/ENSMUSG00000090019/ENSMUSG00000023274/ENSMUSG00000073421/ENSMUSG00000051212/ENSMUSG00000031304/ENSMUSG00000003379/ENSMUSG00000034116/ENSMUSG00000004707/ENSMUSG00000021457/ENSMUSG00000004266/ENSMUSG00000076609/ENSMUSG00000022488/ENSMUSG00000018168/ENSMUSG00000020101/ENSMUSG00000027985/ENSMUSG00000056749/ENSMUSG00000050357/…	H2-Oa/Cd3d/Pou2f2/Slamf6/Gimap1/Cd4/H2-Ab1/Gpr183/Il2rg/Cd79a/Vav1/Ly9/Syk/Ptpn6/Igkc/Nckap1l/Ikzf3/Vsir/Lef1/Nfil3/Carmil2/Laptm5/Ntrk1/Ubd/Aire/Cracr2a/Plcg2/Tlr9/Dock10/Cd74/H2-Aa/Cd79b/Gpr18/Sash3/Tcf7/Pla2g2d/Spib/Bcl11b/Ptprj/Tmem98/Nfkbid/Dtx1/Ptk2b/St3gal1/Flt3l/Batf/Btk/Stat4/H2-DMa/Pir	50
BP	GO:0002699	positive regulation of immune effector process	37/580	281/17129	1.41225e-12	1.44957e-10	ENSMUSG00000061232/ENSMUSG00000035929/ENSMUSG00000073411/ENSMUSG00000067212/ENSMUSG00000030798/ENSMUSG00000015314/ENSMUSG00000079491/ENSMUSG00000004626/ENSMUSG00000034116/ENSMUSG00000024339/ENSMUSG00000021457/ENSMUSG00000004266/ENSMUSG00000017652/ENSMUSG00000060550/ENSMUSG00000029254/ENSMUSG00000028581/ENSMUSG00000019987/ENSMUSG00000030793/ENSMUSG00000034330/ENSMUSG00000045322/ENSMUSG00000057948/…	H2-K1/H2-Q4/H2-D1/H2-T23/Cd37/Slamf6/H2-T10/Stxbp2/Vav1/Tap2/Syk/Ptpn6/Cd40/H2-Q7/Stap1/Laptm5/Arg1/Pycard/Plcg2/Tlr9/Unc13d/Cd74/Sash3/Appl2/H2-DMb1/H2-DMb2/Ddx58/Ptprj/Nfkbid/H2-Q6/Ffar2/Cd244a/Irf5/Klrd1/Btk/Rac2/Gprc5b	37
BP	GO:0002396	MHC protein complex assembly	10/580	14/17129	1.62658e-12	1.59368e-10	ENSMUSG00000024334/ENSMUSG00000067341/ENSMUSG00000073421/ENSMUSG00000060586/ENSMUSG00000036594/ENSMUSG00000079547/ENSMUSG00000037548/ENSMUSG00000041538/ENSMUSG00000038213/ENSMUSG00000037649	H2-Oa/H2-Eb2/H2-Ab1/H2-Eb1/H2-Aa/H2-DMb1/H2-DMb2/H2-Ob/Tapbpl/H2-DMa	10
BP	GO:0002501	peptide antigen assembly with MHC protein complex	10/580	14/17129	1.62658e-12	1.59368e-10	ENSMUSG00000024334/ENSMUSG00000067341/ENSMUSG00000073421/ENSMUSG00000060586/ENSMUSG00000036594/ENSMUSG00000079547/ENSMUSG00000037548/ENSMUSG00000041538/ENSMUSG00000038213/ENSMUSG00000037649	H2-Oa/H2-Eb2/H2-Ab1/H2-Eb1/H2-Aa/H2-DMb1/H2-DMb2/H2-Ob/Tapbpl/H2-DMa	10
BP	GO:0002764	immune response-regulating signaling pathway	45/580	414/17129	4.86177e-12	4.65758e-10	ENSMUSG00000061132/ENSMUSG00000032496/ENSMUSG00000020437/ENSMUSG00000051998/ENSMUSG00000006519/ENSMUSG00000000706/ENSMUSG00000052889/ENSMUSG00000003379/ENSMUSG00000000732/ENSMUSG00000021457/ENSMUSG00000004266/ENSMUSG00000022488/ENSMUSG00000017652/ENSMUSG00000050357/ENSMUSG00000003352/ENSMUSG00000029254/ENSMUSG00000028581/ENSMUSG00000030793/ENSMUSG00000005763/ENSMUSG00000032312/ENSMUSG00000034330/…	Blnk/Ltf/Myo1g/Lax1/Cyba/Btn1a1/Prkcb/Cd79a/Icosl/Syk/Ptpn6/Nckap1l/Cd40/Carmil2/Cacnb3/Stap1/Laptm5/Pycard/Cd247/Csk/Plcg2/Tlr9/Cd79b/Appl2/Ezr/Klhl6/Nop53/Thy1/Pawr/Skap1/Ddx58/Ptprj/Nfkbid/Tlr12/Blk/Ffar2/Lrrc14/Themis2/Klrd1/Il20rb/Btk/Pik3ap1/Tlr1/Smpdl3b/Slc39a10	45
BP	GO:0002757	immune response-activating signaling pathway	44/580	404/17129	7.92839e-12	7.43028e-10	ENSMUSG00000061132/ENSMUSG00000032496/ENSMUSG00000020437/ENSMUSG00000051998/ENSMUSG00000006519/ENSMUSG00000000706/ENSMUSG00000052889/ENSMUSG00000003379/ENSMUSG00000000732/ENSMUSG00000021457/ENSMUSG00000004266/ENSMUSG00000022488/ENSMUSG00000017652/ENSMUSG00000050357/ENSMUSG00000003352/ENSMUSG00000029254/ENSMUSG00000028581/ENSMUSG00000030793/ENSMUSG00000005763/ENSMUSG00000032312/ENSMUSG00000034330/…	Blnk/Ltf/Myo1g/Lax1/Cyba/Btn1a1/Prkcb/Cd79a/Icosl/Syk/Ptpn6/Nckap1l/Cd40/Carmil2/Cacnb3/Stap1/Laptm5/Pycard/Cd247/Csk/Plcg2/Tlr9/Cd79b/Appl2/Ezr/Klhl6/Nop53/Thy1/Pawr/Skap1/Ddx58/Ptprj/Nfkbid/Tlr12/Blk/Ffar2/Lrrc14/Themis2/Klrd1/Btk/Pik3ap1/Tlr1/Smpdl3b/Slc39a10	44
BP	GO:0002440	production of molecular mediator of immune response	39/580	328/17129	8.7642e-12	8.03882e-10	ENSMUSG00000061232/ENSMUSG00000035929/ENSMUSG00000073411/ENSMUSG00000046718/ENSMUSG00000067212/ENSMUSG00000030798/ENSMUSG00000051998/ENSMUSG00000008496/ENSMUSG00000079491/ENSMUSG00000073421/ENSMUSG00000027639/ENSMUSG00000000732/ENSMUSG00000021457/ENSMUSG00000020101/ENSMUSG00000017652/ENSMUSG00000060550/ENSMUSG00000028581/ENSMUSG00000019987/ENSMUSG00000030793/ENSMUSG00000104213/ENSMUSG00000005465/…	H2-K1/H2-Q4/H2-D1/Bst2/H2-T23/Cd37/Lax1/Pou2f2/H2-T10/H2-Ab1/Samhd1/Icosl/Syk/Vsir/Cd40/H2-Q7/Laptm5/Arg1/Pycard/Ighd/Il27ra/Plcg2/Swap70/Tlr9/Cd74/Sash3/Ivl/Acp5/Igkv1-110/Ddx58/H2-Q6/Ffar2/Cd244a/Irf5/Batf/Btk/Tnfrsf1b/Gprc5b/Siglecg	39
BP	GO:0050851	antigen receptor-mediated signaling pathway	27/580	169/17129	1.78456e-11	1.60276e-09	ENSMUSG00000061132/ENSMUSG00000051998/ENSMUSG00000000706/ENSMUSG00000052889/ENSMUSG00000003379/ENSMUSG00000000732/ENSMUSG00000021457/ENSMUSG00000004266/ENSMUSG00000022488/ENSMUSG00000050357/ENSMUSG00000003352/ENSMUSG00000029254/ENSMUSG00000028581/ENSMUSG00000005763/ENSMUSG00000034330/ENSMUSG00000040592/ENSMUSG00000052397/ENSMUSG00000043008/ENSMUSG00000032011/ENSMUSG00000035873/ENSMUSG00000057058/…	Blnk/Lax1/Btn1a1/Prkcb/Cd79a/Icosl/Syk/Ptpn6/Nckap1l/Carmil2/Cacnb3/Stap1/Laptm5/Cd247/Plcg2/Cd79b/Ezr/Klhl6/Thy1/Pawr/Skap1/Ptprj/Nfkbid/Blk/Themis2/Btk/Slc39a10	27
BP	GO:0042102	positive regulation of T cell proliferation	23/580	123/17129	2.10368e-11	1.85081e-09	ENSMUSG00000061232/ENSMUSG00000035929/ENSMUSG00000073411/ENSMUSG00000067212/ENSMUSG00000030830/ENSMUSG00000079491/ENSMUSG00000023274/ENSMUSG00000020053/ENSMUSG00000000732/ENSMUSG00000021457/ENSMUSG00000022488/ENSMUSG00000060550/ENSMUSG00000050357/ENSMUSG00000030793/ENSMUSG00000039323/ENSMUSG00000024670/ENSMUSG00000031101/ENSMUSG00000079547/ENSMUSG00000037548/ENSMUSG00000073409/ENSMUSG00000004709/…	H2-K1/H2-Q4/H2-D1/H2-T23/Itgal/H2-T10/Cd4/Igf1/Icosl/Syk/Nckap1l/H2-Q7/Carmil2/Pycard/Igfbp2/Cd6/Sash3/H2-DMb1/H2-DMb2/H2-Q6/Cd244a/Rasal3/Coro1a	23
BP	GO:0002366	leukocyte activation involved in immune response	35/580	281/17129	2.85003e-11	2.45729e-09	ENSMUSG00000030830/ENSMUSG00000015314/ENSMUSG00000004626/ENSMUSG00000051212/ENSMUSG00000021624/ENSMUSG00000000732/ENSMUSG00000004707/ENSMUSG00000021457/ENSMUSG00000004266/ENSMUSG00000022488/ENSMUSG00000017652/ENSMUSG00000027985/ENSMUSG00000004612/ENSMUSG00000030793/ENSMUSG00000005465/ENSMUSG00000061414/ENSMUSG00000034330/ENSMUSG00000031015/ENSMUSG00000025279/ENSMUSG00000057948/ENSMUSG00000038608/…	Itgal/Slamf6/Stxbp2/Gpr183/Cd180/Icosl/Ly9/Syk/Ptpn6/Nckap1l/Cd40/Lef1/Nkg7/Pycard/Il27ra/Cracr2a/Plcg2/Swap70/Dnase1l3/Unc13d/Dock10/Cd74/H2-DMb1/H2-DMb2/Tmem98/Nfkbid/Ptk2b/St3gal1/Cd244a/Batf/Coro1a/Btk/Stat4/Rac2/Lcp1	35
BP	GO:0002700	regulation of production of molecular mediator of immune response	30/580	212/17129	3.14482e-11	2.6583e-09	ENSMUSG00000061232/ENSMUSG00000035929/ENSMUSG00000073411/ENSMUSG00000046718/ENSMUSG00000067212/ENSMUSG00000030798/ENSMUSG00000079491/ENSMUSG00000021457/ENSMUSG00000020101/ENSMUSG00000017652/ENSMUSG00000060550/ENSMUSG00000028581/ENSMUSG00000019987/ENSMUSG00000030793/ENSMUSG00000005465/ENSMUSG00000034330/ENSMUSG00000045322/ENSMUSG00000024610/ENSMUSG00000031101/ENSMUSG00000049128/ENSMUSG00000001348/…	H2-K1/H2-Q4/H2-D1/Bst2/H2-T23/Cd37/H2-T10/Syk/Vsir/Cd40/H2-Q7/Laptm5/Arg1/Pycard/Il27ra/Plcg2/Tlr9/Cd74/Sash3/Ivl/Acp5/Ddx58/H2-Q6/Ffar2/Cd244a/Irf5/Btk/Tnfrsf1b/Gprc5b/Siglecg	30
BP	GO:0001909	leukocyte mediated cytotoxicity	24/580	137/17129	3.26069e-11	2.70324e-09	ENSMUSG00000061232/ENSMUSG00000035929/ENSMUSG00000073411/ENSMUSG00000037321/ENSMUSG00000027863/ENSMUSG00000067212/ENSMUSG00000015314/ENSMUSG00000079491/ENSMUSG00000015950/ENSMUSG00000004626/ENSMUSG00000034116/ENSMUSG00000024339/ENSMUSG00000004266/ENSMUSG00000022488/ENSMUSG00000060550/ENSMUSG00000004612/ENSMUSG00000029254/ENSMUSG00000019987/ENSMUSG00000025279/ENSMUSG00000057948/ENSMUSG00000073409/…	H2-K1/H2-Q4/H2-D1/Tap1/Cd2/H2-T23/Slamf6/H2-T10/Ncf1/Stxbp2/Vav1/Tap2/Ptpn6/Nckap1l/H2-Q7/Nkg7/Stap1/Arg1/Dnase1l3/Unc13d/H2-Q6/Klrd1/Gzmb/Coro1a	24
BP	GO:0002253	activation of immune response	48/580	489/17129	3.57284e-11	2.90614e-09	ENSMUSG00000061132/ENSMUSG00000032496/ENSMUSG00000020437/ENSMUSG00000051998/ENSMUSG00000006519/ENSMUSG00000000706/ENSMUSG00000052889/ENSMUSG00000003379/ENSMUSG00000000732/ENSMUSG00000021457/ENSMUSG00000004266/ENSMUSG00000022488/ENSMUSG00000017652/ENSMUSG00000050357/ENSMUSG00000073418/ENSMUSG00000003352/ENSMUSG00000029254/ENSMUSG00000028581/ENSMUSG00000030793/ENSMUSG00000005763/ENSMUSG00000032312/…	Blnk/Ltf/Myo1g/Lax1/Cyba/Btn1a1/Prkcb/Cd79a/Icosl/Syk/Ptpn6/Nckap1l/Cd40/Carmil2/C4b/Cacnb3/Stap1/Laptm5/Pycard/Cd247/Csk/Plcg2/Tlr9/Cd79b/Appl2/Ezr/Klhl6/Nop53/Thy1/Pawr/Skap1/Ddx58/Ptprj/Nfkbid/Tlr12/Blk/Ffar2/Lrrc14/Themis2/Klrd1/C1qc/Mndal/Btk/Gbp3/Pik3ap1/Tlr1/Smpdl3b/Slc39a10	48
BP	GO:0002263	cell activation involved in immune response	35/580	285/17129	4.25315e-11	3.39543e-09	ENSMUSG00000030830/ENSMUSG00000015314/ENSMUSG00000004626/ENSMUSG00000051212/ENSMUSG00000021624/ENSMUSG00000000732/ENSMUSG00000004707/ENSMUSG00000021457/ENSMUSG00000004266/ENSMUSG00000022488/ENSMUSG00000017652/ENSMUSG00000027985/ENSMUSG00000004612/ENSMUSG00000030793/ENSMUSG00000005465/ENSMUSG00000061414/ENSMUSG00000034330/ENSMUSG00000031015/ENSMUSG00000025279/ENSMUSG00000057948/ENSMUSG00000038608/…	Itgal/Slamf6/Stxbp2/Gpr183/Cd180/Icosl/Ly9/Syk/Ptpn6/Nckap1l/Cd40/Lef1/Nkg7/Pycard/Il27ra/Cracr2a/Plcg2/Swap70/Dnase1l3/Unc13d/Dock10/Cd74/H2-DMb1/H2-DMb2/Tmem98/Nfkbid/Ptk2b/St3gal1/Cd244a/Batf/Coro1a/Btk/Stat4/Rac2/Lcp1	35
BP	GO:0002285	lymphocyte activation involved in immune response	28/580	189/17129	4.78596e-11	3.75132e-09	ENSMUSG00000030830/ENSMUSG00000015314/ENSMUSG00000051212/ENSMUSG00000021624/ENSMUSG00000000732/ENSMUSG00000004707/ENSMUSG00000022488/ENSMUSG00000017652/ENSMUSG00000027985/ENSMUSG00000004612/ENSMUSG00000005465/ENSMUSG00000061414/ENSMUSG00000034330/ENSMUSG00000031015/ENSMUSG00000057948/ENSMUSG00000038608/ENSMUSG00000024610/ENSMUSG00000079547/ENSMUSG00000037548/ENSMUSG00000035413/ENSMUSG00000036931/…	Itgal/Slamf6/Gpr183/Cd180/Icosl/Ly9/Nckap1l/Cd40/Lef1/Nkg7/Il27ra/Cracr2a/Plcg2/Swap70/Unc13d/Dock10/Cd74/H2-DMb1/H2-DMb2/Tmem98/Nfkbid/Ptk2b/St3gal1/Cd244a/Batf/Coro1a/Stat4/Lcp1	28
BP	GO:0002703	regulation of leukocyte mediated immunity	33/580	260/17129	6.39511e-11	4.92309e-09	ENSMUSG00000061232/ENSMUSG00000035929/ENSMUSG00000073411/ENSMUSG00000037321/ENSMUSG00000046718/ENSMUSG00000067212/ENSMUSG00000015314/ENSMUSG00000079491/ENSMUSG00000004626/ENSMUSG00000034116/ENSMUSG00000024339/ENSMUSG00000021457/ENSMUSG00000004266/ENSMUSG00000022488/ENSMUSG00000020101/ENSMUSG00000017652/ENSMUSG00000060550/ENSMUSG00000029254/ENSMUSG00000019987/ENSMUSG00000005465/ENSMUSG00000034330/…	H2-K1/H2-Q4/H2-D1/Tap1/Bst2/H2-T23/Slamf6/H2-T10/Stxbp2/Vav1/Tap2/Syk/Ptpn6/Nckap1l/Vsir/Cd40/H2-Q7/Stap1/Arg1/Il27ra/Plcg2/Tlr9/Dnase1l3/Unc13d/Sash3/Ddx58/H2-Q6/Klrd1/Il20rb/Btk/Rac2/Tnfrsf1b/Was	33
BP	GO:0036037	CD8-positive, alpha-beta T cell activation	14/580	45/17129	1.41338e-10	1.06896e-08	ENSMUSG00000061232/ENSMUSG00000035929/ENSMUSG00000073411/ENSMUSG00000067212/ENSMUSG00000090019/ENSMUSG00000079491/ENSMUSG00000022488/ENSMUSG00000020101/ENSMUSG00000060550/ENSMUSG00000026989/ENSMUSG00000051506/ENSMUSG00000050350/ENSMUSG00000073409/ENSMUSG00000004709	H2-K1/H2-Q4/H2-D1/H2-T23/Gimap1/H2-T10/Nckap1l/Vsir/H2-Q7/Dapl1/Wdfy4/Gpr18/H2-Q6/Cd244a	14
BP	GO:0002718	regulation of cytokine production involved in immune response	23/580	135/17129	1.50606e-10	1.11942e-08	ENSMUSG00000061232/ENSMUSG00000035929/ENSMUSG00000073411/ENSMUSG00000046718/ENSMUSG00000067212/ENSMUSG00000079491/ENSMUSG00000021457/ENSMUSG00000020101/ENSMUSG00000060550/ENSMUSG00000028581/ENSMUSG00000019987/ENSMUSG00000030793/ENSMUSG00000034330/ENSMUSG00000045322/ENSMUSG00000024610/ENSMUSG00000031101/ENSMUSG00000001348/ENSMUSG00000040296/ENSMUSG00000073409/ENSMUSG00000051314/ENSMUSG00000029771/…	H2-K1/H2-Q4/H2-D1/Bst2/H2-T23/H2-T10/Syk/Vsir/H2-Q7/Laptm5/Arg1/Pycard/Plcg2/Tlr9/Cd74/Sash3/Acp5/Ddx58/H2-Q6/Ffar2/Irf5/Tnfrsf1b/Gprc5b	23
BP	GO:0001906	cell killing	29/580	212/17129	1.54651e-10	1.13e-08	ENSMUSG00000061232/ENSMUSG00000032496/ENSMUSG00000035929/ENSMUSG00000073411/ENSMUSG00000037321/ENSMUSG00000027863/ENSMUSG00000067212/ENSMUSG00000021508/ENSMUSG00000015314/ENSMUSG00000079491/ENSMUSG00000015950/ENSMUSG00000004626/ENSMUSG00000034116/ENSMUSG00000024339/ENSMUSG00000021457/ENSMUSG00000004266/ENSMUSG00000022488/ENSMUSG00000060550/ENSMUSG00000004612/ENSMUSG00000029254/ENSMUSG00000019987/…	H2-K1/Ltf/H2-Q4/H2-D1/Tap1/Cd2/H2-T23/Cxcl14/Slamf6/H2-T10/Ncf1/Stxbp2/Vav1/Tap2/Syk/Ptpn6/Nckap1l/H2-Q7/Nkg7/Stap1/Arg1/Dnase1l3/Unc13d/Ccl19-ps3/H2-Q6/Klrd1/Gzmb/Coro1a/Gbp3	29
BP	GO:0002819	regulation of adaptive immune response	29/580	214/17129	1.9436e-10	1.39648e-08	ENSMUSG00000061232/ENSMUSG00000035929/ENSMUSG00000073411/ENSMUSG00000067212/ENSMUSG00000079491/ENSMUSG00000023274/ENSMUSG00000073421/ENSMUSG00000024339/ENSMUSG00000004266/ENSMUSG00000022488/ENSMUSG00000020101/ENSMUSG00000017652/ENSMUSG00000060550/ENSMUSG00000019987/ENSMUSG00000030793/ENSMUSG00000005465/ENSMUSG00000024610/ENSMUSG00000031101/ENSMUSG00000057058/ENSMUSG00000036931/ENSMUSG00000073409/…	H2-K1/H2-Q4/H2-D1/H2-T23/H2-T10/Cd4/H2-Ab1/Tap2/Ptpn6/Nckap1l/Vsir/Cd40/H2-Q7/Arg1/Pycard/Il27ra/Cd74/Sash3/Skap1/Nfkbid/H2-Q6/Samsn1/Klrd1/Il20rb/Btk/Tnfrsf1b/Il1rl1/H2-DMa/Was	29
BP	GO:0050727	regulation of inflammatory response	38/580	350/17129	2.42491e-10	1.71373e-08	ENSMUSG00000061232/ENSMUSG00000002985/ENSMUSG00000035929/ENSMUSG00000073411/ENSMUSG00000053897/ENSMUSG00000067212/ENSMUSG00000032089/ENSMUSG00000079491/ENSMUSG00000015950/ENSMUSG00000020053/ENSMUSG00000004266/ENSMUSG00000060550/ENSMUSG00000004612/ENSMUSG00000002897/ENSMUSG00000029254/ENSMUSG00000030793/ENSMUSG00000034330/ENSMUSG00000045322/ENSMUSG00000038642/ENSMUSG00000025279/ENSMUSG00000039158/…	H2-K1/Apoe/H2-Q4/H2-D1/Slc39a8/H2-T23/Il10ra/H2-T10/Ncf1/Igf1/Ptpn6/H2-Q7/Nkg7/Il17ra/Stap1/Pycard/Plcg2/Tlr9/Ctss/Dnase1l3/Akna/Acp5/Pla2g2d/Cst7/H2-Q6/Ffar2/Bst1/Gper1/Il20rb/Ffar4/Btk/Pik3ap1/Metrnl/Tnfrsf1b/Il1rl1/Gprc5b/Smpdl3b/Siglecg	38
BP	GO:0050864	regulation of B cell activation	23/580	139/17129	2.75959e-10	1.91881e-08	ENSMUSG00000051212/ENSMUSG00000031304/ENSMUSG00000021457/ENSMUSG00000004266/ENSMUSG00000022488/ENSMUSG00000018168/ENSMUSG00000017652/ENSMUSG00000028581/ENSMUSG00000104213/ENSMUSG00000005465/ENSMUSG00000040247/ENSMUSG00000010142/ENSMUSG00000045322/ENSMUSG00000024610/ENSMUSG00000031101/ENSMUSG00000035873/ENSMUSG00000005268/ENSMUSG00000029082/ENSMUSG00000037731/ENSMUSG00000022876/ENSMUSG00000031264/…	Gpr183/Il2rg/Syk/Ptpn6/Nckap1l/Ikzf3/Cd40/Laptm5/Ighd/Il27ra/Tbc1d10c/Tnfrsf13b/Tlr9/Cd74/Sash3/Pawr/Prlr/Bst1/Themis2/Samsn1/Btk/Siglecg/Slc39a10	23
BP	GO:0042267	natural killer cell mediated cytotoxicity	18/580	84/17129	3.13322e-10	2.14402e-08	ENSMUSG00000061232/ENSMUSG00000035929/ENSMUSG00000073411/ENSMUSG00000037321/ENSMUSG00000027863/ENSMUSG00000067212/ENSMUSG00000015314/ENSMUSG00000079491/ENSMUSG00000034116/ENSMUSG00000024339/ENSMUSG00000004266/ENSMUSG00000060550/ENSMUSG00000004612/ENSMUSG00000057948/ENSMUSG00000073409/ENSMUSG00000030165/ENSMUSG00000015437/ENSMUSG00000030707	H2-K1/H2-Q4/H2-D1/Tap1/Cd2/H2-T23/Slamf6/H2-T10/Vav1/Tap2/Ptpn6/H2-Q7/Nkg7/Unc13d/H2-Q6/Klrd1/Gzmb/Coro1a	18
BP	GO:0032680	regulation of tumor necrosis factor production	27/580	192/17129	3.55609e-10	2.39536e-08	ENSMUSG00000061232/ENSMUSG00000032496/ENSMUSG00000035929/ENSMUSG00000073411/ENSMUSG00000027863/ENSMUSG00000067212/ENSMUSG00000006519/ENSMUSG00000079491/ENSMUSG00000020053/ENSMUSG00000021457/ENSMUSG00000004266/ENSMUSG00000020101/ENSMUSG00000060550/ENSMUSG00000030793/ENSMUSG00000040794/ENSMUSG00000032690/ENSMUSG00000005465/ENSMUSG00000034330/ENSMUSG00000045322/ENSMUSG00000050350/ENSMUSG00000031101/…	H2-K1/Ltf/H2-Q4/H2-D1/Cd2/H2-T23/Cyba/H2-T10/Igf1/Syk/Ptpn6/Vsir/H2-Q7/Pycard/C1qtnf4/Oas2/Il27ra/Plcg2/Tlr9/Gpr18/Sash3/Acp5/Ddx58/Ptprj/H2-Q6/Btk/Tlr1	27
BP	GO:0002228	natural killer cell mediated immunity	18/580	86/17129	4.72008e-10	3.13051e-08	ENSMUSG00000061232/ENSMUSG00000035929/ENSMUSG00000073411/ENSMUSG00000037321/ENSMUSG00000027863/ENSMUSG00000067212/ENSMUSG00000015314/ENSMUSG00000079491/ENSMUSG00000034116/ENSMUSG00000024339/ENSMUSG00000004266/ENSMUSG00000060550/ENSMUSG00000004612/ENSMUSG00000057948/ENSMUSG00000073409/ENSMUSG00000030165/ENSMUSG00000015437/ENSMUSG00000030707	H2-K1/H2-Q4/H2-D1/Tap1/Cd2/H2-T23/Slamf6/H2-T10/Vav1/Tap2/Ptpn6/H2-Q7/Nkg7/Unc13d/H2-Q6/Klrd1/Gzmb/Coro1a	18
BP	GO:1903555	regulation of tumor necrosis factor superfamily cytokine production	27/580	195/17129	5.06896e-10	3.31095e-08	ENSMUSG00000061232/ENSMUSG00000032496/ENSMUSG00000035929/ENSMUSG00000073411/ENSMUSG00000027863/ENSMUSG00000067212/ENSMUSG00000006519/ENSMUSG00000079491/ENSMUSG00000020053/ENSMUSG00000021457/ENSMUSG00000004266/ENSMUSG00000020101/ENSMUSG00000060550/ENSMUSG00000030793/ENSMUSG00000040794/ENSMUSG00000032690/ENSMUSG00000005465/ENSMUSG00000034330/ENSMUSG00000045322/ENSMUSG00000050350/ENSMUSG00000031101/…	H2-K1/Ltf/H2-Q4/H2-D1/Cd2/H2-T23/Cyba/H2-T10/Igf1/Syk/Ptpn6/Vsir/H2-Q7/Pycard/C1qtnf4/Oas2/Il27ra/Plcg2/Tlr9/Gpr18/Sash3/Acp5/Ddx58/Ptprj/H2-Q6/Btk/Tlr1	27
BP	GO:0032640	tumor necrosis factor production	27/580	199/17129	8.03924e-10	5.17271e-08	ENSMUSG00000061232/ENSMUSG00000032496/ENSMUSG00000035929/ENSMUSG00000073411/ENSMUSG00000027863/ENSMUSG00000067212/ENSMUSG00000006519/ENSMUSG00000079491/ENSMUSG00000020053/ENSMUSG00000021457/ENSMUSG00000004266/ENSMUSG00000020101/ENSMUSG00000060550/ENSMUSG00000030793/ENSMUSG00000040794/ENSMUSG00000032690/ENSMUSG00000005465/ENSMUSG00000034330/ENSMUSG00000045322/ENSMUSG00000050350/ENSMUSG00000031101/…	H2-K1/Ltf/H2-Q4/H2-D1/Cd2/H2-T23/Cyba/H2-T10/Igf1/Syk/Ptpn6/Vsir/H2-Q7/Pycard/C1qtnf4/Oas2/Il27ra/Plcg2/Tlr9/Gpr18/Sash3/Acp5/Ddx58/Ptprj/H2-Q6/Btk/Tlr1	27
BP	GO:0071706	tumor necrosis factor superfamily cytokine production	27/580	202/17129	1.1268e-09	7.14358e-08	ENSMUSG00000061232/ENSMUSG00000032496/ENSMUSG00000035929/ENSMUSG00000073411/ENSMUSG00000027863/ENSMUSG00000067212/ENSMUSG00000006519/ENSMUSG00000079491/ENSMUSG00000020053/ENSMUSG00000021457/ENSMUSG00000004266/ENSMUSG00000020101/ENSMUSG00000060550/ENSMUSG00000030793/ENSMUSG00000040794/ENSMUSG00000032690/ENSMUSG00000005465/ENSMUSG00000034330/ENSMUSG00000045322/ENSMUSG00000050350/ENSMUSG00000031101/…	H2-K1/Ltf/H2-Q4/H2-D1/Cd2/H2-T23/Cyba/H2-T10/Igf1/Syk/Ptpn6/Vsir/H2-Q7/Pycard/C1qtnf4/Oas2/Il27ra/Plcg2/Tlr9/Gpr18/Sash3/Acp5/Ddx58/Ptprj/H2-Q6/Btk/Tlr1	27
BP	GO:0016064	immunoglobulin mediated immune response	24/580	163/17129	1.32743e-09	8.29358e-08	ENSMUSG00000061232/ENSMUSG00000035929/ENSMUSG00000073411/ENSMUSG00000067212/ENSMUSG00000008496/ENSMUSG00000079491/ENSMUSG00000073421/ENSMUSG00000000732/ENSMUSG00000004266/ENSMUSG00000017652/ENSMUSG00000060550/ENSMUSG00000073418/ENSMUSG00000104213/ENSMUSG00000005465/ENSMUSG00000068227/ENSMUSG00000031015/ENSMUSG00000024610/ENSMUSG00000076937/ENSMUSG00000105906/ENSMUSG00000073409/ENSMUSG00000034266/…	H2-K1/H2-Q4/H2-D1/H2-T23/Pou2f2/H2-T10/H2-Ab1/Icosl/Ptpn6/Cd40/H2-Q7/C4b/Ighd/Il27ra/Il2rb/Swap70/Cd74/Iglc2/Iglc1/H2-Q6/Batf/C1qc/Btk/H2-DMa	24
BP	GO:0001819	positive regulation of cytokine production	45/580	493/17129	1.56447e-09	9.63493e-08	ENSMUSG00000061232/ENSMUSG00000035929/ENSMUSG00000073411/ENSMUSG00000027863/ENSMUSG00000067212/ENSMUSG00000008496/ENSMUSG00000006519/ENSMUSG00000015314/ENSMUSG00000079491/ENSMUSG00000000732/ENSMUSG00000042349/ENSMUSG00000004707/ENSMUSG00000021457/ENSMUSG00000017652/ENSMUSG00000060550/ENSMUSG00000050357/ENSMUSG00000002897/ENSMUSG00000028581/ENSMUSG00000037318/ENSMUSG00000030793/ENSMUSG00000104213/…	H2-K1/H2-Q4/H2-D1/Cd2/H2-T23/Pou2f2/Cyba/Slamf6/H2-T10/Icosl/Ikbke/Ly9/Syk/Cd40/H2-Q7/Carmil2/Il17ra/Laptm5/Traf3ip3/Pycard/Ighd/C1qtnf4/Oas2/Aire/Il27ra/Plcg2/Tlr9/Cd6/Cd74/Sash3/Ltb/Tnfsf15/Ddx58/Ptprj/H2-Q6/Ffar2/Mapk11/Cd244a/Irf5/Batf/Il20rb/Btk/Il1rl1/Tlr1/Gprc5b	45
BP	GO:0019724	B cell mediated immunity	24/580	166/17129	1.93439e-09	1.17453e-07	ENSMUSG00000061232/ENSMUSG00000035929/ENSMUSG00000073411/ENSMUSG00000067212/ENSMUSG00000008496/ENSMUSG00000079491/ENSMUSG00000073421/ENSMUSG00000000732/ENSMUSG00000004266/ENSMUSG00000017652/ENSMUSG00000060550/ENSMUSG00000073418/ENSMUSG00000104213/ENSMUSG00000005465/ENSMUSG00000068227/ENSMUSG00000031015/ENSMUSG00000024610/ENSMUSG00000076937/ENSMUSG00000105906/ENSMUSG00000073409/ENSMUSG00000034266/…	H2-K1/H2-Q4/H2-D1/H2-T23/Pou2f2/H2-T10/H2-Ab1/Icosl/Ptpn6/Cd40/H2-Q7/C4b/Ighd/Il27ra/Il2rb/Swap70/Cd74/Iglc2/Iglc1/H2-Q6/Batf/C1qc/Btk/H2-DMa	24
BP	GO:0002695	negative regulation of leukocyte activation	26/580	195/17129	2.42144e-09	1.44983e-07	ENSMUSG00000030798/ENSMUSG00000051998/ENSMUSG00000000706/ENSMUSG00000004266/ENSMUSG00000022488/ENSMUSG00000020101/ENSMUSG00000028581/ENSMUSG00000026989/ENSMUSG00000019987/ENSMUSG00000000244/ENSMUSG00000040247/ENSMUSG00000010142/ENSMUSG00000024610/ENSMUSG00000036594/ENSMUSG00000041202/ENSMUSG00000035873/ENSMUSG00000026430/ENSMUSG00000068129/ENSMUSG00000036931/ENSMUSG00000029603/ENSMUSG00000078763/…	Cd37/Lax1/Btn1a1/Ptpn6/Nckap1l/Vsir/Laptm5/Dapl1/Arg1/Tspan32/Tbc1d10c/Tnfrsf13b/Cd74/H2-Aa/Pla2g2d/Pawr/Rassf5/Cst7/Nfkbid/Dtx1/Slfn1/Samsn1/Cnr2/Gper1/Il20rb/Btk	26
BP	GO:0002367	cytokine production involved in immune response	23/580	155/17129	2.51291e-09	1.48399e-07	ENSMUSG00000061232/ENSMUSG00000035929/ENSMUSG00000073411/ENSMUSG00000046718/ENSMUSG00000067212/ENSMUSG00000079491/ENSMUSG00000021457/ENSMUSG00000020101/ENSMUSG00000060550/ENSMUSG00000028581/ENSMUSG00000019987/ENSMUSG00000030793/ENSMUSG00000034330/ENSMUSG00000045322/ENSMUSG00000024610/ENSMUSG00000031101/ENSMUSG00000001348/ENSMUSG00000040296/ENSMUSG00000073409/ENSMUSG00000051314/ENSMUSG00000029771/…	H2-K1/H2-Q4/H2-D1/Bst2/H2-T23/H2-T10/Syk/Vsir/H2-Q7/Laptm5/Arg1/Pycard/Plcg2/Tlr9/Cd74/Sash3/Acp5/Ddx58/H2-Q6/Ffar2/Irf5/Tnfrsf1b/Gprc5b	23
BP	GO:0042100	B cell proliferation	18/580	95/17129	2.58906e-09	1.5083e-07	ENSMUSG00000051212/ENSMUSG00000021624/ENSMUSG00000003379/ENSMUSG00000022488/ENSMUSG00000018168/ENSMUSG00000017652/ENSMUSG00000027985/ENSMUSG00000104213/ENSMUSG00000010142/ENSMUSG00000045322/ENSMUSG00000024610/ENSMUSG00000031101/ENSMUSG00000035873/ENSMUSG00000005268/ENSMUSG00000029082/ENSMUSG00000031264/ENSMUSG00000030468/ENSMUSG00000025986	Gpr183/Cd180/Cd79a/Nckap1l/Ikzf3/Cd40/Lef1/Ighd/Tnfrsf13b/Tlr9/Cd74/Sash3/Pawr/Prlr/Bst1/Btk/Siglecg/Slc39a10	18
BP	GO:0050830	defense response to Gram-positive bacterium	19/580	108/17129	3.44451e-09	1.97991e-07	ENSMUSG00000061232/ENSMUSG00000032496/ENSMUSG00000035929/ENSMUSG00000073411/ENSMUSG00000067212/ENSMUSG00000046805/ENSMUSG00000079491/ENSMUSG00000015950/ENSMUSG00000003283/ENSMUSG00000060550/ENSMUSG00000030793/ENSMUSG00000079641/ENSMUSG00000005465/ENSMUSG00000062210/ENSMUSG00000035459/ENSMUSG00000001348/ENSMUSG00000021880/ENSMUSG00000073409/ENSMUSG00000028268	H2-K1/Ltf/H2-Q4/H2-D1/H2-T23/Mpeg1/H2-T10/Ncf1/Hck/H2-Q7/Pycard/Rpl39/Il27ra/Tnfaip8/Stab2/Acp5/Rnase6/H2-Q6/Gbp3	19
BP	GO:0050866	negative regulation of cell activation	27/580	213/17129	3.67101e-09	2.08233e-07	ENSMUSG00000002985/ENSMUSG00000030798/ENSMUSG00000051998/ENSMUSG00000000706/ENSMUSG00000004266/ENSMUSG00000022488/ENSMUSG00000020101/ENSMUSG00000028581/ENSMUSG00000026989/ENSMUSG00000019987/ENSMUSG00000000244/ENSMUSG00000040247/ENSMUSG00000010142/ENSMUSG00000024610/ENSMUSG00000036594/ENSMUSG00000041202/ENSMUSG00000035873/ENSMUSG00000026430/ENSMUSG00000068129/ENSMUSG00000036931/ENSMUSG00000029603/…	Apoe/Cd37/Lax1/Btn1a1/Ptpn6/Nckap1l/Vsir/Laptm5/Dapl1/Arg1/Tspan32/Tbc1d10c/Tnfrsf13b/Cd74/H2-Aa/Pla2g2d/Pawr/Rassf5/Cst7/Nfkbid/Dtx1/Slfn1/Samsn1/Cnr2/Gper1/Il20rb/Btk	27
BP	GO:0042270	protection from natural killer cell mediated cytotoxicity	9/580	19/17129	3.75366e-09	2.10156e-07	ENSMUSG00000061232/ENSMUSG00000035929/ENSMUSG00000073411/ENSMUSG00000037321/ENSMUSG00000067212/ENSMUSG00000079491/ENSMUSG00000024339/ENSMUSG00000060550/ENSMUSG00000073409	H2-K1/H2-Q4/H2-D1/Tap1/H2-T23/H2-T10/Tap2/H2-Q7/H2-Q6	9
BP	GO:0030183	B cell differentiation	22/580	147/17129	4.7475e-09	2.62391e-07	ENSMUSG00000008496/ENSMUSG00000090019/ENSMUSG00000073421/ENSMUSG00000051212/ENSMUSG00000031304/ENSMUSG00000003379/ENSMUSG00000021457/ENSMUSG00000004266/ENSMUSG00000076609/ENSMUSG00000022488/ENSMUSG00000018168/ENSMUSG00000028581/ENSMUSG00000028072/ENSMUSG00000034330/ENSMUSG00000045322/ENSMUSG00000038608/ENSMUSG00000040592/ENSMUSG00000008193/ENSMUSG00000025314/ENSMUSG00000059456/ENSMUSG00000013846/…	Pou2f2/Gimap1/H2-Ab1/Gpr183/Il2rg/Cd79a/Syk/Ptpn6/Igkc/Nckap1l/Ikzf3/Laptm5/Ntrk1/Plcg2/Tlr9/Dock10/Cd79b/Spib/Ptprj/Ptk2b/St3gal1/Btk	22
BP	GO:0002707	negative regulation of lymphocyte mediated immunity	15/580	67/17129	5.00088e-09	2.72896e-07	ENSMUSG00000061232/ENSMUSG00000035929/ENSMUSG00000073411/ENSMUSG00000037321/ENSMUSG00000067212/ENSMUSG00000079491/ENSMUSG00000024339/ENSMUSG00000004266/ENSMUSG00000022488/ENSMUSG00000020101/ENSMUSG00000060550/ENSMUSG00000019987/ENSMUSG00000073409/ENSMUSG00000030165/ENSMUSG00000044244	H2-K1/H2-Q4/H2-D1/Tap1/H2-T23/H2-T10/Tap2/Ptpn6/Nckap1l/Vsir/H2-Q7/Arg1/H2-Q6/Klrd1/Il20rb	15
BP	GO:0032760	positive regulation of tumor necrosis factor production	20/580	124/17129	6.38731e-09	3.44196e-07	ENSMUSG00000061232/ENSMUSG00000035929/ENSMUSG00000073411/ENSMUSG00000027863/ENSMUSG00000067212/ENSMUSG00000006519/ENSMUSG00000079491/ENSMUSG00000021457/ENSMUSG00000060550/ENSMUSG00000030793/ENSMUSG00000040794/ENSMUSG00000032690/ENSMUSG00000034330/ENSMUSG00000045322/ENSMUSG00000031101/ENSMUSG00000040296/ENSMUSG00000025314/ENSMUSG00000073409/ENSMUSG00000031264/ENSMUSG00000044827	H2-K1/H2-Q4/H2-D1/Cd2/H2-T23/Cyba/H2-T10/Syk/H2-Q7/Pycard/C1qtnf4/Oas2/Plcg2/Tlr9/Sash3/Ddx58/Ptprj/H2-Q6/Btk/Tlr1	20
BP	GO:1903557	positive regulation of tumor necrosis factor superfamily cytokine production	20/580	126/17129	8.48562e-09	4.46022e-07	ENSMUSG00000061232/ENSMUSG00000035929/ENSMUSG00000073411/ENSMUSG00000027863/ENSMUSG00000067212/ENSMUSG00000006519/ENSMUSG00000079491/ENSMUSG00000021457/ENSMUSG00000060550/ENSMUSG00000030793/ENSMUSG00000040794/ENSMUSG00000032690/ENSMUSG00000034330/ENSMUSG00000045322/ENSMUSG00000031101/ENSMUSG00000040296/ENSMUSG00000025314/ENSMUSG00000073409/ENSMUSG00000031264/ENSMUSG00000044827	H2-K1/H2-Q4/H2-D1/Cd2/H2-T23/Cyba/H2-T10/Syk/H2-Q7/Pycard/C1qtnf4/Oas2/Plcg2/Tlr9/Sash3/Ddx58/Ptprj/H2-Q6/Btk/Tlr1	20
BP	GO:2001185	regulation of CD8-positive, alpha-beta T cell activation	11/580	34/17129	8.60277e-09	4.46022e-07	ENSMUSG00000061232/ENSMUSG00000035929/ENSMUSG00000073411/ENSMUSG00000067212/ENSMUSG00000079491/ENSMUSG00000022488/ENSMUSG00000020101/ENSMUSG00000060550/ENSMUSG00000026989/ENSMUSG00000073409/ENSMUSG00000004709	H2-K1/H2-Q4/H2-D1/H2-T23/H2-T10/Nckap1l/Vsir/H2-Q7/Dapl1/H2-Q6/Cd244a	11
BP	GO:0051250	negative regulation of lymphocyte activation	23/580	165/17129	8.60385e-09	4.46022e-07	ENSMUSG00000030798/ENSMUSG00000051998/ENSMUSG00000000706/ENSMUSG00000004266/ENSMUSG00000022488/ENSMUSG00000020101/ENSMUSG00000028581/ENSMUSG00000026989/ENSMUSG00000019987/ENSMUSG00000000244/ENSMUSG00000040247/ENSMUSG00000010142/ENSMUSG00000024610/ENSMUSG00000036594/ENSMUSG00000041202/ENSMUSG00000035873/ENSMUSG00000026430/ENSMUSG00000036931/ENSMUSG00000029603/ENSMUSG00000078763/ENSMUSG00000022876/…	Cd37/Lax1/Btn1a1/Ptpn6/Nckap1l/Vsir/Laptm5/Dapl1/Arg1/Tspan32/Tbc1d10c/Tnfrsf13b/Cd74/H2-Aa/Pla2g2d/Pawr/Rassf5/Nfkbid/Dtx1/Slfn1/Samsn1/Il20rb/Btk	23
BP	GO:0002704	negative regulation of leukocyte mediated immunity	16/580	80/17129	8.79421e-09	4.46022e-07	ENSMUSG00000061232/ENSMUSG00000035929/ENSMUSG00000073411/ENSMUSG00000037321/ENSMUSG00000046718/ENSMUSG00000067212/ENSMUSG00000079491/ENSMUSG00000024339/ENSMUSG00000004266/ENSMUSG00000022488/ENSMUSG00000020101/ENSMUSG00000060550/ENSMUSG00000019987/ENSMUSG00000073409/ENSMUSG00000030165/ENSMUSG00000044244	H2-K1/H2-Q4/H2-D1/Tap1/Bst2/H2-T23/H2-T10/Tap2/Ptpn6/Nckap1l/Vsir/H2-Q7/Arg1/H2-Q6/Klrd1/Il20rb	16
BP	GO:0002886	regulation of myeloid leukocyte mediated immunity	16/580	80/17129	8.79421e-09	4.46022e-07	ENSMUSG00000061232/ENSMUSG00000035929/ENSMUSG00000073411/ENSMUSG00000067212/ENSMUSG00000079491/ENSMUSG00000004626/ENSMUSG00000021457/ENSMUSG00000060550/ENSMUSG00000029254/ENSMUSG00000019987/ENSMUSG00000025279/ENSMUSG00000057948/ENSMUSG00000040296/ENSMUSG00000073409/ENSMUSG00000031264/ENSMUSG00000033220	H2-K1/H2-Q4/H2-D1/H2-T23/H2-T10/Stxbp2/Syk/H2-Q7/Stap1/Arg1/Dnase1l3/Unc13d/Ddx58/H2-Q6/Btk/Rac2	16
BP	GO:0002702	positive regulation of production of molecular mediator of immune response	22/580	153/17129	1.01372e-08	5.08156e-07	ENSMUSG00000061232/ENSMUSG00000035929/ENSMUSG00000073411/ENSMUSG00000067212/ENSMUSG00000030798/ENSMUSG00000079491/ENSMUSG00000021457/ENSMUSG00000017652/ENSMUSG00000060550/ENSMUSG00000028581/ENSMUSG00000030793/ENSMUSG00000034330/ENSMUSG00000045322/ENSMUSG00000024610/ENSMUSG00000031101/ENSMUSG00000040296/ENSMUSG00000073409/ENSMUSG00000051314/ENSMUSG00000004709/ENSMUSG00000029771/ENSMUSG00000031264/…	H2-K1/H2-Q4/H2-D1/H2-T23/Cd37/H2-T10/Syk/Cd40/H2-Q7/Laptm5/Pycard/Plcg2/Tlr9/Cd74/Sash3/Ddx58/H2-Q6/Ffar2/Cd244a/Irf5/Btk/Gprc5b	22
BP	GO:0030888	regulation of B cell proliferation	15/580	71/17129	1.16727e-08	5.78402e-07	ENSMUSG00000051212/ENSMUSG00000022488/ENSMUSG00000018168/ENSMUSG00000017652/ENSMUSG00000104213/ENSMUSG00000010142/ENSMUSG00000045322/ENSMUSG00000024610/ENSMUSG00000031101/ENSMUSG00000035873/ENSMUSG00000005268/ENSMUSG00000029082/ENSMUSG00000031264/ENSMUSG00000030468/ENSMUSG00000025986	Gpr183/Nckap1l/Ikzf3/Cd40/Ighd/Tnfrsf13b/Tlr9/Cd74/Sash3/Pawr/Prlr/Bst1/Btk/Siglecg/Slc39a10	15
BP	GO:0032673	regulation of interleukin-4 production	12/580	43/17129	1.19161e-08	5.83753e-07	ENSMUSG00000061232/ENSMUSG00000035929/ENSMUSG00000073411/ENSMUSG00000067212/ENSMUSG00000079491/ENSMUSG00000000732/ENSMUSG00000021457/ENSMUSG00000027985/ENSMUSG00000060550/ENSMUSG00000031101/ENSMUSG00000073409/ENSMUSG00000044244	H2-K1/H2-Q4/H2-D1/H2-T23/H2-T10/Icosl/Syk/Lef1/H2-Q7/Sash3/H2-Q6/Il20rb	12
BP	GO:0050900	leukocyte migration	35/580	353/17129	1.35978e-08	6.58651e-07	ENSMUSG00000020437/ENSMUSG00000021508/ENSMUSG00000030830/ENSMUSG00000051212/ENSMUSG00000034116/ENSMUSG00000021457/ENSMUSG00000022488/ENSMUSG00000054400/ENSMUSG00000002897/ENSMUSG00000029254/ENSMUSG00000030793/ENSMUSG00000048163/ENSMUSG00000000731/ENSMUSG00000005465/ENSMUSG00000031015/ENSMUSG00000024610/ENSMUSG00000050350/ENSMUSG00000020682/ENSMUSG00000001281/ENSMUSG00000074934/ENSMUSG00000032011/…	Myo1g/Cxcl14/Itgal/Gpr183/Vav1/Syk/Nckap1l/Cklf/Il17ra/Stap1/Pycard/Selplg/Aire/Il27ra/Swap70/Cd74/Gpr18/Mmp28/Itgb7/Grem1/Thy1/Ccl19-ps3/Ptn/Pawr/Ptprj/Ptk2b/Ffar2/Bst1/Arhgef5/Cnr2/Cxcr5/Coro1a/Cxcl16/Rac2/Spns2	35
BP	GO:0002822	regulation of adaptive immune response based on somatic recombination of immune receptors built from immunoglobulin superfamily domains	25/580	198/17129	1.51158e-08	7.24045e-07	ENSMUSG00000061232/ENSMUSG00000035929/ENSMUSG00000073411/ENSMUSG00000067212/ENSMUSG00000079491/ENSMUSG00000023274/ENSMUSG00000073421/ENSMUSG00000024339/ENSMUSG00000004266/ENSMUSG00000022488/ENSMUSG00000020101/ENSMUSG00000017652/ENSMUSG00000060550/ENSMUSG00000019987/ENSMUSG00000005465/ENSMUSG00000031101/ENSMUSG00000036931/ENSMUSG00000073409/ENSMUSG00000030165/ENSMUSG00000044244/ENSMUSG00000031264/…	H2-K1/H2-Q4/H2-D1/H2-T23/H2-T10/Cd4/H2-Ab1/Tap2/Ptpn6/Nckap1l/Vsir/Cd40/H2-Q7/Arg1/Il27ra/Sash3/Nfkbid/H2-Q6/Klrd1/Il20rb/Btk/Tnfrsf1b/Il1rl1/H2-DMa/Was	25
BP	GO:2000564	regulation of CD8-positive, alpha-beta T cell proliferation	9/580	22/17129	1.8451e-08	8.74091e-07	ENSMUSG00000061232/ENSMUSG00000035929/ENSMUSG00000073411/ENSMUSG00000067212/ENSMUSG00000079491/ENSMUSG00000020101/ENSMUSG00000060550/ENSMUSG00000073409/ENSMUSG00000004709	H2-K1/H2-Q4/H2-D1/H2-T23/H2-T10/Vsir/H2-Q7/H2-Q6/Cd244a	9
BP	GO:0001787	natural killer cell proliferation	10/580	29/17129	2.05479e-08	9.62848e-07	ENSMUSG00000061232/ENSMUSG00000035929/ENSMUSG00000073411/ENSMUSG00000067212/ENSMUSG00000015314/ENSMUSG00000079491/ENSMUSG00000060550/ENSMUSG00000073409/ENSMUSG00000004709/ENSMUSG00000110206	H2-K1/H2-Q4/H2-D1/H2-T23/Slamf6/H2-T10/H2-Q7/H2-Q6/Cd244a/Flt3l	10
BP	GO:0002720	positive regulation of cytokine production involved in immune response	17/580	97/17129	2.44589e-08	1.13379e-06	ENSMUSG00000061232/ENSMUSG00000035929/ENSMUSG00000073411/ENSMUSG00000067212/ENSMUSG00000079491/ENSMUSG00000021457/ENSMUSG00000060550/ENSMUSG00000028581/ENSMUSG00000030793/ENSMUSG00000034330/ENSMUSG00000024610/ENSMUSG00000031101/ENSMUSG00000040296/ENSMUSG00000073409/ENSMUSG00000051314/ENSMUSG00000029771/ENSMUSG00000008734	H2-K1/H2-Q4/H2-D1/H2-T23/H2-T10/Syk/H2-Q7/Laptm5/Pycard/Plcg2/Cd74/Sash3/Ddx58/H2-Q6/Ffar2/Irf5/Gprc5b	17
BP	GO:0050853	B cell receptor signaling pathway	13/580	55/17129	2.64493e-08	1.21301e-06	ENSMUSG00000061132/ENSMUSG00000052889/ENSMUSG00000003379/ENSMUSG00000021457/ENSMUSG00000004266/ENSMUSG00000022488/ENSMUSG00000029254/ENSMUSG00000034330/ENSMUSG00000040592/ENSMUSG00000043008/ENSMUSG00000014453/ENSMUSG00000031264/ENSMUSG00000025986	Blnk/Prkcb/Cd79a/Syk/Ptpn6/Nckap1l/Stap1/Plcg2/Cd79b/Klhl6/Blk/Btk/Slc39a10	13
BP	GO:0032819	positive regulation of natural killer cell proliferation	9/580	23/17129	2.94056e-08	1.30688e-06	ENSMUSG00000061232/ENSMUSG00000035929/ENSMUSG00000073411/ENSMUSG00000067212/ENSMUSG00000079491/ENSMUSG00000060550/ENSMUSG00000073409/ENSMUSG00000004709/ENSMUSG00000110206	H2-K1/H2-Q4/H2-D1/H2-T23/H2-T10/H2-Q7/H2-Q6/Cd244a/Flt3l	9
BP	GO:0035740	CD8-positive, alpha-beta T cell proliferation	9/580	23/17129	2.94056e-08	1.30688e-06	ENSMUSG00000061232/ENSMUSG00000035929/ENSMUSG00000073411/ENSMUSG00000067212/ENSMUSG00000079491/ENSMUSG00000020101/ENSMUSG00000060550/ENSMUSG00000073409/ENSMUSG00000004709	H2-K1/H2-Q4/H2-D1/H2-T23/H2-T10/Vsir/H2-Q7/H2-Q6/Cd244a	9
BP	GO:2001187	positive regulation of CD8-positive, alpha-beta T cell activation	9/580	23/17129	2.94056e-08	1.30688e-06	ENSMUSG00000061232/ENSMUSG00000035929/ENSMUSG00000073411/ENSMUSG00000067212/ENSMUSG00000079491/ENSMUSG00000022488/ENSMUSG00000060550/ENSMUSG00000073409/ENSMUSG00000004709	H2-K1/H2-Q4/H2-D1/H2-T23/H2-T10/Nckap1l/H2-Q7/H2-Q6/Cd244a	9
BP	GO:2000566	positive regulation of CD8-positive, alpha-beta T cell proliferation	8/580	17/17129	3.05726e-08	1.34488e-06	ENSMUSG00000061232/ENSMUSG00000035929/ENSMUSG00000073411/ENSMUSG00000067212/ENSMUSG00000079491/ENSMUSG00000060550/ENSMUSG00000073409/ENSMUSG00000004709	H2-K1/H2-Q4/H2-D1/H2-T23/H2-T10/H2-Q7/H2-Q6/Cd244a	8
BP	GO:0001911	negative regulation of leukocyte mediated cytotoxicity	11/580	38/17129	3.19881e-08	1.37901e-06	ENSMUSG00000061232/ENSMUSG00000035929/ENSMUSG00000073411/ENSMUSG00000037321/ENSMUSG00000067212/ENSMUSG00000079491/ENSMUSG00000024339/ENSMUSG00000022488/ENSMUSG00000060550/ENSMUSG00000073409/ENSMUSG00000030165	H2-K1/H2-Q4/H2-D1/Tap1/H2-T23/H2-T10/Tap2/Nckap1l/H2-Q7/H2-Q6/Klrd1	11
BP	GO:0032753	positive regulation of interleukin-4 production	11/580	38/17129	3.19881e-08	1.37901e-06	ENSMUSG00000061232/ENSMUSG00000035929/ENSMUSG00000073411/ENSMUSG00000067212/ENSMUSG00000079491/ENSMUSG00000000732/ENSMUSG00000021457/ENSMUSG00000060550/ENSMUSG00000031101/ENSMUSG00000073409/ENSMUSG00000044244	H2-K1/H2-Q4/H2-D1/H2-T23/H2-T10/Icosl/Syk/H2-Q7/Sash3/H2-Q6/Il20rb	11
BP	GO:0060326	cell chemotaxis	30/580	284/17129	3.64208e-08	1.55456e-06	ENSMUSG00000021508/ENSMUSG00000051212/ENSMUSG00000034116/ENSMUSG00000021457/ENSMUSG00000098112/ENSMUSG00000022488/ENSMUSG00000027985/ENSMUSG00000054400/ENSMUSG00000002897/ENSMUSG00000029254/ENSMUSG00000031015/ENSMUSG00000024610/ENSMUSG00000022425/ENSMUSG00000050350/ENSMUSG00000020682/ENSMUSG00000074934/ENSMUSG00000094162/ENSMUSG00000029838/ENSMUSG00000025314/ENSMUSG00000059456/ENSMUSG00000051314/…	Cxcl14/Gpr183/Vav1/Syk/Bin2/Nckap1l/Lef1/Cklf/Il17ra/Stap1/Swap70/Cd74/Enpp2/Gpr18/Mmp28/Grem1/Ccl19-ps3/Ptn/Ptprj/Ptk2b/Ffar2/Bst1/Arhgef5/Cnr2/Cxcr5/Coro1a/Cxcl16/Rac2/Cxcr6/Fgfr1	30
BP	GO:0030595	leukocyte chemotaxis	25/580	207/17129	3.71025e-08	1.56813e-06	ENSMUSG00000021508/ENSMUSG00000051212/ENSMUSG00000034116/ENSMUSG00000021457/ENSMUSG00000022488/ENSMUSG00000054400/ENSMUSG00000002897/ENSMUSG00000029254/ENSMUSG00000031015/ENSMUSG00000024610/ENSMUSG00000050350/ENSMUSG00000020682/ENSMUSG00000074934/ENSMUSG00000094162/ENSMUSG00000029838/ENSMUSG00000025314/ENSMUSG00000059456/ENSMUSG00000051314/ENSMUSG00000029082/ENSMUSG00000033542/ENSMUSG00000062585/…	Cxcl14/Gpr183/Vav1/Syk/Nckap1l/Cklf/Il17ra/Stap1/Swap70/Cd74/Gpr18/Mmp28/Grem1/Ccl19-ps3/Ptn/Ptprj/Ptk2b/Ffar2/Bst1/Arhgef5/Cnr2/Cxcr5/Coro1a/Cxcl16/Rac2	25
BP	GO:0002520	immune system development	26/580	225/17129	4.9224e-08	2.06024e-06	ENSMUSG00000061232/ENSMUSG00000035929/ENSMUSG00000073411/ENSMUSG00000067212/ENSMUSG00000079491/ENSMUSG00000027639/ENSMUSG00000000732/ENSMUSG00000017652/ENSMUSG00000027985/ENSMUSG00000060550/ENSMUSG00000050357/ENSMUSG00000104213/ENSMUSG00000000731/ENSMUSG00000005465/ENSMUSG00000031015/ENSMUSG00000024399/ENSMUSG00000000782/ENSMUSG00000039910/ENSMUSG00000048251/ENSMUSG00000051331/ENSMUSG00000073409/…	H2-K1/H2-Q4/H2-D1/H2-T23/H2-T10/Samhd1/Icosl/Cd40/Lef1/H2-Q7/Carmil2/Ighd/Aire/Il27ra/Swap70/Ltb/Tcf7/Cited2/Bcl11b/Cacna1c/H2-Q6/Batf/Cxcr5/Nfkb2/Jarid2/Spns2	26
BP	GO:0002477	antigen processing and presentation of exogenous peptide antigen via MHC class Ib	8/580	18/17129	5.34014e-08	2.21359e-06	ENSMUSG00000061232/ENSMUSG00000035929/ENSMUSG00000073411/ENSMUSG00000067212/ENSMUSG00000079491/ENSMUSG00000024339/ENSMUSG00000060550/ENSMUSG00000073409	H2-K1/H2-Q4/H2-D1/H2-T23/H2-T10/Tap2/H2-Q7/H2-Q6	8
BP	GO:0002474	antigen processing and presentation of peptide antigen via MHC class I	11/580	40/17129	5.77849e-08	2.37248e-06	ENSMUSG00000061232/ENSMUSG00000035929/ENSMUSG00000073411/ENSMUSG00000037321/ENSMUSG00000067212/ENSMUSG00000079491/ENSMUSG00000024339/ENSMUSG00000060550/ENSMUSG00000031838/ENSMUSG00000038213/ENSMUSG00000073409	H2-K1/H2-Q4/H2-D1/Tap1/H2-T23/H2-T10/Tap2/H2-Q7/Ifi30/Tapbpl/H2-Q6	11
BP	GO:0045953	negative regulation of natural killer cell mediated cytotoxicity	10/580	32/17129	6.03753e-08	2.45545e-06	ENSMUSG00000061232/ENSMUSG00000035929/ENSMUSG00000073411/ENSMUSG00000037321/ENSMUSG00000067212/ENSMUSG00000079491/ENSMUSG00000024339/ENSMUSG00000060550/ENSMUSG00000073409/ENSMUSG00000030165	H2-K1/H2-Q4/H2-D1/Tap1/H2-T23/H2-T10/Tap2/H2-Q7/H2-Q6/Klrd1	10
BP	GO:0032817	regulation of natural killer cell proliferation	9/580	25/17129	6.91837e-08	2.78739e-06	ENSMUSG00000061232/ENSMUSG00000035929/ENSMUSG00000073411/ENSMUSG00000067212/ENSMUSG00000079491/ENSMUSG00000060550/ENSMUSG00000073409/ENSMUSG00000004709/ENSMUSG00000110206	H2-K1/H2-Q4/H2-D1/H2-T23/H2-T10/H2-Q7/H2-Q6/Cd244a/Flt3l	9
BP	GO:0002888	positive regulation of myeloid leukocyte mediated immunity	11/580	41/17129	7.6579e-08	3.05678e-06	ENSMUSG00000061232/ENSMUSG00000035929/ENSMUSG00000073411/ENSMUSG00000067212/ENSMUSG00000079491/ENSMUSG00000060550/ENSMUSG00000029254/ENSMUSG00000019987/ENSMUSG00000040296/ENSMUSG00000073409/ENSMUSG00000031264	H2-K1/H2-Q4/H2-D1/H2-T23/H2-T10/H2-Q7/Stap1/Arg1/Ddx58/H2-Q6/Btk	11
BP	GO:0042742	defense response to bacterium	28/580	262/17129	8.13709e-08	3.21825e-06	ENSMUSG00000061232/ENSMUSG00000032496/ENSMUSG00000033831/ENSMUSG00000035929/ENSMUSG00000073411/ENSMUSG00000067212/ENSMUSG00000006519/ENSMUSG00000046805/ENSMUSG00000079491/ENSMUSG00000015950/ENSMUSG00000023274/ENSMUSG00000021457/ENSMUSG00000003283/ENSMUSG00000060550/ENSMUSG00000030793/ENSMUSG00000079641/ENSMUSG00000032690/ENSMUSG00000005465/ENSMUSG00000045322/ENSMUSG00000062210/ENSMUSG00000035459/…	H2-K1/Ltf/Fgb/H2-Q4/H2-D1/H2-T23/Cyba/Mpeg1/H2-T10/Ncf1/Cd4/Syk/Hck/H2-Q7/Pycard/Rpl39/Oas2/Il27ra/Tlr9/Tnfaip8/Stab2/Ivl/Acp5/Rnase6/H2-Q6/Wfdc21/Gzmb/Gbp3	28
BP	GO:0002716	negative regulation of natural killer cell mediated immunity	10/580	33/17129	8.4016e-08	3.263e-06	ENSMUSG00000061232/ENSMUSG00000035929/ENSMUSG00000073411/ENSMUSG00000037321/ENSMUSG00000067212/ENSMUSG00000079491/ENSMUSG00000024339/ENSMUSG00000060550/ENSMUSG00000073409/ENSMUSG00000030165	H2-K1/H2-Q4/H2-D1/Tap1/H2-T23/H2-T10/Tap2/H2-Q7/H2-Q6/Klrd1	10
BP	GO:0002864	regulation of acute inflammatory response to antigenic stimulus	10/580	33/17129	8.4016e-08	3.263e-06	ENSMUSG00000061232/ENSMUSG00000035929/ENSMUSG00000073411/ENSMUSG00000067212/ENSMUSG00000079491/ENSMUSG00000060550/ENSMUSG00000041202/ENSMUSG00000073409/ENSMUSG00000044244/ENSMUSG00000031264	H2-K1/H2-Q4/H2-D1/H2-T23/H2-T10/H2-Q7/Pla2g2d/H2-Q6/Il20rb/Btk	10
BP	GO:0032633	interleukin-4 production	12/580	51/17129	9.62814e-08	3.70597e-06	ENSMUSG00000061232/ENSMUSG00000035929/ENSMUSG00000073411/ENSMUSG00000067212/ENSMUSG00000079491/ENSMUSG00000000732/ENSMUSG00000021457/ENSMUSG00000027985/ENSMUSG00000060550/ENSMUSG00000031101/ENSMUSG00000073409/ENSMUSG00000044244	H2-K1/H2-Q4/H2-D1/H2-T23/H2-T10/Icosl/Syk/Lef1/H2-Q7/Sash3/H2-Q6/Il20rb	12
BP	GO:0019731	antibacterial humoral response	13/580	61/17129	9.93223e-08	3.78919e-06	ENSMUSG00000061232/ENSMUSG00000032496/ENSMUSG00000033831/ENSMUSG00000035929/ENSMUSG00000073411/ENSMUSG00000067212/ENSMUSG00000079491/ENSMUSG00000060550/ENSMUSG00000079641/ENSMUSG00000049128/ENSMUSG00000021880/ENSMUSG00000073409/ENSMUSG00000051748	H2-K1/Ltf/Fgb/H2-Q4/H2-D1/H2-T23/H2-T10/H2-Q7/Rpl39/Ivl/Rnase6/H2-Q6/Wfdc21	13
BP	GO:0030101	natural killer cell activation	16/580	95/17129	1.12494e-07	4.25404e-06	ENSMUSG00000061232/ENSMUSG00000035929/ENSMUSG00000073411/ENSMUSG00000027863/ENSMUSG00000067212/ENSMUSG00000015314/ENSMUSG00000079491/ENSMUSG00000060550/ENSMUSG00000056749/ENSMUSG00000004612/ENSMUSG00000057948/ENSMUSG00000073409/ENSMUSG00000004709/ENSMUSG00000110206/ENSMUSG00000030165/ENSMUSG00000030707	H2-K1/H2-Q4/H2-D1/Cd2/H2-T23/Slamf6/H2-T10/H2-Q7/Nfil3/Nkg7/Unc13d/H2-Q6/Cd244a/Flt3l/Klrd1/Coro1a	16
BP	GO:0031342	negative regulation of cell killing	11/580	43/17129	1.31096e-07	4.91438e-06	ENSMUSG00000061232/ENSMUSG00000035929/ENSMUSG00000073411/ENSMUSG00000037321/ENSMUSG00000067212/ENSMUSG00000079491/ENSMUSG00000024339/ENSMUSG00000022488/ENSMUSG00000060550/ENSMUSG00000073409/ENSMUSG00000030165	H2-K1/H2-Q4/H2-D1/Tap1/H2-T23/H2-T10/Tap2/Nckap1l/H2-Q7/H2-Q6/Klrd1	11
BP	GO:0045088	regulation of innate immune response	37/580	423/17129	1.38232e-07	5.13722e-06	ENSMUSG00000061232/ENSMUSG00000032496/ENSMUSG00000002985/ENSMUSG00000035929/ENSMUSG00000073411/ENSMUSG00000037321/ENSMUSG00000067212/ENSMUSG00000006519/ENSMUSG00000015314/ENSMUSG00000079491/ENSMUSG00000015950/ENSMUSG00000027639/ENSMUSG00000034116/ENSMUSG00000024339/ENSMUSG00000042349/ENSMUSG00000021457/ENSMUSG00000017652/ENSMUSG00000060550/ENSMUSG00000019987/ENSMUSG00000030793/ENSMUSG00000034330/…	H2-K1/Ltf/Apoe/H2-Q4/H2-D1/Tap1/H2-T23/Cyba/Slamf6/H2-T10/Ncf1/Samhd1/Vav1/Tap2/Ikbke/Syk/Cd40/H2-Q7/Arg1/Pycard/Plcg2/Tlr9/Cd74/Appl2/Nop53/Ddx58/Tlr12/H2-Q6/Ffar2/Lrrc14/Klrd1/Mndal/Btk/Gbp3/Pik3ap1/Tlr1/Smpdl3b	37
BP	GO:0002577	regulation of antigen processing and presentation	8/580	20/17129	1.44768e-07	5.33413e-06	ENSMUSG00000024334/ENSMUSG00000073421/ENSMUSG00000024339/ENSMUSG00000030793/ENSMUSG00000024610/ENSMUSG00000041538/ENSMUSG00000038213/ENSMUSG00000031165	H2-Oa/H2-Ab1/Tap2/Pycard/Cd74/H2-Ob/Tapbpl/Was	8
BP	GO:0002377	immunoglobulin production	23/580	192/17129	1.51337e-07	5.50071e-06	ENSMUSG00000061232/ENSMUSG00000035929/ENSMUSG00000073411/ENSMUSG00000067212/ENSMUSG00000030798/ENSMUSG00000051998/ENSMUSG00000008496/ENSMUSG00000079491/ENSMUSG00000073421/ENSMUSG00000027639/ENSMUSG00000000732/ENSMUSG00000017652/ENSMUSG00000060550/ENSMUSG00000104213/ENSMUSG00000005465/ENSMUSG00000031015/ENSMUSG00000045322/ENSMUSG00000031101/ENSMUSG00000093861/ENSMUSG00000073409/ENSMUSG00000034266/…	H2-K1/H2-Q4/H2-D1/H2-T23/Cd37/Lax1/Pou2f2/H2-T10/H2-Ab1/Samhd1/Icosl/Cd40/H2-Q7/Ighd/Il27ra/Swap70/Tlr9/Sash3/Igkv1-110/H2-Q6/Batf/Btk/Siglecg	23
BP	GO:0002709	regulation of T cell mediated immunity	16/580	97/17129	1.51841e-07	5.50071e-06	ENSMUSG00000061232/ENSMUSG00000035929/ENSMUSG00000073411/ENSMUSG00000067212/ENSMUSG00000079491/ENSMUSG00000024339/ENSMUSG00000022488/ENSMUSG00000020101/ENSMUSG00000060550/ENSMUSG00000019987/ENSMUSG00000031101/ENSMUSG00000073409/ENSMUSG00000030165/ENSMUSG00000044244/ENSMUSG00000028599/ENSMUSG00000031165	H2-K1/H2-Q4/H2-D1/H2-T23/H2-T10/Tap2/Nckap1l/Vsir/H2-Q7/Arg1/Sash3/H2-Q6/Klrd1/Il20rb/Tnfrsf1b/Was	16
BP	GO:0002456	T cell mediated immunity	19/580	136/17129	1.63713e-07	5.8814e-06	ENSMUSG00000061232/ENSMUSG00000035929/ENSMUSG00000020437/ENSMUSG00000073411/ENSMUSG00000067212/ENSMUSG00000079491/ENSMUSG00000024339/ENSMUSG00000022488/ENSMUSG00000020101/ENSMUSG00000060550/ENSMUSG00000019987/ENSMUSG00000000731/ENSMUSG00000031101/ENSMUSG00000073409/ENSMUSG00000030165/ENSMUSG00000015437/ENSMUSG00000044244/ENSMUSG00000028599/ENSMUSG00000031165	H2-K1/H2-Q4/Myo1g/H2-D1/H2-T23/H2-T10/Tap2/Nckap1l/Vsir/H2-Q7/Arg1/Aire/Sash3/H2-Q6/Klrd1/Gzmb/Il20rb/Tnfrsf1b/Was	19
BP	GO:0006959	humoral immune response	23/580	193/17129	1.66465e-07	5.93082e-06	ENSMUSG00000061232/ENSMUSG00000032496/ENSMUSG00000033831/ENSMUSG00000035929/ENSMUSG00000073411/ENSMUSG00000067212/ENSMUSG00000030798/ENSMUSG00000021508/ENSMUSG00000079491/ENSMUSG00000051212/ENSMUSG00000004266/ENSMUSG00000060550/ENSMUSG00000073418/ENSMUSG00000079641/ENSMUSG00000000731/ENSMUSG00000049128/ENSMUSG00000094162/ENSMUSG00000021880/ENSMUSG00000073409/ENSMUSG00000051748/ENSMUSG00000036896/…	H2-K1/Ltf/Fgb/H2-Q4/H2-D1/H2-T23/Cd37/Cxcl14/H2-T10/Gpr183/Ptpn6/H2-Q7/C4b/Rpl39/Aire/Ivl/Ccl19-ps3/Rnase6/H2-Q6/Wfdc21/C1qc/H2-DMa/Spns2	23
BP	GO:0002438	acute inflammatory response to antigenic stimulus	11/580	44/17129	1.69499e-07	5.98944e-06	ENSMUSG00000061232/ENSMUSG00000035929/ENSMUSG00000073411/ENSMUSG00000067212/ENSMUSG00000079491/ENSMUSG00000060550/ENSMUSG00000024670/ENSMUSG00000041202/ENSMUSG00000073409/ENSMUSG00000044244/ENSMUSG00000031264	H2-K1/H2-Q4/H2-D1/H2-T23/H2-T10/H2-Q7/Cd6/Pla2g2d/H2-Q6/Il20rb/Btk	11
BP	GO:0046635	positive regulation of alpha-beta T cell activation	15/580	86/17129	1.73911e-07	6.09537e-06	ENSMUSG00000061232/ENSMUSG00000035929/ENSMUSG00000073411/ENSMUSG00000067212/ENSMUSG00000079491/ENSMUSG00000073421/ENSMUSG00000031304/ENSMUSG00000021457/ENSMUSG00000022488/ENSMUSG00000060550/ENSMUSG00000031101/ENSMUSG00000036931/ENSMUSG00000073409/ENSMUSG00000004709/ENSMUSG00000052142	H2-K1/H2-Q4/H2-D1/H2-T23/H2-T10/H2-Ab1/Il2rg/Syk/Nckap1l/H2-Q7/Sash3/Nfkbid/H2-Q6/Cd244a/Rasal3	15
BP	GO:0002833	positive regulation of response to biotic stimulus	34/580	374/17129	1.81176e-07	6.29879e-06	ENSMUSG00000061232/ENSMUSG00000032496/ENSMUSG00000035929/ENSMUSG00000073411/ENSMUSG00000067212/ENSMUSG00000006519/ENSMUSG00000015314/ENSMUSG00000079491/ENSMUSG00000021624/ENSMUSG00000034116/ENSMUSG00000042349/ENSMUSG00000021457/ENSMUSG00000017652/ENSMUSG00000060550/ENSMUSG00000019987/ENSMUSG00000030793/ENSMUSG00000034330/ENSMUSG00000045322/ENSMUSG00000024610/ENSMUSG00000020263/ENSMUSG00000041560/…	H2-K1/Ltf/H2-Q4/H2-D1/H2-T23/Cyba/Slamf6/H2-T10/Cd180/Vav1/Ikbke/Syk/Cd40/H2-Q7/Arg1/Pycard/Plcg2/Tlr9/Cd74/Appl2/Nop53/Sash1/Ddx58/Tlr12/H2-Q6/Ffar2/Lrrc14/Klrd1/Mndal/Btk/Gbp3/Pik3ap1/Tlr1/Smpdl3b	34
BP	GO:0002706	regulation of lymphocyte mediated immunity	23/580	194/17129	1.82977e-07	6.3105e-06	ENSMUSG00000061232/ENSMUSG00000035929/ENSMUSG00000073411/ENSMUSG00000037321/ENSMUSG00000067212/ENSMUSG00000015314/ENSMUSG00000079491/ENSMUSG00000034116/ENSMUSG00000024339/ENSMUSG00000004266/ENSMUSG00000022488/ENSMUSG00000020101/ENSMUSG00000017652/ENSMUSG00000060550/ENSMUSG00000019987/ENSMUSG00000005465/ENSMUSG00000031101/ENSMUSG00000073409/ENSMUSG00000030165/ENSMUSG00000044244/ENSMUSG00000031264/…	H2-K1/H2-Q4/H2-D1/Tap1/H2-T23/Slamf6/H2-T10/Vav1/Tap2/Ptpn6/Nckap1l/Vsir/Cd40/H2-Q7/Arg1/Il27ra/Sash3/H2-Q6/Klrd1/Il20rb/Btk/Tnfrsf1b/Was	23
BP	GO:0002883	regulation of hypersensitivity	9/580	28/17129	2.13551e-07	7.3065e-06	ENSMUSG00000061232/ENSMUSG00000035929/ENSMUSG00000073411/ENSMUSG00000067212/ENSMUSG00000079491/ENSMUSG00000060550/ENSMUSG00000073409/ENSMUSG00000044244/ENSMUSG00000031264	H2-K1/H2-Q4/H2-D1/H2-T23/H2-T10/H2-Q7/H2-Q6/Il20rb/Btk	9
BP	GO:0046632	alpha-beta T cell differentiation	18/580	126/17129	2.45676e-07	8.31332e-06	ENSMUSG00000015314/ENSMUSG00000090019/ENSMUSG00000051212/ENSMUSG00000031304/ENSMUSG00000004707/ENSMUSG00000021457/ENSMUSG00000022488/ENSMUSG00000027985/ENSMUSG00000061414/ENSMUSG00000050350/ENSMUSG00000031101/ENSMUSG00000000782/ENSMUSG00000041202/ENSMUSG00000048251/ENSMUSG00000035413/ENSMUSG00000036931/ENSMUSG00000034266/ENSMUSG00000062939	Slamf6/Gimap1/Gpr183/Il2rg/Ly9/Syk/Nckap1l/Lef1/Cracr2a/Gpr18/Sash3/Tcf7/Pla2g2d/Bcl11b/Tmem98/Nfkbid/Batf/Stat4	18
BP	GO:0001813	regulation of antibody-dependent cellular cytotoxicity	7/580	15/17129	2.50075e-07	8.31332e-06	ENSMUSG00000061232/ENSMUSG00000035929/ENSMUSG00000073411/ENSMUSG00000067212/ENSMUSG00000079491/ENSMUSG00000060550/ENSMUSG00000073409	H2-K1/H2-Q4/H2-D1/H2-T23/H2-T10/H2-Q7/H2-Q6	7
BP	GO:0001815	positive regulation of antibody-dependent cellular cytotoxicity	7/580	15/17129	2.50075e-07	8.31332e-06	ENSMUSG00000061232/ENSMUSG00000035929/ENSMUSG00000073411/ENSMUSG00000067212/ENSMUSG00000079491/ENSMUSG00000060550/ENSMUSG00000073409	H2-K1/H2-Q4/H2-D1/H2-T23/H2-T10/H2-Q7/H2-Q6	7
BP	GO:0031349	positive regulation of defense response	39/580	470/17129	2.50692e-07	8.31332e-06	ENSMUSG00000061232/ENSMUSG00000032496/ENSMUSG00000035929/ENSMUSG00000073411/ENSMUSG00000067212/ENSMUSG00000006519/ENSMUSG00000015314/ENSMUSG00000079491/ENSMUSG00000034116/ENSMUSG00000042349/ENSMUSG00000021457/ENSMUSG00000017652/ENSMUSG00000060550/ENSMUSG00000004612/ENSMUSG00000002897/ENSMUSG00000029254/ENSMUSG00000019987/ENSMUSG00000030793/ENSMUSG00000034330/ENSMUSG00000045322/ENSMUSG00000038642/…	H2-K1/Ltf/H2-Q4/H2-D1/H2-T23/Cyba/Slamf6/H2-T10/Vav1/Ikbke/Syk/Cd40/H2-Q7/Nkg7/Il17ra/Stap1/Arg1/Pycard/Plcg2/Tlr9/Ctss/Cd74/Penk/Appl2/Nop53/Ddx58/Tlr12/H2-Q6/Ffar2/Lrrc14/Klrd1/Mndal/Btk/Gbp3/Pik3ap1/Il1rl1/Tlr1/Gprc5b/Smpdl3b	39
BP	GO:0001910	regulation of leukocyte mediated cytotoxicity	16/580	101/17129	2.70134e-07	8.82233e-06	ENSMUSG00000061232/ENSMUSG00000035929/ENSMUSG00000073411/ENSMUSG00000037321/ENSMUSG00000067212/ENSMUSG00000015314/ENSMUSG00000079491/ENSMUSG00000034116/ENSMUSG00000024339/ENSMUSG00000022488/ENSMUSG00000060550/ENSMUSG00000029254/ENSMUSG00000019987/ENSMUSG00000025279/ENSMUSG00000073409/ENSMUSG00000030165	H2-K1/H2-Q4/H2-D1/Tap1/H2-T23/Slamf6/H2-T10/Vav1/Tap2/Nckap1l/H2-Q7/Stap1/Arg1/Dnase1l3/H2-Q6/Klrd1	16
BP	GO:0070664	negative regulation of leukocyte proliferation	16/580	101/17129	2.70134e-07	8.82233e-06	ENSMUSG00000030798/ENSMUSG00000000706/ENSMUSG00000004266/ENSMUSG00000020101/ENSMUSG00000028581/ENSMUSG00000019987/ENSMUSG00000000244/ENSMUSG00000010142/ENSMUSG00000036594/ENSMUSG00000074934/ENSMUSG00000041202/ENSMUSG00000035873/ENSMUSG00000026430/ENSMUSG00000078763/ENSMUSG00000044244/ENSMUSG00000031264	Cd37/Btn1a1/Ptpn6/Vsir/Laptm5/Arg1/Tspan32/Tnfrsf13b/H2-Aa/Grem1/Pla2g2d/Pawr/Rassf5/Slfn1/Il20rb/Btk	16
BP	GO:0006909	phagocytosis	24/580	215/17129	3.08036e-07	9.98452e-06	ENSMUSG00000020437/ENSMUSG00000030830/ENSMUSG00000006519/ENSMUSG00000031304/ENSMUSG00000034116/ENSMUSG00000021457/ENSMUSG00000098112/ENSMUSG00000003283/ENSMUSG00000022488/ENSMUSG00000029254/ENSMUSG00000030793/ENSMUSG00000032312/ENSMUSG00000068227/ENSMUSG00000034330/ENSMUSG00000057948/ENSMUSG00000020263/ENSMUSG00000026480/ENSMUSG00000030605/ENSMUSG00000025314/ENSMUSG00000030707/ENSMUSG00000031264/…	Myo1g/Itgal/Cyba/Il2rg/Vav1/Syk/Bin2/Hck/Nckap1l/Stap1/Pycard/Csk/Il2rb/Plcg2/Unc13d/Appl2/Ncf2/Mfge8/Ptprj/Coro1a/Btk/Syt7/Ncf4/Arhgap25	24
BP	GO:0030890	positive regulation of B cell proliferation	11/580	47/17129	3.51014e-07	1.12927e-05	ENSMUSG00000051212/ENSMUSG00000022488/ENSMUSG00000017652/ENSMUSG00000104213/ENSMUSG00000045322/ENSMUSG00000024610/ENSMUSG00000031101/ENSMUSG00000005268/ENSMUSG00000029082/ENSMUSG00000031264/ENSMUSG00000025986	Gpr183/Nckap1l/Cd40/Ighd/Tlr9/Cd74/Sash3/Prlr/Bst1/Btk/Slc39a10	11
BP	GO:0030217	T cell differentiation	30/580	315/17129	3.58296e-07	1.14416e-05	ENSMUSG00000024334/ENSMUSG00000032094/ENSMUSG00000015314/ENSMUSG00000090019/ENSMUSG00000023274/ENSMUSG00000051212/ENSMUSG00000031304/ENSMUSG00000034116/ENSMUSG00000004707/ENSMUSG00000021457/ENSMUSG00000022488/ENSMUSG00000018168/ENSMUSG00000020101/ENSMUSG00000027985/ENSMUSG00000050357/ENSMUSG00000000731/ENSMUSG00000061414/ENSMUSG00000024610/ENSMUSG00000036594/ENSMUSG00000050350/ENSMUSG00000031101/…	H2-Oa/Cd3d/Slamf6/Gimap1/Cd4/Gpr183/Il2rg/Vav1/Ly9/Syk/Nckap1l/Ikzf3/Vsir/Lef1/Carmil2/Aire/Cracr2a/Cd74/H2-Aa/Gpr18/Sash3/Tcf7/Pla2g2d/Bcl11b/Tmem98/Nfkbid/Dtx1/Batf/Stat4/H2-DMa	30
BP	GO:0002821	positive regulation of adaptive immune response	19/580	143/17129	3.64655e-07	1.1559e-05	ENSMUSG00000061232/ENSMUSG00000035929/ENSMUSG00000073411/ENSMUSG00000067212/ENSMUSG00000079491/ENSMUSG00000023274/ENSMUSG00000073421/ENSMUSG00000024339/ENSMUSG00000017652/ENSMUSG00000060550/ENSMUSG00000030793/ENSMUSG00000005465/ENSMUSG00000024610/ENSMUSG00000031101/ENSMUSG00000057058/ENSMUSG00000036931/ENSMUSG00000073409/ENSMUSG00000031264/ENSMUSG00000037649	H2-K1/H2-Q4/H2-D1/H2-T23/H2-T10/Cd4/H2-Ab1/Tap2/Cd40/H2-Q7/Pycard/Il27ra/Cd74/Sash3/Skap1/Nfkbid/H2-Q6/Btk/H2-DMa	19
BP	GO:0019885	antigen processing and presentation of endogenous peptide antigen via MHC class I	9/580	30/17129	4.16335e-07	1.31009e-05	ENSMUSG00000061232/ENSMUSG00000035929/ENSMUSG00000073411/ENSMUSG00000037321/ENSMUSG00000067212/ENSMUSG00000079491/ENSMUSG00000024339/ENSMUSG00000060550/ENSMUSG00000073409	H2-K1/H2-Q4/H2-D1/Tap1/H2-T23/H2-T10/Tap2/H2-Q7/H2-Q6	9
BP	GO:0002519	natural killer cell tolerance induction	7/580	16/17129	4.31605e-07	1.31961e-05	ENSMUSG00000061232/ENSMUSG00000035929/ENSMUSG00000073411/ENSMUSG00000067212/ENSMUSG00000079491/ENSMUSG00000060550/ENSMUSG00000073409	H2-K1/H2-Q4/H2-D1/H2-T23/H2-T10/H2-Q7/H2-Q6	7
BP	GO:0032639	TRAIL production	7/580	16/17129	4.31605e-07	1.31961e-05	ENSMUSG00000061232/ENSMUSG00000035929/ENSMUSG00000073411/ENSMUSG00000067212/ENSMUSG00000079491/ENSMUSG00000060550/ENSMUSG00000073409	H2-K1/H2-Q4/H2-D1/H2-T23/H2-T10/H2-Q7/H2-Q6	7
BP	GO:0032679	regulation of TRAIL production	7/580	16/17129	4.31605e-07	1.31961e-05	ENSMUSG00000061232/ENSMUSG00000035929/ENSMUSG00000073411/ENSMUSG00000067212/ENSMUSG00000079491/ENSMUSG00000060550/ENSMUSG00000073409	H2-K1/H2-Q4/H2-D1/H2-T23/H2-T10/H2-Q7/H2-Q6	7
BP	GO:0032759	positive regulation of TRAIL production	7/580	16/17129	4.31605e-07	1.31961e-05	ENSMUSG00000061232/ENSMUSG00000035929/ENSMUSG00000073411/ENSMUSG00000067212/ENSMUSG00000079491/ENSMUSG00000060550/ENSMUSG00000073409	H2-K1/H2-Q4/H2-D1/H2-T23/H2-T10/H2-Q7/H2-Q6	7
BP	GO:0050868	negative regulation of T cell activation	18/580	131/17129	4.45141e-07	1.35141e-05	ENSMUSG00000030798/ENSMUSG00000051998/ENSMUSG00000000706/ENSMUSG00000004266/ENSMUSG00000022488/ENSMUSG00000020101/ENSMUSG00000028581/ENSMUSG00000026989/ENSMUSG00000019987/ENSMUSG00000000244/ENSMUSG00000024610/ENSMUSG00000036594/ENSMUSG00000041202/ENSMUSG00000035873/ENSMUSG00000036931/ENSMUSG00000029603/ENSMUSG00000078763/ENSMUSG00000044244	Cd37/Lax1/Btn1a1/Ptpn6/Nckap1l/Vsir/Laptm5/Dapl1/Arg1/Tspan32/Cd74/H2-Aa/Pla2g2d/Pawr/Nfkbid/Dtx1/Slfn1/Il20rb	18
BP	GO:0050672	negative regulation of lymphocyte proliferation	15/580	93/17129	5.0117e-07	1.51087e-05	ENSMUSG00000030798/ENSMUSG00000000706/ENSMUSG00000004266/ENSMUSG00000020101/ENSMUSG00000028581/ENSMUSG00000019987/ENSMUSG00000000244/ENSMUSG00000010142/ENSMUSG00000036594/ENSMUSG00000041202/ENSMUSG00000035873/ENSMUSG00000026430/ENSMUSG00000078763/ENSMUSG00000044244/ENSMUSG00000031264	Cd37/Btn1a1/Ptpn6/Vsir/Laptm5/Arg1/Tspan32/Tnfrsf13b/H2-Aa/Pla2g2d/Pawr/Rassf5/Slfn1/Il20rb/Btk	15
BP	GO:0002483	antigen processing and presentation of endogenous peptide antigen	9/580	31/17129	5.69146e-07	1.69213e-05	ENSMUSG00000061232/ENSMUSG00000035929/ENSMUSG00000073411/ENSMUSG00000037321/ENSMUSG00000067212/ENSMUSG00000079491/ENSMUSG00000024339/ENSMUSG00000060550/ENSMUSG00000073409	H2-K1/H2-Q4/H2-D1/Tap1/H2-T23/H2-T10/Tap2/H2-Q7/H2-Q6	9
BP	GO:0002524	hypersensitivity	9/580	31/17129	5.69146e-07	1.69213e-05	ENSMUSG00000061232/ENSMUSG00000035929/ENSMUSG00000073411/ENSMUSG00000067212/ENSMUSG00000079491/ENSMUSG00000060550/ENSMUSG00000073409/ENSMUSG00000044244/ENSMUSG00000031264	H2-K1/H2-Q4/H2-D1/H2-T23/H2-T10/H2-Q7/H2-Q6/Il20rb/Btk	9
BP	GO:0032945	negative regulation of mononuclear cell proliferation	15/580	94/17129	5.78002e-07	1.70669e-05	ENSMUSG00000030798/ENSMUSG00000000706/ENSMUSG00000004266/ENSMUSG00000020101/ENSMUSG00000028581/ENSMUSG00000019987/ENSMUSG00000000244/ENSMUSG00000010142/ENSMUSG00000036594/ENSMUSG00000041202/ENSMUSG00000035873/ENSMUSG00000026430/ENSMUSG00000078763/ENSMUSG00000044244/ENSMUSG00000031264	Cd37/Btn1a1/Ptpn6/Vsir/Laptm5/Arg1/Tspan32/Tnfrsf13b/H2-Aa/Pla2g2d/Pawr/Rassf5/Slfn1/Il20rb/Btk	15
BP	GO:0031341	regulation of cell killing	17/580	120/17129	5.97202e-07	1.75139e-05	ENSMUSG00000061232/ENSMUSG00000035929/ENSMUSG00000073411/ENSMUSG00000037321/ENSMUSG00000067212/ENSMUSG00000015314/ENSMUSG00000079491/ENSMUSG00000034116/ENSMUSG00000024339/ENSMUSG00000021457/ENSMUSG00000022488/ENSMUSG00000060550/ENSMUSG00000029254/ENSMUSG00000019987/ENSMUSG00000025279/ENSMUSG00000073409/ENSMUSG00000030165	H2-K1/H2-Q4/H2-D1/Tap1/H2-T23/Slamf6/H2-T10/Vav1/Tap2/Syk/Nckap1l/H2-Q7/Stap1/Arg1/Dnase1l3/H2-Q6/Klrd1	17
BP	GO:0046641	positive regulation of alpha-beta T cell proliferation	10/580	40/17129	6.21244e-07	1.80958e-05	ENSMUSG00000061232/ENSMUSG00000035929/ENSMUSG00000073411/ENSMUSG00000067212/ENSMUSG00000079491/ENSMUSG00000021457/ENSMUSG00000060550/ENSMUSG00000073409/ENSMUSG00000004709/ENSMUSG00000052142	H2-K1/H2-Q4/H2-D1/H2-T23/H2-T10/Syk/H2-Q7/H2-Q6/Cd244a/Rasal3	10
BP	GO:0002885	positive regulation of hypersensitivity	8/580	24/17129	7.49627e-07	2.16889e-05	ENSMUSG00000061232/ENSMUSG00000035929/ENSMUSG00000073411/ENSMUSG00000067212/ENSMUSG00000079491/ENSMUSG00000060550/ENSMUSG00000073409/ENSMUSG00000031264	H2-K1/H2-Q4/H2-D1/H2-T23/H2-T10/H2-Q7/H2-Q6/Btk	8
BP	GO:0043410	positive regulation of MAPK cascade	39/580	491/17129	7.60505e-07	2.18569e-05	ENSMUSG00000033831/ENSMUSG00000002985/ENSMUSG00000024066/ENSMUSG00000030849/ENSMUSG00000020427/ENSMUSG00000023274/ENSMUSG00000020053/ENSMUSG00000051212/ENSMUSG00000037337/ENSMUSG00000021457/ENSMUSG00000036390/ENSMUSG00000017652/ENSMUSG00000028581/ENSMUSG00000030774/ENSMUSG00000030793/ENSMUSG00000032312/ENSMUSG00000051980/ENSMUSG00000061414/ENSMUSG00000027339/ENSMUSG00000034330/ENSMUSG00000045322/…	Fgb/Apoe/Xdh/Fgfr2/Igfbp3/Cd4/Igf1/Gpr183/Map4k1/Syk/Gadd45a/Cd40/Laptm5/Pak1/Pycard/Csk/Casr/Cracr2a/Rassf2/Plcg2/Tlr9/Fgd2/Cd74/Fgf20/Igfbp4/Fgg/Adra2b/Sash1/Ccl19-ps3/Vangl2/Ptprj/Ptk2b/Map4k2/Dok3/Unc5cl/Arhgef5/Gper1/Ffar4/Fgfr1	39
BP	GO:0031343	positive regulation of cell killing	14/580	85/17129	9.24347e-07	2.63898e-05	ENSMUSG00000061232/ENSMUSG00000035929/ENSMUSG00000073411/ENSMUSG00000067212/ENSMUSG00000015314/ENSMUSG00000079491/ENSMUSG00000034116/ENSMUSG00000024339/ENSMUSG00000021457/ENSMUSG00000060550/ENSMUSG00000029254/ENSMUSG00000019987/ENSMUSG00000073409/ENSMUSG00000030165	H2-K1/H2-Q4/H2-D1/H2-T23/Slamf6/H2-T10/Vav1/Tap2/Syk/H2-Q7/Stap1/Arg1/H2-Q6/Klrd1	14
BP	GO:0032102	negative regulation of response to external stimulus	35/580	421/17129	1.00023e-06	2.83684e-05	ENSMUSG00000061232/ENSMUSG00000032496/ENSMUSG00000033831/ENSMUSG00000054863/ENSMUSG00000002985/ENSMUSG00000035929/ENSMUSG00000073411/ENSMUSG00000037321/ENSMUSG00000053897/ENSMUSG00000067212/ENSMUSG00000032089/ENSMUSG00000079491/ENSMUSG00000020053/ENSMUSG00000027639/ENSMUSG00000024339/ENSMUSG00000004266/ENSMUSG00000060550/ENSMUSG00000003352/ENSMUSG00000029254/ENSMUSG00000019987/ENSMUSG00000050350/…	H2-K1/Ltf/Fgb/Tafa5/Apoe/H2-Q4/H2-D1/Tap1/Slc39a8/H2-T23/Il10ra/H2-T10/Igf1/Samhd1/Tap2/Ptpn6/H2-Q7/Cacnb3/Stap1/Arg1/Gpr18/Mmp28/Fgg/Grem1/Acp5/Cst7/H2-Q6/Klrd1/Gper1/Il20rb/Ffar4/Metrnl/Tnfrsf1b/Smpdl3b/Siglecg	35
BP	GO:0019883	antigen processing and presentation of endogenous antigen	9/580	33/17129	1.02481e-06	2.86881e-05	ENSMUSG00000061232/ENSMUSG00000035929/ENSMUSG00000073411/ENSMUSG00000037321/ENSMUSG00000067212/ENSMUSG00000079491/ENSMUSG00000024339/ENSMUSG00000060550/ENSMUSG00000073409	H2-K1/H2-Q4/H2-D1/Tap1/H2-T23/H2-T10/Tap2/H2-Q7/H2-Q6	9
BP	GO:0032656	regulation of interleukin-13 production	9/580	33/17129	1.02481e-06	2.86881e-05	ENSMUSG00000061232/ENSMUSG00000035929/ENSMUSG00000073411/ENSMUSG00000067212/ENSMUSG00000079491/ENSMUSG00000027985/ENSMUSG00000060550/ENSMUSG00000002897/ENSMUSG00000073409	H2-K1/H2-Q4/H2-D1/H2-T23/H2-T10/Lef1/H2-Q7/Il17ra/H2-Q6	9
BP	GO:0045089	positive regulation of innate immune response	31/580	349/17129	1.043e-06	2.90089e-05	ENSMUSG00000061232/ENSMUSG00000032496/ENSMUSG00000035929/ENSMUSG00000073411/ENSMUSG00000067212/ENSMUSG00000006519/ENSMUSG00000015314/ENSMUSG00000079491/ENSMUSG00000034116/ENSMUSG00000042349/ENSMUSG00000021457/ENSMUSG00000017652/ENSMUSG00000060550/ENSMUSG00000030793/ENSMUSG00000034330/ENSMUSG00000045322/ENSMUSG00000024610/ENSMUSG00000020263/ENSMUSG00000041560/ENSMUSG00000040296/ENSMUSG00000062545/…	H2-K1/Ltf/H2-Q4/H2-D1/H2-T23/Cyba/Slamf6/H2-T10/Vav1/Ikbke/Syk/Cd40/H2-Q7/Pycard/Plcg2/Tlr9/Cd74/Appl2/Nop53/Ddx58/Tlr12/H2-Q6/Ffar2/Lrrc14/Klrd1/Mndal/Btk/Gbp3/Pik3ap1/Tlr1/Smpdl3b	31
BP	GO:0001788	antibody-dependent cellular cytotoxicity	7/580	18/17129	1.13165e-06	3.12726e-05	ENSMUSG00000061232/ENSMUSG00000035929/ENSMUSG00000073411/ENSMUSG00000067212/ENSMUSG00000079491/ENSMUSG00000060550/ENSMUSG00000073409	H2-K1/H2-Q4/H2-D1/H2-T23/H2-T10/H2-Q7/H2-Q6	7
BP	GO:0002286	T cell activation involved in immune response	15/580	99/17129	1.14564e-06	3.14578e-05	ENSMUSG00000030830/ENSMUSG00000015314/ENSMUSG00000051212/ENSMUSG00000004707/ENSMUSG00000022488/ENSMUSG00000027985/ENSMUSG00000061414/ENSMUSG00000024610/ENSMUSG00000079547/ENSMUSG00000037548/ENSMUSG00000035413/ENSMUSG00000036931/ENSMUSG00000034266/ENSMUSG00000062939/ENSMUSG00000021998	Itgal/Slamf6/Gpr183/Ly9/Nckap1l/Lef1/Cracr2a/Cd74/H2-DMb1/H2-DMb2/Tmem98/Nfkbid/Batf/Stat4/Lcp1	15
BP	GO:0002444	myeloid leukocyte mediated immunity	17/580	126/17129	1.20343e-06	3.26288e-05	ENSMUSG00000061232/ENSMUSG00000035929/ENSMUSG00000073411/ENSMUSG00000067212/ENSMUSG00000079491/ENSMUSG00000015950/ENSMUSG00000004626/ENSMUSG00000021457/ENSMUSG00000060550/ENSMUSG00000029254/ENSMUSG00000019987/ENSMUSG00000025279/ENSMUSG00000057948/ENSMUSG00000040296/ENSMUSG00000073409/ENSMUSG00000031264/ENSMUSG00000033220	H2-K1/H2-Q4/H2-D1/H2-T23/H2-T10/Ncf1/Stxbp2/Syk/H2-Q7/Stap1/Arg1/Dnase1l3/Unc13d/Ddx58/H2-Q6/Btk/Rac2	17
BP	GO:0046634	regulation of alpha-beta T cell activation	17/580	126/17129	1.20343e-06	3.26288e-05	ENSMUSG00000061232/ENSMUSG00000035929/ENSMUSG00000073411/ENSMUSG00000067212/ENSMUSG00000079491/ENSMUSG00000073421/ENSMUSG00000031304/ENSMUSG00000021457/ENSMUSG00000022488/ENSMUSG00000020101/ENSMUSG00000060550/ENSMUSG00000026989/ENSMUSG00000031101/ENSMUSG00000036931/ENSMUSG00000073409/ENSMUSG00000004709/ENSMUSG00000052142	H2-K1/H2-Q4/H2-D1/H2-T23/H2-T10/H2-Ab1/Il2rg/Syk/Nckap1l/Vsir/H2-Q7/Dapl1/Sash3/Nfkbid/H2-Q6/Cd244a/Rasal3	17
BP	GO:0001912	positive regulation of leukocyte mediated cytotoxicity	13/580	75/17129	1.24033e-06	3.34192e-05	ENSMUSG00000061232/ENSMUSG00000035929/ENSMUSG00000073411/ENSMUSG00000067212/ENSMUSG00000015314/ENSMUSG00000079491/ENSMUSG00000034116/ENSMUSG00000024339/ENSMUSG00000060550/ENSMUSG00000029254/ENSMUSG00000019987/ENSMUSG00000073409/ENSMUSG00000030165	H2-K1/H2-Q4/H2-D1/H2-T23/Slamf6/H2-T10/Vav1/Tap2/H2-Q7/Stap1/Arg1/H2-Q6/Klrd1	13
BP	GO:0002673	regulation of acute inflammatory response	12/580	64/17129	1.33301e-06	3.56933e-05	ENSMUSG00000061232/ENSMUSG00000035929/ENSMUSG00000073411/ENSMUSG00000067212/ENSMUSG00000079491/ENSMUSG00000060550/ENSMUSG00000025279/ENSMUSG00000041202/ENSMUSG00000073409/ENSMUSG00000051314/ENSMUSG00000044244/ENSMUSG00000031264	H2-K1/H2-Q4/H2-D1/H2-T23/H2-T10/H2-Q7/Dnase1l3/Pla2g2d/H2-Q6/Ffar2/Il20rb/Btk	12
BP	GO:0032616	interleukin-13 production	9/580	34/17129	1.35219e-06	3.59832e-05	ENSMUSG00000061232/ENSMUSG00000035929/ENSMUSG00000073411/ENSMUSG00000067212/ENSMUSG00000079491/ENSMUSG00000027985/ENSMUSG00000060550/ENSMUSG00000002897/ENSMUSG00000073409	H2-K1/H2-Q4/H2-D1/H2-T23/H2-T10/Lef1/H2-Q7/Il17ra/H2-Q6	9
BP	GO:0002698	negative regulation of immune effector process	18/580	142/17129	1.48517e-06	3.9183e-05	ENSMUSG00000061232/ENSMUSG00000035929/ENSMUSG00000073411/ENSMUSG00000037321/ENSMUSG00000046718/ENSMUSG00000067212/ENSMUSG00000079491/ENSMUSG00000024339/ENSMUSG00000004266/ENSMUSG00000022488/ENSMUSG00000020101/ENSMUSG00000060550/ENSMUSG00000019987/ENSMUSG00000001348/ENSMUSG00000073409/ENSMUSG00000030165/ENSMUSG00000044244/ENSMUSG00000030468	H2-K1/H2-Q4/H2-D1/Tap1/Bst2/H2-T23/H2-T10/Tap2/Ptpn6/Nckap1l/Vsir/H2-Q7/Arg1/Acp5/H2-Q6/Klrd1/Il20rb/Siglecg	18
BP	GO:0002484	antigen processing and presentation of endogenous peptide antigen via MHC class I via ER pathway	8/580	26/17129	1.4997e-06	3.9183e-05	ENSMUSG00000061232/ENSMUSG00000035929/ENSMUSG00000073411/ENSMUSG00000067212/ENSMUSG00000079491/ENSMUSG00000024339/ENSMUSG00000060550/ENSMUSG00000073409	H2-K1/H2-Q4/H2-D1/H2-T23/H2-T10/Tap2/H2-Q7/H2-Q6	8
BP	GO:0002866	positive regulation of acute inflammatory response to antigenic stimulus	8/580	26/17129	1.4997e-06	3.9183e-05	ENSMUSG00000061232/ENSMUSG00000035929/ENSMUSG00000073411/ENSMUSG00000067212/ENSMUSG00000079491/ENSMUSG00000060550/ENSMUSG00000073409/ENSMUSG00000031264	H2-K1/H2-Q4/H2-D1/H2-T23/H2-T10/H2-Q7/H2-Q6/Btk	8
BP	GO:0042269	regulation of natural killer cell mediated cytotoxicity	12/580	65/17129	1.58516e-06	4.11664e-05	ENSMUSG00000061232/ENSMUSG00000035929/ENSMUSG00000073411/ENSMUSG00000037321/ENSMUSG00000067212/ENSMUSG00000015314/ENSMUSG00000079491/ENSMUSG00000034116/ENSMUSG00000024339/ENSMUSG00000060550/ENSMUSG00000073409/ENSMUSG00000030165	H2-K1/H2-Q4/H2-D1/Tap1/H2-T23/Slamf6/H2-T10/Vav1/Tap2/H2-Q7/H2-Q6/Klrd1	12
BP	GO:0043367	CD4-positive, alpha-beta T cell differentiation	14/580	90/17129	1.88224e-06	4.8589e-05	ENSMUSG00000015314/ENSMUSG00000090019/ENSMUSG00000051212/ENSMUSG00000031304/ENSMUSG00000004707/ENSMUSG00000022488/ENSMUSG00000027985/ENSMUSG00000061414/ENSMUSG00000031101/ENSMUSG00000041202/ENSMUSG00000035413/ENSMUSG00000036931/ENSMUSG00000034266/ENSMUSG00000062939	Slamf6/Gimap1/Gpr183/Il2rg/Ly9/Nckap1l/Lef1/Cracr2a/Sash3/Pla2g2d/Tmem98/Nfkbid/Batf/Stat4	14
BP	GO:1903038	negative regulation of leukocyte cell-cell adhesion	18/580	145/17129	2.01771e-06	5.1776e-05	ENSMUSG00000030798/ENSMUSG00000051998/ENSMUSG00000000706/ENSMUSG00000004266/ENSMUSG00000022488/ENSMUSG00000020101/ENSMUSG00000028581/ENSMUSG00000026989/ENSMUSG00000019987/ENSMUSG00000000244/ENSMUSG00000024610/ENSMUSG00000036594/ENSMUSG00000041202/ENSMUSG00000035873/ENSMUSG00000036931/ENSMUSG00000029603/ENSMUSG00000078763/ENSMUSG00000044244	Cd37/Lax1/Btn1a1/Ptpn6/Nckap1l/Vsir/Laptm5/Dapl1/Arg1/Tspan32/Cd74/H2-Aa/Pla2g2d/Pawr/Nfkbid/Dtx1/Slfn1/Il20rb	18
BP	GO:0002476	antigen processing and presentation of endogenous peptide antigen via MHC class Ib	8/580	27/17129	2.06825e-06	5.27589e-05	ENSMUSG00000061232/ENSMUSG00000035929/ENSMUSG00000073411/ENSMUSG00000067212/ENSMUSG00000079491/ENSMUSG00000024339/ENSMUSG00000060550/ENSMUSG00000073409	H2-K1/H2-Q4/H2-D1/H2-T23/H2-T10/Tap2/H2-Q7/H2-Q6	8
BP	GO:0002715	regulation of natural killer cell mediated immunity	12/580	67/17129	2.21893e-06	5.62694e-05	ENSMUSG00000061232/ENSMUSG00000035929/ENSMUSG00000073411/ENSMUSG00000037321/ENSMUSG00000067212/ENSMUSG00000015314/ENSMUSG00000079491/ENSMUSG00000034116/ENSMUSG00000024339/ENSMUSG00000060550/ENSMUSG00000073409/ENSMUSG00000030165	H2-K1/H2-Q4/H2-D1/Tap1/H2-T23/Slamf6/H2-T10/Vav1/Tap2/H2-Q7/H2-Q6/Klrd1	12
BP	GO:0001796	regulation of type IIa hypersensitivity	7/580	20/17129	2.59829e-06	6.40071e-05	ENSMUSG00000061232/ENSMUSG00000035929/ENSMUSG00000073411/ENSMUSG00000067212/ENSMUSG00000079491/ENSMUSG00000060550/ENSMUSG00000073409	H2-K1/H2-Q4/H2-D1/H2-T23/H2-T10/H2-Q7/H2-Q6	7
BP	GO:0001798	positive regulation of type IIa hypersensitivity	7/580	20/17129	2.59829e-06	6.40071e-05	ENSMUSG00000061232/ENSMUSG00000035929/ENSMUSG00000073411/ENSMUSG00000067212/ENSMUSG00000079491/ENSMUSG00000060550/ENSMUSG00000073409	H2-K1/H2-Q4/H2-D1/H2-T23/H2-T10/H2-Q7/H2-Q6	7
BP	GO:0002729	positive regulation of natural killer cell cytokine production	7/580	20/17129	2.59829e-06	6.40071e-05	ENSMUSG00000061232/ENSMUSG00000035929/ENSMUSG00000073411/ENSMUSG00000067212/ENSMUSG00000079491/ENSMUSG00000060550/ENSMUSG00000073409	H2-K1/H2-Q4/H2-D1/H2-T23/H2-T10/H2-Q7/H2-Q6	7
BP	GO:0002892	regulation of type II hypersensitivity	7/580	20/17129	2.59829e-06	6.40071e-05	ENSMUSG00000061232/ENSMUSG00000035929/ENSMUSG00000073411/ENSMUSG00000067212/ENSMUSG00000079491/ENSMUSG00000060550/ENSMUSG00000073409	H2-K1/H2-Q4/H2-D1/H2-T23/H2-T10/H2-Q7/H2-Q6	7
BP	GO:0002894	positive regulation of type II hypersensitivity	7/580	20/17129	2.59829e-06	6.40071e-05	ENSMUSG00000061232/ENSMUSG00000035929/ENSMUSG00000073411/ENSMUSG00000067212/ENSMUSG00000079491/ENSMUSG00000060550/ENSMUSG00000073409	H2-K1/H2-Q4/H2-D1/H2-T23/H2-T10/H2-Q7/H2-Q6	7
BP	GO:0002428	antigen processing and presentation of peptide antigen via MHC class Ib	8/580	28/17129	2.81014e-06	6.88324e-05	ENSMUSG00000061232/ENSMUSG00000035929/ENSMUSG00000073411/ENSMUSG00000067212/ENSMUSG00000079491/ENSMUSG00000024339/ENSMUSG00000060550/ENSMUSG00000073409	H2-K1/H2-Q4/H2-D1/H2-T23/H2-T10/Tap2/H2-Q7/H2-Q6	8
BP	GO:0031348	negative regulation of defense response	26/580	277/17129	2.82664e-06	6.88454e-05	ENSMUSG00000061232/ENSMUSG00000002985/ENSMUSG00000035929/ENSMUSG00000073411/ENSMUSG00000037321/ENSMUSG00000053897/ENSMUSG00000067212/ENSMUSG00000032089/ENSMUSG00000079491/ENSMUSG00000020053/ENSMUSG00000027639/ENSMUSG00000024339/ENSMUSG00000004266/ENSMUSG00000060550/ENSMUSG00000019987/ENSMUSG00000001348/ENSMUSG00000068129/ENSMUSG00000073409/ENSMUSG00000030165/ENSMUSG00000053647/ENSMUSG00000044244/…	H2-K1/Apoe/H2-Q4/H2-D1/Tap1/Slc39a8/H2-T23/Il10ra/H2-T10/Igf1/Samhd1/Tap2/Ptpn6/H2-Q7/Arg1/Acp5/Cst7/H2-Q6/Klrd1/Gper1/Il20rb/Ffar4/Metrnl/Tnfrsf1b/Smpdl3b/Siglecg	26
BP	GO:0001914	regulation of T cell mediated cytotoxicity	10/580	47/17129	3.06533e-06	7.38247e-05	ENSMUSG00000061232/ENSMUSG00000035929/ENSMUSG00000073411/ENSMUSG00000067212/ENSMUSG00000079491/ENSMUSG00000024339/ENSMUSG00000022488/ENSMUSG00000060550/ENSMUSG00000073409/ENSMUSG00000030165	H2-K1/H2-Q4/H2-D1/H2-T23/H2-T10/Tap2/Nckap1l/H2-Q7/H2-Q6/Klrd1	10
BP	GO:0045954	positive regulation of natural killer cell mediated cytotoxicity	10/580	47/17129	3.06533e-06	7.38247e-05	ENSMUSG00000061232/ENSMUSG00000035929/ENSMUSG00000073411/ENSMUSG00000067212/ENSMUSG00000015314/ENSMUSG00000079491/ENSMUSG00000034116/ENSMUSG00000060550/ENSMUSG00000073409/ENSMUSG00000030165	H2-K1/H2-Q4/H2-D1/H2-T23/Slamf6/H2-T10/Vav1/H2-Q7/H2-Q6/Klrd1	10
BP	GO:0035710	CD4-positive, alpha-beta T cell activation	16/580	122/17129	3.60626e-06	8.637e-05	ENSMUSG00000015314/ENSMUSG00000090019/ENSMUSG00000051212/ENSMUSG00000031304/ENSMUSG00000004707/ENSMUSG00000022488/ENSMUSG00000020101/ENSMUSG00000027985/ENSMUSG00000004612/ENSMUSG00000061414/ENSMUSG00000031101/ENSMUSG00000041202/ENSMUSG00000035413/ENSMUSG00000036931/ENSMUSG00000034266/ENSMUSG00000062939	Slamf6/Gimap1/Gpr183/Il2rg/Ly9/Nckap1l/Vsir/Lef1/Nkg7/Cracr2a/Sash3/Pla2g2d/Tmem98/Nfkbid/Batf/Stat4	16
BP	GO:0002717	positive regulation of natural killer cell mediated immunity	10/580	48/17129	3.75578e-06	8.77027e-05	ENSMUSG00000061232/ENSMUSG00000035929/ENSMUSG00000073411/ENSMUSG00000067212/ENSMUSG00000015314/ENSMUSG00000079491/ENSMUSG00000034116/ENSMUSG00000060550/ENSMUSG00000073409/ENSMUSG00000030165	H2-K1/H2-Q4/H2-D1/H2-T23/Slamf6/H2-T10/Vav1/H2-Q7/H2-Q6/Klrd1	10
BP	GO:0032736	positive regulation of interleukin-13 production	8/580	29/17129	3.76623e-06	8.77027e-05	ENSMUSG00000061232/ENSMUSG00000035929/ENSMUSG00000073411/ENSMUSG00000067212/ENSMUSG00000079491/ENSMUSG00000060550/ENSMUSG00000002897/ENSMUSG00000073409	H2-K1/H2-Q4/H2-D1/H2-T23/H2-T10/H2-Q7/Il17ra/H2-Q6	8
BP	GO:0001794	type IIa hypersensitivity	7/580	21/17129	3.78397e-06	8.77027e-05	ENSMUSG00000061232/ENSMUSG00000035929/ENSMUSG00000073411/ENSMUSG00000067212/ENSMUSG00000079491/ENSMUSG00000060550/ENSMUSG00000073409	H2-K1/H2-Q4/H2-D1/H2-T23/H2-T10/H2-Q7/H2-Q6	7
BP	GO:0002370	natural killer cell cytokine production	7/580	21/17129	3.78397e-06	8.77027e-05	ENSMUSG00000061232/ENSMUSG00000035929/ENSMUSG00000073411/ENSMUSG00000067212/ENSMUSG00000079491/ENSMUSG00000060550/ENSMUSG00000073409	H2-K1/H2-Q4/H2-D1/H2-T23/H2-T10/H2-Q7/H2-Q6	7
BP	GO:0002445	type II hypersensitivity	7/580	21/17129	3.78397e-06	8.77027e-05	ENSMUSG00000061232/ENSMUSG00000035929/ENSMUSG00000073411/ENSMUSG00000067212/ENSMUSG00000079491/ENSMUSG00000060550/ENSMUSG00000073409	H2-K1/H2-Q4/H2-D1/H2-T23/H2-T10/H2-Q7/H2-Q6	7
BP	GO:0002727	regulation of natural killer cell cytokine production	7/580	21/17129	3.78397e-06	8.77027e-05	ENSMUSG00000061232/ENSMUSG00000035929/ENSMUSG00000073411/ENSMUSG00000067212/ENSMUSG00000079491/ENSMUSG00000060550/ENSMUSG00000073409	H2-K1/H2-Q4/H2-D1/H2-T23/H2-T10/H2-Q7/H2-Q6	7
BP	GO:0001913	T cell mediated cytotoxicity	11/580	59/17129	3.90224e-06	8.99601e-05	ENSMUSG00000061232/ENSMUSG00000035929/ENSMUSG00000073411/ENSMUSG00000067212/ENSMUSG00000079491/ENSMUSG00000024339/ENSMUSG00000022488/ENSMUSG00000060550/ENSMUSG00000073409/ENSMUSG00000030165/ENSMUSG00000015437	H2-K1/H2-Q4/H2-D1/H2-T23/H2-T10/Tap2/Nckap1l/H2-Q7/H2-Q6/Klrd1/Gzmb	11
BP	GO:0022408	negative regulation of cell-cell adhesion	21/580	199/17129	4.15182e-06	9.52048e-05	ENSMUSG00000030798/ENSMUSG00000051998/ENSMUSG00000000706/ENSMUSG00000004266/ENSMUSG00000022488/ENSMUSG00000020101/ENSMUSG00000028581/ENSMUSG00000026989/ENSMUSG00000019987/ENSMUSG00000000244/ENSMUSG00000031015/ENSMUSG00000024610/ENSMUSG00000036594/ENSMUSG00000039158/ENSMUSG00000045394/ENSMUSG00000041202/ENSMUSG00000035873/ENSMUSG00000036931/ENSMUSG00000029603/ENSMUSG00000078763/ENSMUSG00000044244	Cd37/Lax1/Btn1a1/Ptpn6/Nckap1l/Vsir/Laptm5/Dapl1/Arg1/Tspan32/Swap70/Cd74/H2-Aa/Akna/Epcam/Pla2g2d/Pawr/Nfkbid/Dtx1/Slfn1/Il20rb	21
BP	GO:0002639	positive regulation of immunoglobulin production	12/580	71/17129	4.18755e-06	9.5516e-05	ENSMUSG00000061232/ENSMUSG00000035929/ENSMUSG00000073411/ENSMUSG00000067212/ENSMUSG00000030798/ENSMUSG00000079491/ENSMUSG00000017652/ENSMUSG00000060550/ENSMUSG00000045322/ENSMUSG00000031101/ENSMUSG00000073409/ENSMUSG00000031264	H2-K1/H2-Q4/H2-D1/H2-T23/Cd37/H2-T10/Cd40/H2-Q7/Tlr9/Sash3/H2-Q6/Btk	12
BP	GO:0002861	regulation of inflammatory response to antigenic stimulus	10/580	49/17129	4.57722e-06	0.000103855	ENSMUSG00000061232/ENSMUSG00000035929/ENSMUSG00000073411/ENSMUSG00000067212/ENSMUSG00000079491/ENSMUSG00000060550/ENSMUSG00000041202/ENSMUSG00000073409/ENSMUSG00000044244/ENSMUSG00000031264	H2-K1/H2-Q4/H2-D1/H2-T23/H2-T10/H2-Q7/Pla2g2d/H2-Q6/Il20rb/Btk	10
BP	GO:0002637	regulation of immunoglobulin production	14/580	97/17129	4.68533e-06	0.000105751	ENSMUSG00000061232/ENSMUSG00000035929/ENSMUSG00000073411/ENSMUSG00000067212/ENSMUSG00000030798/ENSMUSG00000079491/ENSMUSG00000017652/ENSMUSG00000060550/ENSMUSG00000005465/ENSMUSG00000045322/ENSMUSG00000031101/ENSMUSG00000073409/ENSMUSG00000031264/ENSMUSG00000030468	H2-K1/H2-Q4/H2-D1/H2-T23/Cd37/H2-T10/Cd40/H2-Q7/Il27ra/Tlr9/Sash3/H2-Q6/Btk/Siglecg	14
BP	GO:0046640	regulation of alpha-beta T cell proliferation	11/580	61/17129	5.48281e-06	0.000123106	ENSMUSG00000061232/ENSMUSG00000035929/ENSMUSG00000073411/ENSMUSG00000067212/ENSMUSG00000079491/ENSMUSG00000021457/ENSMUSG00000020101/ENSMUSG00000060550/ENSMUSG00000073409/ENSMUSG00000004709/ENSMUSG00000052142	H2-K1/H2-Q4/H2-D1/H2-T23/H2-T10/Syk/Vsir/H2-Q7/H2-Q6/Cd244a/Rasal3	11
BP	GO:0002475	antigen processing and presentation via MHC class Ib	8/580	31/17129	6.5201e-06	0.000145638	ENSMUSG00000061232/ENSMUSG00000035929/ENSMUSG00000073411/ENSMUSG00000067212/ENSMUSG00000079491/ENSMUSG00000024339/ENSMUSG00000060550/ENSMUSG00000073409	H2-K1/H2-Q4/H2-D1/H2-T23/H2-T10/Tap2/H2-Q7/H2-Q6	8
BP	GO:0050852	T cell receptor signaling pathway	16/580	128/17129	6.77842e-06	0.000150628	ENSMUSG00000000706/ENSMUSG00000000732/ENSMUSG00000004266/ENSMUSG00000050357/ENSMUSG00000003352/ENSMUSG00000028581/ENSMUSG00000005763/ENSMUSG00000034330/ENSMUSG00000052397/ENSMUSG00000032011/ENSMUSG00000035873/ENSMUSG00000057058/ENSMUSG00000025314/ENSMUSG00000036931/ENSMUSG00000037731/ENSMUSG00000031264	Btn1a1/Icosl/Ptpn6/Carmil2/Cacnb3/Laptm5/Cd247/Plcg2/Ezr/Thy1/Pawr/Skap1/Ptprj/Nfkbid/Themis2/Btk	16
BP	GO:0019730	antimicrobial humoral response	15/580	115/17129	7.74472e-06	0.000171218	ENSMUSG00000061232/ENSMUSG00000032496/ENSMUSG00000033831/ENSMUSG00000035929/ENSMUSG00000073411/ENSMUSG00000067212/ENSMUSG00000021508/ENSMUSG00000079491/ENSMUSG00000060550/ENSMUSG00000079641/ENSMUSG00000049128/ENSMUSG00000094162/ENSMUSG00000021880/ENSMUSG00000073409/ENSMUSG00000051748	H2-K1/Ltf/Fgb/H2-Q4/H2-D1/H2-T23/Cxcl14/H2-T10/H2-Q7/Rpl39/Ivl/Ccl19-ps3/Rnase6/H2-Q6/Wfdc21	15
BP	GO:0050729	positive regulation of inflammatory response	17/580	145/17129	8.43209e-06	0.000184637	ENSMUSG00000061232/ENSMUSG00000035929/ENSMUSG00000073411/ENSMUSG00000067212/ENSMUSG00000079491/ENSMUSG00000060550/ENSMUSG00000004612/ENSMUSG00000002897/ENSMUSG00000029254/ENSMUSG00000030793/ENSMUSG00000034330/ENSMUSG00000038642/ENSMUSG00000073409/ENSMUSG00000051314/ENSMUSG00000031264/ENSMUSG00000026069/ENSMUSG00000008734	H2-K1/H2-Q4/H2-D1/H2-T23/H2-T10/H2-Q7/Nkg7/Il17ra/Stap1/Pycard/Plcg2/Ctss/H2-Q6/Ffar2/Btk/Il1rl1/Gprc5b	17
BP	GO:0002863	positive regulation of inflammatory response to antigenic stimulus	8/580	32/17129	8.43738e-06	0.000184637	ENSMUSG00000061232/ENSMUSG00000035929/ENSMUSG00000073411/ENSMUSG00000067212/ENSMUSG00000079491/ENSMUSG00000060550/ENSMUSG00000073409/ENSMUSG00000031264	H2-K1/H2-Q4/H2-D1/H2-T23/H2-T10/H2-Q7/H2-Q6/Btk	8
BP	GO:0050871	positive regulation of B cell activation	13/580	89/17129	8.93052e-06	0.000194442	ENSMUSG00000051212/ENSMUSG00000031304/ENSMUSG00000021457/ENSMUSG00000022488/ENSMUSG00000017652/ENSMUSG00000104213/ENSMUSG00000045322/ENSMUSG00000024610/ENSMUSG00000031101/ENSMUSG00000005268/ENSMUSG00000029082/ENSMUSG00000031264/ENSMUSG00000025986	Gpr183/Il2rg/Syk/Nckap1l/Cd40/Ighd/Tlr9/Cd74/Sash3/Prlr/Bst1/Btk/Slc39a10	13
BP	GO:0002705	positive regulation of leukocyte mediated immunity	18/580	162/17129	9.81842e-06	0.0002127	ENSMUSG00000061232/ENSMUSG00000035929/ENSMUSG00000073411/ENSMUSG00000067212/ENSMUSG00000015314/ENSMUSG00000079491/ENSMUSG00000034116/ENSMUSG00000024339/ENSMUSG00000017652/ENSMUSG00000060550/ENSMUSG00000029254/ENSMUSG00000019987/ENSMUSG00000034330/ENSMUSG00000031101/ENSMUSG00000040296/ENSMUSG00000073409/ENSMUSG00000030165/ENSMUSG00000031264	H2-K1/H2-Q4/H2-D1/H2-T23/Slamf6/H2-T10/Vav1/Tap2/Cd40/H2-Q7/Stap1/Arg1/Plcg2/Sash3/Ddx58/H2-Q6/Klrd1/Btk	18
BP	GO:0007249	canonical NF-kappaB signal transduction	23/580	245/17129	1.04937e-05	0.000226192	ENSMUSG00000032496/ENSMUSG00000053897/ENSMUSG00000023274/ENSMUSG00000052889/ENSMUSG00000017652/ENSMUSG00000030793/ENSMUSG00000035186/ENSMUSG00000027339/ENSMUSG00000034330/ENSMUSG00000045322/ENSMUSG00000028756/ENSMUSG00000024610/ENSMUSG00000024399/ENSMUSG00000050395/ENSMUSG00000094162/ENSMUSG00000095105/ENSMUSG00000036931/ENSMUSG00000043592/ENSMUSG00000031264/ENSMUSG00000028268/ENSMUSG00000025225/…	Ltf/Slc39a8/Cd4/Prkcb/Cd40/Pycard/Ubd/Rassf2/Plcg2/Tlr9/Pink1/Cd74/Ltb/Tnfsf15/Ccl19-ps3/Edaradd/Nfkbid/Unc5cl/Btk/Gbp3/Nfkb2/Gprc5b/Traf1	23
BP	GO:0045058	T cell selection	10/580	54/17129	1.14473e-05	0.000244378	ENSMUSG00000032094/ENSMUSG00000015314/ENSMUSG00000023274/ENSMUSG00000004707/ENSMUSG00000021457/ENSMUSG00000000731/ENSMUSG00000024610/ENSMUSG00000048251/ENSMUSG00000034266/ENSMUSG00000037649	Cd3d/Slamf6/Cd4/Ly9/Syk/Aire/Cd74/Bcl11b/Batf/H2-DMa	10
BP	GO:0042130	negative regulation of T cell proliferation	12/580	78/17129	1.14508e-05	0.000244378	ENSMUSG00000030798/ENSMUSG00000000706/ENSMUSG00000004266/ENSMUSG00000020101/ENSMUSG00000028581/ENSMUSG00000019987/ENSMUSG00000000244/ENSMUSG00000036594/ENSMUSG00000041202/ENSMUSG00000035873/ENSMUSG00000078763/ENSMUSG00000044244	Cd37/Btn1a1/Ptpn6/Vsir/Laptm5/Arg1/Tspan32/H2-Aa/Pla2g2d/Pawr/Slfn1/Il20rb	12
BP	GO:0046633	alpha-beta T cell proliferation	11/580	66/17129	1.20853e-05	0.000256649	ENSMUSG00000061232/ENSMUSG00000035929/ENSMUSG00000073411/ENSMUSG00000067212/ENSMUSG00000079491/ENSMUSG00000021457/ENSMUSG00000020101/ENSMUSG00000060550/ENSMUSG00000073409/ENSMUSG00000004709/ENSMUSG00000052142	H2-K1/H2-Q4/H2-D1/H2-T23/H2-T10/Syk/Vsir/H2-Q7/H2-Q6/Cd244a/Rasal3	11
BP	GO:0002824	positive regulation of adaptive immune response based on somatic recombination of immune receptors built from immunoglobulin superfamily domains	16/580	135/17129	1.34638e-05	0.000284097	ENSMUSG00000061232/ENSMUSG00000035929/ENSMUSG00000073411/ENSMUSG00000067212/ENSMUSG00000079491/ENSMUSG00000023274/ENSMUSG00000073421/ENSMUSG00000024339/ENSMUSG00000017652/ENSMUSG00000060550/ENSMUSG00000005465/ENSMUSG00000031101/ENSMUSG00000036931/ENSMUSG00000073409/ENSMUSG00000031264/ENSMUSG00000037649	H2-K1/H2-Q4/H2-D1/H2-T23/H2-T10/Cd4/H2-Ab1/Tap2/Cd40/H2-Q7/Il27ra/Sash3/Nfkbid/H2-Q6/Btk/H2-DMa	16
BP	GO:0002675	positive regulation of acute inflammatory response	9/580	44/17129	1.35096e-05	0.000284097	ENSMUSG00000061232/ENSMUSG00000035929/ENSMUSG00000073411/ENSMUSG00000067212/ENSMUSG00000079491/ENSMUSG00000060550/ENSMUSG00000073409/ENSMUSG00000051314/ENSMUSG00000031264	H2-K1/H2-Q4/H2-D1/H2-T23/H2-T10/H2-Q7/H2-Q6/Ffar2/Btk	9
BP	GO:0002486	antigen processing and presentation of endogenous peptide antigen via MHC class I via ER pathway, TAP-independent	7/580	25/17129	1.39012e-05	0.000290638	ENSMUSG00000061232/ENSMUSG00000035929/ENSMUSG00000073411/ENSMUSG00000067212/ENSMUSG00000079491/ENSMUSG00000060550/ENSMUSG00000073409	H2-K1/H2-Q4/H2-D1/H2-T23/H2-T10/H2-Q7/H2-Q6	7
BP	GO:0006935	chemotaxis	31/580	396/17129	1.39555e-05	0.000290638	ENSMUSG00000021508/ENSMUSG00000051212/ENSMUSG00000034116/ENSMUSG00000021457/ENSMUSG00000098112/ENSMUSG00000022488/ENSMUSG00000027985/ENSMUSG00000054400/ENSMUSG00000002897/ENSMUSG00000029254/ENSMUSG00000051980/ENSMUSG00000031015/ENSMUSG00000024610/ENSMUSG00000022425/ENSMUSG00000050350/ENSMUSG00000020682/ENSMUSG00000074934/ENSMUSG00000094162/ENSMUSG00000029838/ENSMUSG00000025314/ENSMUSG00000059456/…	Cxcl14/Gpr183/Vav1/Syk/Bin2/Nckap1l/Lef1/Cklf/Il17ra/Stap1/Casr/Swap70/Cd74/Enpp2/Gpr18/Mmp28/Grem1/Ccl19-ps3/Ptn/Ptprj/Ptk2b/Ffar2/Bst1/Arhgef5/Cnr2/Cxcr5/Coro1a/Cxcl16/Rac2/Cxcr6/Fgfr1	31
BP	GO:0042330	taxis	31/580	398/17129	1.54078e-05	0.000319342	ENSMUSG00000021508/ENSMUSG00000051212/ENSMUSG00000034116/ENSMUSG00000021457/ENSMUSG00000098112/ENSMUSG00000022488/ENSMUSG00000027985/ENSMUSG00000054400/ENSMUSG00000002897/ENSMUSG00000029254/ENSMUSG00000051980/ENSMUSG00000031015/ENSMUSG00000024610/ENSMUSG00000022425/ENSMUSG00000050350/ENSMUSG00000020682/ENSMUSG00000074934/ENSMUSG00000094162/ENSMUSG00000029838/ENSMUSG00000025314/ENSMUSG00000059456/…	Cxcl14/Gpr183/Vav1/Syk/Bin2/Nckap1l/Lef1/Cklf/Il17ra/Stap1/Casr/Swap70/Cd74/Enpp2/Gpr18/Mmp28/Grem1/Ccl19-ps3/Ptn/Ptprj/Ptk2b/Ffar2/Bst1/Arhgef5/Cnr2/Cxcr5/Coro1a/Cxcl16/Rac2/Cxcr6/Fgfr1	31
BP	GO:0034341	response to type II interferon	16/580	137/17129	1.62318e-05	0.00033481	ENSMUSG00000046718/ENSMUSG00000004626/ENSMUSG00000073421/ENSMUSG00000017652/ENSMUSG00000060550/ENSMUSG00000019987/ENSMUSG00000035186/ENSMUSG00000060586/ENSMUSG00000024610/ENSMUSG00000038884/ENSMUSG00000036594/ENSMUSG00000021559/ENSMUSG00000021262/ENSMUSG00000028268/ENSMUSG00000018920/ENSMUSG00000031165	Bst2/Stxbp2/H2-Ab1/Cd40/H2-Q7/Arg1/Ubd/H2-Eb1/Cd74/Shfl/H2-Aa/Dapk1/Evl/Gbp3/Cxcl16/Was	16
BP	GO:0032816	positive regulation of natural killer cell activation	9/580	45/17129	1.63852e-05	0.000336365	ENSMUSG00000061232/ENSMUSG00000035929/ENSMUSG00000073411/ENSMUSG00000067212/ENSMUSG00000079491/ENSMUSG00000060550/ENSMUSG00000073409/ENSMUSG00000004709/ENSMUSG00000110206	H2-K1/H2-Q4/H2-D1/H2-T23/H2-T10/H2-Q7/H2-Q6/Cd244a/Flt3l	9
BP	GO:0050764	regulation of phagocytosis	14/580	108/17129	1.6641e-05	0.000339996	ENSMUSG00000006519/ENSMUSG00000031304/ENSMUSG00000021457/ENSMUSG00000003283/ENSMUSG00000022488/ENSMUSG00000029254/ENSMUSG00000030793/ENSMUSG00000032312/ENSMUSG00000068227/ENSMUSG00000034330/ENSMUSG00000020263/ENSMUSG00000025314/ENSMUSG00000031264/ENSMUSG00000024743	Cyba/Il2rg/Syk/Hck/Nckap1l/Stap1/Pycard/Csk/Il2rb/Plcg2/Appl2/Ptprj/Btk/Syt7	14
BP	GO:0050777	negative regulation of immune response	20/580	201/17129	1.68338e-05	0.000342314	ENSMUSG00000061232/ENSMUSG00000035929/ENSMUSG00000073411/ENSMUSG00000037321/ENSMUSG00000067212/ENSMUSG00000079491/ENSMUSG00000027639/ENSMUSG00000024339/ENSMUSG00000004266/ENSMUSG00000022488/ENSMUSG00000020101/ENSMUSG00000060550/ENSMUSG00000019987/ENSMUSG00000005465/ENSMUSG00000073409/ENSMUSG00000022876/ENSMUSG00000030165/ENSMUSG00000044244/ENSMUSG00000026069/ENSMUSG00000028885	H2-K1/H2-Q4/H2-D1/Tap1/H2-T23/H2-T10/Samhd1/Tap2/Ptpn6/Nckap1l/Vsir/H2-Q7/Arg1/Il27ra/H2-Q6/Samsn1/Klrd1/Il20rb/Il1rl1/Smpdl3b	20
BP	GO:0009615	response to virus	28/580	346/17129	1.98883e-05	0.000402529	ENSMUSG00000020108/ENSMUSG00000009585/ENSMUSG00000046718/ENSMUSG00000030798/ENSMUSG00000008496/ENSMUSG00000027639/ENSMUSG00000042349/ENSMUSG00000017652/ENSMUSG00000060550/ENSMUSG00000002897/ENSMUSG00000037318/ENSMUSG00000030793/ENSMUSG00000000244/ENSMUSG00000032690/ENSMUSG00000051506/ENSMUSG00000045322/ENSMUSG00000057948/ENSMUSG00000030789/ENSMUSG00000038884/ENSMUSG00000094162/ENSMUSG00000062488/…	Ddit4/Apobec3/Bst2/Cd37/Pou2f2/Samhd1/Ikbke/Cd40/H2-Q7/Il17ra/Traf3ip3/Pycard/Tspan32/Oas2/Wdfy4/Tlr9/Unc13d/Itgax/Shfl/Ccl19-ps3/Ifit3b/Ddx58/Mapk11/Irf5/Slfn8/Gbp3/Polr3e/Ifi27l2a	28
BP	GO:0002526	acute inflammatory response	14/580	113/17129	2.79696e-05	0.000563443	ENSMUSG00000061232/ENSMUSG00000035929/ENSMUSG00000073411/ENSMUSG00000067212/ENSMUSG00000079491/ENSMUSG00000060550/ENSMUSG00000025279/ENSMUSG00000024670/ENSMUSG00000041202/ENSMUSG00000073409/ENSMUSG00000051314/ENSMUSG00000044244/ENSMUSG00000031264/ENSMUSG00000025494	H2-K1/H2-Q4/H2-D1/H2-T23/H2-T10/H2-Q7/Dnase1l3/Cd6/Pla2g2d/H2-Q6/Ffar2/Il20rb/Btk/Sigirr	14
BP	GO:0002685	regulation of leukocyte migration	21/580	228/17129	3.34856e-05	0.000671426	ENSMUSG00000021508/ENSMUSG00000022488/ENSMUSG00000029254/ENSMUSG00000030793/ENSMUSG00000000731/ENSMUSG00000005465/ENSMUSG00000031015/ENSMUSG00000024610/ENSMUSG00000050350/ENSMUSG00000020682/ENSMUSG00000074934/ENSMUSG00000032011/ENSMUSG00000094162/ENSMUSG00000029838/ENSMUSG00000035873/ENSMUSG00000025314/ENSMUSG00000059456/ENSMUSG00000029082/ENSMUSG00000030707/ENSMUSG00000033220/ENSMUSG00000040447	Cxcl14/Nckap1l/Stap1/Pycard/Aire/Il27ra/Swap70/Cd74/Gpr18/Mmp28/Grem1/Thy1/Ccl19-ps3/Ptn/Pawr/Ptprj/Ptk2b/Bst1/Coro1a/Rac2/Spns2	21
BP	GO:0032814	regulation of natural killer cell activation	10/580	61/17129	3.48703e-05	0.000695953	ENSMUSG00000061232/ENSMUSG00000035929/ENSMUSG00000073411/ENSMUSG00000067212/ENSMUSG00000079491/ENSMUSG00000060550/ENSMUSG00000073409/ENSMUSG00000004709/ENSMUSG00000110206/ENSMUSG00000030165	H2-K1/H2-Q4/H2-D1/H2-T23/H2-T10/H2-Q7/H2-Q6/Cd244a/Flt3l/Klrd1	10
BP	GO:0032675	regulation of interleukin-6 production	17/580	162/17129	3.62875e-05	0.0007209	ENSMUSG00000008496/ENSMUSG00000006519/ENSMUSG00000021457/ENSMUSG00000004266/ENSMUSG00000022488/ENSMUSG00000002897/ENSMUSG00000028581/ENSMUSG00000030793/ENSMUSG00000040794/ENSMUSG00000032312/ENSMUSG00000005465/ENSMUSG00000034330/ENSMUSG00000045322/ENSMUSG00000024610/ENSMUSG00000040296/ENSMUSG00000031264/ENSMUSG00000044827	Pou2f2/Cyba/Syk/Ptpn6/Nckap1l/Il17ra/Laptm5/Pycard/C1qtnf4/Csk/Il27ra/Plcg2/Tlr9/Cd74/Ddx58/Btk/Tlr1	17
BP	GO:0045824	negative regulation of innate immune response	13/580	102/17129	3.97624e-05	0.00078631	ENSMUSG00000061232/ENSMUSG00000035929/ENSMUSG00000073411/ENSMUSG00000037321/ENSMUSG00000067212/ENSMUSG00000079491/ENSMUSG00000027639/ENSMUSG00000024339/ENSMUSG00000060550/ENSMUSG00000019987/ENSMUSG00000073409/ENSMUSG00000030165/ENSMUSG00000028885	H2-K1/H2-Q4/H2-D1/Tap1/H2-T23/H2-T10/Samhd1/Tap2/H2-Q7/Arg1/H2-Q6/Klrd1/Smpdl3b	13
BP	GO:0072676	lymphocyte migration	13/580	103/17129	4.41236e-05	0.000868569	ENSMUSG00000020437/ENSMUSG00000021508/ENSMUSG00000030830/ENSMUSG00000051212/ENSMUSG00000054400/ENSMUSG00000030793/ENSMUSG00000000731/ENSMUSG00000005465/ENSMUSG00000001281/ENSMUSG00000059456/ENSMUSG00000030707/ENSMUSG00000018920/ENSMUSG00000040447	Myo1g/Cxcl14/Itgal/Gpr183/Cklf/Pycard/Aire/Il27ra/Itgb7/Ptk2b/Coro1a/Cxcl16/Spns2	13
BP	GO:0001916	positive regulation of T cell mediated cytotoxicity	8/580	40/17129	4.85869e-05	0.000947775	ENSMUSG00000061232/ENSMUSG00000035929/ENSMUSG00000073411/ENSMUSG00000067212/ENSMUSG00000079491/ENSMUSG00000024339/ENSMUSG00000060550/ENSMUSG00000073409	H2-K1/H2-Q4/H2-D1/H2-T23/H2-T10/Tap2/H2-Q7/H2-Q6	8
BP	GO:0042832	defense response to protozoan	8/580	40/17129	4.85869e-05	0.000947775	ENSMUSG00000030798/ENSMUSG00000017652/ENSMUSG00000004612/ENSMUSG00000019987/ENSMUSG00000000244/ENSMUSG00000062545/ENSMUSG00000034266/ENSMUSG00000028268	Cd37/Cd40/Nkg7/Arg1/Tspan32/Tlr12/Batf/Gbp3	8
BP	GO:0072678	T cell migration	10/580	64/17129	5.34756e-05	0.00103844	ENSMUSG00000020437/ENSMUSG00000030830/ENSMUSG00000051212/ENSMUSG00000030793/ENSMUSG00000000731/ENSMUSG00000005465/ENSMUSG00000001281/ENSMUSG00000030707/ENSMUSG00000018920/ENSMUSG00000040447	Myo1g/Itgal/Gpr183/Pycard/Aire/Il27ra/Itgb7/Coro1a/Cxcl16/Spns2	10
BP	GO:0002688	regulation of leukocyte chemotaxis	14/580	120/17129	5.49693e-05	0.00106266	ENSMUSG00000021508/ENSMUSG00000022488/ENSMUSG00000029254/ENSMUSG00000031015/ENSMUSG00000024610/ENSMUSG00000050350/ENSMUSG00000020682/ENSMUSG00000074934/ENSMUSG00000094162/ENSMUSG00000029838/ENSMUSG00000025314/ENSMUSG00000059456/ENSMUSG00000029082/ENSMUSG00000033220	Cxcl14/Nckap1l/Stap1/Swap70/Cd74/Gpr18/Mmp28/Grem1/Ccl19-ps3/Ptn/Ptprj/Ptk2b/Bst1/Rac2	14
BP	GO:0032755	positive regulation of interleukin-6 production	13/580	106/17129	5.98017e-05	0.00115092	ENSMUSG00000008496/ENSMUSG00000006519/ENSMUSG00000021457/ENSMUSG00000002897/ENSMUSG00000028581/ENSMUSG00000030793/ENSMUSG00000040794/ENSMUSG00000034330/ENSMUSG00000045322/ENSMUSG00000024610/ENSMUSG00000040296/ENSMUSG00000031264/ENSMUSG00000044827	Pou2f2/Cyba/Syk/Il17ra/Laptm5/Pycard/C1qtnf4/Plcg2/Tlr9/Cd74/Ddx58/Btk/Tlr1	13
BP	GO:0051345	positive regulation of hydrolase activity	34/580	489/17129	6.22792e-05	0.00119327	ENSMUSG00000024066/ENSMUSG00000030849/ENSMUSG00000026594/ENSMUSG00000030844/ENSMUSG00000038807/ENSMUSG00000034116/ENSMUSG00000021457/ENSMUSG00000020101/ENSMUSG00000017652/ENSMUSG00000041959/ENSMUSG00000021886/ENSMUSG00000028581/ENSMUSG00000030793/ENSMUSG00000028072/ENSMUSG00000040247/ENSMUSG00000038642/ENSMUSG00000038608/ENSMUSG00000003134/ENSMUSG00000033083/ENSMUSG00000032011/ENSMUSG00000047501/…	Xdh/Fgfr2/Ralgps2/Rgs10/Rap1gap2/Vav1/Syk/Vsir/Cd40/S100a10/Gpr65/Laptm5/Pycard/Ntrk1/Tbc1d10c/Ctss/Dock10/Tbc1d8/Tbc1d4/Thy1/Cldn4/Tnfsf15/Pawr/Dapk1/Ptk2b/Atp2a3/Casp12/Arhgef5/Gper1/Efna3/Bid/Arhgap25/Fgfr1/Slc39a10	34
BP	GO:0032635	interleukin-6 production	17/580	170/17129	6.69226e-05	0.00127656	ENSMUSG00000008496/ENSMUSG00000006519/ENSMUSG00000021457/ENSMUSG00000004266/ENSMUSG00000022488/ENSMUSG00000002897/ENSMUSG00000028581/ENSMUSG00000030793/ENSMUSG00000040794/ENSMUSG00000032312/ENSMUSG00000005465/ENSMUSG00000034330/ENSMUSG00000045322/ENSMUSG00000024610/ENSMUSG00000040296/ENSMUSG00000031264/ENSMUSG00000044827	Pou2f2/Cyba/Syk/Ptpn6/Nckap1l/Il17ra/Laptm5/Pycard/C1qtnf4/Csk/Il27ra/Plcg2/Tlr9/Cd74/Ddx58/Btk/Tlr1	17
BP	GO:0002507	tolerance induction	8/580	42/17129	7.02567e-05	0.00133426	ENSMUSG00000061232/ENSMUSG00000035929/ENSMUSG00000073411/ENSMUSG00000067212/ENSMUSG00000079491/ENSMUSG00000060550/ENSMUSG00000000731/ENSMUSG00000073409	H2-K1/H2-Q4/H2-D1/H2-T23/H2-T10/H2-Q7/Aire/H2-Q6	8
BP	GO:0043122	regulation of canonical NF-kappaB signal transduction	19/580	205/17129	7.20931e-05	0.00136313	ENSMUSG00000032496/ENSMUSG00000053897/ENSMUSG00000023274/ENSMUSG00000052889/ENSMUSG00000017652/ENSMUSG00000030793/ENSMUSG00000035186/ENSMUSG00000034330/ENSMUSG00000045322/ENSMUSG00000028756/ENSMUSG00000024610/ENSMUSG00000024399/ENSMUSG00000050395/ENSMUSG00000094162/ENSMUSG00000036931/ENSMUSG00000043592/ENSMUSG00000028268/ENSMUSG00000008734/ENSMUSG00000026875	Ltf/Slc39a8/Cd4/Prkcb/Cd40/Pycard/Ubd/Plcg2/Tlr9/Pink1/Cd74/Ltb/Tnfsf15/Ccl19-ps3/Nfkbid/Unc5cl/Gbp3/Gprc5b/Traf1	19
BP	GO:0001562	response to protozoan	8/580	43/17129	8.37838e-05	0.00157726	ENSMUSG00000030798/ENSMUSG00000017652/ENSMUSG00000004612/ENSMUSG00000019987/ENSMUSG00000000244/ENSMUSG00000062545/ENSMUSG00000034266/ENSMUSG00000028268	Cd37/Cd40/Nkg7/Arg1/Tspan32/Tlr12/Batf/Gbp3	8
BP	GO:0002712	regulation of B cell mediated immunity	11/580	81/17129	8.62605e-05	0.00160982	ENSMUSG00000061232/ENSMUSG00000035929/ENSMUSG00000073411/ENSMUSG00000067212/ENSMUSG00000079491/ENSMUSG00000004266/ENSMUSG00000017652/ENSMUSG00000060550/ENSMUSG00000005465/ENSMUSG00000073409/ENSMUSG00000031264	H2-K1/H2-Q4/H2-D1/H2-T23/H2-T10/Ptpn6/Cd40/H2-Q7/Il27ra/H2-Q6/Btk	11
BP	GO:0002889	regulation of immunoglobulin mediated immune response	11/580	81/17129	8.62605e-05	0.00160982	ENSMUSG00000061232/ENSMUSG00000035929/ENSMUSG00000073411/ENSMUSG00000067212/ENSMUSG00000079491/ENSMUSG00000004266/ENSMUSG00000017652/ENSMUSG00000060550/ENSMUSG00000005465/ENSMUSG00000073409/ENSMUSG00000031264	H2-K1/H2-Q4/H2-D1/H2-T23/H2-T10/Ptpn6/Cd40/H2-Q7/Il27ra/H2-Q6/Btk	11
BP	GO:0002820	negative regulation of adaptive immune response	9/580	55/17129	8.6999e-05	0.00161661	ENSMUSG00000004266/ENSMUSG00000022488/ENSMUSG00000020101/ENSMUSG00000019987/ENSMUSG00000005465/ENSMUSG00000022876/ENSMUSG00000030165/ENSMUSG00000044244/ENSMUSG00000026069	Ptpn6/Nckap1l/Vsir/Arg1/Il27ra/Samsn1/Klrd1/Il20rb/Il1rl1	9
BP	GO:0071674	mononuclear cell migration	17/580	174/17129	8.94602e-05	0.00165521	ENSMUSG00000020437/ENSMUSG00000021508/ENSMUSG00000030830/ENSMUSG00000051212/ENSMUSG00000054400/ENSMUSG00000030793/ENSMUSG00000000731/ENSMUSG00000005465/ENSMUSG00000001281/ENSMUSG00000074934/ENSMUSG00000094162/ENSMUSG00000025314/ENSMUSG00000059456/ENSMUSG00000033542/ENSMUSG00000030707/ENSMUSG00000018920/ENSMUSG00000040447	Myo1g/Cxcl14/Itgal/Gpr183/Cklf/Pycard/Aire/Il27ra/Itgb7/Grem1/Ccl19-ps3/Ptprj/Ptk2b/Arhgef5/Coro1a/Cxcl16/Spns2	17
BP	GO:0002181	cytoplasmic translation	15/580	142/17129	9.5528e-05	0.00175992	ENSMUSG00000031490/ENSMUSG00000067288/ENSMUSG00000093674/ENSMUSG00000057322/ENSMUSG00000028234/ENSMUSG00000079641/ENSMUSG00000039001/ENSMUSG00000046330/ENSMUSG00000079435/ENSMUSG00000020460/ENSMUSG00000049517/ENSMUSG00000091086/ENSMUSG00000061983/ENSMUSG00000060036/ENSMUSG00000062456	Eif4ebp1/Rps28/Rpl41/Rpl38/Rps20/Rpl39/Rps21/Rpl37a/Rpl36a/Rps27a/Rps23/Rpl6l/Rps12/Rpl3/Rpl9-ps6	15
BP	GO:0002437	inflammatory response to antigenic stimulus	11/580	82/17129	9.66324e-05	0.00177269	ENSMUSG00000061232/ENSMUSG00000035929/ENSMUSG00000073411/ENSMUSG00000067212/ENSMUSG00000079491/ENSMUSG00000060550/ENSMUSG00000024670/ENSMUSG00000041202/ENSMUSG00000073409/ENSMUSG00000044244/ENSMUSG00000031264	H2-K1/H2-Q4/H2-D1/H2-T23/H2-T10/H2-Q7/Cd6/Pla2g2d/H2-Q6/Il20rb/Btk	11
BP	GO:0002274	myeloid leukocyte activation	21/580	247/17129	0.000106717	0.00194939	ENSMUSG00000030798/ENSMUSG00000004626/ENSMUSG00000021457/ENSMUSG00000004266/ENSMUSG00000029254/ENSMUSG00000030793/ENSMUSG00000035186/ENSMUSG00000000244/ENSMUSG00000034330/ENSMUSG00000045322/ENSMUSG00000025279/ENSMUSG00000057948/ENSMUSG00000068129/ENSMUSG00000004709/ENSMUSG00000110206/ENSMUSG00000034266/ENSMUSG00000062585/ENSMUSG00000031264/ENSMUSG00000033220/ENSMUSG00000026069/ENSMUSG00000044827	Cd37/Stxbp2/Syk/Ptpn6/Stap1/Pycard/Ubd/Tspan32/Plcg2/Tlr9/Dnase1l3/Unc13d/Cst7/Cd244a/Flt3l/Batf/Cnr2/Btk/Rac2/Il1rl1/Tlr1	21
BP	GO:0032757	positive regulation of interleukin-8 production	9/580	57/17129	0.000115914	0.00210847	ENSMUSG00000027863/ENSMUSG00000021457/ENSMUSG00000030793/ENSMUSG00000045322/ENSMUSG00000024610/ENSMUSG00000040296/ENSMUSG00000051314/ENSMUSG00000004709/ENSMUSG00000044827	Cd2/Syk/Pycard/Tlr9/Cd74/Ddx58/Ffar2/Cd244a/Tlr1	9
BP	GO:0050860	negative regulation of T cell receptor signaling pathway	6/580	24/17129	0.000117372	0.002126	ENSMUSG00000004266/ENSMUSG00000028581/ENSMUSG00000052397/ENSMUSG00000032011/ENSMUSG00000035873/ENSMUSG00000025314	Ptpn6/Laptm5/Ezr/Thy1/Pawr/Ptprj	6
BP	GO:0001818	negative regulation of cytokine production	23/580	289/17129	0.000138361	0.00249572	ENSMUSG00000046718/ENSMUSG00000000706/ENSMUSG00000020053/ENSMUSG00000004266/ENSMUSG00000022488/ENSMUSG00000020101/ENSMUSG00000027985/ENSMUSG00000028581/ENSMUSG00000019987/ENSMUSG00000030793/ENSMUSG00000032312/ENSMUSG00000005465/ENSMUSG00000050350/ENSMUSG00000020263/ENSMUSG00000052397/ENSMUSG00000001348/ENSMUSG00000044244/ENSMUSG00000054200/ENSMUSG00000031264/ENSMUSG00000028268/ENSMUSG00000026069/…	Bst2/Btn1a1/Igf1/Ptpn6/Nckap1l/Vsir/Lef1/Laptm5/Arg1/Pycard/Csk/Il27ra/Gpr18/Appl2/Ezr/Acp5/Il20rb/Ffar4/Btk/Gbp3/Il1rl1/Fgfr1/Sigirr	23
BP	GO:0032649	regulation of type II interferon production	13/580	117/17129	0.000165788	0.00297796	ENSMUSG00000027863/ENSMUSG00000015314/ENSMUSG00000020101/ENSMUSG00000060550/ENSMUSG00000050357/ENSMUSG00000028581/ENSMUSG00000030793/ENSMUSG00000005465/ENSMUSG00000045322/ENSMUSG00000031101/ENSMUSG00000004709/ENSMUSG00000044244/ENSMUSG00000026069	Cd2/Slamf6/Vsir/H2-Q7/Carmil2/Laptm5/Pycard/Il27ra/Tlr9/Sash3/Cd244a/Il20rb/Il1rl1	13
BP	GO:0050766	positive regulation of phagocytosis	10/580	74/17129	0.000187345	0.00335123	ENSMUSG00000006519/ENSMUSG00000031304/ENSMUSG00000022488/ENSMUSG00000029254/ENSMUSG00000030793/ENSMUSG00000068227/ENSMUSG00000034330/ENSMUSG00000020263/ENSMUSG00000025314/ENSMUSG00000031264	Cyba/Il2rg/Nckap1l/Stap1/Pycard/Il2rb/Plcg2/Appl2/Ptprj/Btk	10
BP	GO:0007162	negative regulation of cell adhesion	23/580	297/17129	0.00020666	0.00368145	ENSMUSG00000030798/ENSMUSG00000051998/ENSMUSG00000000706/ENSMUSG00000004266/ENSMUSG00000022488/ENSMUSG00000020101/ENSMUSG00000028581/ENSMUSG00000026989/ENSMUSG00000019987/ENSMUSG00000000244/ENSMUSG00000031015/ENSMUSG00000024610/ENSMUSG00000036594/ENSMUSG00000039158/ENSMUSG00000022425/ENSMUSG00000045394/ENSMUSG00000001348/ENSMUSG00000041202/ENSMUSG00000035873/ENSMUSG00000036931/ENSMUSG00000029603/…	Cd37/Lax1/Btn1a1/Ptpn6/Nckap1l/Vsir/Laptm5/Dapl1/Arg1/Tspan32/Swap70/Cd74/H2-Aa/Akna/Enpp2/Epcam/Acp5/Pla2g2d/Pawr/Nfkbid/Dtx1/Slfn1/Il20rb	23
BP	GO:0001773	myeloid dendritic cell activation	7/580	37/17129	0.000209233	0.00371195	ENSMUSG00000030798/ENSMUSG00000030793/ENSMUSG00000035186/ENSMUSG00000000244/ENSMUSG00000004709/ENSMUSG00000110206/ENSMUSG00000034266	Cd37/Pycard/Ubd/Tspan32/Cd244a/Flt3l/Batf	7
BP	GO:0050798	activated T cell proliferation	8/580	49/17129	0.000218006	0.00385173	ENSMUSG00000030830/ENSMUSG00000000706/ENSMUSG00000020053/ENSMUSG00000000732/ENSMUSG00000028581/ENSMUSG00000019987/ENSMUSG00000030793/ENSMUSG00000039323	Itgal/Btn1a1/Igf1/Icosl/Laptm5/Arg1/Pycard/Igfbp2	8
BP	GO:0002708	positive regulation of lymphocyte mediated immunity	14/580	137/17129	0.000229883	0.00404501	ENSMUSG00000061232/ENSMUSG00000035929/ENSMUSG00000073411/ENSMUSG00000067212/ENSMUSG00000015314/ENSMUSG00000079491/ENSMUSG00000034116/ENSMUSG00000024339/ENSMUSG00000017652/ENSMUSG00000060550/ENSMUSG00000031101/ENSMUSG00000073409/ENSMUSG00000030165/ENSMUSG00000031264	H2-K1/H2-Q4/H2-D1/H2-T23/Slamf6/H2-T10/Vav1/Tap2/Cd40/H2-Q7/Sash3/H2-Q6/Klrd1/Btk	14
BP	GO:0045619	regulation of lymphocyte differentiation	18/580	206/17129	0.000232528	0.00407491	ENSMUSG00000024334/ENSMUSG00000031304/ENSMUSG00000021457/ENSMUSG00000004266/ENSMUSG00000022488/ENSMUSG00000018168/ENSMUSG00000020101/ENSMUSG00000027985/ENSMUSG00000050357/ENSMUSG00000045322/ENSMUSG00000024610/ENSMUSG00000036594/ENSMUSG00000031101/ENSMUSG00000000782/ENSMUSG00000036931/ENSMUSG00000029603/ENSMUSG00000110206/ENSMUSG00000037649	H2-Oa/Il2rg/Syk/Ptpn6/Nckap1l/Ikzf3/Vsir/Lef1/Carmil2/Tlr9/Cd74/H2-Aa/Sash3/Tcf7/Nfkbid/Dtx1/Flt3l/H2-DMa	18
BP	GO:0071900	regulation of protein serine/threonine kinase activity	24/580	319/17129	0.000233859	0.00408164	ENSMUSG00000032496/ENSMUSG00000002985/ENSMUSG00000051998/ENSMUSG00000020053/ENSMUSG00000021457/ENSMUSG00000004266/ENSMUSG00000036390/ENSMUSG00000017652/ENSMUSG00000079055/ENSMUSG00000030774/ENSMUSG00000030793/ENSMUSG00000032312/ENSMUSG00000024013/ENSMUSG00000032011/ENSMUSG00000015305/ENSMUSG00000071347/ENSMUSG00000026556/ENSMUSG00000025793/ENSMUSG00000032855/ENSMUSG00000025314/ENSMUSG00000059456/…	Ltf/Apoe/Lax1/Igf1/Syk/Ptpn6/Gadd45a/Cd40/Slc8a3/Pak1/Pycard/Csk/Fgd2/Thy1/Sash1/C1qtnf9/Vangl2/Hgs/Pkd1/Ptprj/Ptk2b/Map4k2/Arhgef5/Fgfr1	24
BP	GO:0002312	B cell activation involved in immune response	11/580	91/17129	0.000248291	0.00431606	ENSMUSG00000051212/ENSMUSG00000021624/ENSMUSG00000000732/ENSMUSG00000017652/ENSMUSG00000005465/ENSMUSG00000034330/ENSMUSG00000031015/ENSMUSG00000038608/ENSMUSG00000059456/ENSMUSG00000013846/ENSMUSG00000034266	Gpr183/Cd180/Icosl/Cd40/Il27ra/Plcg2/Swap70/Dock10/Ptk2b/St3gal1/Batf	11
BP	GO:0002823	negative regulation of adaptive immune response based on somatic recombination of immune receptors built from immunoglobulin superfamily domains	8/580	50/17129	0.000251941	0.00436192	ENSMUSG00000004266/ENSMUSG00000022488/ENSMUSG00000020101/ENSMUSG00000019987/ENSMUSG00000005465/ENSMUSG00000030165/ENSMUSG00000044244/ENSMUSG00000026069	Ptpn6/Nckap1l/Vsir/Arg1/Il27ra/Klrd1/Il20rb/Il1rl1	8
BP	GO:0002714	positive regulation of B cell mediated immunity	9/580	63/17129	0.0002547	0.00437455	ENSMUSG00000061232/ENSMUSG00000035929/ENSMUSG00000073411/ENSMUSG00000067212/ENSMUSG00000079491/ENSMUSG00000017652/ENSMUSG00000060550/ENSMUSG00000073409/ENSMUSG00000031264	H2-K1/H2-Q4/H2-D1/H2-T23/H2-T10/Cd40/H2-Q7/H2-Q6/Btk	9
BP	GO:0002891	positive regulation of immunoglobulin mediated immune response	9/580	63/17129	0.0002547	0.00437455	ENSMUSG00000061232/ENSMUSG00000035929/ENSMUSG00000073411/ENSMUSG00000067212/ENSMUSG00000079491/ENSMUSG00000017652/ENSMUSG00000060550/ENSMUSG00000073409/ENSMUSG00000031264	H2-K1/H2-Q4/H2-D1/H2-T23/H2-T10/Cd40/H2-Q7/H2-Q6/Btk	9
BP	GO:0006887	exocytosis	26/580	362/17129	0.00027127	0.00464065	ENSMUSG00000030616/ENSMUSG00000033831/ENSMUSG00000020437/ENSMUSG00000058248/ENSMUSG00000000486/ENSMUSG00000004626/ENSMUSG00000052889/ENSMUSG00000021457/ENSMUSG00000003283/ENSMUSG00000022488/ENSMUSG00000028860/ENSMUSG00000041959/ENSMUSG00000004612/ENSMUSG00000030774/ENSMUSG00000057948/ENSMUSG00000020592/ENSMUSG00000033860/ENSMUSG00000025793/ENSMUSG00000051331/ENSMUSG00000029428/ENSMUSG00000046275/…	Sytl2/Fgb/Myo1g/Kcnh1/Septin1/Stxbp2/Prkcb/Syk/Hck/Nckap1l/Sytl1/S100a10/Nkg7/Pak1/Unc13d/Sdc1/Fgg/Hgs/Cacna1c/Stx2/Trarg1/Coro1a/Btk/Rac2/Syt7/Sv2c	26
BP	GO:0018108	peptidyl-tyrosine phosphorylation	23/580	303/17129	0.00027594	0.00470189	ENSMUSG00000030849/ENSMUSG00000023274/ENSMUSG00000020053/ENSMUSG00000021457/ENSMUSG00000004266/ENSMUSG00000003283/ENSMUSG00000017652/ENSMUSG00000022831/ENSMUSG00000028072/ENSMUSG00000034330/ENSMUSG00000024610/ENSMUSG00000022425/ENSMUSG00000074934/ENSMUSG00000032011/ENSMUSG00000005268/ENSMUSG00000025314/ENSMUSG00000059456/ENSMUSG00000014453/ENSMUSG00000029082/ENSMUSG00000022876/ENSMUSG00000031264/…	Fgfr2/Cd4/Igf1/Syk/Ptpn6/Hck/Cd40/Hcls1/Ntrk1/Plcg2/Cd74/Enpp2/Grem1/Thy1/Prlr/Ptprj/Ptk2b/Blk/Bst1/Samsn1/Btk/Gprc5b/Fgfr1	23
BP	GO:0050854	regulation of antigen receptor-mediated signaling pathway	9/580	64/17129	0.000287628	0.00488175	ENSMUSG00000052889/ENSMUSG00000004266/ENSMUSG00000029254/ENSMUSG00000028581/ENSMUSG00000052397/ENSMUSG00000032011/ENSMUSG00000035873/ENSMUSG00000025314/ENSMUSG00000025986	Prkcb/Ptpn6/Stap1/Laptm5/Ezr/Thy1/Pawr/Ptprj/Slc39a10	9
BP	GO:0033674	positive regulation of kinase activity	27/580	384/17129	0.000292349	0.00494242	ENSMUSG00000032496/ENSMUSG00000030849/ENSMUSG00000023274/ENSMUSG00000020053/ENSMUSG00000021457/ENSMUSG00000017652/ENSMUSG00000030774/ENSMUSG00000028072/ENSMUSG00000032312/ENSMUSG00000027339/ENSMUSG00000024013/ENSMUSG00000024610/ENSMUSG00000074934/ENSMUSG00000058620/ENSMUSG00000015305/ENSMUSG00000094162/ENSMUSG00000071347/ENSMUSG00000026556/ENSMUSG00000032855/ENSMUSG00000005268/ENSMUSG00000059456/…	Ltf/Fgfr2/Cd4/Igf1/Syk/Cd40/Pak1/Ntrk1/Csk/Rassf2/Fgd2/Cd74/Grem1/Adra2b/Sash1/Ccl19-ps3/C1qtnf9/Vangl2/Pkd1/Prlr/Ptk2b/Map4k2/Arhgef5/Camkk2/Tlr1/Gprc5b/Fgfr1	27
BP	GO:0032735	positive regulation of interleukin-12 production	7/580	39/17129	0.000294799	0.00494505	ENSMUSG00000021457/ENSMUSG00000017652/ENSMUSG00000028581/ENSMUSG00000034330/ENSMUSG00000045322/ENSMUSG00000024399/ENSMUSG00000053137	Syk/Cd40/Laptm5/Plcg2/Tlr9/Ltb/Mapk11	7
BP	GO:0061081	positive regulation of myeloid leukocyte cytokine production involved in immune response	7/580	39/17129	0.000294799	0.00494505	ENSMUSG00000021457/ENSMUSG00000028581/ENSMUSG00000030793/ENSMUSG00000034330/ENSMUSG00000024610/ENSMUSG00000040296/ENSMUSG00000008734	Syk/Laptm5/Pycard/Plcg2/Cd74/Ddx58/Gprc5b	7
BP	GO:0018212	peptidyl-tyrosine modification	23/580	305/17129	0.000303199	0.00506625	ENSMUSG00000030849/ENSMUSG00000023274/ENSMUSG00000020053/ENSMUSG00000021457/ENSMUSG00000004266/ENSMUSG00000003283/ENSMUSG00000017652/ENSMUSG00000022831/ENSMUSG00000028072/ENSMUSG00000034330/ENSMUSG00000024610/ENSMUSG00000022425/ENSMUSG00000074934/ENSMUSG00000032011/ENSMUSG00000005268/ENSMUSG00000025314/ENSMUSG00000059456/ENSMUSG00000014453/ENSMUSG00000029082/ENSMUSG00000022876/ENSMUSG00000031264/…	Fgfr2/Cd4/Igf1/Syk/Ptpn6/Hck/Cd40/Hcls1/Ntrk1/Plcg2/Cd74/Enpp2/Grem1/Thy1/Prlr/Ptprj/Ptk2b/Blk/Bst1/Samsn1/Btk/Gprc5b/Fgfr1	23
BP	GO:2000146	negative regulation of cell motility	23/580	307/17129	0.000332799	0.00553938	ENSMUSG00000054863/ENSMUSG00000002985/ENSMUSG00000046718/ENSMUSG00000028600/ENSMUSG00000020427/ENSMUSG00000030220/ENSMUSG00000036390/ENSMUSG00000029254/ENSMUSG00000025351/ENSMUSG00000005465/ENSMUSG00000024610/ENSMUSG00000050350/ENSMUSG00000020682/ENSMUSG00000039910/ENSMUSG00000074934/ENSMUSG00000032011/ENSMUSG00000029838/ENSMUSG00000053141/ENSMUSG00000034881/ENSMUSG00000025314/ENSMUSG00000021262/…	Tafa5/Apoe/Bst2/Podn/Igfbp3/Arhgdib/Gadd45a/Stap1/Cd63/Il27ra/Cd74/Gpr18/Mmp28/Cited2/Grem1/Thy1/Ptn/Ptprt/Tbxa2r/Ptprj/Evl/Arhgap4/Was	23
BP	GO:0042492	gamma-delta T cell differentiation	5/580	19/17129	0.000342825	0.0056843	ENSMUSG00000021457/ENSMUSG00000022488/ENSMUSG00000027985/ENSMUSG00000050350/ENSMUSG00000000782	Syk/Nckap1l/Lef1/Gpr18/Tcf7	5
BP	GO:0043368	positive T cell selection	7/580	40/17129	0.000347026	0.00573191	ENSMUSG00000032094/ENSMUSG00000015314/ENSMUSG00000004707/ENSMUSG00000024610/ENSMUSG00000048251/ENSMUSG00000034266/ENSMUSG00000037649	Cd3d/Slamf6/Ly9/Cd74/Bcl11b/Batf/H2-DMa	7
BP	GO:0002579	positive regulation of antigen processing and presentation	4/580	11/17129	0.000355064	0.0058423	ENSMUSG00000073421/ENSMUSG00000024339/ENSMUSG00000030793/ENSMUSG00000024610	H2-Ab1/Tap2/Pycard/Cd74	4
BP	GO:0046777	protein autophosphorylation	19/580	232/17129	0.000360404	0.00590761	ENSMUSG00000030849/ENSMUSG00000037337/ENSMUSG00000021457/ENSMUSG00000003283/ENSMUSG00000030774/ENSMUSG00000028072/ENSMUSG00000035828/ENSMUSG00000032312/ENSMUSG00000027339/ENSMUSG00000028756/ENSMUSG00000074934/ENSMUSG00000032011/ENSMUSG00000005268/ENSMUSG00000021559/ENSMUSG00000059456/ENSMUSG00000029471/ENSMUSG00000026094/ENSMUSG00000031264/ENSMUSG00000031565	Fgfr2/Map4k1/Syk/Hck/Pak1/Ntrk1/Pim3/Csk/Rassf2/Pink1/Grem1/Thy1/Prlr/Dapk1/Ptk2b/Camkk2/Stk17b/Btk/Fgfr1	19
BP	GO:0045860	positive regulation of protein kinase activity	24/580	329/17129	0.000368138	0.00601152	ENSMUSG00000032496/ENSMUSG00000023274/ENSMUSG00000020053/ENSMUSG00000021457/ENSMUSG00000017652/ENSMUSG00000030774/ENSMUSG00000032312/ENSMUSG00000027339/ENSMUSG00000024013/ENSMUSG00000074934/ENSMUSG00000058620/ENSMUSG00000015305/ENSMUSG00000094162/ENSMUSG00000071347/ENSMUSG00000026556/ENSMUSG00000032855/ENSMUSG00000005268/ENSMUSG00000059456/ENSMUSG00000024948/ENSMUSG00000033542/ENSMUSG00000029471/…	Ltf/Cd4/Igf1/Syk/Cd40/Pak1/Csk/Rassf2/Fgd2/Grem1/Adra2b/Sash1/Ccl19-ps3/C1qtnf9/Vangl2/Pkd1/Prlr/Ptk2b/Map4k2/Arhgef5/Camkk2/Tlr1/Gprc5b/Fgfr1	24
BP	GO:0043507	positive regulation of JUN kinase activity	8/580	53/17129	0.000380521	0.00619029	ENSMUSG00000021457/ENSMUSG00000030774/ENSMUSG00000024013/ENSMUSG00000015305/ENSMUSG00000026556/ENSMUSG00000059456/ENSMUSG00000024948/ENSMUSG00000033542	Syk/Pak1/Fgd2/Sash1/Vangl2/Ptk2b/Map4k2/Arhgef5	8
BP	GO:0019221	cytokine-mediated signaling pathway	27/580	391/17129	0.000388382	0.00629442	ENSMUSG00000032089/ENSMUSG00000023274/ENSMUSG00000027639/ENSMUSG00000031304/ENSMUSG00000042349/ENSMUSG00000021457/ENSMUSG00000004266/ENSMUSG00000002897/ENSMUSG00000029254/ENSMUSG00000028581/ENSMUSG00000019987/ENSMUSG00000030793/ENSMUSG00000040794/ENSMUSG00000032690/ENSMUSG00000005465/ENSMUSG00000068227/ENSMUSG00000024610/ENSMUSG00000020263/ENSMUSG00000005268/ENSMUSG00000059456/ENSMUSG00000029771/…	Il10ra/Cd4/Samhd1/Il2rg/Ikbke/Syk/Ptpn6/Il17ra/Stap1/Laptm5/Arg1/Pycard/C1qtnf4/Oas2/Il27ra/Il2rb/Cd74/Appl2/Prlr/Ptk2b/Irf5/Il20rb/Stat4/Il1rl1/Cxcr6/Traf1/Sigirr	27
BP	GO:0002200	somatic diversification of immune receptors	10/580	81/17129	0.000396472	0.00640146	ENSMUSG00000027639/ENSMUSG00000000732/ENSMUSG00000017652/ENSMUSG00000027985/ENSMUSG00000104213/ENSMUSG00000005465/ENSMUSG00000031015/ENSMUSG00000000782/ENSMUSG00000048251/ENSMUSG00000034266	Samhd1/Icosl/Cd40/Lef1/Ighd/Il27ra/Swap70/Tcf7/Bcl11b/Batf	10
BP	GO:0002335	mature B cell differentiation	7/580	41/17129	0.000406409	0.00649326	ENSMUSG00000008496/ENSMUSG00000051212/ENSMUSG00000031304/ENSMUSG00000034330/ENSMUSG00000038608/ENSMUSG00000059456/ENSMUSG00000013846	Pou2f2/Gpr183/Il2rg/Plcg2/Dock10/Ptk2b/St3gal1	7
BP	GO:0046006	regulation of activated T cell proliferation	7/580	41/17129	0.000406409	0.00649326	ENSMUSG00000000706/ENSMUSG00000020053/ENSMUSG00000000732/ENSMUSG00000028581/ENSMUSG00000019987/ENSMUSG00000030793/ENSMUSG00000039323	Btn1a1/Igf1/Icosl/Laptm5/Arg1/Pycard/Igfbp2	7
BP	GO:0002294	CD4-positive, alpha-beta T cell differentiation involved in immune response	9/580	67/17129	0.000408182	0.00649326	ENSMUSG00000015314/ENSMUSG00000051212/ENSMUSG00000004707/ENSMUSG00000027985/ENSMUSG00000061414/ENSMUSG00000035413/ENSMUSG00000036931/ENSMUSG00000034266/ENSMUSG00000062939	Slamf6/Gpr183/Ly9/Lef1/Cracr2a/Tmem98/Nfkbid/Batf/Stat4	9
BP	GO:0042093	T-helper cell differentiation	9/580	67/17129	0.000408182	0.00649326	ENSMUSG00000015314/ENSMUSG00000051212/ENSMUSG00000004707/ENSMUSG00000027985/ENSMUSG00000061414/ENSMUSG00000035413/ENSMUSG00000036931/ENSMUSG00000034266/ENSMUSG00000062939	Slamf6/Gpr183/Ly9/Lef1/Cracr2a/Tmem98/Nfkbid/Batf/Stat4	9
BP	GO:0050858	negative regulation of antigen receptor-mediated signaling pathway	6/580	30/17129	0.000435646	0.00690467	ENSMUSG00000004266/ENSMUSG00000028581/ENSMUSG00000052397/ENSMUSG00000032011/ENSMUSG00000035873/ENSMUSG00000025314	Ptpn6/Laptm5/Ezr/Thy1/Pawr/Ptprj	6
BP	GO:0002293	alpha-beta T cell differentiation involved in immune response	9/580	68/17129	0.000456577	0.00720991	ENSMUSG00000015314/ENSMUSG00000051212/ENSMUSG00000004707/ENSMUSG00000027985/ENSMUSG00000061414/ENSMUSG00000035413/ENSMUSG00000036931/ENSMUSG00000034266/ENSMUSG00000062939	Slamf6/Gpr183/Ly9/Lef1/Cracr2a/Tmem98/Nfkbid/Batf/Stat4	9
BP	GO:0007229	integrin-mediated signaling pathway	11/580	98/17129	0.000475187	0.00745054	ENSMUSG00000030830/ENSMUSG00000024965/ENSMUSG00000034116/ENSMUSG00000021457/ENSMUSG00000025351/ENSMUSG00000000244/ENSMUSG00000030789/ENSMUSG00000001281/ENSMUSG00000032011/ENSMUSG00000029838/ENSMUSG00000059456	Itgal/Fermt3/Vav1/Syk/Cd63/Tspan32/Itgax/Itgb7/Thy1/Ptn/Ptk2b	11
BP	GO:0050728	negative regulation of inflammatory response	14/580	147/17129	0.000475272	0.00745054	ENSMUSG00000002985/ENSMUSG00000053897/ENSMUSG00000032089/ENSMUSG00000020053/ENSMUSG00000004266/ENSMUSG00000001348/ENSMUSG00000068129/ENSMUSG00000053647/ENSMUSG00000044244/ENSMUSG00000054200/ENSMUSG00000039208/ENSMUSG00000028599/ENSMUSG00000028885/ENSMUSG00000030468	Apoe/Slc39a8/Il10ra/Igf1/Ptpn6/Acp5/Cst7/Gper1/Il20rb/Ffar4/Metrnl/Tnfrsf1b/Smpdl3b/Siglecg	14
BP	GO:0030336	negative regulation of cell migration	22/580	296/17129	0.000495761	0.00774357	ENSMUSG00000054863/ENSMUSG00000002985/ENSMUSG00000046718/ENSMUSG00000028600/ENSMUSG00000020427/ENSMUSG00000030220/ENSMUSG00000036390/ENSMUSG00000029254/ENSMUSG00000025351/ENSMUSG00000005465/ENSMUSG00000024610/ENSMUSG00000050350/ENSMUSG00000020682/ENSMUSG00000039910/ENSMUSG00000074934/ENSMUSG00000032011/ENSMUSG00000029838/ENSMUSG00000053141/ENSMUSG00000034881/ENSMUSG00000025314/ENSMUSG00000021262/…	Tafa5/Apoe/Bst2/Podn/Igfbp3/Arhgdib/Gadd45a/Stap1/Cd63/Il27ra/Cd74/Gpr18/Mmp28/Cited2/Grem1/Thy1/Ptn/Ptprt/Tbxa2r/Ptprj/Evl/Arhgap4	22
BP	GO:0032609	type II interferon production	13/580	131/17129	0.000505949	0.00787418	ENSMUSG00000027863/ENSMUSG00000015314/ENSMUSG00000020101/ENSMUSG00000060550/ENSMUSG00000050357/ENSMUSG00000028581/ENSMUSG00000030793/ENSMUSG00000005465/ENSMUSG00000045322/ENSMUSG00000031101/ENSMUSG00000004709/ENSMUSG00000044244/ENSMUSG00000026069	Cd2/Slamf6/Vsir/H2-Q7/Carmil2/Laptm5/Pycard/Il27ra/Tlr9/Sash3/Cd244a/Il20rb/Il1rl1	13
BP	GO:0002287	alpha-beta T cell activation involved in immune response	9/580	69/17129	0.00050959	0.00790231	ENSMUSG00000015314/ENSMUSG00000051212/ENSMUSG00000004707/ENSMUSG00000027985/ENSMUSG00000061414/ENSMUSG00000035413/ENSMUSG00000036931/ENSMUSG00000034266/ENSMUSG00000062939	Slamf6/Gpr183/Ly9/Lef1/Cracr2a/Tmem98/Nfkbid/Batf/Stat4	9
BP	GO:0043254	regulation of protein-containing complex assembly	28/580	419/17129	0.000514332	0.00794726	ENSMUSG00000031490/ENSMUSG00000002985/ENSMUSG00000042349/ENSMUSG00000021457/ENSMUSG00000003283/ENSMUSG00000022488/ENSMUSG00000042099/ENSMUSG00000050357/ENSMUSG00000022831/ENSMUSG00000030774/ENSMUSG00000030793/ENSMUSG00000031827/ENSMUSG00000040093/ENSMUSG00000034330/ENSMUSG00000028756/ENSMUSG00000020628/ENSMUSG00000041560/ENSMUSG00000057058/ENSMUSG00000059456/ENSMUSG00000079523/ENSMUSG00000038524/…	Eif4ebp1/Apoe/Ikbke/Syk/Hck/Nckap1l/Kank3/Carmil2/Hcls1/Pak1/Pycard/Cotl1/Bmf/Plcg2/Pink1/Trappc12/Nop53/Skap1/Ptk2b/Tmsb10/Fchsd1/Evl/Arhgef5/Tmsb4x/Coro1a/Btk/Bid/Lcp1	28
BP	GO:0007204	positive regulation of cytosolic calcium ion concentration	15/580	166/17129	0.000530075	0.00816126	ENSMUSG00000023274/ENSMUSG00000079055/ENSMUSG00000003352/ENSMUSG00000034330/ENSMUSG00000031015/ENSMUSG00000042644/ENSMUSG00000034881/ENSMUSG00000032855/ENSMUSG00000051331/ENSMUSG00000059456/ENSMUSG00000053647/ENSMUSG00000047880/ENSMUSG00000054200/ENSMUSG00000048521/ENSMUSG00000000682	Cd4/Slc8a3/Cacnb3/Plcg2/Swap70/Itpr3/Tbxa2r/Pkd1/Cacna1c/Ptk2b/Gper1/Cxcr5/Ffar4/Cxcr6/Cd52	15
BP	GO:0001782	B cell homeostasis	7/580	43/17129	0.000549444	0.00842937	ENSMUSG00000022488/ENSMUSG00000010142/ENSMUSG00000102037/ENSMUSG00000038608/ENSMUSG00000024610/ENSMUSG00000031101/ENSMUSG00000040447	Nckap1l/Tnfrsf13b/Bcl2a1a/Dock10/Cd74/Sash3/Spns2	7
BP	GO:0002711	positive regulation of T cell mediated immunity	9/580	70/17129	0.000567548	0.00864557	ENSMUSG00000061232/ENSMUSG00000035929/ENSMUSG00000073411/ENSMUSG00000067212/ENSMUSG00000079491/ENSMUSG00000024339/ENSMUSG00000060550/ENSMUSG00000031101/ENSMUSG00000073409	H2-K1/H2-Q4/H2-D1/H2-T23/H2-T10/Tap2/H2-Q7/Sash3/H2-Q6	9
BP	GO:1901224	positive regulation of non-canonical NF-kappaB signal transduction	9/580	70/17129	0.000567548	0.00864557	ENSMUSG00000028581/ENSMUSG00000030793/ENSMUSG00000040794/ENSMUSG00000045322/ENSMUSG00000059895/ENSMUSG00000074934/ENSMUSG00000015305/ENSMUSG00000094162/ENSMUSG00000095105	Laptm5/Pycard/C1qtnf4/Tlr9/Ptp4a3/Grem1/Sash1/Ccl19-ps3/Edaradd	9
BP	GO:0042554	superoxide anion generation	7/580	44/17129	0.000634588	0.00963277	ENSMUSG00000064267/ENSMUSG00000006519/ENSMUSG00000015950/ENSMUSG00000021457/ENSMUSG00000001348/ENSMUSG00000026480/ENSMUSG00000071715	Hvcn1/Cyba/Ncf1/Syk/Acp5/Ncf2/Ncf4	7
BP	GO:0010952	positive regulation of peptidase activity	15/580	169/17129	0.00063966	0.0096467	ENSMUSG00000024066/ENSMUSG00000021457/ENSMUSG00000020101/ENSMUSG00000028581/ENSMUSG00000030793/ENSMUSG00000038642/ENSMUSG00000047501/ENSMUSG00000050395/ENSMUSG00000035873/ENSMUSG00000021559/ENSMUSG00000020788/ENSMUSG00000025887/ENSMUSG00000053647/ENSMUSG00000028039/ENSMUSG00000004446	Xdh/Syk/Vsir/Laptm5/Pycard/Ctss/Cldn4/Tnfsf15/Pawr/Dapk1/Atp2a3/Casp12/Gper1/Efna3/Bid	15
BP	GO:0043405	regulation of MAP kinase activity	16/580	187/17129	0.00063998	0.0096467	ENSMUSG00000002985/ENSMUSG00000051998/ENSMUSG00000021457/ENSMUSG00000004266/ENSMUSG00000017652/ENSMUSG00000030774/ENSMUSG00000032312/ENSMUSG00000024013/ENSMUSG00000015305/ENSMUSG00000026556/ENSMUSG00000025793/ENSMUSG00000025314/ENSMUSG00000059456/ENSMUSG00000024948/ENSMUSG00000033542/ENSMUSG00000031565	Apoe/Lax1/Syk/Ptpn6/Cd40/Pak1/Csk/Fgd2/Sash1/Vangl2/Hgs/Ptprj/Ptk2b/Map4k2/Arhgef5/Fgfr1	16
BP	GO:0070372	regulation of ERK1 and ERK2 cascade	22/580	304/17129	0.000708768	0.0105503	ENSMUSG00000033831/ENSMUSG00000002985/ENSMUSG00000030849/ENSMUSG00000039661/ENSMUSG00000023274/ENSMUSG00000020053/ENSMUSG00000051212/ENSMUSG00000021457/ENSMUSG00000004266/ENSMUSG00000030793/ENSMUSG00000032312/ENSMUSG00000051980/ENSMUSG00000040247/ENSMUSG00000045322/ENSMUSG00000024610/ENSMUSG00000031603/ENSMUSG00000052397/ENSMUSG00000033860/ENSMUSG00000094162/ENSMUSG00000059456/ENSMUSG00000053647/…	Fgb/Apoe/Fgfr2/Dusp26/Cd4/Igf1/Gpr183/Syk/Ptpn6/Pycard/Csk/Casr/Tbc1d10c/Tlr9/Cd74/Fgf20/Ezr/Fgg/Ccl19-ps3/Ptk2b/Gper1/Ffar4	22
BP	GO:0052547	regulation of peptidase activity	25/580	365/17129	0.00070913	0.0105503	ENSMUSG00000032496/ENSMUSG00000024066/ENSMUSG00000020053/ENSMUSG00000021457/ENSMUSG00000020101/ENSMUSG00000096727/ENSMUSG00000028581/ENSMUSG00000030793/ENSMUSG00000072849/ENSMUSG00000042474/ENSMUSG00000038642/ENSMUSG00000024338/ENSMUSG00000047501/ENSMUSG00000050395/ENSMUSG00000035873/ENSMUSG00000068129/ENSMUSG00000021559/ENSMUSG00000020788/ENSMUSG00000044177/ENSMUSG00000025887/ENSMUSG00000041481/…	Ltf/Xdh/Igf1/Syk/Vsir/Psmb9/Laptm5/Pycard/Serpina1e/Fcmr/Ctss/Psmb8/Cldn4/Tnfsf15/Pawr/Cst7/Dapk1/Atp2a3/Wfikkn2/Casp12/Serpina3g/Timp4/Gper1/Efna3/Bid	25
BP	GO:0032653	regulation of interleukin-10 production	8/580	58/17129	0.000709716	0.0105503	ENSMUSG00000021457/ENSMUSG00000020101/ENSMUSG00000030793/ENSMUSG00000034330/ENSMUSG00000045322/ENSMUSG00000031101/ENSMUSG00000044244/ENSMUSG00000031264	Syk/Vsir/Pycard/Plcg2/Tlr9/Sash3/Il20rb/Btk	8
BP	GO:0032655	regulation of interleukin-12 production	8/580	58/17129	0.000709716	0.0105503	ENSMUSG00000021457/ENSMUSG00000017652/ENSMUSG00000028581/ENSMUSG00000034330/ENSMUSG00000045322/ENSMUSG00000024399/ENSMUSG00000001348/ENSMUSG00000053137	Syk/Cd40/Laptm5/Plcg2/Tlr9/Ltb/Acp5/Mapk11	8
BP	GO:0046629	gamma-delta T cell activation	5/580	22/17129	0.000713775	0.0105742	ENSMUSG00000021457/ENSMUSG00000022488/ENSMUSG00000027985/ENSMUSG00000050350/ENSMUSG00000000782	Syk/Nckap1l/Lef1/Gpr18/Tcf7	5
BP	GO:0071353	cellular response to interleukin-4	6/580	33/17129	0.000745564	0.0110073	ENSMUSG00000027985/ENSMUSG00000056749/ENSMUSG00000000782/ENSMUSG00000060036/ENSMUSG00000030707/ENSMUSG00000023004	Lef1/Nfil3/Tcf7/Rpl3/Coro1a/Tuba1b	6
BP	GO:0032677	regulation of interleukin-8 production	9/580	73/17129	0.000774593	0.0113968	ENSMUSG00000027863/ENSMUSG00000021457/ENSMUSG00000030793/ENSMUSG00000045322/ENSMUSG00000024610/ENSMUSG00000040296/ENSMUSG00000051314/ENSMUSG00000004709/ENSMUSG00000044827	Cd2/Syk/Pycard/Tlr9/Cd74/Ddx58/Ffar2/Cd244a/Tlr1	9
BP	GO:0009620	response to fungus	8/580	59/17129	0.000797128	0.0116885	ENSMUSG00000032496/ENSMUSG00000015950/ENSMUSG00000021457/ENSMUSG00000002897/ENSMUSG00000019987/ENSMUSG00000031827/ENSMUSG00000034330/ENSMUSG00000031264	Ltf/Ncf1/Syk/Il17ra/Arg1/Cotl1/Plcg2/Btk	8
BP	GO:0002832	negative regulation of response to biotic stimulus	14/580	155/17129	0.000807203	0.0117961	ENSMUSG00000061232/ENSMUSG00000032496/ENSMUSG00000035929/ENSMUSG00000073411/ENSMUSG00000037321/ENSMUSG00000067212/ENSMUSG00000079491/ENSMUSG00000027639/ENSMUSG00000024339/ENSMUSG00000060550/ENSMUSG00000019987/ENSMUSG00000073409/ENSMUSG00000030165/ENSMUSG00000028885	H2-K1/Ltf/H2-Q4/H2-D1/Tap1/H2-T23/H2-T10/Samhd1/Tap2/H2-Q7/Arg1/H2-Q6/Klrd1/Smpdl3b	14
BP	GO:0038061	non-canonical NF-kappaB signal transduction	12/580	121/17129	0.000826625	0.0120391	ENSMUSG00000028581/ENSMUSG00000030793/ENSMUSG00000040794/ENSMUSG00000027339/ENSMUSG00000045322/ENSMUSG00000059895/ENSMUSG00000074934/ENSMUSG00000015305/ENSMUSG00000094162/ENSMUSG00000095105/ENSMUSG00000025225/ENSMUSG00000044827	Laptm5/Pycard/C1qtnf4/Rassf2/Tlr9/Ptp4a3/Grem1/Sash1/Ccl19-ps3/Edaradd/Nfkb2/Tlr1	12
BP	GO:0043123	positive regulation of canonical NF-kappaB signal transduction	13/580	138/17129	0.000829527	0.0120407	ENSMUSG00000032496/ENSMUSG00000023274/ENSMUSG00000052889/ENSMUSG00000017652/ENSMUSG00000035186/ENSMUSG00000045322/ENSMUSG00000028756/ENSMUSG00000024610/ENSMUSG00000024399/ENSMUSG00000050395/ENSMUSG00000094162/ENSMUSG00000043592/ENSMUSG00000008734	Ltf/Cd4/Prkcb/Cd40/Ubd/Tlr9/Pink1/Cd74/Ltb/Tnfsf15/Ccl19-ps3/Unc5cl/Gprc5b	13
BP	GO:0002218	activation of innate immune response	20/580	268/17129	0.000835614	0.0120884	ENSMUSG00000032496/ENSMUSG00000006519/ENSMUSG00000021457/ENSMUSG00000017652/ENSMUSG00000030793/ENSMUSG00000034330/ENSMUSG00000045322/ENSMUSG00000020263/ENSMUSG00000041560/ENSMUSG00000040296/ENSMUSG00000062545/ENSMUSG00000051314/ENSMUSG00000033728/ENSMUSG00000030165/ENSMUSG00000090272/ENSMUSG00000031264/ENSMUSG00000028268/ENSMUSG00000025017/ENSMUSG00000044827/ENSMUSG00000028885	Ltf/Cyba/Syk/Cd40/Pycard/Plcg2/Tlr9/Appl2/Nop53/Ddx58/Tlr12/Ffar2/Lrrc14/Klrd1/Mndal/Btk/Gbp3/Pik3ap1/Tlr1/Smpdl3b	20
BP	GO:0002260	lymphocyte homeostasis	10/580	89/17129	0.000843339	0.0121593	ENSMUSG00000057337/ENSMUSG00000022488/ENSMUSG00000010142/ENSMUSG00000102037/ENSMUSG00000038608/ENSMUSG00000024610/ENSMUSG00000031101/ENSMUSG00000044244/ENSMUSG00000030707/ENSMUSG00000040447	Chst3/Nckap1l/Tnfrsf13b/Bcl2a1a/Dock10/Cd74/Sash3/Il20rb/Coro1a/Spns2	10
BP	GO:0032637	interleukin-8 production	9/580	74/17129	0.000855904	0.0122993	ENSMUSG00000027863/ENSMUSG00000021457/ENSMUSG00000030793/ENSMUSG00000045322/ENSMUSG00000024610/ENSMUSG00000040296/ENSMUSG00000051314/ENSMUSG00000004709/ENSMUSG00000044827	Cd2/Syk/Pycard/Tlr9/Cd74/Ddx58/Ffar2/Cd244a/Tlr1	9
BP	GO:0072593	reactive oxygen species metabolic process	18/580	230/17129	0.000868634	0.0124408	ENSMUSG00000020108/ENSMUSG00000024066/ENSMUSG00000033685/ENSMUSG00000064267/ENSMUSG00000006519/ENSMUSG00000015950/ENSMUSG00000034116/ENSMUSG00000021457/ENSMUSG00000036390/ENSMUSG00000034330/ENSMUSG00000028756/ENSMUSG00000003849/ENSMUSG00000027187/ENSMUSG00000038332/ENSMUSG00000001348/ENSMUSG00000026480/ENSMUSG00000059456/ENSMUSG00000071715	Ddit4/Xdh/Ucp2/Hvcn1/Cyba/Ncf1/Vav1/Syk/Gadd45a/Plcg2/Pink1/Nqo1/Cat/Sesn1/Acp5/Ncf2/Ptk2b/Ncf4	18
BP	GO:0052548	regulation of endopeptidase activity	22/580	309/17129	0.000878877	0.0125458	ENSMUSG00000032496/ENSMUSG00000024066/ENSMUSG00000020053/ENSMUSG00000021457/ENSMUSG00000020101/ENSMUSG00000096727/ENSMUSG00000028581/ENSMUSG00000030793/ENSMUSG00000072849/ENSMUSG00000042474/ENSMUSG00000024338/ENSMUSG00000050395/ENSMUSG00000035873/ENSMUSG00000068129/ENSMUSG00000021559/ENSMUSG00000020788/ENSMUSG00000025887/ENSMUSG00000041481/ENSMUSG00000030317/ENSMUSG00000053647/ENSMUSG00000028039/…	Ltf/Xdh/Igf1/Syk/Vsir/Psmb9/Laptm5/Pycard/Serpina1e/Fcmr/Psmb8/Tnfsf15/Pawr/Cst7/Dapk1/Atp2a3/Casp12/Serpina3g/Timp4/Gper1/Efna3/Bid	22
BP	GO:0002710	negative regulation of T cell mediated immunity	5/580	23/17129	0.000886877	0.0126182	ENSMUSG00000022488/ENSMUSG00000020101/ENSMUSG00000019987/ENSMUSG00000030165/ENSMUSG00000044244	Nckap1l/Vsir/Arg1/Klrd1/Il20rb	5
BP	GO:0032615	interleukin-12 production	8/580	60/17129	0.000892983	0.0126633	ENSMUSG00000021457/ENSMUSG00000017652/ENSMUSG00000028581/ENSMUSG00000034330/ENSMUSG00000045322/ENSMUSG00000024399/ENSMUSG00000001348/ENSMUSG00000053137	Syk/Cd40/Laptm5/Plcg2/Tlr9/Ltb/Acp5/Mapk11	8
BP	GO:0002758	innate immune response-activating signaling pathway	18/580	231/17129	0.00091319	0.0129074	ENSMUSG00000032496/ENSMUSG00000006519/ENSMUSG00000021457/ENSMUSG00000017652/ENSMUSG00000030793/ENSMUSG00000034330/ENSMUSG00000045322/ENSMUSG00000020263/ENSMUSG00000041560/ENSMUSG00000040296/ENSMUSG00000062545/ENSMUSG00000051314/ENSMUSG00000033728/ENSMUSG00000030165/ENSMUSG00000031264/ENSMUSG00000025017/ENSMUSG00000044827/ENSMUSG00000028885	Ltf/Cyba/Syk/Cd40/Pycard/Plcg2/Tlr9/Appl2/Nop53/Ddx58/Tlr12/Ffar2/Lrrc14/Klrd1/Btk/Pik3ap1/Tlr1/Smpdl3b	18
BP	GO:0030168	platelet activation	10/580	90/17129	0.000920629	0.01297	ENSMUSG00000033831/ENSMUSG00000002985/ENSMUSG00000024965/ENSMUSG00000021457/ENSMUSG00000004266/ENSMUSG00000000244/ENSMUSG00000033860/ENSMUSG00000058620/ENSMUSG00000025314/ENSMUSG00000021262	Fgb/Apoe/Fermt3/Syk/Ptpn6/Tspan32/Fgg/Adra2b/Ptprj/Evl	10
BP	GO:0002292	T cell differentiation involved in immune response	9/580	75/17129	0.000944019	0.0132562	ENSMUSG00000015314/ENSMUSG00000051212/ENSMUSG00000004707/ENSMUSG00000027985/ENSMUSG00000061414/ENSMUSG00000035413/ENSMUSG00000036931/ENSMUSG00000034266/ENSMUSG00000062939	Slamf6/Gpr183/Ly9/Lef1/Cracr2a/Tmem98/Nfkbid/Batf/Stat4	9
BP	GO:0140236	translation at presynapse	7/580	47/17129	0.000954211	0.0133559	ENSMUSG00000067288/ENSMUSG00000057322/ENSMUSG00000046330/ENSMUSG00000079435/ENSMUSG00000041841/ENSMUSG00000020460/ENSMUSG00000061983	Rps28/Rpl38/Rpl37a/Rpl36a/Rpl37/Rps27a/Rps12	7
BP	GO:0032613	interleukin-10 production	8/580	61/17129	0.000997863	0.0139216	ENSMUSG00000021457/ENSMUSG00000020101/ENSMUSG00000030793/ENSMUSG00000034330/ENSMUSG00000045322/ENSMUSG00000031101/ENSMUSG00000044244/ENSMUSG00000031264	Syk/Vsir/Pycard/Plcg2/Tlr9/Sash3/Il20rb/Btk	8
BP	GO:0070670	response to interleukin-4	6/580	35/17129	0.00103178	0.0143484	ENSMUSG00000027985/ENSMUSG00000056749/ENSMUSG00000000782/ENSMUSG00000060036/ENSMUSG00000030707/ENSMUSG00000023004	Lef1/Nfil3/Tcf7/Rpl3/Coro1a/Tuba1b	6
BP	GO:0002220	innate immune response activating cell surface receptor signaling pathway	9/580	76/17129	0.00103935	0.0144072	ENSMUSG00000032496/ENSMUSG00000006519/ENSMUSG00000021457/ENSMUSG00000034330/ENSMUSG00000020263/ENSMUSG00000051314/ENSMUSG00000030165/ENSMUSG00000025017/ENSMUSG00000044827	Ltf/Cyba/Syk/Plcg2/Appl2/Ffar2/Klrd1/Pik3ap1/Tlr1	9
BP	GO:0002237	response to molecule of bacterial origin	21/580	293/17129	0.00104923	0.0144512	ENSMUSG00000032496/ENSMUSG00000021624/ENSMUSG00000024339/ENSMUSG00000029254/ENSMUSG00000030793/ENSMUSG00000034330/ENSMUSG00000045322/ENSMUSG00000024670/ENSMUSG00000003849/ENSMUSG00000001348/ENSMUSG00000026480/ENSMUSG00000015305/ENSMUSG00000034881/ENSMUSG00000051748/ENSMUSG00000029771/ENSMUSG00000062585/ENSMUSG00000031264/ENSMUSG00000028268/ENSMUSG00000018920/ENSMUSG00000028599/ENSMUSG00000044827	Ltf/Cd180/Tap2/Stap1/Pycard/Plcg2/Tlr9/Cd6/Nqo1/Acp5/Ncf2/Sash1/Tbxa2r/Wfdc21/Irf5/Cnr2/Btk/Gbp3/Cxcl16/Tnfrsf1b/Tlr1	21
BP	GO:0051607	defense response to virus	21/580	293/17129	0.00104923	0.0144512	ENSMUSG00000020108/ENSMUSG00000009585/ENSMUSG00000046718/ENSMUSG00000030798/ENSMUSG00000027639/ENSMUSG00000017652/ENSMUSG00000060550/ENSMUSG00000037318/ENSMUSG00000030793/ENSMUSG00000000244/ENSMUSG00000032690/ENSMUSG00000045322/ENSMUSG00000057948/ENSMUSG00000030789/ENSMUSG00000038884/ENSMUSG00000062488/ENSMUSG00000040296/ENSMUSG00000029771/ENSMUSG00000035208/ENSMUSG00000028268/ENSMUSG00000030880	Ddit4/Apobec3/Bst2/Cd37/Samhd1/Cd40/H2-Q7/Traf3ip3/Pycard/Tspan32/Oas2/Tlr9/Unc13d/Itgax/Shfl/Ifit3b/Ddx58/Irf5/Slfn8/Gbp3/Polr3e	21
BP	GO:0140241	translation at synapse	7/580	48/17129	0.00108504	0.0148496	ENSMUSG00000067288/ENSMUSG00000057322/ENSMUSG00000046330/ENSMUSG00000079435/ENSMUSG00000041841/ENSMUSG00000020460/ENSMUSG00000061983	Rps28/Rpl38/Rpl37a/Rpl36a/Rpl37/Rps27a/Rps12	7
BP	GO:0140242	translation at postsynapse	7/580	48/17129	0.00108504	0.0148496	ENSMUSG00000067288/ENSMUSG00000057322/ENSMUSG00000046330/ENSMUSG00000079435/ENSMUSG00000041841/ENSMUSG00000020460/ENSMUSG00000061983	Rps28/Rpl38/Rpl37a/Rpl36a/Rpl37/Rps27a/Rps12	7
BP	GO:0140546	defense response to symbiont	21/580	294/17129	0.00109516	0.0149406	ENSMUSG00000020108/ENSMUSG00000009585/ENSMUSG00000046718/ENSMUSG00000030798/ENSMUSG00000027639/ENSMUSG00000017652/ENSMUSG00000060550/ENSMUSG00000037318/ENSMUSG00000030793/ENSMUSG00000000244/ENSMUSG00000032690/ENSMUSG00000045322/ENSMUSG00000057948/ENSMUSG00000030789/ENSMUSG00000038884/ENSMUSG00000062488/ENSMUSG00000040296/ENSMUSG00000029771/ENSMUSG00000035208/ENSMUSG00000028268/ENSMUSG00000030880	Ddit4/Apobec3/Bst2/Cd37/Samhd1/Cd40/H2-Q7/Traf3ip3/Pycard/Tspan32/Oas2/Tlr9/Unc13d/Itgax/Shfl/Ifit3b/Ddx58/Irf5/Slfn8/Gbp3/Polr3e	21
BP	GO:0008064	regulation of actin polymerization or depolymerization	14/580	160/17129	0.00110086	0.014971	ENSMUSG00000022488/ENSMUSG00000042099/ENSMUSG00000050357/ENSMUSG00000022831/ENSMUSG00000030793/ENSMUSG00000031827/ENSMUSG00000031015/ENSMUSG00000059456/ENSMUSG00000079523/ENSMUSG00000038524/ENSMUSG00000021262/ENSMUSG00000049775/ENSMUSG00000030707/ENSMUSG00000031165	Nckap1l/Kank3/Carmil2/Hcls1/Pycard/Cotl1/Swap70/Ptk2b/Tmsb10/Fchsd1/Evl/Tmsb4x/Coro1a/Was	14
BP	GO:0097529	myeloid leukocyte migration	17/580	216/17129	0.001124	0.0152376	ENSMUSG00000034116/ENSMUSG00000021457/ENSMUSG00000022488/ENSMUSG00000054400/ENSMUSG00000002897/ENSMUSG00000029254/ENSMUSG00000031015/ENSMUSG00000024610/ENSMUSG00000020682/ENSMUSG00000074934/ENSMUSG00000094162/ENSMUSG00000035873/ENSMUSG00000025314/ENSMUSG00000059456/ENSMUSG00000029082/ENSMUSG00000033542/ENSMUSG00000033220	Vav1/Syk/Nckap1l/Cklf/Il17ra/Stap1/Swap70/Cd74/Mmp28/Grem1/Ccl19-ps3/Pawr/Ptprj/Ptk2b/Bst1/Arhgef5/Rac2	17
BP	GO:0055021	regulation of cardiac muscle tissue growth	9/580	77/17129	0.00114233	0.0154061	ENSMUSG00000030849/ENSMUSG00000020053/ENSMUSG00000022371/ENSMUSG00000030774/ENSMUSG00000031603/ENSMUSG00000039910/ENSMUSG00000053137/ENSMUSG00000038518/ENSMUSG00000031565	Fgfr2/Igf1/Col14a1/Pak1/Fgf20/Cited2/Mapk11/Jarid2/Fgfr1	9
BP	GO:0051347	positive regulation of transferase activity	29/580	463/17129	0.00114358	0.0154061	ENSMUSG00000032496/ENSMUSG00000002985/ENSMUSG00000030849/ENSMUSG00000023274/ENSMUSG00000020053/ENSMUSG00000021457/ENSMUSG00000017652/ENSMUSG00000030774/ENSMUSG00000028072/ENSMUSG00000032312/ENSMUSG00000027339/ENSMUSG00000024013/ENSMUSG00000024610/ENSMUSG00000074934/ENSMUSG00000058620/ENSMUSG00000022286/ENSMUSG00000015305/ENSMUSG00000094162/ENSMUSG00000071347/ENSMUSG00000026556/ENSMUSG00000032855/…	Ltf/Apoe/Fgfr2/Cd4/Igf1/Syk/Cd40/Pak1/Ntrk1/Csk/Rassf2/Fgd2/Cd74/Grem1/Adra2b/Grhl2/Sash1/Ccl19-ps3/C1qtnf9/Vangl2/Pkd1/Prlr/Ptk2b/Map4k2/Arhgef5/Camkk2/Tlr1/Gprc5b/Fgfr1	29
BP	GO:0040013	negative regulation of locomotion	23/580	337/17129	0.00119654	0.0160695	ENSMUSG00000054863/ENSMUSG00000002985/ENSMUSG00000046718/ENSMUSG00000028600/ENSMUSG00000020427/ENSMUSG00000030220/ENSMUSG00000036390/ENSMUSG00000029254/ENSMUSG00000025351/ENSMUSG00000005465/ENSMUSG00000024610/ENSMUSG00000050350/ENSMUSG00000020682/ENSMUSG00000039910/ENSMUSG00000074934/ENSMUSG00000032011/ENSMUSG00000029838/ENSMUSG00000053141/ENSMUSG00000034881/ENSMUSG00000025314/ENSMUSG00000021262/…	Tafa5/Apoe/Bst2/Podn/Igfbp3/Arhgdib/Gadd45a/Stap1/Cd63/Il27ra/Cd74/Gpr18/Mmp28/Cited2/Grem1/Thy1/Ptn/Ptprt/Tbxa2r/Ptprj/Evl/Arhgap4/Was	23
BP	GO:0050869	negative regulation of B cell activation	6/580	36/17129	0.0012032	0.0161086	ENSMUSG00000028581/ENSMUSG00000040247/ENSMUSG00000010142/ENSMUSG00000035873/ENSMUSG00000022876/ENSMUSG00000031264	Laptm5/Tbc1d10c/Tnfrsf13b/Pawr/Samsn1/Btk	6
BP	GO:0042088	T-helper 1 type immune response	7/580	49/17129	0.00122955	0.0164105	ENSMUSG00000073421/ENSMUSG00000027985/ENSMUSG00000005465/ENSMUSG00000061414/ENSMUSG00000035413/ENSMUSG00000062939/ENSMUSG00000026069	H2-Ab1/Lef1/Il27ra/Cracr2a/Tmem98/Stat4/Il1rl1	7
BP	GO:0030832	regulation of actin filament length	14/580	162/17129	0.00124113	0.0165139	ENSMUSG00000022488/ENSMUSG00000042099/ENSMUSG00000050357/ENSMUSG00000022831/ENSMUSG00000030793/ENSMUSG00000031827/ENSMUSG00000031015/ENSMUSG00000059456/ENSMUSG00000079523/ENSMUSG00000038524/ENSMUSG00000021262/ENSMUSG00000049775/ENSMUSG00000030707/ENSMUSG00000031165	Nckap1l/Kank3/Carmil2/Hcls1/Pycard/Cotl1/Swap70/Ptk2b/Tmsb10/Fchsd1/Evl/Tmsb4x/Coro1a/Was	14
BP	GO:0051047	positive regulation of secretion	24/580	359/17129	0.0012533	0.0166245	ENSMUSG00000030616/ENSMUSG00000033831/ENSMUSG00000006519/ENSMUSG00000004626/ENSMUSG00000020053/ENSMUSG00000052889/ENSMUSG00000021457/ENSMUSG00000041959/ENSMUSG00000051980/ENSMUSG00000028756/ENSMUSG00000057948/ENSMUSG00000020592/ENSMUSG00000033860/ENSMUSG00000025793/ENSMUSG00000067786/ENSMUSG00000051331/ENSMUSG00000014453/ENSMUSG00000051314/ENSMUSG00000053647/ENSMUSG00000054200/ENSMUSG00000026473/…	Sytl2/Fgb/Cyba/Stxbp2/Igf1/Prkcb/Syk/S100a10/Casr/Pink1/Unc13d/Sdc1/Fgg/Hgs/Nnat/Cacna1c/Blk/Ffar2/Gper1/Ffar4/Glul/Kmo/Syt7/Fgfr1	24
BP	GO:0050920	regulation of chemotaxis	17/580	219/17129	0.00130665	0.0171176	ENSMUSG00000021508/ENSMUSG00000051212/ENSMUSG00000022488/ENSMUSG00000029254/ENSMUSG00000051980/ENSMUSG00000031015/ENSMUSG00000024610/ENSMUSG00000050350/ENSMUSG00000020682/ENSMUSG00000074934/ENSMUSG00000094162/ENSMUSG00000029838/ENSMUSG00000025314/ENSMUSG00000059456/ENSMUSG00000029082/ENSMUSG00000033220/ENSMUSG00000031565	Cxcl14/Gpr183/Nckap1l/Stap1/Casr/Swap70/Cd74/Gpr18/Mmp28/Grem1/Ccl19-ps3/Ptn/Ptprj/Ptk2b/Bst1/Rac2/Fgfr1	17
BP	GO:0002323	natural killer cell activation involved in immune response	4/580	15/17129	0.00131827	0.0171176	ENSMUSG00000004612/ENSMUSG00000057948/ENSMUSG00000004709/ENSMUSG00000030707	Nkg7/Unc13d/Cd244a/Coro1a	4
BP	GO:0002467	germinal center formation	4/580	15/17129	0.00131827	0.0171176	ENSMUSG00000057948/ENSMUSG00000043008/ENSMUSG00000025225/ENSMUSG00000037649	Unc13d/Klhl6/Nfkb2/H2-DMa	4
BP	GO:0038094	Fc-gamma receptor signaling pathway	4/580	15/17129	0.00131827	0.0171176	ENSMUSG00000020437/ENSMUSG00000005763/ENSMUSG00000020263/ENSMUSG00000025314	Myo1g/Cd247/Appl2/Ptprj	4
BP	GO:0045586	regulation of gamma-delta T cell differentiation	4/580	15/17129	0.00131827	0.0171176	ENSMUSG00000021457/ENSMUSG00000022488/ENSMUSG00000027985/ENSMUSG00000000782	Syk/Nckap1l/Lef1/Tcf7	4
BP	GO:0046643	regulation of gamma-delta T cell activation	4/580	15/17129	0.00131827	0.0171176	ENSMUSG00000021457/ENSMUSG00000022488/ENSMUSG00000027985/ENSMUSG00000000782	Syk/Nckap1l/Lef1/Tcf7	4
BP	GO:0055057	neuroblast division	4/580	15/17129	0.00131827	0.0171176	ENSMUSG00000030849/ENSMUSG00000027985/ENSMUSG00000039158/ENSMUSG00000031565	Fgfr2/Lef1/Akna/Fgfr1	4
BP	GO:0061082	myeloid leukocyte cytokine production	8/580	64/17129	0.00137276	0.0177185	ENSMUSG00000021457/ENSMUSG00000028581/ENSMUSG00000030793/ENSMUSG00000034330/ENSMUSG00000024610/ENSMUSG00000001348/ENSMUSG00000040296/ENSMUSG00000008734	Syk/Laptm5/Pycard/Plcg2/Cd74/Acp5/Ddx58/Gprc5b	8
BP	GO:2000107	negative regulation of leukocyte apoptotic process	8/580	64/17129	0.00137276	0.0177185	ENSMUSG00000022831/ENSMUSG00000042474/ENSMUSG00000102037/ENSMUSG00000024610/ENSMUSG00000094162/ENSMUSG00000048251/ENSMUSG00000013846/ENSMUSG00000025986	Hcls1/Fcmr/Bcl2a1a/Cd74/Ccl19-ps3/Bcl11b/St3gal1/Slc39a10	8
BP	GO:0045577	regulation of B cell differentiation	6/580	37/17129	0.00139558	0.0179119	ENSMUSG00000031304/ENSMUSG00000021457/ENSMUSG00000004266/ENSMUSG00000022488/ENSMUSG00000018168/ENSMUSG00000045322	Il2rg/Syk/Ptpn6/Nckap1l/Ikzf3/Tlr9	6
BP	GO:0030041	actin filament polymerization	14/580	164/17129	0.00139606	0.0179119	ENSMUSG00000022488/ENSMUSG00000032322/ENSMUSG00000042099/ENSMUSG00000050357/ENSMUSG00000022831/ENSMUSG00000030793/ENSMUSG00000031827/ENSMUSG00000059456/ENSMUSG00000079523/ENSMUSG00000038524/ENSMUSG00000021262/ENSMUSG00000049775/ENSMUSG00000030707/ENSMUSG00000031165	Nckap1l/Pstpip1/Kank3/Carmil2/Hcls1/Pycard/Cotl1/Ptk2b/Tmsb10/Fchsd1/Evl/Tmsb4x/Coro1a/Was	14
BP	GO:0001776	leukocyte homeostasis	12/580	129/17129	0.00144823	0.0185262	ENSMUSG00000057337/ENSMUSG00000051212/ENSMUSG00000022488/ENSMUSG00000010142/ENSMUSG00000102037/ENSMUSG00000038608/ENSMUSG00000024610/ENSMUSG00000031101/ENSMUSG00000044244/ENSMUSG00000030707/ENSMUSG00000031264/ENSMUSG00000040447	Chst3/Gpr183/Nckap1l/Tnfrsf13b/Bcl2a1a/Dock10/Cd74/Sash3/Il20rb/Coro1a/Btk/Spns2	12
BP	GO:0046620	regulation of organ growth	11/580	112/17129	0.00145615	0.0185724	ENSMUSG00000030849/ENSMUSG00000020053/ENSMUSG00000022371/ENSMUSG00000030774/ENSMUSG00000031101/ENSMUSG00000031603/ENSMUSG00000039910/ENSMUSG00000051331/ENSMUSG00000053137/ENSMUSG00000038518/ENSMUSG00000031565	Fgfr2/Igf1/Col14a1/Pak1/Sash3/Fgf20/Cited2/Cacna1c/Mapk11/Jarid2/Fgfr1	11
BP	GO:0032729	positive regulation of type II interferon production	9/580	80/17129	0.00150167	0.0190965	ENSMUSG00000027863/ENSMUSG00000015314/ENSMUSG00000060550/ENSMUSG00000050357/ENSMUSG00000030793/ENSMUSG00000005465/ENSMUSG00000045322/ENSMUSG00000031101/ENSMUSG00000004709	Cd2/Slamf6/H2-Q7/Carmil2/Pycard/Il27ra/Tlr9/Sash3/Cd244a	9
BP	GO:0046849	bone remodeling	10/580	96/17129	0.00151572	0.0192184	ENSMUSG00000021457/ENSMUSG00000032312/ENSMUSG00000027339/ENSMUSG00000038642/ENSMUSG00000074934/ENSMUSG00000001348/ENSMUSG00000029838/ENSMUSG00000059456/ENSMUSG00000033220/ENSMUSG00000024743	Syk/Csk/Rassf2/Ctss/Grem1/Acp5/Ptn/Ptk2b/Rac2/Syt7	10
BP	GO:0051056	regulation of small GTPase mediated signal transduction	17/580	224/17129	0.00166681	0.0210624	ENSMUSG00000002985/ENSMUSG00000026979/ENSMUSG00000030220/ENSMUSG00000018008/ENSMUSG00000038807/ENSMUSG00000020053/ENSMUSG00000021886/ENSMUSG00000028072/ENSMUSG00000050350/ENSMUSG00000042895/ENSMUSG00000029602/ENSMUSG00000050921/ENSMUSG00000006906/ENSMUSG00000052142/ENSMUSG00000030047/ENSMUSG00000053641/ENSMUSG00000025504	Apoe/Psd4/Arhgdib/Cyth4/Rap1gap2/Igf1/Gpr65/Ntrk1/Gpr18/Abra/Rasal1/P2ry10/Stambp/Rasal3/Arhgap25/Dennd4a/Eps8l2	17
BP	GO:0006801	superoxide metabolic process	8/580	66/17129	0.00167938	0.0210624	ENSMUSG00000064267/ENSMUSG00000006519/ENSMUSG00000015950/ENSMUSG00000021457/ENSMUSG00000003849/ENSMUSG00000001348/ENSMUSG00000026480/ENSMUSG00000071715	Hvcn1/Cyba/Ncf1/Syk/Nqo1/Acp5/Ncf2/Ncf4	8
BP	GO:0070371	ERK1 and ERK2 cascade	22/580	325/17129	0.00168069	0.0210624	ENSMUSG00000033831/ENSMUSG00000002985/ENSMUSG00000030849/ENSMUSG00000039661/ENSMUSG00000023274/ENSMUSG00000020053/ENSMUSG00000051212/ENSMUSG00000021457/ENSMUSG00000004266/ENSMUSG00000030793/ENSMUSG00000032312/ENSMUSG00000051980/ENSMUSG00000040247/ENSMUSG00000045322/ENSMUSG00000024610/ENSMUSG00000031603/ENSMUSG00000052397/ENSMUSG00000033860/ENSMUSG00000094162/ENSMUSG00000059456/ENSMUSG00000053647/…	Fgb/Apoe/Fgfr2/Dusp26/Cd4/Igf1/Gpr183/Syk/Ptpn6/Pycard/Csk/Casr/Tbc1d10c/Tlr9/Cd74/Fgf20/Ezr/Fgg/Ccl19-ps3/Ptk2b/Gper1/Ffar4	22
BP	GO:1902105	regulation of leukocyte differentiation	22/580	325/17129	0.00168069	0.0210624	ENSMUSG00000024334/ENSMUSG00000023274/ENSMUSG00000031304/ENSMUSG00000021457/ENSMUSG00000004266/ENSMUSG00000022488/ENSMUSG00000018168/ENSMUSG00000020101/ENSMUSG00000027985/ENSMUSG00000050357/ENSMUSG00000022831/ENSMUSG00000027339/ENSMUSG00000045322/ENSMUSG00000024610/ENSMUSG00000036594/ENSMUSG00000031101/ENSMUSG00000000782/ENSMUSG00000036931/ENSMUSG00000029603/ENSMUSG00000110206/ENSMUSG00000036896/…	H2-Oa/Cd4/Il2rg/Syk/Ptpn6/Nckap1l/Ikzf3/Vsir/Lef1/Carmil2/Hcls1/Rassf2/Tlr9/Cd74/H2-Aa/Sash3/Tcf7/Nfkbid/Dtx1/Flt3l/C1qc/H2-DMa	22
BP	GO:0071902	positive regulation of protein serine/threonine kinase activity	15/580	186/17129	0.00169355	0.0211621	ENSMUSG00000032496/ENSMUSG00000020053/ENSMUSG00000021457/ENSMUSG00000017652/ENSMUSG00000030774/ENSMUSG00000032312/ENSMUSG00000024013/ENSMUSG00000015305/ENSMUSG00000071347/ENSMUSG00000026556/ENSMUSG00000032855/ENSMUSG00000059456/ENSMUSG00000024948/ENSMUSG00000033542/ENSMUSG00000031565	Ltf/Igf1/Syk/Cd40/Pak1/Csk/Fgd2/Sash1/C1qtnf9/Vangl2/Pkd1/Ptk2b/Map4k2/Arhgef5/Fgfr1	15
BP	GO:0002689	negative regulation of leukocyte chemotaxis	4/580	16/17129	0.00171098	0.0213181	ENSMUSG00000029254/ENSMUSG00000050350/ENSMUSG00000020682/ENSMUSG00000074934	Stap1/Gpr18/Mmp28/Grem1	4
BP	GO:0045621	positive regulation of lymphocyte differentiation	12/580	133/17129	0.00188051	0.0233627	ENSMUSG00000031304/ENSMUSG00000021457/ENSMUSG00000022488/ENSMUSG00000020101/ENSMUSG00000027985/ENSMUSG00000050357/ENSMUSG00000024610/ENSMUSG00000036594/ENSMUSG00000031101/ENSMUSG00000036931/ENSMUSG00000110206/ENSMUSG00000037649	Il2rg/Syk/Nckap1l/Vsir/Lef1/Carmil2/Cd74/H2-Aa/Sash3/Nfkbid/Flt3l/H2-DMa	12
BP	GO:0045730	respiratory burst	5/580	27/17129	0.00190293	0.0234386	ENSMUSG00000006519/ENSMUSG00000015950/ENSMUSG00000026480/ENSMUSG00000033220/ENSMUSG00000071715	Cyba/Ncf1/Ncf2/Rac2/Ncf4	5
BP	GO:0060907	positive regulation of macrophage cytokine production	5/580	27/17129	0.00190293	0.0234386	ENSMUSG00000028581/ENSMUSG00000030793/ENSMUSG00000034330/ENSMUSG00000024610/ENSMUSG00000008734	Laptm5/Pycard/Plcg2/Cd74/Gprc5b	5
BP	GO:0090200	positive regulation of release of cytochrome c from mitochondria	5/580	27/17129	0.00190293	0.0234386	ENSMUSG00000030793/ENSMUSG00000040093/ENSMUSG00000028756/ENSMUSG00000053647/ENSMUSG00000004446	Pycard/Bmf/Pink1/Gper1/Bid	5
BP	GO:1901222	regulation of non-canonical NF-kappaB signal transduction	10/580	99/17129	0.00191318	0.0234978	ENSMUSG00000028581/ENSMUSG00000030793/ENSMUSG00000040794/ENSMUSG00000027339/ENSMUSG00000045322/ENSMUSG00000059895/ENSMUSG00000074934/ENSMUSG00000015305/ENSMUSG00000094162/ENSMUSG00000095105	Laptm5/Pycard/C1qtnf4/Rassf2/Tlr9/Ptp4a3/Grem1/Sash1/Ccl19-ps3/Edaradd	10
BP	GO:0060420	regulation of heart growth	9/580	83/17129	0.00194665	0.023841	ENSMUSG00000030849/ENSMUSG00000020053/ENSMUSG00000022371/ENSMUSG00000030774/ENSMUSG00000031603/ENSMUSG00000039910/ENSMUSG00000053137/ENSMUSG00000038518/ENSMUSG00000031565	Fgfr2/Igf1/Col14a1/Pak1/Fgf20/Cited2/Mapk11/Jarid2/Fgfr1	9
BP	GO:0002224	toll-like receptor signaling pathway	8/580	68/17129	0.00203777	0.0248159	ENSMUSG00000017652/ENSMUSG00000034330/ENSMUSG00000045322/ENSMUSG00000062545/ENSMUSG00000033728/ENSMUSG00000025017/ENSMUSG00000044827/ENSMUSG00000028885	Cd40/Plcg2/Tlr9/Tlr12/Lrrc14/Pik3ap1/Tlr1/Smpdl3b	8
BP	GO:0002381	immunoglobulin production involved in immunoglobulin-mediated immune response	8/580	68/17129	0.00203777	0.0248159	ENSMUSG00000008496/ENSMUSG00000073421/ENSMUSG00000000732/ENSMUSG00000017652/ENSMUSG00000005465/ENSMUSG00000031015/ENSMUSG00000034266/ENSMUSG00000031264	Pou2f2/H2-Ab1/Icosl/Cd40/Il27ra/Swap70/Batf/Btk	8
BP	GO:0045582	positive regulation of T cell differentiation	11/580	117/17129	0.0020699	0.0251362	ENSMUSG00000031304/ENSMUSG00000021457/ENSMUSG00000022488/ENSMUSG00000020101/ENSMUSG00000027985/ENSMUSG00000050357/ENSMUSG00000024610/ENSMUSG00000036594/ENSMUSG00000031101/ENSMUSG00000036931/ENSMUSG00000037649	Il2rg/Syk/Nckap1l/Vsir/Lef1/Carmil2/Cd74/H2-Aa/Sash3/Nfkbid/H2-DMa	11
BP	GO:0008154	actin polymerization or depolymerization	15/580	190/17129	0.00208639	0.0252653	ENSMUSG00000022488/ENSMUSG00000032322/ENSMUSG00000042099/ENSMUSG00000050357/ENSMUSG00000022831/ENSMUSG00000030793/ENSMUSG00000031827/ENSMUSG00000031015/ENSMUSG00000059456/ENSMUSG00000079523/ENSMUSG00000038524/ENSMUSG00000021262/ENSMUSG00000049775/ENSMUSG00000030707/ENSMUSG00000031165	Nckap1l/Pstpip1/Kank3/Carmil2/Hcls1/Pycard/Cotl1/Swap70/Ptk2b/Tmsb10/Fchsd1/Evl/Tmsb4x/Coro1a/Was	15
BP	GO:0002431	Fc receptor mediated stimulatory signaling pathway	4/580	17/17129	0.00217806	0.0261549	ENSMUSG00000020437/ENSMUSG00000032312/ENSMUSG00000020263/ENSMUSG00000025314	Myo1g/Csk/Appl2/Ptprj	4
BP	GO:0060100	positive regulation of phagocytosis, engulfment	4/580	17/17129	0.00217806	0.0261549	ENSMUSG00000022488/ENSMUSG00000029254/ENSMUSG00000034330/ENSMUSG00000020263	Nckap1l/Stap1/Plcg2/Appl2	4
BP	GO:1905155	positive regulation of membrane invagination	4/580	17/17129	0.00217806	0.0261549	ENSMUSG00000022488/ENSMUSG00000029254/ENSMUSG00000034330/ENSMUSG00000020263	Nckap1l/Stap1/Plcg2/Appl2	4
BP	GO:0034113	heterotypic cell-cell adhesion	7/580	54/17129	0.00219199	0.0262491	ENSMUSG00000033831/ENSMUSG00000027863/ENSMUSG00000030789/ENSMUSG00000001281/ENSMUSG00000033860/ENSMUSG00000032011/ENSMUSG00000057058	Fgb/Cd2/Itgax/Itgb7/Fgg/Thy1/Skap1	7
BP	GO:0043506	regulation of JUN kinase activity	8/580	69/17129	0.00223819	0.0267281	ENSMUSG00000021457/ENSMUSG00000030774/ENSMUSG00000024013/ENSMUSG00000015305/ENSMUSG00000026556/ENSMUSG00000059456/ENSMUSG00000024948/ENSMUSG00000033542	Syk/Pak1/Fgd2/Sash1/Vangl2/Ptk2b/Map4k2/Arhgef5	8
BP	GO:0150077	regulation of neuroinflammatory response	5/580	28/17129	0.00225296	0.0268302	ENSMUSG00000020053/ENSMUSG00000029254/ENSMUSG00000034330/ENSMUSG00000068129/ENSMUSG00000028599	Igf1/Stap1/Plcg2/Cst7/Tnfrsf1b	5
BP	GO:0031589	cell-substrate adhesion	23/580	354/17129	0.00226256	0.0268703	ENSMUSG00000033831/ENSMUSG00000042961/ENSMUSG00000020437/ENSMUSG00000030830/ENSMUSG00000024965/ENSMUSG00000041959/ENSMUSG00000025351/ENSMUSG00000057948/ENSMUSG00000030789/ENSMUSG00000026479/ENSMUSG00000022425/ENSMUSG00000001281/ENSMUSG00000033860/ENSMUSG00000074934/ENSMUSG00000032011/ENSMUSG00000029838/ENSMUSG00000057058/ENSMUSG00000025314/ENSMUSG00000059456/ENSMUSG00000029082/ENSMUSG00000030707/…	Fgb/Egflam/Myo1g/Itgal/Fermt3/S100a10/Cd63/Unc13d/Itgax/Lamc2/Enpp2/Itgb7/Fgg/Grem1/Thy1/Ptn/Skap1/Ptprj/Ptk2b/Bst1/Coro1a/Rac2/Frem1	23
BP	GO:0010935	regulation of macrophage cytokine production	6/580	41/17129	0.00240786	0.0283614	ENSMUSG00000028581/ENSMUSG00000030793/ENSMUSG00000034330/ENSMUSG00000024610/ENSMUSG00000001348/ENSMUSG00000008734	Laptm5/Pycard/Plcg2/Cd74/Acp5/Gprc5b	6
BP	GO:0032660	regulation of interleukin-17 production	6/580	41/17129	0.00240786	0.0283614	ENSMUSG00000015314/ENSMUSG00000004707/ENSMUSG00000022488/ENSMUSG00000020101/ENSMUSG00000005465/ENSMUSG00000031264	Slamf6/Ly9/Nckap1l/Vsir/Il27ra/Btk	6
BP	GO:0032733	positive regulation of interleukin-10 production	6/580	41/17129	0.00240786	0.0283614	ENSMUSG00000021457/ENSMUSG00000030793/ENSMUSG00000034330/ENSMUSG00000045322/ENSMUSG00000031101/ENSMUSG00000044244	Syk/Pycard/Plcg2/Tlr9/Sash3/Il20rb	6
BP	GO:0046578	regulation of Ras protein signal transduction	15/580	193/17129	0.00242838	0.0285091	ENSMUSG00000002985/ENSMUSG00000026979/ENSMUSG00000030220/ENSMUSG00000018008/ENSMUSG00000020053/ENSMUSG00000021886/ENSMUSG00000028072/ENSMUSG00000050350/ENSMUSG00000042895/ENSMUSG00000029602/ENSMUSG00000050921/ENSMUSG00000006906/ENSMUSG00000052142/ENSMUSG00000053641/ENSMUSG00000025504	Apoe/Psd4/Arhgdib/Cyth4/Igf1/Gpr65/Ntrk1/Gpr18/Abra/Rasal1/P2ry10/Stambp/Rasal3/Dennd4a/Eps8l2	15
BP	GO:0045580	regulation of T cell differentiation	14/580	174/17129	0.00243362	0.0285091	ENSMUSG00000024334/ENSMUSG00000031304/ENSMUSG00000021457/ENSMUSG00000022488/ENSMUSG00000020101/ENSMUSG00000027985/ENSMUSG00000050357/ENSMUSG00000024610/ENSMUSG00000036594/ENSMUSG00000031101/ENSMUSG00000000782/ENSMUSG00000036931/ENSMUSG00000029603/ENSMUSG00000037649	H2-Oa/Il2rg/Syk/Nckap1l/Vsir/Lef1/Carmil2/Cd74/H2-Aa/Sash3/Tcf7/Nfkbid/Dtx1/H2-DMa	14
BP	GO:0033627	cell adhesion mediated by integrin	9/580	86/17129	0.0024911	0.0291033	ENSMUSG00000030830/ENSMUSG00000024965/ENSMUSG00000021457/ENSMUSG00000004266/ENSMUSG00000022488/ENSMUSG00000031015/ENSMUSG00000030789/ENSMUSG00000001281/ENSMUSG00000057058	Itgal/Fermt3/Syk/Ptpn6/Nckap1l/Swap70/Itgax/Itgb7/Skap1	9
BP	GO:0002687	positive regulation of leukocyte migration	13/580	157/17129	0.00266977	0.0310225	ENSMUSG00000021508/ENSMUSG00000022488/ENSMUSG00000030793/ENSMUSG00000031015/ENSMUSG00000024610/ENSMUSG00000032011/ENSMUSG00000094162/ENSMUSG00000029838/ENSMUSG00000035873/ENSMUSG00000025314/ENSMUSG00000059456/ENSMUSG00000030707/ENSMUSG00000033220	Cxcl14/Nckap1l/Pycard/Swap70/Cd74/Thy1/Ccl19-ps3/Ptn/Pawr/Ptprj/Ptk2b/Coro1a/Rac2	13
BP	GO:0010950	positive regulation of endopeptidase activity	13/580	157/17129	0.00266977	0.0310225	ENSMUSG00000024066/ENSMUSG00000021457/ENSMUSG00000020101/ENSMUSG00000028581/ENSMUSG00000030793/ENSMUSG00000050395/ENSMUSG00000035873/ENSMUSG00000021559/ENSMUSG00000020788/ENSMUSG00000025887/ENSMUSG00000053647/ENSMUSG00000028039/ENSMUSG00000004446	Xdh/Syk/Vsir/Laptm5/Pycard/Tnfsf15/Pawr/Dapk1/Atp2a3/Casp12/Gper1/Efna3/Bid	13
BP	GO:0002730	regulation of dendritic cell cytokine production	4/580	18/17129	0.00272614	0.031555	ENSMUSG00000046718/ENSMUSG00000034330/ENSMUSG00000045322/ENSMUSG00000040296	Bst2/Plcg2/Tlr9/Ddx58	4
BP	GO:0070229	negative regulation of lymphocyte apoptotic process	6/580	42/17129	0.00273023	0.031555	ENSMUSG00000042474/ENSMUSG00000102037/ENSMUSG00000024610/ENSMUSG00000048251/ENSMUSG00000013846/ENSMUSG00000025986	Fcmr/Bcl2a1a/Cd74/Bcl11b/St3gal1/Slc39a10	6
BP	GO:0030833	regulation of actin filament polymerization	12/580	140/17129	0.00288895	0.0333002	ENSMUSG00000022488/ENSMUSG00000042099/ENSMUSG00000050357/ENSMUSG00000022831/ENSMUSG00000030793/ENSMUSG00000031827/ENSMUSG00000059456/ENSMUSG00000079523/ENSMUSG00000038524/ENSMUSG00000021262/ENSMUSG00000049775/ENSMUSG00000030707	Nckap1l/Kank3/Carmil2/Hcls1/Pycard/Cotl1/Ptk2b/Tmsb10/Fchsd1/Evl/Tmsb4x/Coro1a	12
BP	GO:0032956	regulation of actin cytoskeleton organization	22/580	340/17129	0.0029323	0.0336201	ENSMUSG00000046718/ENSMUSG00000003283/ENSMUSG00000022488/ENSMUSG00000041959/ENSMUSG00000042099/ENSMUSG00000050357/ENSMUSG00000021886/ENSMUSG00000022831/ENSMUSG00000030774/ENSMUSG00000030793/ENSMUSG00000031827/ENSMUSG00000031015/ENSMUSG00000026556/ENSMUSG00000059456/ENSMUSG00000079523/ENSMUSG00000038524/ENSMUSG00000029082/ENSMUSG00000021262/ENSMUSG00000033542/ENSMUSG00000049775/ENSMUSG00000030707/…	Bst2/Hck/Nckap1l/S100a10/Kank3/Carmil2/Gpr65/Hcls1/Pak1/Pycard/Cotl1/Swap70/Vangl2/Ptk2b/Tmsb10/Fchsd1/Bst1/Evl/Arhgef5/Tmsb4x/Coro1a/Was	22
BP	GO:1903532	positive regulation of secretion by cell	22/580	340/17129	0.0029323	0.0336201	ENSMUSG00000033831/ENSMUSG00000004626/ENSMUSG00000020053/ENSMUSG00000052889/ENSMUSG00000021457/ENSMUSG00000041959/ENSMUSG00000051980/ENSMUSG00000028756/ENSMUSG00000057948/ENSMUSG00000020592/ENSMUSG00000033860/ENSMUSG00000025793/ENSMUSG00000067786/ENSMUSG00000051331/ENSMUSG00000014453/ENSMUSG00000051314/ENSMUSG00000053647/ENSMUSG00000054200/ENSMUSG00000026473/ENSMUSG00000039783/ENSMUSG00000024743/…	Fgb/Stxbp2/Igf1/Prkcb/Syk/S100a10/Casr/Pink1/Unc13d/Sdc1/Fgg/Hgs/Nnat/Cacna1c/Blk/Ffar2/Gper1/Ffar4/Glul/Kmo/Syt7/Fgfr1	22
BP	GO:0032620	interleukin-17 production	6/580	43/17129	0.00308387	0.0351708	ENSMUSG00000015314/ENSMUSG00000004707/ENSMUSG00000022488/ENSMUSG00000020101/ENSMUSG00000005465/ENSMUSG00000031264	Slamf6/Ly9/Nckap1l/Vsir/Il27ra/Btk	6
BP	GO:0072538	T-helper 17 type immune response	6/580	43/17129	0.00308387	0.0351708	ENSMUSG00000015314/ENSMUSG00000004707/ENSMUSG00000002897/ENSMUSG00000005465/ENSMUSG00000036931/ENSMUSG00000034266	Slamf6/Ly9/Il17ra/Il27ra/Nfkbid/Batf	6
BP	GO:0045807	positive regulation of endocytosis	14/580	179/17129	0.00315299	0.0358642	ENSMUSG00000002985/ENSMUSG00000006519/ENSMUSG00000031304/ENSMUSG00000021457/ENSMUSG00000022488/ENSMUSG00000029254/ENSMUSG00000030793/ENSMUSG00000025351/ENSMUSG00000068227/ENSMUSG00000034330/ENSMUSG00000020263/ENSMUSG00000074934/ENSMUSG00000025314/ENSMUSG00000031264	Apoe/Cyba/Il2rg/Syk/Nckap1l/Stap1/Pycard/Cd63/Il2rb/Plcg2/Appl2/Grem1/Ptprj/Btk	14
BP	GO:0002562	somatic diversification of immune receptors via germline recombination within a single locus	8/580	73/17129	0.00319914	0.0361982	ENSMUSG00000000732/ENSMUSG00000017652/ENSMUSG00000027985/ENSMUSG00000005465/ENSMUSG00000031015/ENSMUSG00000000782/ENSMUSG00000048251/ENSMUSG00000034266	Icosl/Cd40/Lef1/Il27ra/Swap70/Tcf7/Bcl11b/Batf	8
BP	GO:0016444	somatic cell DNA recombination	8/580	73/17129	0.00319914	0.0361982	ENSMUSG00000000732/ENSMUSG00000017652/ENSMUSG00000027985/ENSMUSG00000005465/ENSMUSG00000031015/ENSMUSG00000000782/ENSMUSG00000048251/ENSMUSG00000034266	Icosl/Cd40/Lef1/Il27ra/Swap70/Tcf7/Bcl11b/Batf	8
BP	GO:0043406	positive regulation of MAP kinase activity	11/580	124/17129	0.00326659	0.0368646	ENSMUSG00000021457/ENSMUSG00000017652/ENSMUSG00000030774/ENSMUSG00000032312/ENSMUSG00000024013/ENSMUSG00000015305/ENSMUSG00000026556/ENSMUSG00000059456/ENSMUSG00000024948/ENSMUSG00000033542/ENSMUSG00000031565	Syk/Cd40/Pak1/Csk/Fgd2/Sash1/Vangl2/Ptk2b/Map4k2/Arhgef5/Fgfr1	11
BP	GO:0031641	regulation of myelination	7/580	58/17129	0.00331392	0.0373011	ENSMUSG00000020053/ENSMUSG00000036560/ENSMUSG00000030789/ENSMUSG00000029838/ENSMUSG00000068129/ENSMUSG00000035413/ENSMUSG00000028599	Igf1/Lgi4/Itgax/Ptn/Cst7/Tmem98/Tnfrsf1b	7
BP	GO:0002371	dendritic cell cytokine production	4/580	19/17129	0.00336168	0.0376421	ENSMUSG00000046718/ENSMUSG00000034330/ENSMUSG00000045322/ENSMUSG00000040296	Bst2/Plcg2/Tlr9/Ddx58	4
BP	GO:0038093	Fc receptor signaling pathway	4/580	19/17129	0.00336168	0.0376421	ENSMUSG00000020437/ENSMUSG00000005763/ENSMUSG00000020263/ENSMUSG00000025314	Myo1g/Cd247/Appl2/Ptprj	4
BP	GO:0055017	cardiac muscle tissue growth	10/580	107/17129	0.00339552	0.0379225	ENSMUSG00000030849/ENSMUSG00000020053/ENSMUSG00000022371/ENSMUSG00000030774/ENSMUSG00000031603/ENSMUSG00000097709/ENSMUSG00000039910/ENSMUSG00000053137/ENSMUSG00000038518/ENSMUSG00000031565	Fgfr2/Igf1/Col14a1/Pak1/Fgf20/2810429I04Rik/Cited2/Mapk11/Jarid2/Fgfr1	10
BP	GO:2000116	regulation of cysteine-type endopeptidase activity	16/580	220/17129	0.00344229	0.0383455	ENSMUSG00000032496/ENSMUSG00000024066/ENSMUSG00000020053/ENSMUSG00000021457/ENSMUSG00000096727/ENSMUSG00000028581/ENSMUSG00000030793/ENSMUSG00000042474/ENSMUSG00000050395/ENSMUSG00000035873/ENSMUSG00000068129/ENSMUSG00000021559/ENSMUSG00000020788/ENSMUSG00000025887/ENSMUSG00000053647/ENSMUSG00000004446	Ltf/Xdh/Igf1/Syk/Psmb9/Laptm5/Pycard/Fcmr/Tnfsf15/Pawr/Cst7/Dapk1/Atp2a3/Casp12/Gper1/Bid	16
BP	GO:0032623	interleukin-2 production	8/580	74/17129	0.00348317	0.0387009	ENSMUSG00000050357/ENSMUSG00000028581/ENSMUSG00000005763/ENSMUSG00000034330/ENSMUSG00000031101/ENSMUSG00000052397/ENSMUSG00000035873/ENSMUSG00000044244	Carmil2/Laptm5/Cd247/Plcg2/Sash3/Ezr/Pawr/Il20rb	8
BP	GO:0097553	calcium ion transmembrane import into cytosol	14/580	182/17129	0.00366239	0.0405876	ENSMUSG00000006519/ENSMUSG00000023274/ENSMUSG00000004266/ENSMUSG00000079055/ENSMUSG00000003352/ENSMUSG00000034330/ENSMUSG00000042644/ENSMUSG00000032011/ENSMUSG00000094162/ENSMUSG00000035873/ENSMUSG00000051331/ENSMUSG00000059456/ENSMUSG00000053647/ENSMUSG00000030707	Cyba/Cd4/Ptpn6/Slc8a3/Cacnb3/Plcg2/Itpr3/Thy1/Ccl19-ps3/Pawr/Cacna1c/Ptk2b/Gper1/Coro1a	14
BP	GO:0002221	pattern recognition receptor signaling pathway	16/580	222/17129	0.00376033	0.0415649	ENSMUSG00000032496/ENSMUSG00000006519/ENSMUSG00000017652/ENSMUSG00000030793/ENSMUSG00000034330/ENSMUSG00000045322/ENSMUSG00000020263/ENSMUSG00000041560/ENSMUSG00000040296/ENSMUSG00000062545/ENSMUSG00000051314/ENSMUSG00000033728/ENSMUSG00000031264/ENSMUSG00000025017/ENSMUSG00000044827/ENSMUSG00000028885	Ltf/Cyba/Cd40/Pycard/Plcg2/Tlr9/Appl2/Nop53/Ddx58/Tlr12/Ffar2/Lrrc14/Btk/Pik3ap1/Tlr1/Smpdl3b	16
BP	GO:0031640	killing of cells of another organism	8/580	75/17129	0.00378636	0.0415649	ENSMUSG00000032496/ENSMUSG00000021508/ENSMUSG00000015950/ENSMUSG00000021457/ENSMUSG00000019987/ENSMUSG00000094162/ENSMUSG00000015437/ENSMUSG00000028268	Ltf/Cxcl14/Ncf1/Syk/Arg1/Ccl19-ps3/Gzmb/Gbp3	8
BP	GO:0141061	disruption of cell in another organism	8/580	75/17129	0.00378636	0.0415649	ENSMUSG00000032496/ENSMUSG00000021508/ENSMUSG00000015950/ENSMUSG00000021457/ENSMUSG00000019987/ENSMUSG00000094162/ENSMUSG00000015437/ENSMUSG00000028268	Ltf/Cxcl14/Ncf1/Syk/Arg1/Ccl19-ps3/Gzmb/Gbp3	8
BP	GO:0042886	amide transport	23/580	369/17129	0.00378914	0.0415649	ENSMUSG00000033831/ENSMUSG00000037321/ENSMUSG00000033685/ENSMUSG00000028970/ENSMUSG00000059336/ENSMUSG00000052889/ENSMUSG00000024339/ENSMUSG00000030774/ENSMUSG00000035828/ENSMUSG00000051980/ENSMUSG00000024610/ENSMUSG00000022435/ENSMUSG00000024900/ENSMUSG00000033860/ENSMUSG00000067786/ENSMUSG00000051331/ENSMUSG00000014453/ENSMUSG00000051314/ENSMUSG00000053647/ENSMUSG00000054200/ENSMUSG00000026473/…	Fgb/Tap1/Ucp2/Abcb1b/Slc14a1/Prkcb/Tap2/Pak1/Pim3/Casr/Cd74/Upk3a/Cpt1a/Fgg/Nnat/Cacna1c/Blk/Ffar2/Gper1/Ffar4/Glul/Kmo/Syt7	23
BP	GO:0035723	interleukin-15-mediated signaling pathway	3/580	10/17129	0.00387875	0.0420133	ENSMUSG00000023274/ENSMUSG00000031304/ENSMUSG00000068227	Cd4/Il2rg/Il2rb	3
BP	GO:0043320	natural killer cell degranulation	3/580	10/17129	0.00387875	0.0420133	ENSMUSG00000004612/ENSMUSG00000057948/ENSMUSG00000030707	Nkg7/Unc13d/Coro1a	3
BP	GO:0043568	positive regulation of insulin-like growth factor receptor signaling pathway	3/580	10/17129	0.00387875	0.0420133	ENSMUSG00000020427/ENSMUSG00000020053/ENSMUSG00000017493	Igfbp3/Igf1/Igfbp4	3
BP	GO:0071350	cellular response to interleukin-15	3/580	10/17129	0.00387875	0.0420133	ENSMUSG00000023274/ENSMUSG00000031304/ENSMUSG00000068227	Cd4/Il2rg/Il2rb	3
BP	GO:0071863	regulation of cell proliferation in bone marrow	3/580	10/17129	0.00387875	0.0420133	ENSMUSG00000030849/ENSMUSG00000027985/ENSMUSG00000110206	Fgfr2/Lef1/Flt3l	3
BP	GO:0045921	positive regulation of exocytosis	9/580	92/17129	0.0039387	0.0425558	ENSMUSG00000033831/ENSMUSG00000004626/ENSMUSG00000021457/ENSMUSG00000041959/ENSMUSG00000057948/ENSMUSG00000020592/ENSMUSG00000033860/ENSMUSG00000025793/ENSMUSG00000024743	Fgb/Stxbp2/Syk/S100a10/Unc13d/Sdc1/Fgg/Hgs/Syt7	9
BP	GO:0060099	regulation of phagocytosis, engulfment	4/580	20/17129	0.00409099	0.0440907	ENSMUSG00000022488/ENSMUSG00000029254/ENSMUSG00000034330/ENSMUSG00000020263	Nckap1l/Stap1/Plcg2/Appl2	4
BP	GO:0031334	positive regulation of protein-containing complex assembly	15/580	204/17129	0.00410309	0.0441108	ENSMUSG00000021457/ENSMUSG00000022488/ENSMUSG00000050357/ENSMUSG00000030774/ENSMUSG00000030793/ENSMUSG00000040093/ENSMUSG00000034330/ENSMUSG00000057058/ENSMUSG00000059456/ENSMUSG00000038524/ENSMUSG00000021262/ENSMUSG00000033542/ENSMUSG00000031264/ENSMUSG00000004446/ENSMUSG00000021998	Syk/Nckap1l/Carmil2/Pak1/Pycard/Bmf/Plcg2/Skap1/Ptk2b/Fchsd1/Evl/Arhgef5/Btk/Bid/Lcp1	15
BP	GO:0002313	mature B cell differentiation involved in immune response	5/580	32/17129	0.0041306	0.0442961	ENSMUSG00000051212/ENSMUSG00000034330/ENSMUSG00000038608/ENSMUSG00000059456/ENSMUSG00000013846	Gpr183/Plcg2/Dock10/Ptk2b/St3gal1	5
BP	GO:0032874	positive regulation of stress-activated MAPK cascade	11/580	128/17129	0.00416716	0.0445773	ENSMUSG00000024066/ENSMUSG00000036390/ENSMUSG00000030793/ENSMUSG00000061414/ENSMUSG00000027339/ENSMUSG00000045322/ENSMUSG00000015305/ENSMUSG00000094162/ENSMUSG00000059456/ENSMUSG00000024948/ENSMUSG00000043592	Xdh/Gadd45a/Pycard/Cracr2a/Rassf2/Tlr9/Sash1/Ccl19-ps3/Ptk2b/Map4k2/Unc5cl	11
BP	GO:0033628	regulation of cell adhesion mediated by integrin	6/580	46/17129	0.00435067	0.0463105	ENSMUSG00000024965/ENSMUSG00000021457/ENSMUSG00000004266/ENSMUSG00000022488/ENSMUSG00000031015/ENSMUSG00000057058	Fermt3/Syk/Ptpn6/Nckap1l/Swap70/Skap1	6
BP	GO:0098586	cellular response to virus	6/580	46/17129	0.00435067	0.0463105	ENSMUSG00000008496/ENSMUSG00000042349/ENSMUSG00000051506/ENSMUSG00000094162/ENSMUSG00000053137/ENSMUSG00000029771	Pou2f2/Ikbke/Wdfy4/Ccl19-ps3/Mapk11/Irf5	6
BP	GO:0060038	cardiac muscle cell proliferation	7/580	61/17129	0.00440861	0.0468116	ENSMUSG00000030849/ENSMUSG00000031603/ENSMUSG00000097709/ENSMUSG00000039910/ENSMUSG00000053137/ENSMUSG00000038518/ENSMUSG00000031565	Fgfr2/Fgf20/2810429I04Rik/Cited2/Mapk11/Jarid2/Fgfr1	7
BP	GO:0090277	positive regulation of peptide hormone secretion	11/580	129/17129	0.00442062	0.0468239	ENSMUSG00000033831/ENSMUSG00000052889/ENSMUSG00000051980/ENSMUSG00000033860/ENSMUSG00000067786/ENSMUSG00000051331/ENSMUSG00000014453/ENSMUSG00000051314/ENSMUSG00000053647/ENSMUSG00000054200/ENSMUSG00000026473	Fgb/Prkcb/Casr/Fgg/Nnat/Cacna1c/Blk/Ffar2/Gper1/Ffar4/Glul	11
BP	GO:0046330	positive regulation of JNK cascade	9/580	94/17129	0.00454506	0.0480239	ENSMUSG00000036390/ENSMUSG00000030793/ENSMUSG00000061414/ENSMUSG00000027339/ENSMUSG00000045322/ENSMUSG00000094162/ENSMUSG00000059456/ENSMUSG00000024948/ENSMUSG00000043592	Gadd45a/Pycard/Cracr2a/Rassf2/Tlr9/Ccl19-ps3/Ptk2b/Map4k2/Unc5cl	9
BP	GO:0070304	positive regulation of stress-activated protein kinase signaling cascade	11/580	130/17129	0.00468619	0.0493695	ENSMUSG00000024066/ENSMUSG00000036390/ENSMUSG00000030793/ENSMUSG00000061414/ENSMUSG00000027339/ENSMUSG00000045322/ENSMUSG00000015305/ENSMUSG00000094162/ENSMUSG00000059456/ENSMUSG00000024948/ENSMUSG00000043592	Xdh/Gadd45a/Pycard/Cracr2a/Rassf2/Tlr9/Sash1/Ccl19-ps3/Ptk2b/Map4k2/Unc5cl	11
BP	GO:0070374	positive regulation of ERK1 and ERK2 cascade	15/580	207/17129	0.00469532	0.0493695	ENSMUSG00000033831/ENSMUSG00000002985/ENSMUSG00000030849/ENSMUSG00000023274/ENSMUSG00000020053/ENSMUSG00000051212/ENSMUSG00000030793/ENSMUSG00000051980/ENSMUSG00000024610/ENSMUSG00000031603/ENSMUSG00000033860/ENSMUSG00000094162/ENSMUSG00000059456/ENSMUSG00000053647/ENSMUSG00000054200	Fgb/Apoe/Fgfr2/Cd4/Igf1/Gpr183/Pycard/Casr/Cd74/Fgf20/Fgg/Ccl19-ps3/Ptk2b/Gper1/Ffar4	15
CC	GO:0042611	MHC protein complex	17/581	28/17205	1.16741e-18	5.27668e-16	ENSMUSG00000061232/ENSMUSG00000024334/ENSMUSG00000035929/ENSMUSG00000073411/ENSMUSG00000067212/ENSMUSG00000067341/ENSMUSG00000079491/ENSMUSG00000073421/ENSMUSG00000060550/ENSMUSG00000060586/ENSMUSG00000024610/ENSMUSG00000036594/ENSMUSG00000079547/ENSMUSG00000037548/ENSMUSG00000041538/ENSMUSG00000073409/ENSMUSG00000037649	H2-K1/H2-Oa/H2-Q4/H2-D1/H2-T23/H2-Eb2/H2-T10/H2-Ab1/H2-Q7/H2-Eb1/Cd74/H2-Aa/H2-DMb1/H2-DMb2/H2-Ob/H2-Q6/H2-DMa	17
CC	GO:0009897	external side of plasma membrane	53/581	432/17205	3.12672e-16	7.06638e-14	ENSMUSG00000061232/ENSMUSG00000033831/ENSMUSG00000002985/ENSMUSG00000035929/ENSMUSG00000073411/ENSMUSG00000032094/ENSMUSG00000027863/ENSMUSG00000067212/ENSMUSG00000030830/ENSMUSG00000028970/ENSMUSG00000000706/ENSMUSG00000015314/ENSMUSG00000053044/ENSMUSG00000067341/ENSMUSG00000079491/ENSMUSG00000023274/ENSMUSG00000073421/ENSMUSG00000031304/ENSMUSG00000003379/ENSMUSG00000000732/ENSMUSG00000004707/…	H2-K1/Fgb/Apoe/H2-Q4/H2-D1/Cd3d/Cd2/H2-T23/Itgal/Abcb1b/Btn1a1/Slamf6/Cd8b1/H2-Eb2/H2-T10/Cd4/H2-Ab1/Il2rg/Cd79a/Icosl/Ly9/Vsir/Cd40/H2-Q7/Ighd/Cd69/Il27ra/H2-Eb1/Tnfrsf13b/Il2rb/Fcmr/Sdc1/Stab2/Cd74/Itgax/H2-Aa/Cd79b/Ly6c1/Fgg/Thy1/Mfge8/Iglc1/Slc38a1/Prlr/H2-Q6/Cd244a/Flt3l/Klrd1/Gm4787/St14/Cxcr5/Il1rl1/Cxcr6	53
CC	GO:0042613	MHC class II protein complex	10/581	11/17205	1.90813e-14	2.87492e-12	ENSMUSG00000024334/ENSMUSG00000067341/ENSMUSG00000073421/ENSMUSG00000060586/ENSMUSG00000024610/ENSMUSG00000036594/ENSMUSG00000079547/ENSMUSG00000037548/ENSMUSG00000041538/ENSMUSG00000037649	H2-Oa/H2-Eb2/H2-Ab1/H2-Eb1/Cd74/H2-Aa/H2-DMb1/H2-DMb2/H2-Ob/H2-DMa	10
CC	GO:0042824	MHC class I peptide loading complex	8/581	15/17205	8.41588e-09	9.50995e-07	ENSMUSG00000061232/ENSMUSG00000035929/ENSMUSG00000073411/ENSMUSG00000037321/ENSMUSG00000024339/ENSMUSG00000060550/ENSMUSG00000038213/ENSMUSG00000073409	H2-K1/H2-Q4/H2-D1/Tap1/Tap2/H2-Q7/Tapbpl/H2-Q6	8
CC	GO:0045335	phagocytic vesicle	17/581	109/17205	1.39543e-07	1.26147e-05	ENSMUSG00000061232/ENSMUSG00000073411/ENSMUSG00000037321/ENSMUSG00000067212/ENSMUSG00000046805/ENSMUSG00000004626/ENSMUSG00000021457/ENSMUSG00000060550/ENSMUSG00000045322/ENSMUSG00000038642/ENSMUSG00000020263/ENSMUSG00000021262/ENSMUSG00000030707/ENSMUSG00000024743/ENSMUSG00000055805/ENSMUSG00000044827/ENSMUSG00000031165	H2-K1/H2-D1/Tap1/H2-T23/Mpeg1/Stxbp2/Syk/H2-Q7/Tlr9/Ctss/Appl2/Evl/Coro1a/Syt7/Fmnl1/Tlr1/Was	17
CC	GO:0001772	immunological synapse	11/581	46/17205	2.69957e-07	2.03368e-05	ENSMUSG00000030798/ENSMUSG00000030830/ENSMUSG00000067341/ENSMUSG00000050357/ENSMUSG00000061414/ENSMUSG00000060586/ENSMUSG00000024670/ENSMUSG00000052397/ENSMUSG00000057058/ENSMUSG00000025314/ENSMUSG00000030707	Cd37/Itgal/H2-Eb2/Carmil2/Cracr2a/H2-Eb1/Cd6/Ezr/Skap1/Ptprj/Coro1a	11
CC	GO:0032398	MHC class Ib protein complex	7/581	16/17205	4.23843e-07	2.73682e-05	ENSMUSG00000061232/ENSMUSG00000035929/ENSMUSG00000073411/ENSMUSG00000067212/ENSMUSG00000079491/ENSMUSG00000060550/ENSMUSG00000073409	H2-K1/H2-Q4/H2-D1/H2-T23/H2-T10/H2-Q7/H2-Q6	7
CC	GO:0042612	MHC class I protein complex	7/581	17/17205	6.99574e-07	3.95259e-05	ENSMUSG00000061232/ENSMUSG00000035929/ENSMUSG00000073411/ENSMUSG00000067212/ENSMUSG00000079491/ENSMUSG00000060550/ENSMUSG00000073409	H2-K1/H2-Q4/H2-D1/H2-T23/H2-T10/H2-Q7/H2-Q6	7
CC	GO:0022626	cytosolic ribosome	17/581	129/17205	1.62022e-06	8.13709e-05	ENSMUSG00000067288/ENSMUSG00000093674/ENSMUSG00000037742/ENSMUSG00000057322/ENSMUSG00000028234/ENSMUSG00000079641/ENSMUSG00000039001/ENSMUSG00000078193/ENSMUSG00000046330/ENSMUSG00000079435/ENSMUSG00000041841/ENSMUSG00000020460/ENSMUSG00000049517/ENSMUSG00000091086/ENSMUSG00000061983/ENSMUSG00000060036/ENSMUSG00000062456	Rps28/Rpl41/Eef1a1/Rpl38/Rps20/Rpl39/Rps21/Gm2000/Rpl37a/Rpl36a/Rpl37/Rps27a/Rps23/Rpl6l/Rps12/Rpl3/Rpl9-ps6	17
CC	GO:0043235	receptor complex	31/581	374/17205	4.19946e-06	0.000189816	ENSMUSG00000032094/ENSMUSG00000030849/ENSMUSG00000030830/ENSMUSG00000053044/ENSMUSG00000031304/ENSMUSG00000003379/ENSMUSG00000021457/ENSMUSG00000004266/ENSMUSG00000017652/ENSMUSG00000028072/ENSMUSG00000104213/ENSMUSG00000000244/ENSMUSG00000005763/ENSMUSG00000005465/ENSMUSG00000024670/ENSMUSG00000024610/ENSMUSG00000030789/ENSMUSG00000040592/ENSMUSG00000001281/ENSMUSG00000042644/ENSMUSG00000105906/…	Cd3d/Fgfr2/Itgal/Cd8b1/Il2rg/Cd79a/Syk/Ptpn6/Cd40/Ntrk1/Ighd/Tspan32/Cd247/Il27ra/Cd6/Cd74/Itgax/Cd79b/Itgb7/Itpr3/Iglc1/Ramp2/Skap1/Prlr/Ptk2b/Vipr1/Klrd1/Tlr1/Gprc5b/Fgfr1/Traf1	31
CC	GO:0005771	multivesicular body	10/581	51/17205	6.54077e-06	0.000268766	ENSMUSG00000002985/ENSMUSG00000046718/ENSMUSG00000020297/ENSMUSG00000073421/ENSMUSG00000003379/ENSMUSG00000025351/ENSMUSG00000024610/ENSMUSG00000037548/ENSMUSG00000068129/ENSMUSG00000037649	Apoe/Bst2/Nsg2/H2-Ab1/Cd79a/Cd63/Cd74/H2-DMb2/Cst7/H2-DMa	10
CC	GO:0098802	plasma membrane signaling receptor complex	19/581	176/17205	8.20474e-06	0.000301328	ENSMUSG00000032094/ENSMUSG00000030830/ENSMUSG00000003379/ENSMUSG00000021457/ENSMUSG00000004266/ENSMUSG00000017652/ENSMUSG00000104213/ENSMUSG00000000244/ENSMUSG00000005763/ENSMUSG00000024670/ENSMUSG00000030789/ENSMUSG00000040592/ENSMUSG00000001281/ENSMUSG00000105906/ENSMUSG00000001240/ENSMUSG00000057058/ENSMUSG00000059456/ENSMUSG00000044827/ENSMUSG00000026875	Cd3d/Itgal/Cd79a/Syk/Ptpn6/Cd40/Ighd/Tspan32/Cd247/Cd6/Itgax/Cd79b/Itgb7/Iglc1/Ramp2/Skap1/Ptk2b/Tlr1/Traf1	19
CC	GO:0042101	T cell receptor complex	6/581	16/17205	8.66651e-06	0.000301328	ENSMUSG00000032094/ENSMUSG00000021457/ENSMUSG00000004266/ENSMUSG00000005763/ENSMUSG00000024670/ENSMUSG00000057058	Cd3d/Syk/Ptpn6/Cd247/Cd6/Skap1	6
CC	GO:0022625	cytosolic large ribosomal subunit	11/581	67/17205	1.36778e-05	0.000441599	ENSMUSG00000093674/ENSMUSG00000057322/ENSMUSG00000079641/ENSMUSG00000078193/ENSMUSG00000046330/ENSMUSG00000079435/ENSMUSG00000041841/ENSMUSG00000091086/ENSMUSG00000061983/ENSMUSG00000060036/ENSMUSG00000062456	Rpl41/Rpl38/Rpl39/Gm2000/Rpl37a/Rpl36a/Rpl37/Rpl6l/Rps12/Rpl3/Rpl9-ps6	11
CC	GO:0019814	immunoglobulin complex	7/581	28/17205	3.08101e-05	0.000928411	ENSMUSG00000003379/ENSMUSG00000021457/ENSMUSG00000076609/ENSMUSG00000104213/ENSMUSG00000040592/ENSMUSG00000076937/ENSMUSG00000105906	Cd79a/Syk/Igkc/Ighd/Cd79b/Iglc2/Iglc1	7
CC	GO:0016324	apical plasma membrane	27/581	354/17205	7.39437e-05	0.00208891	ENSMUSG00000053897/ENSMUSG00000046718/ENSMUSG00000032089/ENSMUSG00000064267/ENSMUSG00000006519/ENSMUSG00000006269/ENSMUSG00000028970/ENSMUSG00000004626/ENSMUSG00000034917/ENSMUSG00000003352/ENSMUSG00000051980/ENSMUSG00000034774/ENSMUSG00000021565/ENSMUSG00000027376/ENSMUSG00000045322/ENSMUSG00000039323/ENSMUSG00000022435/ENSMUSG00000045394/ENSMUSG00000052397/ENSMUSG00000042644/ENSMUSG00000032011/…	Slc39a8/Bst2/Il10ra/Hvcn1/Cyba/Atp6v1b1/Abcb1b/Stxbp2/Tjp3/Cacnb3/Casr/Dsg1c/Slc6a19/Prom2/Tlr9/Igfbp2/Upk3a/Epcam/Ezr/Itpr3/Thy1/Cldn4/Vangl2/Slc38a1/Kcna5/Cyp4f18/Slc39a10	27
CC	GO:0030670	phagocytic vesicle membrane	6/581	23/17205	8.92704e-05	0.00237354	ENSMUSG00000061232/ENSMUSG00000073411/ENSMUSG00000037321/ENSMUSG00000067212/ENSMUSG00000060550/ENSMUSG00000020263	H2-K1/H2-D1/Tap1/H2-T23/H2-Q7/Appl2	6
CC	GO:0005797	Golgi medial cisterna	6/581	24/17205	0.000115651	0.00262173	ENSMUSG00000061232/ENSMUSG00000035929/ENSMUSG00000073411/ENSMUSG00000060550/ENSMUSG00000073409/ENSMUSG00000013846	H2-K1/H2-Q4/H2-D1/H2-Q7/H2-Q6/St3gal1	6
CC	GO:0005765	lysosomal membrane	19/581	213/17205	0.000116006	0.00262173	ENSMUSG00000061232/ENSMUSG00000024334/ENSMUSG00000073411/ENSMUSG00000053897/ENSMUSG00000067341/ENSMUSG00000073421/ENSMUSG00000060550/ENSMUSG00000004612/ENSMUSG00000028581/ENSMUSG00000025351/ENSMUSG00000060586/ENSMUSG00000036594/ENSMUSG00000054702/ENSMUSG00000079547/ENSMUSG00000037548/ENSMUSG00000041538/ENSMUSG00000073409/ENSMUSG00000054200/ENSMUSG00000037649	H2-K1/H2-Oa/H2-D1/Slc39a8/H2-Eb2/H2-Ab1/H2-Q7/Nkg7/Laptm5/Cd63/H2-Eb1/H2-Aa/Ap1s3/H2-DMb1/H2-DMb2/H2-Ob/H2-Q6/Ffar4/H2-DMa	19
CC	GO:0098852	lytic vacuole membrane	19/581	213/17205	0.000116006	0.00262173	ENSMUSG00000061232/ENSMUSG00000024334/ENSMUSG00000073411/ENSMUSG00000053897/ENSMUSG00000067341/ENSMUSG00000073421/ENSMUSG00000060550/ENSMUSG00000004612/ENSMUSG00000028581/ENSMUSG00000025351/ENSMUSG00000060586/ENSMUSG00000036594/ENSMUSG00000054702/ENSMUSG00000079547/ENSMUSG00000037548/ENSMUSG00000041538/ENSMUSG00000073409/ENSMUSG00000054200/ENSMUSG00000037649	H2-K1/H2-Oa/H2-D1/Slc39a8/H2-Eb2/H2-Ab1/H2-Q7/Nkg7/Laptm5/Cd63/H2-Eb1/H2-Aa/Ap1s3/H2-DMb1/H2-DMb2/H2-Ob/H2-Q6/Ffar4/H2-DMa	19
CC	GO:0042788	polysomal ribosome	7/581	35/17205	0.000142524	0.00306765	ENSMUSG00000067288/ENSMUSG00000057322/ENSMUSG00000079641/ENSMUSG00000039001/ENSMUSG00000079435/ENSMUSG00000049517/ENSMUSG00000091086	Rps28/Rpl38/Rpl39/Rps21/Rpl36a/Rps23/Rpl6l	7
CC	GO:0030139	endocytic vesicle	18/581	202/17205	0.000176361	0.00353241	ENSMUSG00000061232/ENSMUSG00000073411/ENSMUSG00000037321/ENSMUSG00000067212/ENSMUSG00000046805/ENSMUSG00000004626/ENSMUSG00000021457/ENSMUSG00000060550/ENSMUSG00000045322/ENSMUSG00000038642/ENSMUSG00000020263/ENSMUSG00000021262/ENSMUSG00000054200/ENSMUSG00000030707/ENSMUSG00000024743/ENSMUSG00000055805/ENSMUSG00000044827/ENSMUSG00000031165	H2-K1/H2-D1/Tap1/H2-T23/Mpeg1/Stxbp2/Syk/H2-Q7/Tlr9/Ctss/Appl2/Evl/Ffar4/Coro1a/Syt7/Fmnl1/Tlr1/Was	18
CC	GO:0031902	late endosome membrane	11/581	88/17205	0.000179747	0.00353241	ENSMUSG00000024334/ENSMUSG00000020297/ENSMUSG00000067341/ENSMUSG00000073421/ENSMUSG00000025351/ENSMUSG00000060586/ENSMUSG00000036594/ENSMUSG00000079547/ENSMUSG00000037548/ENSMUSG00000041538/ENSMUSG00000037649	H2-Oa/Nsg2/H2-Eb2/H2-Ab1/Cd63/H2-Eb1/H2-Aa/H2-DMb1/H2-DMb2/H2-Ob/H2-DMa	11
CC	GO:0005774	vacuolar membrane	21/581	264/17205	0.000258969	0.00487725	ENSMUSG00000061232/ENSMUSG00000024334/ENSMUSG00000073411/ENSMUSG00000053897/ENSMUSG00000006269/ENSMUSG00000067341/ENSMUSG00000073421/ENSMUSG00000060550/ENSMUSG00000004612/ENSMUSG00000028581/ENSMUSG00000025351/ENSMUSG00000060586/ENSMUSG00000036594/ENSMUSG00000054702/ENSMUSG00000079547/ENSMUSG00000037548/ENSMUSG00000020261/ENSMUSG00000041538/ENSMUSG00000073409/ENSMUSG00000054200/ENSMUSG00000037649	H2-K1/H2-Oa/H2-D1/Slc39a8/Atp6v1b1/H2-Eb2/H2-Ab1/H2-Q7/Nkg7/Laptm5/Cd63/H2-Eb1/H2-Aa/Ap1s3/H2-DMb1/H2-DMb2/Slc36a1/H2-Ob/H2-Q6/Ffar4/H2-DMa	21
CC	GO:0043020	NADPH oxidase complex	4/581	11/17205	0.000351431	0.0061095	ENSMUSG00000006519/ENSMUSG00000015950/ENSMUSG00000026480/ENSMUSG00000071715	Cyba/Ncf1/Ncf2/Ncf4	4
CC	GO:0098553	lumenal side of endoplasmic reticulum membrane	4/581	11/17205	0.000351431	0.0061095	ENSMUSG00000061232/ENSMUSG00000073411/ENSMUSG00000067212/ENSMUSG00000060550	H2-K1/H2-D1/H2-T23/H2-Q7	4
CC	GO:0001891	phagocytic cup	5/581	22/17205	0.000705122	0.0118043	ENSMUSG00000020437/ENSMUSG00000098112/ENSMUSG00000030707/ENSMUSG00000030047/ENSMUSG00000021998	Myo1g/Bin2/Coro1a/Arhgap25/Lcp1	5
CC	GO:0032009	early phagosome	4/581	14/17205	0.000983202	0.0158717	ENSMUSG00000021457/ENSMUSG00000045322/ENSMUSG00000020263/ENSMUSG00000024743	Syk/Tlr9/Appl2/Syt7	4
CC	GO:0044391	ribosomal subunit	16/581	198/17205	0.00114772	0.0178886	ENSMUSG00000067288/ENSMUSG00000093674/ENSMUSG00000057322/ENSMUSG00000028234/ENSMUSG00000079641/ENSMUSG00000039001/ENSMUSG00000078193/ENSMUSG00000046330/ENSMUSG00000079435/ENSMUSG00000041841/ENSMUSG00000020460/ENSMUSG00000049517/ENSMUSG00000091086/ENSMUSG00000061983/ENSMUSG00000060036/ENSMUSG00000062456	Rps28/Rpl41/Rpl38/Rps20/Rpl39/Rps21/Gm2000/Rpl37a/Rpl36a/Rpl37/Rps27a/Rps23/Rpl6l/Rps12/Rpl3/Rpl9-ps6	16
CC	GO:0005770	late endosome	18/581	239/17205	0.00130601	0.0196772	ENSMUSG00000024334/ENSMUSG00000002985/ENSMUSG00000046718/ENSMUSG00000020297/ENSMUSG00000067341/ENSMUSG00000073421/ENSMUSG00000003379/ENSMUSG00000028072/ENSMUSG00000025351/ENSMUSG00000060586/ENSMUSG00000038642/ENSMUSG00000024610/ENSMUSG00000036594/ENSMUSG00000079547/ENSMUSG00000037548/ENSMUSG00000041538/ENSMUSG00000068129/ENSMUSG00000037649	H2-Oa/Apoe/Bst2/Nsg2/H2-Eb2/H2-Ab1/Cd79a/Ntrk1/Cd63/H2-Eb1/Ctss/Cd74/H2-Aa/H2-DMb1/H2-DMb2/H2-Ob/Cst7/H2-DMa	18
CC	GO:0005614	interstitial matrix	4/581	16/17205	0.00169409	0.024701	ENSMUSG00000042961/ENSMUSG00000020053/ENSMUSG00000022371/ENSMUSG00000015850	Egflam/Igf1/Col14a1/Adamtsl4	4
CC	GO:0001726	ruffle	13/581	152/17205	0.0019602	0.0276878	ENSMUSG00000026979/ENSMUSG00000037742/ENSMUSG00000050357/ENSMUSG00000030774/ENSMUSG00000034330/ENSMUSG00000024013/ENSMUSG00000020263/ENSMUSG00000052397/ENSMUSG00000040296/ENSMUSG00000025314/ENSMUSG00000027331/ENSMUSG00000021998/ENSMUSG00000025504	Psd4/Eef1a1/Carmil2/Pak1/Plcg2/Fgd2/Appl2/Ezr/Ddx58/Ptprj/Knstrn/Lcp1/Eps8l2	13
CC	GO:0015629	actin cytoskeleton	29/581	484/17205	0.00213672	0.0292666	ENSMUSG00000040699/ENSMUSG00000020437/ENSMUSG00000041782/ENSMUSG00000006519/ENSMUSG00000037742/ENSMUSG00000052889/ENSMUSG00000024965/ENSMUSG00000098112/ENSMUSG00000003283/ENSMUSG00000032322/ENSMUSG00000050357/ENSMUSG00000022831/ENSMUSG00000030774/ENSMUSG00000031827/ENSMUSG00000040093/ENSMUSG00000031015/ENSMUSG00000042895/ENSMUSG00000032735/ENSMUSG00000052397/ENSMUSG00000026556/ENSMUSG00000035873/…	Limd2/Myo1g/Lad1/Cyba/Eef1a1/Prkcb/Fermt3/Bin2/Hck/Pstpip1/Carmil2/Hcls1/Pak1/Cotl1/Bmf/Swap70/Abra/Ablim3/Ezr/Vangl2/Pawr/Dapk1/Ddx58/Fchsd1/Stk17b/Coro1a/Rac2/Lcp1/Was	29
CC	GO:0031091	platelet alpha granule	4/581	18/17205	0.00269961	0.035889	ENSMUSG00000033831/ENSMUSG00000020427/ENSMUSG00000020053/ENSMUSG00000033860	Fgb/Igfbp3/Igf1/Fgg	4
CC	GO:0045177	apical part of cell	27/581	449/17205	0.00284892	0.0359448	ENSMUSG00000053897/ENSMUSG00000046718/ENSMUSG00000032089/ENSMUSG00000064267/ENSMUSG00000006519/ENSMUSG00000006269/ENSMUSG00000028970/ENSMUSG00000004626/ENSMUSG00000034917/ENSMUSG00000003352/ENSMUSG00000051980/ENSMUSG00000034774/ENSMUSG00000021565/ENSMUSG00000027376/ENSMUSG00000045322/ENSMUSG00000039323/ENSMUSG00000022435/ENSMUSG00000045394/ENSMUSG00000052397/ENSMUSG00000042644/ENSMUSG00000032011/…	Slc39a8/Bst2/Il10ra/Hvcn1/Cyba/Atp6v1b1/Abcb1b/Stxbp2/Tjp3/Cacnb3/Casr/Dsg1c/Slc6a19/Prom2/Tlr9/Igfbp2/Upk3a/Epcam/Ezr/Itpr3/Thy1/Cldn4/Vangl2/Slc38a1/Kcna5/Cyp4f18/Slc39a10	27
CC	GO:0010008	endosome membrane	20/581	298/17205	0.00286286	0.0359448	ENSMUSG00000061232/ENSMUSG00000024334/ENSMUSG00000073411/ENSMUSG00000020297/ENSMUSG00000058248/ENSMUSG00000067341/ENSMUSG00000073421/ENSMUSG00000060550/ENSMUSG00000025351/ENSMUSG00000060586/ENSMUSG00000036594/ENSMUSG00000020263/ENSMUSG00000079547/ENSMUSG00000037548/ENSMUSG00000041538/ENSMUSG00000073409/ENSMUSG00000029146/ENSMUSG00000054200/ENSMUSG00000071715/ENSMUSG00000037649	H2-K1/H2-Oa/H2-D1/Nsg2/Kcnh1/H2-Eb2/H2-Ab1/H2-Q7/Cd63/H2-Eb1/H2-Aa/Appl2/H2-DMb1/H2-DMb2/H2-Ob/H2-Q6/Snx17/Ffar4/Ncf4/H2-DMa	20
CC	GO:0015934	large ribosomal subunit	11/581	123/17205	0.00300584	0.03672	ENSMUSG00000093674/ENSMUSG00000057322/ENSMUSG00000079641/ENSMUSG00000078193/ENSMUSG00000046330/ENSMUSG00000079435/ENSMUSG00000041841/ENSMUSG00000091086/ENSMUSG00000061983/ENSMUSG00000060036/ENSMUSG00000062456	Rpl41/Rpl38/Rpl39/Gm2000/Rpl37a/Rpl36a/Rpl37/Rpl6l/Rps12/Rpl3/Rpl9-ps6	11
CC	GO:0033106	cis-Golgi network membrane	4/581	19/17205	0.00332922	0.038702	ENSMUSG00000061232/ENSMUSG00000073411/ENSMUSG00000060550/ENSMUSG00000073409	H2-K1/H2-D1/H2-Q7/H2-Q6	4
CC	GO:0022627	cytosolic small ribosomal subunit	6/581	44/17205	0.00342495	0.038702	ENSMUSG00000067288/ENSMUSG00000028234/ENSMUSG00000039001/ENSMUSG00000020460/ENSMUSG00000049517/ENSMUSG00000061983	Rps28/Rps20/Rps21/Rps27a/Rps23/Rps12	6
CC	GO:0030666	endocytic vesicle membrane	6/581	44/17205	0.00342495	0.038702	ENSMUSG00000061232/ENSMUSG00000073411/ENSMUSG00000037321/ENSMUSG00000067212/ENSMUSG00000060550/ENSMUSG00000020263	H2-K1/H2-D1/Tap1/H2-T23/H2-Q7/Appl2	6
CC	GO:0070971	endoplasmic reticulum exit site	5/581	31/17205	0.00354222	0.0390508	ENSMUSG00000061232/ENSMUSG00000035929/ENSMUSG00000073411/ENSMUSG00000060550/ENSMUSG00000073409	H2-K1/H2-Q4/H2-D1/H2-Q7/H2-Q6	5
CC	GO:0140534	endoplasmic reticulum protein-containing complex	11/581	127/17205	0.00384725	0.0414037	ENSMUSG00000061232/ENSMUSG00000035929/ENSMUSG00000073411/ENSMUSG00000037321/ENSMUSG00000024339/ENSMUSG00000060550/ENSMUSG00000009092/ENSMUSG00000038213/ENSMUSG00000073409/ENSMUSG00000038803/ENSMUSG00000048040	H2-K1/H2-Q4/H2-D1/Tap1/Tap2/H2-Q7/Derl3/Tapbpl/H2-Q6/Ost4/Arxes2	11
CC	GO:0098576	lumenal side of membrane	4/581	20/17205	0.00405178	0.0425908	ENSMUSG00000061232/ENSMUSG00000073411/ENSMUSG00000067212/ENSMUSG00000060550	H2-K1/H2-D1/H2-T23/H2-Q7	4
CC	GO:0005840	ribosome	17/581	246/17205	0.00428002	0.0439675	ENSMUSG00000067288/ENSMUSG00000093674/ENSMUSG00000037742/ENSMUSG00000057322/ENSMUSG00000028234/ENSMUSG00000079641/ENSMUSG00000039001/ENSMUSG00000078193/ENSMUSG00000046330/ENSMUSG00000079435/ENSMUSG00000041841/ENSMUSG00000020460/ENSMUSG00000049517/ENSMUSG00000091086/ENSMUSG00000061983/ENSMUSG00000060036/ENSMUSG00000062456	Rps28/Rpl41/Eef1a1/Rpl38/Rps20/Rpl39/Rps21/Gm2000/Rpl37a/Rpl36a/Rpl37/Rps27a/Rps23/Rpl6l/Rps12/Rpl3/Rpl9-ps6	17
CC	GO:0031252	cell leading edge	24/581	397/17205	0.00445418	0.0442101	ENSMUSG00000020437/ENSMUSG00000026979/ENSMUSG00000058248/ENSMUSG00000037742/ENSMUSG00000004626/ENSMUSG00000050357/ENSMUSG00000030774/ENSMUSG00000034330/ENSMUSG00000024013/ENSMUSG00000032735/ENSMUSG00000020263/ENSMUSG00000052397/ENSMUSG00000032011/ENSMUSG00000040296/ENSMUSG00000025314/ENSMUSG00000027331/ENSMUSG00000059456/ENSMUSG00000029428/ENSMUSG00000021262/ENSMUSG00000053647/ENSMUSG00000030707/…	Myo1g/Psd4/Kcnh1/Eef1a1/Stxbp2/Carmil2/Pak1/Plcg2/Fgd2/Ablim3/Appl2/Ezr/Thy1/Ddx58/Ptprj/Knstrn/Ptk2b/Stx2/Evl/Gper1/Coro1a/Rac2/Lcp1/Eps8l2	24
CC	GO:0045121	membrane raft	19/581	289/17205	0.00449926	0.0442101	ENSMUSG00000073411/ENSMUSG00000023274/ENSMUSG00000003379/ENSMUSG00000003283/ENSMUSG00000041959/ENSMUSG00000048163/ENSMUSG00000027376/ENSMUSG00000052397/ENSMUSG00000032245/ENSMUSG00000032011/ENSMUSG00000057058/ENSMUSG00000051331/ENSMUSG00000029428/ENSMUSG00000045534/ENSMUSG00000031264/ENSMUSG00000028599/ENSMUSG00000044827/ENSMUSG00000023004/ENSMUSG00000008734	H2-D1/Cd4/Cd79a/Hck/S100a10/Selplg/Prom2/Ezr/Cln6/Thy1/Skap1/Cacna1c/Stx2/Kcna5/Btk/Tnfrsf1b/Tlr1/Tuba1b/Gprc5b	19
CC	GO:0098857	membrane microdomain	19/581	290/17205	0.00466811	0.0448933	ENSMUSG00000073411/ENSMUSG00000023274/ENSMUSG00000003379/ENSMUSG00000003283/ENSMUSG00000041959/ENSMUSG00000048163/ENSMUSG00000027376/ENSMUSG00000052397/ENSMUSG00000032245/ENSMUSG00000032011/ENSMUSG00000057058/ENSMUSG00000051331/ENSMUSG00000029428/ENSMUSG00000045534/ENSMUSG00000031264/ENSMUSG00000028599/ENSMUSG00000044827/ENSMUSG00000023004/ENSMUSG00000008734	H2-D1/Cd4/Cd79a/Hck/S100a10/Selplg/Prom2/Ezr/Cln6/Thy1/Skap1/Cacna1c/Stx2/Kcna5/Btk/Tnfrsf1b/Tlr1/Tuba1b/Gprc5b	19
CC	GO:0005884	actin filament	11/581	131/17205	0.00486693	0.0458302	ENSMUSG00000003283/ENSMUSG00000032322/ENSMUSG00000022831/ENSMUSG00000030774/ENSMUSG00000031827/ENSMUSG00000052397/ENSMUSG00000035873/ENSMUSG00000030707/ENSMUSG00000033220/ENSMUSG00000021998/ENSMUSG00000031165	Hck/Pstpip1/Hcls1/Pak1/Cotl1/Ezr/Pawr/Coro1a/Rac2/Lcp1/Was	11
CC	GO:0001931	uropod	3/581	11/17205	0.005161	0.0476076	ENSMUSG00000048163/ENSMUSG00000052397/ENSMUSG00000029082	Selplg/Ezr/Bst1	3
MF	GO:0042605	peptide antigen binding	18/563	32/16937	5.75148e-19	4.03179e-16	ENSMUSG00000061232/ENSMUSG00000024334/ENSMUSG00000035929/ENSMUSG00000073411/ENSMUSG00000037321/ENSMUSG00000067212/ENSMUSG00000067341/ENSMUSG00000079491/ENSMUSG00000073421/ENSMUSG00000024339/ENSMUSG00000060550/ENSMUSG00000060586/ENSMUSG00000036594/ENSMUSG00000079547/ENSMUSG00000037548/ENSMUSG00000041538/ENSMUSG00000073409/ENSMUSG00000037649	H2-K1/H2-Oa/H2-Q4/H2-D1/Tap1/H2-T23/H2-Eb2/H2-T10/H2-Ab1/Tap2/H2-Q7/H2-Eb1/H2-Aa/H2-DMb1/H2-DMb2/H2-Ob/H2-Q6/H2-DMa	18
MF	GO:0003823	antigen binding	23/563	68/16937	1.27058e-17	4.45337e-15	ENSMUSG00000061232/ENSMUSG00000024334/ENSMUSG00000035929/ENSMUSG00000073411/ENSMUSG00000037321/ENSMUSG00000067212/ENSMUSG00000067341/ENSMUSG00000079491/ENSMUSG00000073421/ENSMUSG00000024339/ENSMUSG00000017652/ENSMUSG00000060550/ENSMUSG00000104213/ENSMUSG00000060586/ENSMUSG00000036594/ENSMUSG00000076937/ENSMUSG00000079547/ENSMUSG00000037548/ENSMUSG00000105906/ENSMUSG00000041538/ENSMUSG00000073409/…	H2-K1/H2-Oa/H2-Q4/H2-D1/Tap1/H2-T23/H2-Eb2/H2-T10/H2-Ab1/Tap2/Cd40/H2-Q7/Ighd/H2-Eb1/H2-Aa/Iglc2/H2-DMb1/H2-DMb2/Iglc1/H2-Ob/H2-Q6/Klrd1/H2-DMa	23
MF	GO:0023026	MHC class II protein complex binding	11/563	12/16937	5.79574e-16	1.35427e-13	ENSMUSG00000024334/ENSMUSG00000067341/ENSMUSG00000023274/ENSMUSG00000073421/ENSMUSG00000060586/ENSMUSG00000024610/ENSMUSG00000036594/ENSMUSG00000079547/ENSMUSG00000037548/ENSMUSG00000041538/ENSMUSG00000037649	H2-Oa/H2-Eb2/Cd4/H2-Ab1/H2-Eb1/Cd74/H2-Aa/H2-DMb1/H2-DMb2/H2-Ob/H2-DMa	11
MF	GO:0023023	MHC protein complex binding	13/563	20/16937	3.3068e-15	5.79516e-13	ENSMUSG00000024334/ENSMUSG00000067341/ENSMUSG00000023274/ENSMUSG00000073421/ENSMUSG00000060586/ENSMUSG00000024610/ENSMUSG00000036594/ENSMUSG00000079547/ENSMUSG00000037548/ENSMUSG00000041538/ENSMUSG00000038213/ENSMUSG00000030165/ENSMUSG00000037649	H2-Oa/H2-Eb2/Cd4/H2-Ab1/H2-Eb1/Cd74/H2-Aa/H2-DMb1/H2-DMb2/H2-Ob/Tapbpl/Klrd1/H2-DMa	13
MF	GO:0042287	MHC protein binding	14/563	42/16937	3.84307e-11	5.38799e-09	ENSMUSG00000061232/ENSMUSG00000035929/ENSMUSG00000073411/ENSMUSG00000037321/ENSMUSG00000067212/ENSMUSG00000053044/ENSMUSG00000079491/ENSMUSG00000023274/ENSMUSG00000024339/ENSMUSG00000060550/ENSMUSG00000024610/ENSMUSG00000073409/ENSMUSG00000004709/ENSMUSG00000030165	H2-K1/H2-Q4/H2-D1/Tap1/H2-T23/Cd8b1/H2-T10/Cd4/Tap2/H2-Q7/Cd74/H2-Q6/Cd244a/Klrd1	14
MF	GO:0042288	MHC class I protein binding	11/563	33/16937	4.9477e-09	5.78057e-07	ENSMUSG00000061232/ENSMUSG00000035929/ENSMUSG00000073411/ENSMUSG00000037321/ENSMUSG00000067212/ENSMUSG00000053044/ENSMUSG00000079491/ENSMUSG00000024339/ENSMUSG00000060550/ENSMUSG00000073409/ENSMUSG00000004709	H2-K1/H2-Q4/H2-D1/Tap1/H2-T23/Cd8b1/H2-T10/Tap2/H2-Q7/H2-Q6/Cd244a	11
MF	GO:0042608	T cell receptor binding	9/563	25/16937	5.90188e-08	5.91031e-06	ENSMUSG00000061232/ENSMUSG00000035929/ENSMUSG00000073411/ENSMUSG00000067212/ENSMUSG00000067341/ENSMUSG00000079491/ENSMUSG00000060550/ENSMUSG00000060586/ENSMUSG00000073409	H2-K1/H2-Q4/H2-D1/H2-T23/H2-Eb2/H2-T10/H2-Q7/H2-Eb1/H2-Q6	9
MF	GO:0046977	TAP binding	7/563	14/16937	1.2106e-07	1.06079e-05	ENSMUSG00000061232/ENSMUSG00000035929/ENSMUSG00000073411/ENSMUSG00000037321/ENSMUSG00000024339/ENSMUSG00000060550/ENSMUSG00000073409	H2-K1/H2-Q4/H2-D1/Tap1/Tap2/H2-Q7/H2-Q6	7
MF	GO:0062061	TAP complex binding	6/563	10/16937	2.46252e-07	1.91803e-05	ENSMUSG00000061232/ENSMUSG00000035929/ENSMUSG00000073411/ENSMUSG00000060550/ENSMUSG00000038213/ENSMUSG00000073409	H2-K1/H2-Q4/H2-D1/H2-Q7/Tapbpl/H2-Q6	6
MF	GO:0042277	peptide binding	27/563	269/16937	3.41505e-07	2.39395e-05	ENSMUSG00000061232/ENSMUSG00000024334/ENSMUSG00000002985/ENSMUSG00000035929/ENSMUSG00000073411/ENSMUSG00000037321/ENSMUSG00000067212/ENSMUSG00000067341/ENSMUSG00000079491/ENSMUSG00000073421/ENSMUSG00000024339/ENSMUSG00000060550/ENSMUSG00000060586/ENSMUSG00000024610/ENSMUSG00000036594/ENSMUSG00000079547/ENSMUSG00000037548/ENSMUSG00000001240/ENSMUSG00000041538/ENSMUSG00000005268/ENSMUSG00000073409/…	H2-K1/H2-Oa/Apoe/H2-Q4/H2-D1/Tap1/H2-T23/H2-Eb2/H2-T10/H2-Ab1/Tap2/H2-Q7/H2-Eb1/Cd74/H2-Aa/H2-DMb1/H2-DMb2/Ramp2/H2-Ob/Prlr/H2-Q6/Vipr1/Ffar4/Tlr1/H2-DMa/Omp/Gsap	27
MF	GO:0030881	beta-2-microglobulin binding	7/563	18/16937	9.99414e-07	6.36899e-05	ENSMUSG00000061232/ENSMUSG00000035929/ENSMUSG00000073411/ENSMUSG00000067212/ENSMUSG00000079491/ENSMUSG00000060550/ENSMUSG00000073409	H2-K1/H2-Q4/H2-D1/H2-T23/H2-T10/H2-Q7/H2-Q6	7
MF	GO:0046703	natural killer cell lectin-like receptor binding	8/563	26/16937	1.30505e-06	7.62366e-05	ENSMUSG00000061232/ENSMUSG00000035929/ENSMUSG00000073411/ENSMUSG00000067212/ENSMUSG00000079491/ENSMUSG00000004266/ENSMUSG00000060550/ENSMUSG00000073409	H2-K1/H2-Q4/H2-D1/H2-T23/H2-T10/Ptpn6/H2-Q7/H2-Q6	8
MF	GO:0046978	TAP1 binding	6/563	13/16937	1.84721e-06	9.24923e-05	ENSMUSG00000061232/ENSMUSG00000073411/ENSMUSG00000037321/ENSMUSG00000024339/ENSMUSG00000060550/ENSMUSG00000073409	H2-K1/H2-D1/Tap1/Tap2/H2-Q7/H2-Q6	6
MF	GO:0046979	TAP2 binding	6/563	13/16937	1.84721e-06	9.24923e-05	ENSMUSG00000061232/ENSMUSG00000073411/ENSMUSG00000037321/ENSMUSG00000024339/ENSMUSG00000060550/ENSMUSG00000073409	H2-K1/H2-D1/Tap1/Tap2/H2-Q7/H2-Q6	6
MF	GO:0033218	amide binding	29/563	353/16937	7.48676e-06	0.000349881	ENSMUSG00000061232/ENSMUSG00000024334/ENSMUSG00000002985/ENSMUSG00000035929/ENSMUSG00000073411/ENSMUSG00000037321/ENSMUSG00000067212/ENSMUSG00000067341/ENSMUSG00000079491/ENSMUSG00000073421/ENSMUSG00000024339/ENSMUSG00000060550/ENSMUSG00000003809/ENSMUSG00000060586/ENSMUSG00000024610/ENSMUSG00000036594/ENSMUSG00000079547/ENSMUSG00000037548/ENSMUSG00000001240/ENSMUSG00000041538/ENSMUSG00000005268/…	H2-K1/H2-Oa/Apoe/H2-Q4/H2-D1/Tap1/H2-T23/H2-Eb2/H2-T10/H2-Ab1/Tap2/H2-Q7/Gcdh/H2-Eb1/Cd74/H2-Aa/H2-DMb1/H2-DMb2/Ramp2/H2-Ob/Prlr/H2-Q6/Vipr1/Ffar4/Glul/Tlr1/H2-DMa/Omp/Gsap	29
MF	GO:0140375	immune receptor activity	15/563	119/16937	9.4752e-06	0.000415132	ENSMUSG00000032089/ENSMUSG00000067341/ENSMUSG00000023274/ENSMUSG00000031304/ENSMUSG00000002897/ENSMUSG00000005465/ENSMUSG00000060586/ENSMUSG00000068227/ENSMUSG00000024610/ENSMUSG00000005268/ENSMUSG00000030165/ENSMUSG00000044244/ENSMUSG00000047880/ENSMUSG00000026069/ENSMUSG00000048521	Il10ra/H2-Eb2/Cd4/Il2rg/Il17ra/Il27ra/H2-Eb1/Il2rb/Cd74/Prlr/Klrd1/Il20rb/Cxcr5/Il1rl1/Cxcr6	15
MF	GO:0001784	phosphotyrosine residue binding	9/563	48/16937	2.44851e-05	0.00100965	ENSMUSG00000022372/ENSMUSG00000004837/ENSMUSG00000034116/ENSMUSG00000021457/ENSMUSG00000004266/ENSMUSG00000003283/ENSMUSG00000029254/ENSMUSG00000034330/ENSMUSG00000022876	Sla/Grap/Vav1/Syk/Ptpn6/Hck/Stap1/Plcg2/Samsn1	9
MF	GO:0004896	cytokine receptor activity	12/563	88/16937	3.32427e-05	0.00129462	ENSMUSG00000032089/ENSMUSG00000023274/ENSMUSG00000031304/ENSMUSG00000002897/ENSMUSG00000005465/ENSMUSG00000068227/ENSMUSG00000024610/ENSMUSG00000005268/ENSMUSG00000044244/ENSMUSG00000047880/ENSMUSG00000026069/ENSMUSG00000048521	Il10ra/Cd4/Il2rg/Il17ra/Il27ra/Il2rb/Cd74/Prlr/Il20rb/Cxcr5/Il1rl1/Cxcr6	12
MF	GO:0042610	CD8 receptor binding	5/563	14/16937	6.22072e-05	0.00229512	ENSMUSG00000061232/ENSMUSG00000035929/ENSMUSG00000073411/ENSMUSG00000060550/ENSMUSG00000073409	H2-K1/H2-Q4/H2-D1/H2-Q7/H2-Q6	5
MF	GO:0003735	structural constituent of ribosome	16/563	166/16937	0.000135479	0.00474855	ENSMUSG00000067288/ENSMUSG00000093674/ENSMUSG00000057322/ENSMUSG00000028234/ENSMUSG00000079641/ENSMUSG00000039001/ENSMUSG00000078193/ENSMUSG00000046330/ENSMUSG00000079435/ENSMUSG00000041841/ENSMUSG00000020460/ENSMUSG00000049517/ENSMUSG00000091086/ENSMUSG00000061983/ENSMUSG00000060036/ENSMUSG00000062456	Rps28/Rpl41/Rpl38/Rps20/Rpl39/Rps21/Gm2000/Rpl37a/Rpl36a/Rpl37/Rps27a/Rps23/Rpl6l/Rps12/Rpl3/Rpl9-ps6	16
MF	GO:0019955	cytokine binding	14/563	135/16937	0.000162595	0.00542757	ENSMUSG00000032089/ENSMUSG00000023274/ENSMUSG00000031304/ENSMUSG00000005465/ENSMUSG00000068227/ENSMUSG00000024610/ENSMUSG00000074934/ENSMUSG00000005268/ENSMUSG00000044177/ENSMUSG00000044244/ENSMUSG00000047880/ENSMUSG00000028599/ENSMUSG00000026069/ENSMUSG00000048521	Il10ra/Cd4/Il2rg/Il27ra/Il2rb/Cd74/Grem1/Prlr/Wfikkn2/Il20rb/Cxcr5/Tnfrsf1b/Il1rl1/Cxcr6	14
MF	GO:0045309	protein phosphorylated amino acid binding	9/563	63/16937	0.000222006	0.00707392	ENSMUSG00000022372/ENSMUSG00000004837/ENSMUSG00000034116/ENSMUSG00000021457/ENSMUSG00000004266/ENSMUSG00000003283/ENSMUSG00000029254/ENSMUSG00000034330/ENSMUSG00000022876	Sla/Grap/Vav1/Syk/Ptpn6/Hck/Stap1/Plcg2/Samsn1	9
MF	GO:0050839	cell adhesion molecule binding	22/563	287/16937	0.000251475	0.00766451	ENSMUSG00000033831/ENSMUSG00000030830/ENSMUSG00000020053/ENSMUSG00000024965/ENSMUSG00000021457/ENSMUSG00000004266/ENSMUSG00000034917/ENSMUSG00000035493/ENSMUSG00000051980/ENSMUSG00000030789/ENSMUSG00000045394/ENSMUSG00000001281/ENSMUSG00000052397/ENSMUSG00000033860/ENSMUSG00000054065/ENSMUSG00000032011/ENSMUSG00000030605/ENSMUSG00000029838/ENSMUSG00000053141/ENSMUSG00000025314/ENSMUSG00000021998/…	Fgb/Itgal/Igf1/Fermt3/Syk/Ptpn6/Tjp3/Tgfbi/Casr/Itgax/Epcam/Itgb7/Ezr/Fgg/Pkp3/Thy1/Mfge8/Ptn/Ptprt/Ptprj/Lcp1/Fgfr1	22
MF	GO:0030695	GTPase regulator activity	28/563	423/16937	0.000446058	0.0125075	ENSMUSG00000040345/ENSMUSG00000026979/ENSMUSG00000026594/ENSMUSG00000030220/ENSMUSG00000030844/ENSMUSG00000002668/ENSMUSG00000040940/ENSMUSG00000032870/ENSMUSG00000018008/ENSMUSG00000038807/ENSMUSG00000034116/ENSMUSG00000022488/ENSMUSG00000040247/ENSMUSG00000024013/ENSMUSG00000038608/ENSMUSG00000037946/ENSMUSG00000003134/ENSMUSG00000033083/ENSMUSG00000032011/ENSMUSG00000001588/ENSMUSG00000029602/…	Arhgap9/Psd4/Ralgps2/Arhgdib/Rgs10/Dennd1c/Arhgef1/Smap2/Cyth4/Rap1gap2/Vav1/Nckap1l/Tbc1d10c/Fgd2/Dock10/Fgd3/Tbc1d8/Tbc1d4/Thy1/Acap1/Rasal1/Rgs3/Rasal3/Arhgef5/Arhgap25/Arhgap4/Dennd4a/Eps8l2	28
MF	GO:0060589	nucleoside-triphosphatase regulator activity	28/563	423/16937	0.000446058	0.0125075	ENSMUSG00000040345/ENSMUSG00000026979/ENSMUSG00000026594/ENSMUSG00000030220/ENSMUSG00000030844/ENSMUSG00000002668/ENSMUSG00000040940/ENSMUSG00000032870/ENSMUSG00000018008/ENSMUSG00000038807/ENSMUSG00000034116/ENSMUSG00000022488/ENSMUSG00000040247/ENSMUSG00000024013/ENSMUSG00000038608/ENSMUSG00000037946/ENSMUSG00000003134/ENSMUSG00000033083/ENSMUSG00000032011/ENSMUSG00000001588/ENSMUSG00000029602/…	Arhgap9/Psd4/Ralgps2/Arhgdib/Rgs10/Dennd1c/Arhgef1/Smap2/Cyth4/Rap1gap2/Vav1/Nckap1l/Tbc1d10c/Fgd2/Dock10/Fgd3/Tbc1d8/Tbc1d4/Thy1/Acap1/Rasal1/Rgs3/Rasal3/Arhgef5/Arhgap25/Arhgap4/Dennd4a/Eps8l2	28
MF	GO:0015026	coreceptor activity	7/563	43/16937	0.000491951	0.0132637	ENSMUSG00000053044/ENSMUSG00000023274/ENSMUSG00000031304/ENSMUSG00000068227/ENSMUSG00000059994/ENSMUSG00000001240/ENSMUSG00000048521	Cd8b1/Cd4/Il2rg/Il2rb/Fcrl1/Ramp2/Cxcr6	7
MF	GO:0042169	SH2 domain binding	7/563	44/16937	0.000568492	0.0147597	ENSMUSG00000061132/ENSMUSG00000051998/ENSMUSG00000021457/ENSMUSG00000004266/ENSMUSG00000057058/ENSMUSG00000030468/ENSMUSG00000031565	Blnk/Lax1/Syk/Ptpn6/Skap1/Siglecg/Fgfr1	7
MF	GO:0019838	growth factor binding	13/563	140/16937	0.000800736	0.020047	ENSMUSG00000030849/ENSMUSG00000032089/ENSMUSG00000020427/ENSMUSG00000031304/ENSMUSG00000028072/ENSMUSG00000068227/ENSMUSG00000039323/ENSMUSG00000024911/ENSMUSG00000041841/ENSMUSG00000017493/ENSMUSG00000029838/ENSMUSG00000044177/ENSMUSG00000031565	Fgfr2/Il10ra/Igfbp3/Il2rg/Ntrk1/Il2rb/Igfbp2/Fibp/Rpl37/Igfbp4/Ptn/Wfikkn2/Fgfr1	13
MF	GO:0045295	gamma-catenin binding	4/563	14/16937	0.000926791	0.0224028	ENSMUSG00000027985/ENSMUSG00000034774/ENSMUSG00000053141/ENSMUSG00000025314	Lef1/Dsg1c/Ptprt/Ptprj	4
MF	GO:0050664	oxidoreductase activity, acting on NAD(P)H, oxygen as acceptor	4/563	15/16937	0.0012308	0.0287597	ENSMUSG00000006519/ENSMUSG00000015950/ENSMUSG00000026480/ENSMUSG00000039783	Cyba/Ncf1/Ncf2/Kmo	4

## Sheet: OVXvsSham.down_GOenrich_signifi
Category	GOID	Description	GeneRatio	BgRatio	pvalue	padj	geneID	geneName	Count
BP	GO:1902895	positive regulation of miRNA transcription	9/416	52/17129	3.93e-06	0.00887807	ENSMUSG00000052684/ENSMUSG00000021250/ENSMUSG00000024431/ENSMUSG00000004040/ENSMUSG00000037621/ENSMUSG00000036867/ENSMUSG00000020538/ENSMUSG00000009569/ENSMUSG00000007613	Jun/Fos/Nr3c1/Stat3/Atoh8/Smad6/Srebf1/Mrtfb/Tgfbr1	9
BP	GO:0048568	embryonic organ development	29/416	478/17129	6.24e-06	0.00887807	ENSMUSG00000053279/ENSMUSG00000051367/ENSMUSG00000033088/ENSMUSG00000048616/ENSMUSG00000037169/ENSMUSG00000000126/ENSMUSG00000046982/ENSMUSG00000005583/ENSMUSG00000020173/ENSMUSG00000025856/ENSMUSG00000039476/ENSMUSG00000030779/ENSMUSG00000034460/ENSMUSG00000037992/ENSMUSG00000028195/ENSMUSG00000024990/ENSMUSG00000027676/ENSMUSG00000027004/ENSMUSG00000021994/ENSMUSG00000037486/ENSMUSG00000029725/…	Aldh1a1/Six1/Triobp/Nog/Mycn/Wnt9a/Tshz1/Mef2c/Cobl/Pdgfa/Prrx2/Rbbp6/Six4/Rara/Ccn1/Rbp4/Ccdc39/Frzb/Wnt5a/Asxl2/Ppp1r35/Cc2d2a/Hs6st1/Mrtfb/Tbx3/Tgfbr1/Vegfa/Bmi1/Ccdc134	29
BP	GO:2000630	positive regulation of miRNA metabolic process	9/416	57/17129	8.64e-06	0.00887807	ENSMUSG00000052684/ENSMUSG00000021250/ENSMUSG00000024431/ENSMUSG00000004040/ENSMUSG00000037621/ENSMUSG00000036867/ENSMUSG00000020538/ENSMUSG00000009569/ENSMUSG00000007613	Jun/Fos/Nr3c1/Stat3/Atoh8/Smad6/Srebf1/Mrtfb/Tgfbr1	9
BP	GO:1902893	regulation of miRNA transcription	10/416	72/17129	8.96e-06	0.00887807	ENSMUSG00000052684/ENSMUSG00000037992/ENSMUSG00000021250/ENSMUSG00000024431/ENSMUSG00000004040/ENSMUSG00000037621/ENSMUSG00000036867/ENSMUSG00000020538/ENSMUSG00000009569/ENSMUSG00000007613	Jun/Rara/Fos/Nr3c1/Stat3/Atoh8/Smad6/Srebf1/Mrtfb/Tgfbr1	10
BP	GO:0061614	miRNA transcription	10/416	74/17129	1.15e-05	0.00887807	ENSMUSG00000052684/ENSMUSG00000037992/ENSMUSG00000021250/ENSMUSG00000024431/ENSMUSG00000004040/ENSMUSG00000037621/ENSMUSG00000036867/ENSMUSG00000020538/ENSMUSG00000009569/ENSMUSG00000007613	Jun/Rara/Fos/Nr3c1/Stat3/Atoh8/Smad6/Srebf1/Mrtfb/Tgfbr1	10
BP	GO:0051216	cartilage development	17/416	207/17129	1.27e-05	0.00887807	ENSMUSG00000021390/ENSMUSG00000048616/ENSMUSG00000037169/ENSMUSG00000000126/ENSMUSG00000005583/ENSMUSG00000051279/ENSMUSG00000039476/ENSMUSG00000037992/ENSMUSG00000050965/ENSMUSG00000028195/ENSMUSG00000067336/ENSMUSG00000027004/ENSMUSG00000021994/ENSMUSG00000027274/ENSMUSG00000027544/ENSMUSG00000007613/ENSMUSG00000019997	Ogn/Nog/Mycn/Wnt9a/Mef2c/Gdf6/Prrx2/Rara/Prkca/Ccn1/Bmpr2/Frzb/Wnt5a/Mkks/Nfatc2/Tgfbr1/Ccn2	17
BP	GO:0048638	regulation of developmental growth	24/416	373/17129	1.53e-05	0.00912032	ENSMUSG00000051367/ENSMUSG00000048616/ENSMUSG00000026100/ENSMUSG00000005583/ENSMUSG00000038777/ENSMUSG00000024978/ENSMUSG00000026193/ENSMUSG00000034460/ENSMUSG00000024990/ENSMUSG00000067336/ENSMUSG00000001627/ENSMUSG00000030315/ENSMUSG00000024811/ENSMUSG00000023826/ENSMUSG00000048482/ENSMUSG00000021994/ENSMUSG00000024431/ENSMUSG00000039361/ENSMUSG00000004040/ENSMUSG00000027274/ENSMUSG00000020027/…	Six1/Nog/Mstn/Mef2c/Sema6c/Gpam/Fn1/Six4/Rbp4/Bmpr2/Ifrd1/Vgll4/Tnks2/Prkn/Bdnf/Wnt5a/Nr3c1/Picalm/Stat3/Mkks/Socs2/Rps6kb1/Tgfbr1/Vegfa	24
BP	GO:0098781	ncRNA transcription	13/416	134/17129	2.34e-05	0.0122557	ENSMUSG00000052684/ENSMUSG00000027387/ENSMUSG00000037992/ENSMUSG00000021113/ENSMUSG00000021250/ENSMUSG00000024431/ENSMUSG00000004040/ENSMUSG00000037621/ENSMUSG00000036867/ENSMUSG00000020538/ENSMUSG00000009569/ENSMUSG00000027544/ENSMUSG00000007613	Jun/Zc3h8/Rara/Snapc1/Fos/Nr3c1/Stat3/Atoh8/Smad6/Srebf1/Mrtfb/Nfatc2/Tgfbr1	13
BP	GO:0010586	miRNA metabolic process	11/416	99/17129	2.81e-05	0.0130754	ENSMUSG00000052684/ENSMUSG00000034610/ENSMUSG00000037992/ENSMUSG00000021250/ENSMUSG00000024431/ENSMUSG00000004040/ENSMUSG00000037621/ENSMUSG00000036867/ENSMUSG00000020538/ENSMUSG00000009569/ENSMUSG00000007613	Jun/Tut4/Rara/Fos/Nr3c1/Stat3/Atoh8/Smad6/Srebf1/Mrtfb/Tgfbr1	11
BP	GO:0051963	regulation of synapse assembly	13/416	138/17129	3.21e-05	0.0134059	ENSMUSG00000028782/ENSMUSG00000051367/ENSMUSG00000028273/ENSMUSG00000025920/ENSMUSG00000005583/ENSMUSG00000043557/ENSMUSG00000034460/ENSMUSG00000050965/ENSMUSG00000020886/ENSMUSG00000048482/ENSMUSG00000021994/ENSMUSG00000045045/ENSMUSG00000035513	Adgrb2/Six1/Pdlim5/Stau2/Mef2c/Mdga1/Six4/Prkca/Dlg4/Bdnf/Wnt5a/Lrfn4/Ntng2	13
BP	GO:2000628	regulation of miRNA metabolic process	10/416	84/17129	3.56e-05	0.0135446	ENSMUSG00000052684/ENSMUSG00000037992/ENSMUSG00000021250/ENSMUSG00000024431/ENSMUSG00000004040/ENSMUSG00000037621/ENSMUSG00000036867/ENSMUSG00000020538/ENSMUSG00000009569/ENSMUSG00000007613	Jun/Rara/Fos/Nr3c1/Stat3/Atoh8/Smad6/Srebf1/Mrtfb/Tgfbr1	10
BP	GO:0072001	renal system development	21/416	322/17129	4.27e-05	0.0148655	ENSMUSG00000047139/ENSMUSG00000051367/ENSMUSG00000048616/ENSMUSG00000005583/ENSMUSG00000022893/ENSMUSG00000025856/ENSMUSG00000051279/ENSMUSG00000034460/ENSMUSG00000037992/ENSMUSG00000024990/ENSMUSG00000048482/ENSMUSG00000021994/ENSMUSG00000022292/ENSMUSG00000034640/ENSMUSG00000050332/ENSMUSG00000036867/ENSMUSG00000042460/ENSMUSG00000014164/ENSMUSG00000039765/ENSMUSG00000007613/ENSMUSG00000023951	Cd24a/Six1/Nog/Mef2c/Adamts1/Pdgfa/Gdf6/Six4/Rara/Rbp4/Bdnf/Wnt5a/Rrm2b/Tiparp/Amer1/Smad6/C1galt1/Klhl3/Cc2d2a/Tgfbr1/Vegfa	21
BP	GO:0061035	regulation of cartilage development	9/416	70/17129	4.73e-05	0.0152098	ENSMUSG00000048616/ENSMUSG00000000126/ENSMUSG00000051279/ENSMUSG00000037992/ENSMUSG00000028195/ENSMUSG00000027004/ENSMUSG00000021994/ENSMUSG00000007613/ENSMUSG00000019997	Nog/Wnt9a/Gdf6/Rara/Ccn1/Frzb/Wnt5a/Tgfbr1/Ccn2	9
BP	GO:0001822	kidney development	20/416	306/17129	6.28e-05	0.0187526	ENSMUSG00000047139/ENSMUSG00000051367/ENSMUSG00000048616/ENSMUSG00000005583/ENSMUSG00000022893/ENSMUSG00000025856/ENSMUSG00000051279/ENSMUSG00000034460/ENSMUSG00000037992/ENSMUSG00000048482/ENSMUSG00000021994/ENSMUSG00000022292/ENSMUSG00000034640/ENSMUSG00000050332/ENSMUSG00000036867/ENSMUSG00000042460/ENSMUSG00000014164/ENSMUSG00000039765/ENSMUSG00000007613/ENSMUSG00000023951	Cd24a/Six1/Nog/Mef2c/Adamts1/Pdgfa/Gdf6/Six4/Rara/Bdnf/Wnt5a/Rrm2b/Tiparp/Amer1/Smad6/C1galt1/Klhl3/Cc2d2a/Tgfbr1/Vegfa	20
BP	GO:0003007	heart morphogenesis	18/416	263/17129	8.09e-05	0.0213648	ENSMUSG00000051367/ENSMUSG00000048616/ENSMUSG00000013936/ENSMUSG00000005583/ENSMUSG00000022893/ENSMUSG00000052684/ENSMUSG00000028195/ENSMUSG00000024990/ENSMUSG00000067336/ENSMUSG00000027676/ENSMUSG00000021994/ENSMUSG00000037486/ENSMUSG00000036867/ENSMUSG00000009569/ENSMUSG00000018604/ENSMUSG00000048109/ENSMUSG00000007613/ENSMUSG00000023951	Six1/Nog/Myl2/Mef2c/Adamts1/Jun/Ccn1/Rbp4/Bmpr2/Ccdc39/Wnt5a/Asxl2/Smad6/Mrtfb/Tbx3/Rbm15/Tgfbr1/Vegfa	18
BP	GO:0072330	monocarboxylic acid biosynthetic process	15/416	194/17129	8.17e-05	0.0213648	ENSMUSG00000053279/ENSMUSG00000056973/ENSMUSG00000041220/ENSMUSG00000026623/ENSMUSG00000029597/ENSMUSG00000062078/ENSMUSG00000032315/ENSMUSG00000071072/ENSMUSG00000005373/ENSMUSG00000020532/ENSMUSG00000032487/ENSMUSG00000020538/ENSMUSG00000053846/ENSMUSG00000008035/ENSMUSG00000049537	Aldh1a1/Ces1d/Elovl6/Lpgat1/Sds/Qk/Cyp1a1/Ptges3/Mlxipl/Acaca/Ptgs2/Srebf1/Lipg/Mid1ip1/Tecrl	15
BP	GO:0003206	cardiac chamber morphogenesis	12/416	132/17129	9.08e-05	0.0218554	ENSMUSG00000048616/ENSMUSG00000013936/ENSMUSG00000005583/ENSMUSG00000022893/ENSMUSG00000028195/ENSMUSG00000024990/ENSMUSG00000067336/ENSMUSG00000021994/ENSMUSG00000036867/ENSMUSG00000018604/ENSMUSG00000048109/ENSMUSG00000007613	Nog/Myl2/Mef2c/Adamts1/Ccn1/Rbp4/Bmpr2/Wnt5a/Smad6/Tbx3/Rbm15/Tgfbr1	12
BP	GO:0140747	regulation of ncRNA transcription	10/416	94/17129	9.41e-05	0.0218554	ENSMUSG00000052684/ENSMUSG00000037992/ENSMUSG00000021250/ENSMUSG00000024431/ENSMUSG00000004040/ENSMUSG00000037621/ENSMUSG00000036867/ENSMUSG00000020538/ENSMUSG00000009569/ENSMUSG00000007613	Jun/Rara/Fos/Nr3c1/Stat3/Atoh8/Smad6/Srebf1/Mrtfb/Tgfbr1	10
BP	GO:0055088	lipid homeostasis	13/416	154/17129	0.000100107	0.0220342	ENSMUSG00000041798/ENSMUSG00000047139/ENSMUSG00000028132/ENSMUSG00000056973/ENSMUSG00000024978/ENSMUSG00000024259/ENSMUSG00000041653/ENSMUSG00000032193/ENSMUSG00000005373/ENSMUSG00000020532/ENSMUSG00000047822/ENSMUSG00000004698/ENSMUSG00000053846	Gck/Cd24a/Tlcd4/Ces1d/Gpam/Slc25a46/Pnpla3/Ldlr/Mlxipl/Acaca/Angptl8/Hdac9/Lipg	13
BP	GO:0045723	positive regulation of fatty acid biosynthetic process	5/416	21/17129	0.000121707	0.022854	ENSMUSG00000026623/ENSMUSG00000005373/ENSMUSG00000032487/ENSMUSG00000020538/ENSMUSG00000008035	Lpgat1/Mlxipl/Ptgs2/Srebf1/Mid1ip1	5
BP	GO:0003281	ventricular septum development	9/416	79/17129	0.00012347	0.022854	ENSMUSG00000048616/ENSMUSG00000028195/ENSMUSG00000067336/ENSMUSG00000021994/ENSMUSG00000038203/ENSMUSG00000036867/ENSMUSG00000018604/ENSMUSG00000048109/ENSMUSG00000007613	Nog/Ccn1/Bmpr2/Wnt5a/Hoxa13/Smad6/Tbx3/Rbm15/Tgfbr1	9
BP	GO:0060395	SMAD protein signal transduction	9/416	79/17129	0.00012347	0.022854	ENSMUSG00000037573/ENSMUSG00000052684/ENSMUSG00000051279/ENSMUSG00000067336/ENSMUSG00000021250/ENSMUSG00000023845/ENSMUSG00000037621/ENSMUSG00000036867/ENSMUSG00000007613	Tob1/Jun/Gdf6/Bmpr2/Fos/Lnpep/Atoh8/Smad6/Tgfbr1	9
BP	GO:0002053	positive regulation of mesenchymal cell proliferation	6/416	33/17129	0.000125691	0.022854	ENSMUSG00000051367/ENSMUSG00000037169/ENSMUSG00000035133/ENSMUSG00000025856/ENSMUSG00000039476/ENSMUSG00000021994	Six1/Mycn/Arhgap5/Pdgfa/Prrx2/Wnt5a	6
BP	GO:0048562	embryonic organ morphogenesis	19/416	298/17129	0.000131936	0.0229899	ENSMUSG00000053279/ENSMUSG00000051367/ENSMUSG00000033088/ENSMUSG00000048616/ENSMUSG00000037169/ENSMUSG00000000126/ENSMUSG00000046982/ENSMUSG00000005583/ENSMUSG00000039476/ENSMUSG00000034460/ENSMUSG00000024990/ENSMUSG00000027676/ENSMUSG00000027004/ENSMUSG00000021994/ENSMUSG00000037486/ENSMUSG00000029725/ENSMUSG00000018604/ENSMUSG00000007613/ENSMUSG00000026739	Aldh1a1/Six1/Triobp/Nog/Mycn/Wnt9a/Tshz1/Mef2c/Prrx2/Six4/Rbp4/Ccdc39/Frzb/Wnt5a/Asxl2/Ppp1r35/Tbx3/Tgfbr1/Bmi1	19
BP	GO:0010634	positive regulation of epithelial cell migration	13/416	159/17129	0.000138285	0.0231323	ENSMUSG00000039087/ENSMUSG00000048373/ENSMUSG00000052684/ENSMUSG00000035133/ENSMUSG00000050965/ENSMUSG00000028434/ENSMUSG00000067336/ENSMUSG00000032487/ENSMUSG00000021994/ENSMUSG00000037621/ENSMUSG00000028017/ENSMUSG00000004698/ENSMUSG00000023951	Rreb1/Fgfbp1/Jun/Arhgap5/Prkca/Epb41l4b/Bmpr2/Ptgs2/Wnt5a/Atoh8/Egf/Hdac9/Vegfa	13
BP	GO:0048706	embryonic skeletal system development	12/416	139/17129	0.00014884	0.0232296	ENSMUSG00000051367/ENSMUSG00000048616/ENSMUSG00000037169/ENSMUSG00000000126/ENSMUSG00000005583/ENSMUSG00000039476/ENSMUSG00000034460/ENSMUSG00000024990/ENSMUSG00000021994/ENSMUSG00000037486/ENSMUSG00000007613/ENSMUSG00000026739	Six1/Nog/Mycn/Wnt9a/Mef2c/Prrx2/Six4/Rbp4/Wnt5a/Asxl2/Tgfbr1/Bmi1	12
BP	GO:0003151	outflow tract morphogenesis	9/416	81/17129	0.000149976	0.0232296	ENSMUSG00000051367/ENSMUSG00000048616/ENSMUSG00000005583/ENSMUSG00000052684/ENSMUSG00000067336/ENSMUSG00000021994/ENSMUSG00000036867/ENSMUSG00000018604/ENSMUSG00000023951	Six1/Nog/Mef2c/Jun/Bmpr2/Wnt5a/Smad6/Tbx3/Vegfa	9
BP	GO:0046661	male sex differentiation	12/416	140/17129	0.000159296	0.023792	ENSMUSG00000021589/ENSMUSG00000040268/ENSMUSG00000034460/ENSMUSG00000037992/ENSMUSG00000024990/ENSMUSG00000034926/ENSMUSG00000021994/ENSMUSG00000038203/ENSMUSG00000019230/ENSMUSG00000009628/ENSMUSG00000018604/ENSMUSG00000007613	Rhobtb3/Plekha1/Six4/Rara/Rbp4/Dhcr24/Wnt5a/Hoxa13/Lhx9/Tex15/Tbx3/Tgfbr1	12
BP	GO:0060537	muscle tissue development	25/416	464/17129	0.000181956	0.0262393	ENSMUSG00000031626/ENSMUSG00000051367/ENSMUSG00000028273/ENSMUSG00000048616/ENSMUSG00000026100/ENSMUSG00000013936/ENSMUSG00000005583/ENSMUSG00000034460/ENSMUSG00000037992/ENSMUSG00000024990/ENSMUSG00000063659/ENSMUSG00000027660/ENSMUSG00000001627/ENSMUSG00000030315/ENSMUSG00000021250/ENSMUSG00000048482/ENSMUSG00000021994/ENSMUSG00000024431/ENSMUSG00000034640/ENSMUSG00000004698/ENSMUSG00000009569/…	Sorbs2/Six1/Pdlim5/Nog/Mstn/Myl2/Mef2c/Six4/Rara/Rbp4/Zbtb18/Skil/Ifrd1/Vgll4/Fos/Bdnf/Wnt5a/Nr3c1/Tiparp/Hdac9/Mrtfb/Rps6kb1/Tbx3/Tgfbr1/Vegfa	25
BP	GO:0048704	embryonic skeletal system morphogenesis	10/416	103/17129	0.000202297	0.0275328	ENSMUSG00000051367/ENSMUSG00000048616/ENSMUSG00000037169/ENSMUSG00000000126/ENSMUSG00000005583/ENSMUSG00000039476/ENSMUSG00000034460/ENSMUSG00000037486/ENSMUSG00000007613/ENSMUSG00000026739	Six1/Nog/Mycn/Wnt9a/Mef2c/Prrx2/Six4/Asxl2/Tgfbr1/Bmi1	10
BP	GO:0048732	gland development	23/416	413/17129	0.000204093	0.0275328	ENSMUSG00000051367/ENSMUSG00000048616/ENSMUSG00000020173/ENSMUSG00000039087/ENSMUSG00000085795/ENSMUSG00000052684/ENSMUSG00000035133/ENSMUSG00000025856/ENSMUSG00000041702/ENSMUSG00000034460/ENSMUSG00000027676/ENSMUSG00000027004/ENSMUSG00000021994/ENSMUSG00000024431/ENSMUSG00000038203/ENSMUSG00000056457/ENSMUSG00000049686/ENSMUSG00000020027/ENSMUSG00000028017/ENSMUSG00000009569/ENSMUSG00000018604/…	Six1/Nog/Cobl/Rreb1/Zfp703/Jun/Arhgap5/Pdgfa/Btbd7/Six4/Ccdc39/Frzb/Wnt5a/Nr3c1/Hoxa13/Prl2c3/Orai1/Socs2/Egf/Mrtfb/Tbx3/Tgfbr1/Vegfa	23
BP	GO:0010632	regulation of epithelial cell migration	16/416	238/17129	0.000244107	0.0319017	ENSMUSG00000022018/ENSMUSG00000005583/ENSMUSG00000039087/ENSMUSG00000026883/ENSMUSG00000048373/ENSMUSG00000052684/ENSMUSG00000035133/ENSMUSG00000050965/ENSMUSG00000028434/ENSMUSG00000067336/ENSMUSG00000032487/ENSMUSG00000021994/ENSMUSG00000037621/ENSMUSG00000028017/ENSMUSG00000004698/ENSMUSG00000023951	Rgcc/Mef2c/Rreb1/Dab2ip/Fgfbp1/Jun/Arhgap5/Prkca/Epb41l4b/Bmpr2/Ptgs2/Wnt5a/Atoh8/Egf/Hdac9/Vegfa	16
BP	GO:0046460	neutral lipid biosynthetic process	7/416	53/17129	0.000278555	0.034218	ENSMUSG00000024978/ENSMUSG00000026623/ENSMUSG00000067597/ENSMUSG00000041653/ENSMUSG00000032193/ENSMUSG00000035686/ENSMUSG00000020538	Gpam/Lpgat1/Dgat2l6/Pnpla3/Ldlr/Thrsp/Srebf1	7
BP	GO:0046463	acylglycerol biosynthetic process	7/416	53/17129	0.000278555	0.034218	ENSMUSG00000024978/ENSMUSG00000026623/ENSMUSG00000067597/ENSMUSG00000041653/ENSMUSG00000032193/ENSMUSG00000035686/ENSMUSG00000020538	Gpam/Lpgat1/Dgat2l6/Pnpla3/Ldlr/Thrsp/Srebf1	7
BP	GO:1905330	regulation of morphogenesis of an epithelium	8/416	70/17129	0.000286377	0.034218	ENSMUSG00000051367/ENSMUSG00000048616/ENSMUSG00000025856/ENSMUSG00000041702/ENSMUSG00000034460/ENSMUSG00000021994/ENSMUSG00000028017/ENSMUSG00000023951	Six1/Nog/Pdgfa/Btbd7/Six4/Wnt5a/Egf/Vegfa	8
BP	GO:0061448	connective tissue development	18/416	294/17129	0.000323159	0.0375403	ENSMUSG00000021390/ENSMUSG00000048616/ENSMUSG00000037169/ENSMUSG00000000126/ENSMUSG00000005583/ENSMUSG00000051279/ENSMUSG00000039476/ENSMUSG00000037992/ENSMUSG00000050965/ENSMUSG00000028195/ENSMUSG00000067336/ENSMUSG00000027004/ENSMUSG00000021994/ENSMUSG00000050332/ENSMUSG00000027274/ENSMUSG00000027544/ENSMUSG00000007613/ENSMUSG00000019997	Ogn/Nog/Mycn/Wnt9a/Mef2c/Gdf6/Prrx2/Rara/Prkca/Ccn1/Bmpr2/Frzb/Wnt5a/Amer1/Mkks/Nfatc2/Tgfbr1/Ccn2	18
BP	GO:0060411	cardiac septum morphogenesis	8/416	72/17129	0.000348103	0.039013	ENSMUSG00000048616/ENSMUSG00000028195/ENSMUSG00000067336/ENSMUSG00000021994/ENSMUSG00000036867/ENSMUSG00000018604/ENSMUSG00000048109/ENSMUSG00000007613	Nog/Ccn1/Bmpr2/Wnt5a/Smad6/Tbx3/Rbm15/Tgfbr1	8
BP	GO:0030879	mammary gland development	11/416	131/17129	0.000354494	0.039013	ENSMUSG00000039087/ENSMUSG00000085795/ENSMUSG00000035133/ENSMUSG00000021994/ENSMUSG00000024431/ENSMUSG00000056457/ENSMUSG00000049686/ENSMUSG00000020027/ENSMUSG00000028017/ENSMUSG00000018604/ENSMUSG00000023951	Rreb1/Zfp703/Arhgap5/Wnt5a/Nr3c1/Prl2c3/Orai1/Socs2/Egf/Tbx3/Vegfa	11
BP	GO:0051451	myoblast migration	4/416	15/17129	0.000378418	0.040578	ENSMUSG00000051367/ENSMUSG00000026100/ENSMUSG00000034460/ENSMUSG00000021215	Six1/Mstn/Six4/Net1	4
BP	GO:0014706	striated muscle tissue development	17/416	275/17129	0.000421033	0.044019	ENSMUSG00000031626/ENSMUSG00000028273/ENSMUSG00000048616/ENSMUSG00000013936/ENSMUSG00000005583/ENSMUSG00000037992/ENSMUSG00000024990/ENSMUSG00000001627/ENSMUSG00000030315/ENSMUSG00000048482/ENSMUSG00000021994/ENSMUSG00000024431/ENSMUSG00000004698/ENSMUSG00000009569/ENSMUSG00000018604/ENSMUSG00000007613/ENSMUSG00000023951	Sorbs2/Pdlim5/Nog/Myl2/Mef2c/Rara/Rbp4/Ifrd1/Vgll4/Bdnf/Wnt5a/Nr3c1/Hdac9/Mrtfb/Tbx3/Tgfbr1/Vegfa	17
BP	GO:0003231	cardiac ventricle development	11/416	135/17129	0.000458717	0.0464214	ENSMUSG00000048616/ENSMUSG00000013936/ENSMUSG00000005583/ENSMUSG00000028195/ENSMUSG00000067336/ENSMUSG00000021994/ENSMUSG00000038203/ENSMUSG00000036867/ENSMUSG00000018604/ENSMUSG00000048109/ENSMUSG00000007613	Nog/Myl2/Mef2c/Ccn1/Bmpr2/Wnt5a/Hoxa13/Smad6/Tbx3/Rbm15/Tgfbr1	11
BP	GO:0003205	cardiac chamber development	13/416	180/17129	0.000466212	0.0464214	ENSMUSG00000048616/ENSMUSG00000013936/ENSMUSG00000005583/ENSMUSG00000022893/ENSMUSG00000028195/ENSMUSG00000024990/ENSMUSG00000067336/ENSMUSG00000021994/ENSMUSG00000038203/ENSMUSG00000036867/ENSMUSG00000018604/ENSMUSG00000048109/ENSMUSG00000007613	Nog/Myl2/Mef2c/Adamts1/Ccn1/Rbp4/Bmpr2/Wnt5a/Hoxa13/Smad6/Tbx3/Rbm15/Tgfbr1	13
BP	GO:0010464	regulation of mesenchymal cell proliferation	6/416	42/17129	0.000495155	0.0479098	ENSMUSG00000051367/ENSMUSG00000037169/ENSMUSG00000035133/ENSMUSG00000025856/ENSMUSG00000039476/ENSMUSG00000021994	Six1/Mycn/Arhgap5/Pdgfa/Prrx2/Wnt5a	6
BP	GO:0060037	pharyngeal system development	5/416	28/17129	0.00051106	0.0479098	ENSMUSG00000051367/ENSMUSG00000048616/ENSMUSG00000034460/ENSMUSG00000067336/ENSMUSG00000007613	Six1/Nog/Six4/Bmpr2/Tgfbr1	5
BP	GO:0001935	endothelial cell proliferation	12/416	159/17129	0.000515529	0.0479098	ENSMUSG00000022018/ENSMUSG00000005583/ENSMUSG00000048373/ENSMUSG00000052684/ENSMUSG00000050965/ENSMUSG00000067336/ENSMUSG00000021994/ENSMUSG00000004040/ENSMUSG00000037621/ENSMUSG00000028017/ENSMUSG00000007613/ENSMUSG00000023951	Rgcc/Mef2c/Fgfbp1/Jun/Prkca/Bmpr2/Wnt5a/Stat3/Atoh8/Egf/Tgfbr1/Vegfa	12
BP	GO:0045787	positive regulation of cell cycle	19/416	333/17129	0.000534266	0.0485718	ENSMUSG00000022018/ENSMUSG00000022893/ENSMUSG00000044847/ENSMUSG00000020390/ENSMUSG00000037992/ENSMUSG00000050965/ENSMUSG00000032435/ENSMUSG00000002055/ENSMUSG00000032315/ENSMUSG00000034653/ENSMUSG00000021994/ENSMUSG00000022292/ENSMUSG00000038203/ENSMUSG00000029725/ENSMUSG00000028017/ENSMUSG00000032113/ENSMUSG00000020516/ENSMUSG00000018604/ENSMUSG00000019997	Rgcc/Adamts1/Lsm11/Ube2b/Rara/Prkca/Dync1li1/Spag5/Cyp1a1/Ythdc2/Wnt5a/Rrm2b/Hoxa13/Ppp1r35/Egf/Chek1/Rps6kb1/Tbx3/Ccn2	19
