# Supplementary material for: Low‐dose lithium supplementation promotes musculoskeletal and metabolic health in ovariectomized female mice
Source: J Physiol. 2026 Jan 8;604(7):2845–66. doi: 10.1113/JP289990 (PMC13039252; doi:10.1113/JP289990)
Supplement: Supplementary file 3 — Supplementary Dataset 2 [file TJP-604-2845-s002.xlsx]

## Sheet: OVXLivsOVX.up_GOenrich_signific
Category	GOID	Description	GeneRatio	BgRatio	pvalue	padj	geneID	geneName	Count
BP	GO:0030239	myofibril assembly	21/582	71/17143	1.10358e-14	4.69885e-11	ENSMUSG00000052374/ENSMUSG00000028116/ENSMUSG00000027861/ENSMUSG00000029683/ENSMUSG00000021798/ENSMUSG00000007122/ENSMUSG00000068614/ENSMUSG00000013936/ENSMUSG00000044086/ENSMUSG00000051747/ENSMUSG00000062929/ENSMUSG00000064179/ENSMUSG00000053093/ENSMUSG00000020900/ENSMUSG00000034460/ENSMUSG00000005583/ENSMUSG00000020612/ENSMUSG00000068699/ENSMUSG00000049134/ENSMUSG00000010175/ENSMUSG00000067653	Actn2/Myoz2/Casq2/Lmod2/Ldb3/Casq1/Actc1/Myl2/Lmod3/Ttn/Cfl2/Tnnt1/Myh7/Myh10/Six4/Mef2c/Prkar1a/Flnc/Nrap/Prox1/Ankrd23	21
BP	GO:0055002	striated muscle cell development	21/582	74/17143	2.77638e-14	4.69885e-11	ENSMUSG00000052374/ENSMUSG00000028116/ENSMUSG00000027861/ENSMUSG00000029683/ENSMUSG00000021798/ENSMUSG00000007122/ENSMUSG00000068614/ENSMUSG00000013936/ENSMUSG00000044086/ENSMUSG00000051747/ENSMUSG00000062929/ENSMUSG00000064179/ENSMUSG00000053093/ENSMUSG00000020900/ENSMUSG00000034460/ENSMUSG00000005583/ENSMUSG00000020612/ENSMUSG00000068699/ENSMUSG00000049134/ENSMUSG00000010175/ENSMUSG00000067653	Actn2/Myoz2/Casq2/Lmod2/Ldb3/Casq1/Actc1/Myl2/Lmod3/Ttn/Cfl2/Tnnt1/Myh7/Myh10/Six4/Mef2c/Prkar1a/Flnc/Nrap/Prox1/Ankrd23	21
BP	GO:0006936	muscle contraction	41/582	302/17143	3.20595e-14	4.69885e-11	ENSMUSG00000026576/ENSMUSG00000028464/ENSMUSG00000052374/ENSMUSG00000027940/ENSMUSG00000033196/ENSMUSG00000027861/ENSMUSG00000059741/ENSMUSG00000029683/ENSMUSG00000050965/ENSMUSG00000061603/ENSMUSG00000007122/ENSMUSG00000068614/ENSMUSG00000013936/ENSMUSG00000074652/ENSMUSG00000044086/ENSMUSG00000029467/ENSMUSG00000051747/ENSMUSG00000052920/ENSMUSG00000026418/ENSMUSG00000064179/ENSMUSG00000027665/…	Atp1b1/Tpm2/Actn2/Tpm3/Myh2/Casq2/Myl3/Lmod2/Prkca/Akap6/Casq1/Actc1/Myl2/Myh7b/Lmod3/Atp2a2/Ttn/Prkg1/Tnni1/Tnnt1/Pik3ca/Myh7/Pde4b/Tpm3-rs7/Mybpc1/Kcnj2/Kcnma1/Myh3/Rock2/Tnnc1/Zdhhc21/Kbtbd13/Srsf1/Dsc2/Adrb2/Ank2/Camk2d/Myl6b/F2r/Chrna1/Ptgs2	41
BP	GO:0003012	muscle system process	48/582	416/17143	1.08362e-13	1.19117e-10	ENSMUSG00000026576/ENSMUSG00000028464/ENSMUSG00000052374/ENSMUSG00000028116/ENSMUSG00000055320/ENSMUSG00000027940/ENSMUSG00000033196/ENSMUSG00000057604/ENSMUSG00000027861/ENSMUSG00000059741/ENSMUSG00000029683/ENSMUSG00000050965/ENSMUSG00000061603/ENSMUSG00000007122/ENSMUSG00000068614/ENSMUSG00000013936/ENSMUSG00000074652/ENSMUSG00000044086/ENSMUSG00000029467/ENSMUSG00000051747/ENSMUSG00000052920/…	Atp1b1/Tpm2/Actn2/Myoz2/Tead1/Tpm3/Myh2/Lmcd1/Casq2/Myl3/Lmod2/Prkca/Akap6/Casq1/Actc1/Myl2/Myh7b/Lmod3/Atp2a2/Ttn/Prkg1/Mstn/Tnni1/Tnnt1/Pik3ca/Myh7/Pde4b/Mef2c/Tpm3-rs7/Mybpc1/Kcnj2/Kcnma1/Myh3/Rock2/Tnnc1/Zdhhc21/Adk/Sln/Kbtbd13/Srsf1/Dsc2/Adrb2/Ank2/Camk2d/Myl6b/F2r/Chrna1/Ptgs2	48
BP	GO:0055001	muscle cell development	34/582	223/17143	1.79849e-13	1.58159e-10	ENSMUSG00000052374/ENSMUSG00000028116/ENSMUSG00000027861/ENSMUSG00000029683/ENSMUSG00000021798/ENSMUSG00000004698/ENSMUSG00000022951/ENSMUSG00000061603/ENSMUSG00000007122/ENSMUSG00000068614/ENSMUSG00000013936/ENSMUSG00000044086/ENSMUSG00000029467/ENSMUSG00000051747/ENSMUSG00000062929/ENSMUSG00000064179/ENSMUSG00000053093/ENSMUSG00000008136/ENSMUSG00000020900/ENSMUSG00000023951/ENSMUSG00000034460/…	Actn2/Myoz2/Casq2/Lmod2/Ldb3/Hdac9/Rcan1/Akap6/Casq1/Actc1/Myl2/Lmod3/Atp2a2/Ttn/Cfl2/Tnnt1/Myh7/Fhl2/Myh10/Vegfa/Six4/Mef2c/Sypl2/Prkar1a/Flnc/Nrap/Pitx2/Prox1/Bmpr1a/Ankrd23/Zmpste24/Smad6/Ank2/Camk2d	34
BP	GO:0042692	muscle cell differentiation	48/582	448/17143	1.70577e-12	1.25004e-09	ENSMUSG00000025172/ENSMUSG00000052374/ENSMUSG00000028116/ENSMUSG00000027861/ENSMUSG00000029683/ENSMUSG00000041075/ENSMUSG00000021798/ENSMUSG00000004698/ENSMUSG00000022951/ENSMUSG00000061603/ENSMUSG00000051910/ENSMUSG00000062078/ENSMUSG00000007122/ENSMUSG00000068614/ENSMUSG00000013936/ENSMUSG00000044086/ENSMUSG00000029467/ENSMUSG00000051747/ENSMUSG00000062929/ENSMUSG00000064179/ENSMUSG00000038132/…	Ankrd2/Actn2/Myoz2/Casq2/Lmod2/Fzd7/Ldb3/Hdac9/Rcan1/Akap6/Sox6/Qk/Casq1/Actc1/Myl2/Lmod3/Atp2a2/Ttn/Cfl2/Tnnt1/Rbm24/Spag9/Myh7/Fhl2/Myh10/Vegfa/Six4/Mef2c/Sypl2/Mrtfa/Prkar1a/Ifrd1/Flnc/Nrap/Dusp29/Pitx2/Prox1/Bmpr1a/Neu2/Neo1/Ankrd23/Acvr1/Zmpste24/Smad6/Rbpj/Ank2/Camk2d/Bmpr2	48
BP	GO:0045214	sarcomere organization	16/582	49/17143	3.00934e-12	1.89029e-09	ENSMUSG00000052374/ENSMUSG00000028116/ENSMUSG00000027861/ENSMUSG00000029683/ENSMUSG00000021798/ENSMUSG00000007122/ENSMUSG00000051747/ENSMUSG00000062929/ENSMUSG00000064179/ENSMUSG00000053093/ENSMUSG00000034460/ENSMUSG00000005583/ENSMUSG00000020612/ENSMUSG00000068699/ENSMUSG00000010175/ENSMUSG00000067653	Actn2/Myoz2/Casq2/Lmod2/Ldb3/Casq1/Ttn/Cfl2/Tnnt1/Myh7/Six4/Mef2c/Prkar1a/Flnc/Prox1/Ankrd23	16
BP	GO:0051146	striated muscle cell differentiation	39/582	329/17143	1.044e-11	5.73809e-09	ENSMUSG00000025172/ENSMUSG00000052374/ENSMUSG00000028116/ENSMUSG00000027861/ENSMUSG00000029683/ENSMUSG00000041075/ENSMUSG00000021798/ENSMUSG00000004698/ENSMUSG00000022951/ENSMUSG00000061603/ENSMUSG00000051910/ENSMUSG00000007122/ENSMUSG00000068614/ENSMUSG00000013936/ENSMUSG00000044086/ENSMUSG00000051747/ENSMUSG00000062929/ENSMUSG00000064179/ENSMUSG00000038132/ENSMUSG00000020859/ENSMUSG00000053093/…	Ankrd2/Actn2/Myoz2/Casq2/Lmod2/Fzd7/Ldb3/Hdac9/Rcan1/Akap6/Sox6/Casq1/Actc1/Myl2/Lmod3/Ttn/Cfl2/Tnnt1/Rbm24/Spag9/Myh7/Fhl2/Myh10/Vegfa/Six4/Mef2c/Prkar1a/Flnc/Nrap/Pitx2/Prox1/Bmpr1a/Neu2/Neo1/Ankrd23/Acvr1/Zmpste24/Rbpj/Camk2d	39
BP	GO:0090257	regulation of muscle system process	32/582	246/17143	7.02133e-11	3.43031e-08	ENSMUSG00000026576/ENSMUSG00000055320/ENSMUSG00000057604/ENSMUSG00000027861/ENSMUSG00000059741/ENSMUSG00000050965/ENSMUSG00000061603/ENSMUSG00000007122/ENSMUSG00000074652/ENSMUSG00000029467/ENSMUSG00000051747/ENSMUSG00000052920/ENSMUSG00000026100/ENSMUSG00000026418/ENSMUSG00000064179/ENSMUSG00000053093/ENSMUSG00000028525/ENSMUSG00000005583/ENSMUSG00000041695/ENSMUSG00000063142/ENSMUSG00000020580/…	Atp1b1/Tead1/Lmcd1/Casq2/Myl3/Prkca/Akap6/Casq1/Myh7b/Atp2a2/Ttn/Prkg1/Mstn/Tnni1/Tnnt1/Myh7/Pde4b/Mef2c/Kcnj2/Kcnma1/Rock2/Tnnc1/Zdhhc21/Adk/Sln/Kbtbd13/Dsc2/Adrb2/Ank2/Camk2d/F2r/Ptgs2	32
BP	GO:0006941	striated muscle contraction	26/582	170/17143	1.22e-10	5.36435e-08	ENSMUSG00000026576/ENSMUSG00000027861/ENSMUSG00000059741/ENSMUSG00000061603/ENSMUSG00000007122/ENSMUSG00000068614/ENSMUSG00000013936/ENSMUSG00000074652/ENSMUSG00000044086/ENSMUSG00000029467/ENSMUSG00000051747/ENSMUSG00000026418/ENSMUSG00000064179/ENSMUSG00000027665/ENSMUSG00000053093/ENSMUSG00000028525/ENSMUSG00000041695/ENSMUSG00000020908/ENSMUSG00000091898/ENSMUSG00000054978/ENSMUSG00000018379/…	Atp1b1/Casq2/Myl3/Akap6/Casq1/Actc1/Myl2/Myh7b/Lmod3/Atp2a2/Ttn/Tnni1/Tnnt1/Pik3ca/Myh7/Pde4b/Kcnj2/Myh3/Tnnc1/Kbtbd13/Srsf1/Dsc2/Adrb2/Ank2/Camk2d/Chrna1	26
BP	GO:0090075	relaxation of muscle	12/582	35/17143	8.55889e-10	3.42122e-07	ENSMUSG00000026576/ENSMUSG00000061603/ENSMUSG00000029467/ENSMUSG00000051747/ENSMUSG00000052920/ENSMUSG00000027665/ENSMUSG00000028525/ENSMUSG00000041695/ENSMUSG00000063142/ENSMUSG00000042045/ENSMUSG00000054978/ENSMUSG00000053819	Atp1b1/Akap6/Atp2a2/Ttn/Prkg1/Pik3ca/Pde4b/Kcnj2/Kcnma1/Sln/Kbtbd13/Camk2d	12
BP	GO:0010927	cellular component assembly involved in morphogenesis	21/582	130/17143	2.71944e-09	9.9645e-07	ENSMUSG00000052374/ENSMUSG00000028116/ENSMUSG00000027861/ENSMUSG00000029683/ENSMUSG00000021798/ENSMUSG00000007122/ENSMUSG00000068614/ENSMUSG00000013936/ENSMUSG00000044086/ENSMUSG00000051747/ENSMUSG00000062929/ENSMUSG00000064179/ENSMUSG00000053093/ENSMUSG00000020900/ENSMUSG00000034460/ENSMUSG00000005583/ENSMUSG00000020612/ENSMUSG00000068699/ENSMUSG00000049134/ENSMUSG00000010175/ENSMUSG00000067653	Actn2/Myoz2/Casq2/Lmod2/Ldb3/Casq1/Actc1/Myl2/Lmod3/Ttn/Cfl2/Tnnt1/Myh7/Myh10/Six4/Mef2c/Prkar1a/Flnc/Nrap/Prox1/Ankrd23	21
BP	GO:0060537	muscle tissue development	43/582	467/17143	3.0493e-09	1.03137e-06	ENSMUSG00000025172/ENSMUSG00000052374/ENSMUSG00000028116/ENSMUSG00000059741/ENSMUSG00000041075/ENSMUSG00000004698/ENSMUSG00000022951/ENSMUSG00000061603/ENSMUSG00000051910/ENSMUSG00000068614/ENSMUSG00000013936/ENSMUSG00000044086/ENSMUSG00000051747/ENSMUSG00000026100/ENSMUSG00000062929/ENSMUSG00000063659/ENSMUSG00000026418/ENSMUSG00000038132/ENSMUSG00000053093/ENSMUSG00000008136/ENSMUSG00000020900/…	Ankrd2/Actn2/Myoz2/Myl3/Fzd7/Hdac9/Rcan1/Akap6/Sox6/Actc1/Myl2/Lmod3/Ttn/Mstn/Cfl2/Zbtb18/Tnni1/Rbm24/Myh7/Fhl2/Myh10/Nr1d2/Lrp6/Vegfa/Six4/Mef2c/Ppargc1a/Prkar1a/Ifrd1/Nrap/Pitx2/Prox1/Bmpr1a/Tgfbr1/Tnnc1/Acvr1/Zmpste24/Rbpj/Vgll2/Adrb2/Camk2d/Myl6b/Chrna1	43
BP	GO:0031032	actomyosin structure organization	27/582	213/17143	3.88392e-09	1.21983e-06	ENSMUSG00000052374/ENSMUSG00000028116/ENSMUSG00000055044/ENSMUSG00000027861/ENSMUSG00000029683/ENSMUSG00000021798/ENSMUSG00000007122/ENSMUSG00000068614/ENSMUSG00000013936/ENSMUSG00000044086/ENSMUSG00000051747/ENSMUSG00000062929/ENSMUSG00000064179/ENSMUSG00000053093/ENSMUSG00000020900/ENSMUSG00000034460/ENSMUSG00000005583/ENSMUSG00000020612/ENSMUSG00000068699/ENSMUSG00000049134/ENSMUSG00000010175/…	Actn2/Myoz2/Pdlim1/Casq2/Lmod2/Ldb3/Casq1/Actc1/Myl2/Lmod3/Ttn/Cfl2/Tnnt1/Myh7/Myh10/Six4/Mef2c/Prkar1a/Flnc/Nrap/Prox1/Tgfbr1/Ankrd23/Rock2/Trpm7/Epb41l4b/Sorbs1	27
BP	GO:0006937	regulation of muscle contraction	22/582	155/17143	1.35663e-08	3.97674e-06	ENSMUSG00000026576/ENSMUSG00000027861/ENSMUSG00000059741/ENSMUSG00000050965/ENSMUSG00000061603/ENSMUSG00000007122/ENSMUSG00000074652/ENSMUSG00000029467/ENSMUSG00000052920/ENSMUSG00000064179/ENSMUSG00000053093/ENSMUSG00000028525/ENSMUSG00000041695/ENSMUSG00000063142/ENSMUSG00000091898/ENSMUSG00000028403/ENSMUSG00000054978/ENSMUSG00000024331/ENSMUSG00000045730/ENSMUSG00000032826/ENSMUSG00000048376/…	Atp1b1/Casq2/Myl3/Prkca/Akap6/Casq1/Myh7b/Atp2a2/Prkg1/Tnnt1/Myh7/Pde4b/Kcnj2/Kcnma1/Tnnc1/Zdhhc21/Kbtbd13/Dsc2/Adrb2/Ank2/F2r/Ptgs2	22
BP	GO:0055119	relaxation of cardiac muscle	8/582	16/17143	1.70252e-08	4.67874e-06	ENSMUSG00000026576/ENSMUSG00000061603/ENSMUSG00000029467/ENSMUSG00000051747/ENSMUSG00000027665/ENSMUSG00000028525/ENSMUSG00000041695/ENSMUSG00000053819	Atp1b1/Akap6/Atp2a2/Ttn/Pik3ca/Pde4b/Kcnj2/Camk2d	8
BP	GO:0060047	heart contraction	26/582	218/17143	2.70929e-08	7.0075e-06	ENSMUSG00000026576/ENSMUSG00000027861/ENSMUSG00000059741/ENSMUSG00000050965/ENSMUSG00000061603/ENSMUSG00000068614/ENSMUSG00000013936/ENSMUSG00000019787/ENSMUSG00000074652/ENSMUSG00000029467/ENSMUSG00000051747/ENSMUSG00000062373/ENSMUSG00000026418/ENSMUSG00000027665/ENSMUSG00000037010/ENSMUSG00000053093/ENSMUSG00000028525/ENSMUSG00000041695/ENSMUSG00000031737/ENSMUSG00000091898/ENSMUSG00000043207/…	Atp1b1/Casq2/Myl3/Prkca/Akap6/Actc1/Myl2/Trdn/Myh7b/Atp2a2/Ttn/Tmem65/Tnni1/Pik3ca/Apln/Myh7/Pde4b/Kcnj2/Irx5/Tnnc1/Zmpste24/Srsf1/Dsc2/Adrb2/Ank2/Camk2d	26
BP	GO:0060048	cardiac muscle contraction	19/582	126/17143	4.90692e-08	1.19865e-05	ENSMUSG00000026576/ENSMUSG00000027861/ENSMUSG00000059741/ENSMUSG00000061603/ENSMUSG00000068614/ENSMUSG00000013936/ENSMUSG00000074652/ENSMUSG00000029467/ENSMUSG00000051747/ENSMUSG00000026418/ENSMUSG00000027665/ENSMUSG00000053093/ENSMUSG00000028525/ENSMUSG00000041695/ENSMUSG00000091898/ENSMUSG00000018379/ENSMUSG00000024331/ENSMUSG00000032826/ENSMUSG00000053819	Atp1b1/Casq2/Myl3/Akap6/Actc1/Myl2/Myh7b/Atp2a2/Ttn/Tnni1/Pik3ca/Myh7/Pde4b/Kcnj2/Tnnc1/Srsf1/Dsc2/Ank2/Camk2d	19
BP	GO:0003205	cardiac chamber development	23/582	182/17143	5.88255e-08	1.36135e-05	ENSMUSG00000059741/ENSMUSG00000013936/ENSMUSG00000062373/ENSMUSG00000026418/ENSMUSG00000028195/ENSMUSG00000053093/ENSMUSG00000008136/ENSMUSG00000020900/ENSMUSG00000030201/ENSMUSG00000005583/ENSMUSG00000028023/ENSMUSG00000010175/ENSMUSG00000021796/ENSMUSG00000007613/ENSMUSG00000037236/ENSMUSG00000091898/ENSMUSG00000026836/ENSMUSG00000043207/ENSMUSG00000022893/ENSMUSG00000036867/ENSMUSG00000039191/…	Myl3/Myl2/Tmem65/Tnni1/Ccn1/Myh7/Fhl2/Myh10/Lrp6/Mef2c/Pitx2/Prox1/Bmpr1a/Tgfbr1/Matr3/Tnnc1/Acvr1/Zmpste24/Adamts1/Smad6/Rbpj/Ank2/Bmpr2	23
BP	GO:0003015	heart process	26/582	230/17143	8.10797e-08	1.78254e-05	ENSMUSG00000026576/ENSMUSG00000027861/ENSMUSG00000059741/ENSMUSG00000050965/ENSMUSG00000061603/ENSMUSG00000068614/ENSMUSG00000013936/ENSMUSG00000019787/ENSMUSG00000074652/ENSMUSG00000029467/ENSMUSG00000051747/ENSMUSG00000062373/ENSMUSG00000026418/ENSMUSG00000027665/ENSMUSG00000037010/ENSMUSG00000053093/ENSMUSG00000028525/ENSMUSG00000041695/ENSMUSG00000031737/ENSMUSG00000091898/ENSMUSG00000043207/…	Atp1b1/Casq2/Myl3/Prkca/Akap6/Actc1/Myl2/Trdn/Myh7b/Atp2a2/Ttn/Tmem65/Tnni1/Pik3ca/Apln/Myh7/Pde4b/Kcnj2/Irx5/Tnnc1/Zmpste24/Srsf1/Dsc2/Adrb2/Ank2/Camk2d	26
BP	GO:0007517	muscle organ development	33/582	349/17143	1.17046e-07	2.45072e-05	ENSMUSG00000025172/ENSMUSG00000028116/ENSMUSG00000059741/ENSMUSG00000004698/ENSMUSG00000022951/ENSMUSG00000042686/ENSMUSG00000068614/ENSMUSG00000013936/ENSMUSG00000025103/ENSMUSG00000023092/ENSMUSG00000032060/ENSMUSG00000044086/ENSMUSG00000051747/ENSMUSG00000026100/ENSMUSG00000062929/ENSMUSG00000063659/ENSMUSG00000026418/ENSMUSG00000038132/ENSMUSG00000053093/ENSMUSG00000021775/ENSMUSG00000030201/…	Ankrd2/Myoz2/Myl3/Hdac9/Rcan1/Jph1/Actc1/Myl2/Btbd1/Fhl1/Cryab/Lmod3/Ttn/Mstn/Cfl2/Zbtb18/Tnni1/Rbm24/Myh7/Nr1d2/Lrp6/Six4/Mef2c/Pitx2/Prox1/Bmpr1a/Tgfbr1/Tnnc1/Rbpj/Vgll2/Adrb2/Myl6b/Chrna1	33
BP	GO:0008015	blood circulation	40/582	480/17143	1.67871e-07	3.35513e-05	ENSMUSG00000026576/ENSMUSG00000027861/ENSMUSG00000059741/ENSMUSG00000050965/ENSMUSG00000061603/ENSMUSG00000068614/ENSMUSG00000013936/ENSMUSG00000019787/ENSMUSG00000074652/ENSMUSG00000029467/ENSMUSG00000051747/ENSMUSG00000052920/ENSMUSG00000062373/ENSMUSG00000026418/ENSMUSG00000027665/ENSMUSG00000037010/ENSMUSG00000053093/ENSMUSG00000028525/ENSMUSG00000023951/ENSMUSG00000062960/ENSMUSG00000041695/…	Atp1b1/Casq2/Myl3/Prkca/Akap6/Actc1/Myl2/Trdn/Myh7b/Atp2a2/Ttn/Prkg1/Tmem65/Tnni1/Pik3ca/Apln/Myh7/Pde4b/Vegfa/Kdr/Kcnj2/Kcnma1/Rock2/Irx5/Tnnc1/Zdhhc21/Ddah1/Zmpste24/Smad6/Nav2/Srsf1/Dsc2/Adrb2/Ank2/P2ry2/Camk2d/F2r/Lnpep/Bmpr2/Ptgs2	40
BP	GO:0003231	cardiac ventricle development	19/582	137/17143	1.91813e-07	3.66696e-05	ENSMUSG00000059741/ENSMUSG00000013936/ENSMUSG00000062373/ENSMUSG00000026418/ENSMUSG00000028195/ENSMUSG00000053093/ENSMUSG00000030201/ENSMUSG00000005583/ENSMUSG00000028023/ENSMUSG00000010175/ENSMUSG00000021796/ENSMUSG00000007613/ENSMUSG00000037236/ENSMUSG00000091898/ENSMUSG00000026836/ENSMUSG00000043207/ENSMUSG00000036867/ENSMUSG00000039191/ENSMUSG00000067336	Myl3/Myl2/Tmem65/Tnni1/Ccn1/Myh7/Lrp6/Mef2c/Pitx2/Prox1/Bmpr1a/Tgfbr1/Matr3/Tnnc1/Acvr1/Zmpste24/Smad6/Rbpj/Bmpr2	19
BP	GO:0055008	cardiac muscle tissue morphogenesis	13/582	66/17143	2.7293e-07	4.90756e-05	ENSMUSG00000059741/ENSMUSG00000068614/ENSMUSG00000013936/ENSMUSG00000051747/ENSMUSG00000026418/ENSMUSG00000053093/ENSMUSG00000030201/ENSMUSG00000028023/ENSMUSG00000010175/ENSMUSG00000021796/ENSMUSG00000007613/ENSMUSG00000091898/ENSMUSG00000039191	Myl3/Actc1/Myl2/Ttn/Tnni1/Myh7/Lrp6/Pitx2/Prox1/Bmpr1a/Tgfbr1/Tnnc1/Rbpj	13
BP	GO:0014883	transition between fast and slow fiber	6/582	10/17143	2.79029e-07	4.90756e-05	ENSMUSG00000055320/ENSMUSG00000029467/ENSMUSG00000026418/ENSMUSG00000064179/ENSMUSG00000053093/ENSMUSG00000091898	Tead1/Atp2a2/Tnni1/Tnnt1/Myh7/Tnnc1	6
BP	GO:0014706	striated muscle tissue development	28/582	278/17143	2.97128e-07	5.02489e-05	ENSMUSG00000052374/ENSMUSG00000059741/ENSMUSG00000041075/ENSMUSG00000004698/ENSMUSG00000061603/ENSMUSG00000051910/ENSMUSG00000068614/ENSMUSG00000013936/ENSMUSG00000051747/ENSMUSG00000026418/ENSMUSG00000053093/ENSMUSG00000008136/ENSMUSG00000020900/ENSMUSG00000030201/ENSMUSG00000023951/ENSMUSG00000005583/ENSMUSG00000020612/ENSMUSG00000001627/ENSMUSG00000049134/ENSMUSG00000028023/ENSMUSG00000010175/…	Actn2/Myl3/Fzd7/Hdac9/Akap6/Sox6/Actc1/Myl2/Ttn/Tnni1/Myh7/Fhl2/Myh10/Lrp6/Vegfa/Mef2c/Prkar1a/Ifrd1/Nrap/Pitx2/Prox1/Bmpr1a/Tgfbr1/Tnnc1/Acvr1/Zmpste24/Rbpj/Camk2d	28
BP	GO:0003007	heart morphogenesis	27/582	267/17143	4.46655e-07	7.27387e-05	ENSMUSG00000055320/ENSMUSG00000059741/ENSMUSG00000068614/ENSMUSG00000013936/ENSMUSG00000051747/ENSMUSG00000026418/ENSMUSG00000005534/ENSMUSG00000028195/ENSMUSG00000053093/ENSMUSG00000008136/ENSMUSG00000030201/ENSMUSG00000023951/ENSMUSG00000005583/ENSMUSG00000028023/ENSMUSG00000073733/ENSMUSG00000010175/ENSMUSG00000021796/ENSMUSG00000007613/ENSMUSG00000091898/ENSMUSG00000052684/ENSMUSG00000037369/…	Tead1/Myl3/Actc1/Myl2/Ttn/Tnni1/Insr/Ccn1/Myh7/Fhl2/Lrp6/Vegfa/Mef2c/Pitx2/Cplane2/Prox1/Bmpr1a/Tgfbr1/Tnnc1/Jun/Kdm6a/Acvr1/Zmpste24/Adamts1/Smad6/Rbpj/Bmpr2	27
BP	GO:0055007	cardiac muscle cell differentiation	19/582	146/17143	5.26223e-07	8.26358e-05	ENSMUSG00000052374/ENSMUSG00000041075/ENSMUSG00000061603/ENSMUSG00000051910/ENSMUSG00000068614/ENSMUSG00000013936/ENSMUSG00000051747/ENSMUSG00000008136/ENSMUSG00000020900/ENSMUSG00000023951/ENSMUSG00000005583/ENSMUSG00000049134/ENSMUSG00000028023/ENSMUSG00000010175/ENSMUSG00000021796/ENSMUSG00000026836/ENSMUSG00000043207/ENSMUSG00000039191/ENSMUSG00000053819	Actn2/Fzd7/Akap6/Sox6/Actc1/Myl2/Ttn/Fhl2/Myh10/Vegfa/Mef2c/Nrap/Pitx2/Prox1/Bmpr1a/Acvr1/Zmpste24/Rbpj/Camk2d	19
BP	GO:0003206	cardiac chamber morphogenesis	18/582	134/17143	6.50985e-07	9.87028e-05	ENSMUSG00000059741/ENSMUSG00000013936/ENSMUSG00000026418/ENSMUSG00000028195/ENSMUSG00000053093/ENSMUSG00000008136/ENSMUSG00000030201/ENSMUSG00000005583/ENSMUSG00000028023/ENSMUSG00000010175/ENSMUSG00000021796/ENSMUSG00000007613/ENSMUSG00000091898/ENSMUSG00000026836/ENSMUSG00000022893/ENSMUSG00000036867/ENSMUSG00000039191/ENSMUSG00000067336	Myl3/Myl2/Tnni1/Ccn1/Myh7/Fhl2/Lrp6/Mef2c/Pitx2/Prox1/Bmpr1a/Tgfbr1/Tnnc1/Acvr1/Adamts1/Smad6/Rbpj/Bmpr2	18
BP	GO:0048738	cardiac muscle tissue development	26/582	257/17143	7.23108e-07	0.000105984	ENSMUSG00000052374/ENSMUSG00000059741/ENSMUSG00000041075/ENSMUSG00000061603/ENSMUSG00000051910/ENSMUSG00000068614/ENSMUSG00000013936/ENSMUSG00000051747/ENSMUSG00000026418/ENSMUSG00000053093/ENSMUSG00000008136/ENSMUSG00000020900/ENSMUSG00000030201/ENSMUSG00000023951/ENSMUSG00000005583/ENSMUSG00000020612/ENSMUSG00000049134/ENSMUSG00000028023/ENSMUSG00000010175/ENSMUSG00000021796/ENSMUSG00000007613/…	Actn2/Myl3/Fzd7/Akap6/Sox6/Actc1/Myl2/Ttn/Tnni1/Myh7/Fhl2/Myh10/Lrp6/Vegfa/Mef2c/Prkar1a/Nrap/Pitx2/Prox1/Bmpr1a/Tgfbr1/Tnnc1/Acvr1/Zmpste24/Rbpj/Camk2d	26
BP	GO:0070252	actin-mediated cell contraction	15/582	98/17143	1.03638e-06	0.000146999	ENSMUSG00000033196/ENSMUSG00000027861/ENSMUSG00000061603/ENSMUSG00000068614/ENSMUSG00000074652/ENSMUSG00000029467/ENSMUSG00000027665/ENSMUSG00000053093/ENSMUSG00000028525/ENSMUSG00000041695/ENSMUSG00000091898/ENSMUSG00000024331/ENSMUSG00000032826/ENSMUSG00000053819/ENSMUSG00000039824	Myh2/Casq2/Akap6/Actc1/Myh7b/Atp2a2/Pik3ca/Myh7/Pde4b/Kcnj2/Tnnc1/Dsc2/Ank2/Camk2d/Myl6b	15
BP	GO:0035051	cardiocyte differentiation	21/582	183/17143	1.11671e-06	0.000153442	ENSMUSG00000052374/ENSMUSG00000041075/ENSMUSG00000061603/ENSMUSG00000051910/ENSMUSG00000068614/ENSMUSG00000013936/ENSMUSG00000051747/ENSMUSG00000008136/ENSMUSG00000020900/ENSMUSG00000030201/ENSMUSG00000023951/ENSMUSG00000005583/ENSMUSG00000049134/ENSMUSG00000028023/ENSMUSG00000010175/ENSMUSG00000021796/ENSMUSG00000026836/ENSMUSG00000043207/ENSMUSG00000036867/ENSMUSG00000039191/ENSMUSG00000053819	Actn2/Fzd7/Akap6/Sox6/Actc1/Myl2/Ttn/Fhl2/Myh10/Lrp6/Vegfa/Mef2c/Nrap/Pitx2/Prox1/Bmpr1a/Acvr1/Zmpste24/Smad6/Rbpj/Camk2d	21
BP	GO:0003009	skeletal muscle contraction	10/582	44/17143	1.64813e-06	0.000219601	ENSMUSG00000007122/ENSMUSG00000026418/ENSMUSG00000064179/ENSMUSG00000053093/ENSMUSG00000041695/ENSMUSG00000020908/ENSMUSG00000091898/ENSMUSG00000054978/ENSMUSG00000045730/ENSMUSG00000027107	Casq1/Tnni1/Tnnt1/Myh7/Kcnj2/Myh3/Tnnc1/Kbtbd13/Adrb2/Chrna1	10
BP	GO:0060415	muscle tissue morphogenesis	13/582	80/17143	2.72198e-06	0.000352016	ENSMUSG00000059741/ENSMUSG00000068614/ENSMUSG00000013936/ENSMUSG00000051747/ENSMUSG00000026418/ENSMUSG00000053093/ENSMUSG00000030201/ENSMUSG00000028023/ENSMUSG00000010175/ENSMUSG00000021796/ENSMUSG00000007613/ENSMUSG00000091898/ENSMUSG00000039191	Myl3/Actc1/Myl2/Ttn/Tnni1/Myh7/Lrp6/Pitx2/Prox1/Bmpr1a/Tgfbr1/Tnnc1/Rbpj	13
BP	GO:0033173	calcineurin-NFAT signaling cascade	10/582	47/17143	3.13804e-06	0.000394228	ENSMUSG00000028116/ENSMUSG00000057604/ENSMUSG00000025813/ENSMUSG00000022951/ENSMUSG00000061603/ENSMUSG00000028630/ENSMUSG00000039601/ENSMUSG00000071540/ENSMUSG00000008136/ENSMUSG00000014592	Myoz2/Lmcd1/Homer2/Rcan1/Akap6/Dyrk2/Rcan2/3425401B19Rik/Fhl2/Camta1	10
BP	GO:0055006	cardiac cell development	15/582	110/17143	4.58303e-06	0.000542108	ENSMUSG00000052374/ENSMUSG00000061603/ENSMUSG00000068614/ENSMUSG00000013936/ENSMUSG00000051747/ENSMUSG00000008136/ENSMUSG00000020900/ENSMUSG00000023951/ENSMUSG00000049134/ENSMUSG00000028023/ENSMUSG00000010175/ENSMUSG00000021796/ENSMUSG00000043207/ENSMUSG00000036867/ENSMUSG00000053819	Actn2/Akap6/Actc1/Myl2/Ttn/Fhl2/Myh10/Vegfa/Nrap/Pitx2/Prox1/Bmpr1a/Zmpste24/Smad6/Camk2d	15
BP	GO:0019722	calcium-mediated signaling	20/582	184/17143	4.64669e-06	0.000542108	ENSMUSG00000026576/ENSMUSG00000028116/ENSMUSG00000057604/ENSMUSG00000025813/ENSMUSG00000027861/ENSMUSG00000031841/ENSMUSG00000022951/ENSMUSG00000061603/ENSMUSG00000007122/ENSMUSG00000028630/ENSMUSG00000039601/ENSMUSG00000074652/ENSMUSG00000071540/ENSMUSG00000029467/ENSMUSG00000008136/ENSMUSG00000062960/ENSMUSG00000014592/ENSMUSG00000043207/ENSMUSG00000069874/ENSMUSG00000032826	Atp1b1/Myoz2/Lmcd1/Homer2/Casq2/Cdh13/Rcan1/Akap6/Casq1/Dyrk2/Rcan2/Myh7b/3425401B19Rik/Atp2a2/Fhl2/Kdr/Camta1/Zmpste24/Irgm2/Ank2	20
BP	GO:0097720	calcineurin-mediated signaling	10/582	49/17143	4.68503e-06	0.000542108	ENSMUSG00000028116/ENSMUSG00000057604/ENSMUSG00000025813/ENSMUSG00000022951/ENSMUSG00000061603/ENSMUSG00000028630/ENSMUSG00000039601/ENSMUSG00000071540/ENSMUSG00000008136/ENSMUSG00000014592	Myoz2/Lmcd1/Homer2/Rcan1/Akap6/Dyrk2/Rcan2/3425401B19Rik/Fhl2/Camta1	10
BP	GO:0006942	regulation of striated muscle contraction	13/582	85/17143	5.46408e-06	0.00061604	ENSMUSG00000026576/ENSMUSG00000027861/ENSMUSG00000059741/ENSMUSG00000061603/ENSMUSG00000007122/ENSMUSG00000074652/ENSMUSG00000029467/ENSMUSG00000053093/ENSMUSG00000028525/ENSMUSG00000041695/ENSMUSG00000054978/ENSMUSG00000024331/ENSMUSG00000032826	Atp1b1/Casq2/Myl3/Akap6/Casq1/Myh7b/Atp2a2/Myh7/Pde4b/Kcnj2/Kbtbd13/Dsc2/Ank2	13
BP	GO:0043268	positive regulation of potassium ion transport	10/582	50/17143	5.68016e-06	0.000616525	ENSMUSG00000026576/ENSMUSG00000052374/ENSMUSG00000061603/ENSMUSG00000023092/ENSMUSG00000058975/ENSMUSG00000040485/ENSMUSG00000041695/ENSMUSG00000006740/ENSMUSG00000045730/ENSMUSG00000032826	Atp1b1/Actn2/Akap6/Fhl1/Kcnc1/Lrrc52/Kcnj2/Kif5b/Adrb2/Ank2	10
BP	GO:0014733	regulation of skeletal muscle adaptation	6/582	15/17143	5.74881e-06	0.000616525	ENSMUSG00000055320/ENSMUSG00000029467/ENSMUSG00000026418/ENSMUSG00000064179/ENSMUSG00000053093/ENSMUSG00000091898	Tead1/Atp2a2/Tnni1/Tnnt1/Myh7/Tnnc1	6
BP	GO:0030048	actin filament-based movement	16/582	127/17143	6.32557e-06	0.000662227	ENSMUSG00000033196/ENSMUSG00000027861/ENSMUSG00000061603/ENSMUSG00000068614/ENSMUSG00000074652/ENSMUSG00000029467/ENSMUSG00000027665/ENSMUSG00000053093/ENSMUSG00000028525/ENSMUSG00000020900/ENSMUSG00000041695/ENSMUSG00000091898/ENSMUSG00000024331/ENSMUSG00000032826/ENSMUSG00000053819/ENSMUSG00000039824	Myh2/Casq2/Akap6/Actc1/Myh7b/Atp2a2/Pik3ca/Myh7/Pde4b/Myh10/Kcnj2/Tnnc1/Dsc2/Ank2/Camk2d/Myl6b	16
BP	GO:0048644	muscle organ morphogenesis	13/582	87/17143	7.11276e-06	0.000727321	ENSMUSG00000059741/ENSMUSG00000068614/ENSMUSG00000013936/ENSMUSG00000051747/ENSMUSG00000026418/ENSMUSG00000053093/ENSMUSG00000030201/ENSMUSG00000028023/ENSMUSG00000010175/ENSMUSG00000021796/ENSMUSG00000007613/ENSMUSG00000091898/ENSMUSG00000039191	Myl3/Actc1/Myl2/Ttn/Tnni1/Myh7/Lrp6/Pitx2/Prox1/Bmpr1a/Tgfbr1/Tnnc1/Rbpj	13
BP	GO:0070884	regulation of calcineurin-NFAT signaling cascade	9/582	41/17143	7.46577e-06	0.000746068	ENSMUSG00000028116/ENSMUSG00000057604/ENSMUSG00000025813/ENSMUSG00000022951/ENSMUSG00000061603/ENSMUSG00000028630/ENSMUSG00000071540/ENSMUSG00000008136/ENSMUSG00000014592	Myoz2/Lmcd1/Homer2/Rcan1/Akap6/Dyrk2/3425401B19Rik/Fhl2/Camta1	9
BP	GO:0043501	skeletal muscle adaptation	7/582	23/17143	7.65105e-06	0.00074756	ENSMUSG00000028116/ENSMUSG00000055320/ENSMUSG00000029467/ENSMUSG00000026418/ENSMUSG00000064179/ENSMUSG00000053093/ENSMUSG00000091898	Myoz2/Tead1/Atp2a2/Tnni1/Tnnt1/Myh7/Tnnc1	7
BP	GO:0055013	cardiac muscle cell development	14/582	101/17143	7.82073e-06	0.00074756	ENSMUSG00000052374/ENSMUSG00000061603/ENSMUSG00000068614/ENSMUSG00000013936/ENSMUSG00000051747/ENSMUSG00000008136/ENSMUSG00000020900/ENSMUSG00000023951/ENSMUSG00000049134/ENSMUSG00000028023/ENSMUSG00000010175/ENSMUSG00000021796/ENSMUSG00000043207/ENSMUSG00000053819	Actn2/Akap6/Actc1/Myl2/Ttn/Fhl2/Myh10/Vegfa/Nrap/Pitx2/Prox1/Bmpr1a/Zmpste24/Camk2d	14
BP	GO:0106056	regulation of calcineurin-mediated signaling	9/582	42/17143	9.21852e-06	0.000862422	ENSMUSG00000028116/ENSMUSG00000057604/ENSMUSG00000025813/ENSMUSG00000022951/ENSMUSG00000061603/ENSMUSG00000028630/ENSMUSG00000071540/ENSMUSG00000008136/ENSMUSG00000014592	Myoz2/Lmcd1/Homer2/Rcan1/Akap6/Dyrk2/3425401B19Rik/Fhl2/Camta1	9
BP	GO:0140694	non-membrane-bounded organelle assembly	31/582	388/17143	9.81037e-06	0.000898671	ENSMUSG00000052374/ENSMUSG00000028116/ENSMUSG00000027861/ENSMUSG00000029683/ENSMUSG00000021798/ENSMUSG00000007122/ENSMUSG00000068614/ENSMUSG00000013936/ENSMUSG00000044086/ENSMUSG00000051747/ENSMUSG00000004843/ENSMUSG00000062929/ENSMUSG00000064179/ENSMUSG00000028518/ENSMUSG00000053093/ENSMUSG00000020900/ENSMUSG00000034460/ENSMUSG00000005583/ENSMUSG00000020612/ENSMUSG00000068699/ENSMUSG00000049134/…	Actn2/Myoz2/Casq2/Lmod2/Ldb3/Casq1/Actc1/Myl2/Lmod3/Ttn/Chmp2b/Cfl2/Tnnt1/Prkaa2/Myh7/Myh10/Six4/Mef2c/Prkar1a/Flnc/Nrap/Pibf1/Prox1/Ankrd23/Cenpc1/Mterf3/Rc3h1/Stag1/Tia1/Spag5/Ythdf3	31
BP	GO:1903522	regulation of blood circulation	23/582	244/17143	1.02389e-05	0.000918781	ENSMUSG00000026576/ENSMUSG00000027861/ENSMUSG00000059741/ENSMUSG00000050965/ENSMUSG00000061603/ENSMUSG00000013936/ENSMUSG00000074652/ENSMUSG00000029467/ENSMUSG00000062373/ENSMUSG00000037010/ENSMUSG00000053093/ENSMUSG00000028525/ENSMUSG00000041695/ENSMUSG00000031737/ENSMUSG00000028403/ENSMUSG00000043207/ENSMUSG00000036867/ENSMUSG00000024331/ENSMUSG00000045730/ENSMUSG00000032826/ENSMUSG00000048376/…	Atp1b1/Casq2/Myl3/Prkca/Akap6/Myl2/Myh7b/Atp2a2/Tmem65/Apln/Myh7/Pde4b/Kcnj2/Irx5/Zdhhc21/Zmpste24/Smad6/Dsc2/Adrb2/Ank2/F2r/Bmpr2/Ptgs2	23
BP	GO:0070296	sarcoplasmic reticulum calcium ion transport	8/582	33/17143	1.10183e-05	0.000968949	ENSMUSG00000027861/ENSMUSG00000007122/ENSMUSG00000019787/ENSMUSG00000029467/ENSMUSG00000043207/ENSMUSG00000042045/ENSMUSG00000032826/ENSMUSG00000053819	Casq2/Casq1/Trdn/Atp2a2/Zmpste24/Sln/Ank2/Camk2d	8
BP	GO:0055003	cardiac myofibril assembly	6/582	18/17143	1.95427e-05	0.00167621	ENSMUSG00000068614/ENSMUSG00000013936/ENSMUSG00000051747/ENSMUSG00000020900/ENSMUSG00000049134/ENSMUSG00000010175	Actc1/Myl2/Ttn/Myh10/Nrap/Prox1	6
BP	GO:0050848	regulation of calcium-mediated signaling	12/582	82/17143	1.98233e-05	0.00167621	ENSMUSG00000028116/ENSMUSG00000057604/ENSMUSG00000025813/ENSMUSG00000031841/ENSMUSG00000022951/ENSMUSG00000061603/ENSMUSG00000028630/ENSMUSG00000074652/ENSMUSG00000071540/ENSMUSG00000008136/ENSMUSG00000062960/ENSMUSG00000014592	Myoz2/Lmcd1/Homer2/Cdh13/Rcan1/Akap6/Dyrk2/Myh7b/3425401B19Rik/Fhl2/Kdr/Camta1	12
BP	GO:0019932	second-messenger-mediated signaling	24/582	277/17143	2.69562e-05	0.00223635	ENSMUSG00000026576/ENSMUSG00000028116/ENSMUSG00000057604/ENSMUSG00000025813/ENSMUSG00000027861/ENSMUSG00000031841/ENSMUSG00000022951/ENSMUSG00000061603/ENSMUSG00000007122/ENSMUSG00000028630/ENSMUSG00000039601/ENSMUSG00000074652/ENSMUSG00000071540/ENSMUSG00000019990/ENSMUSG00000029467/ENSMUSG00000052920/ENSMUSG00000008136/ENSMUSG00000023951/ENSMUSG00000062960/ENSMUSG00000014592/ENSMUSG00000043207/…	Atp1b1/Myoz2/Lmcd1/Homer2/Casq2/Cdh13/Rcan1/Akap6/Casq1/Dyrk2/Rcan2/Myh7b/3425401B19Rik/Pde7b/Atp2a2/Prkg1/Fhl2/Vegfa/Kdr/Camta1/Zmpste24/Pdzd3/Irgm2/Ank2	24
BP	GO:0032409	regulation of transporter activity	24/582	278/17143	2.85843e-05	0.00231197	ENSMUSG00000026576/ENSMUSG00000052374/ENSMUSG00000027861/ENSMUSG00000050965/ENSMUSG00000061603/ENSMUSG00000066705/ENSMUSG00000007122/ENSMUSG00000019787/ENSMUSG00000038764/ENSMUSG00000023092/ENSMUSG00000005534/ENSMUSG00000028525/ENSMUSG00000058975/ENSMUSG00000040485/ENSMUSG00000075420/ENSMUSG00000005583/ENSMUSG00000029167/ENSMUSG00000006740/ENSMUSG00000034110/ENSMUSG00000042045/ENSMUSG00000045730/…	Atp1b1/Actn2/Casq2/Prkca/Akap6/Fxyd6/Casq1/Trdn/Ptpn3/Fhl1/Insr/Pde4b/Kcnc1/Lrrc52/Smim6/Mef2c/Ppargc1a/Kif5b/Kctd7/Sln/Adrb2/Ank2/Camk2d/Stom	24
BP	GO:1903115	regulation of actin filament-based movement	9/582	48/17143	2.89193e-05	0.00231197	ENSMUSG00000027861/ENSMUSG00000061603/ENSMUSG00000074652/ENSMUSG00000029467/ENSMUSG00000028525/ENSMUSG00000041695/ENSMUSG00000091898/ENSMUSG00000024331/ENSMUSG00000032826	Casq2/Akap6/Myh7b/Atp2a2/Pde4b/Kcnj2/Tnnc1/Dsc2/Ank2	9
BP	GO:0050881	musculoskeletal movement	10/582	60/17143	3.07329e-05	0.00241308	ENSMUSG00000007122/ENSMUSG00000026418/ENSMUSG00000064179/ENSMUSG00000053093/ENSMUSG00000041695/ENSMUSG00000020908/ENSMUSG00000091898/ENSMUSG00000054978/ENSMUSG00000045730/ENSMUSG00000027107	Casq1/Tnni1/Tnnt1/Myh7/Kcnj2/Myh3/Tnnc1/Kbtbd13/Adrb2/Chrna1	10
BP	GO:0003229	ventricular cardiac muscle tissue development	10/582	61/17143	3.56566e-05	0.00270314	ENSMUSG00000059741/ENSMUSG00000013936/ENSMUSG00000026418/ENSMUSG00000053093/ENSMUSG00000010175/ENSMUSG00000021796/ENSMUSG00000007613/ENSMUSG00000091898/ENSMUSG00000043207/ENSMUSG00000039191	Myl3/Myl2/Tnni1/Myh7/Prox1/Bmpr1a/Tgfbr1/Tnnc1/Zmpste24/Rbpj	10
BP	GO:0050879	multicellular organismal movement	10/582	61/17143	3.56566e-05	0.00270314	ENSMUSG00000007122/ENSMUSG00000026418/ENSMUSG00000064179/ENSMUSG00000053093/ENSMUSG00000041695/ENSMUSG00000020908/ENSMUSG00000091898/ENSMUSG00000054978/ENSMUSG00000045730/ENSMUSG00000027107	Casq1/Tnni1/Tnnt1/Myh7/Kcnj2/Myh3/Tnnc1/Kbtbd13/Adrb2/Chrna1	10
BP	GO:0043502	regulation of muscle adaptation	13/582	101/17143	3.67665e-05	0.00274004	ENSMUSG00000055320/ENSMUSG00000057604/ENSMUSG00000050965/ENSMUSG00000061603/ENSMUSG00000029467/ENSMUSG00000026418/ENSMUSG00000064179/ENSMUSG00000053093/ENSMUSG00000005583/ENSMUSG00000020580/ENSMUSG00000091898/ENSMUSG00000039197/ENSMUSG00000053819	Tead1/Lmcd1/Prkca/Akap6/Atp2a2/Tnni1/Tnnt1/Myh7/Mef2c/Rock2/Tnnc1/Adk/Camk2d	13
BP	GO:0055010	ventricular cardiac muscle tissue morphogenesis	9/582	50/17143	4.06702e-05	0.00294092	ENSMUSG00000059741/ENSMUSG00000013936/ENSMUSG00000026418/ENSMUSG00000053093/ENSMUSG00000010175/ENSMUSG00000021796/ENSMUSG00000007613/ENSMUSG00000091898/ENSMUSG00000039191	Myl3/Myl2/Tnni1/Myh7/Prox1/Bmpr1a/Tgfbr1/Tnnc1/Rbpj	9
BP	GO:0086004	regulation of cardiac muscle cell contraction	8/582	39/17143	4.07997e-05	0.00294092	ENSMUSG00000027861/ENSMUSG00000061603/ENSMUSG00000074652/ENSMUSG00000029467/ENSMUSG00000028525/ENSMUSG00000041695/ENSMUSG00000024331/ENSMUSG00000032826	Casq2/Akap6/Myh7b/Atp2a2/Pde4b/Kcnj2/Dsc2/Ank2	8
BP	GO:0008016	regulation of heart contraction	18/582	180/17143	4.26357e-05	0.00302369	ENSMUSG00000026576/ENSMUSG00000027861/ENSMUSG00000059741/ENSMUSG00000050965/ENSMUSG00000061603/ENSMUSG00000013936/ENSMUSG00000074652/ENSMUSG00000029467/ENSMUSG00000062373/ENSMUSG00000037010/ENSMUSG00000053093/ENSMUSG00000028525/ENSMUSG00000041695/ENSMUSG00000031737/ENSMUSG00000043207/ENSMUSG00000024331/ENSMUSG00000045730/ENSMUSG00000032826	Atp1b1/Casq2/Myl3/Prkca/Akap6/Myl2/Myh7b/Atp2a2/Tmem65/Apln/Myh7/Pde4b/Kcnj2/Irx5/Zmpste24/Dsc2/Adrb2/Ank2	18
BP	GO:0030007	intracellular potassium ion homeostasis	5/582	13/17143	4.5492e-05	0.00317505	ENSMUSG00000026576/ENSMUSG00000024597/ENSMUSG00000063142/ENSMUSG00000034110/ENSMUSG00000053819	Atp1b1/Slc12a2/Kcnma1/Kctd7/Camk2d	5
BP	GO:0002026	regulation of the force of heart contraction	7/582	30/17143	5.16664e-05	0.00354965	ENSMUSG00000059741/ENSMUSG00000050965/ENSMUSG00000013936/ENSMUSG00000029467/ENSMUSG00000037010/ENSMUSG00000053093/ENSMUSG00000045730	Myl3/Prkca/Myl2/Atp2a2/Apln/Myh7/Adrb2	7
BP	GO:0032412	regulation of monoatomic ion transmembrane transporter activity	22/582	256/17143	6.5281e-05	0.00441601	ENSMUSG00000026576/ENSMUSG00000052374/ENSMUSG00000027861/ENSMUSG00000050965/ENSMUSG00000061603/ENSMUSG00000066705/ENSMUSG00000007122/ENSMUSG00000019787/ENSMUSG00000038764/ENSMUSG00000023092/ENSMUSG00000028525/ENSMUSG00000058975/ENSMUSG00000040485/ENSMUSG00000075420/ENSMUSG00000005583/ENSMUSG00000029167/ENSMUSG00000006740/ENSMUSG00000042045/ENSMUSG00000045730/ENSMUSG00000032826/ENSMUSG00000053819/…	Atp1b1/Actn2/Casq2/Prkca/Akap6/Fxyd6/Casq1/Trdn/Ptpn3/Fhl1/Pde4b/Kcnc1/Lrrc52/Smim6/Mef2c/Ppargc1a/Kif5b/Sln/Adrb2/Ank2/Camk2d/Stom	22
BP	GO:0043620	regulation of DNA-templated transcription in response to stress	8/582	42/17143	7.15629e-05	0.00476761	ENSMUSG00000025172/ENSMUSG00000037608/ENSMUSG00000056973/ENSMUSG00000021690/ENSMUSG00000023951/ENSMUSG00000052684/ENSMUSG00000039191/ENSMUSG00000046873	Ankrd2/Bclaf1/Ces1d/Jmy/Vegfa/Jun/Rbpj/Mbtps2	8
BP	GO:0003281	ventricular septum development	11/582	80/17143	7.86793e-05	0.00516348	ENSMUSG00000028195/ENSMUSG00000030201/ENSMUSG00000028023/ENSMUSG00000010175/ENSMUSG00000021796/ENSMUSG00000007613/ENSMUSG00000037236/ENSMUSG00000026836/ENSMUSG00000036867/ENSMUSG00000039191/ENSMUSG00000067336	Ccn1/Lrp6/Pitx2/Prox1/Bmpr1a/Tgfbr1/Matr3/Acvr1/Smad6/Rbpj/Bmpr2	11
BP	GO:0055012	ventricular cardiac muscle cell differentiation	5/582	15/17143	0.000100314	0.0064865	ENSMUSG00000008136/ENSMUSG00000020900/ENSMUSG00000005583/ENSMUSG00000028023/ENSMUSG00000010175	Fhl2/Myh10/Mef2c/Pitx2/Prox1	5
BP	GO:0043500	muscle adaptation	14/582	127/17143	0.000105302	0.00662185	ENSMUSG00000028116/ENSMUSG00000055320/ENSMUSG00000057604/ENSMUSG00000050965/ENSMUSG00000061603/ENSMUSG00000029467/ENSMUSG00000026418/ENSMUSG00000064179/ENSMUSG00000053093/ENSMUSG00000005583/ENSMUSG00000020580/ENSMUSG00000091898/ENSMUSG00000039197/ENSMUSG00000053819	Myoz2/Tead1/Lmcd1/Prkca/Akap6/Atp2a2/Tnni1/Tnnt1/Myh7/Mef2c/Rock2/Tnnc1/Adk/Camk2d	14
BP	GO:0086003	cardiac muscle cell contraction	10/582	69/17143	0.000105419	0.00662185	ENSMUSG00000027861/ENSMUSG00000061603/ENSMUSG00000074652/ENSMUSG00000029467/ENSMUSG00000027665/ENSMUSG00000028525/ENSMUSG00000041695/ENSMUSG00000024331/ENSMUSG00000032826/ENSMUSG00000053819	Casq2/Akap6/Myh7b/Atp2a2/Pik3ca/Pde4b/Kcnj2/Dsc2/Ank2/Camk2d	10
BP	GO:0022898	regulation of transmembrane transporter activity	22/582	265/17143	0.000108576	0.00672407	ENSMUSG00000026576/ENSMUSG00000052374/ENSMUSG00000027861/ENSMUSG00000050965/ENSMUSG00000061603/ENSMUSG00000066705/ENSMUSG00000007122/ENSMUSG00000019787/ENSMUSG00000038764/ENSMUSG00000023092/ENSMUSG00000028525/ENSMUSG00000058975/ENSMUSG00000040485/ENSMUSG00000075420/ENSMUSG00000005583/ENSMUSG00000029167/ENSMUSG00000006740/ENSMUSG00000042045/ENSMUSG00000045730/ENSMUSG00000032826/ENSMUSG00000053819/…	Atp1b1/Actn2/Casq2/Prkca/Akap6/Fxyd6/Casq1/Trdn/Ptpn3/Fhl1/Pde4b/Kcnc1/Lrrc52/Smim6/Mef2c/Ppargc1a/Kif5b/Sln/Adrb2/Ank2/Camk2d/Stom	22
BP	GO:0043244	regulation of protein-containing complex disassembly	14/582	128/17143	0.000114626	0.00700016	ENSMUSG00000052374/ENSMUSG00000029683/ENSMUSG00000002565/ENSMUSG00000044086/ENSMUSG00000023277/ENSMUSG00000062929/ENSMUSG00000027665/ENSMUSG00000005534/ENSMUSG00000025241/ENSMUSG00000022231/ENSMUSG00000043207/ENSMUSG00000069874/ENSMUSG00000045730/ENSMUSG00000090100	Actn2/Lmod2/Scin/Lmod3/Twf2/Cfl2/Pik3ca/Insr/Fyco1/Sema5a/Zmpste24/Irgm2/Adrb2/Ttbk2	14
BP	GO:0060412	ventricular septum morphogenesis	8/582	46/17143	0.000140413	0.00831622	ENSMUSG00000030201/ENSMUSG00000028023/ENSMUSG00000010175/ENSMUSG00000021796/ENSMUSG00000007613/ENSMUSG00000026836/ENSMUSG00000039191/ENSMUSG00000067336	Lrp6/Pitx2/Prox1/Bmpr1a/Tgfbr1/Acvr1/Rbpj/Bmpr2	8
BP	GO:0070885	negative regulation of calcineurin-NFAT signaling cascade	5/582	16/17143	0.000141851	0.00831622	ENSMUSG00000028116/ENSMUSG00000025813/ENSMUSG00000022951/ENSMUSG00000028630/ENSMUSG00000008136	Myoz2/Homer2/Rcan1/Dyrk2/Fhl2	5
BP	GO:0106057	negative regulation of calcineurin-mediated signaling	5/582	16/17143	0.000141851	0.00831622	ENSMUSG00000028116/ENSMUSG00000025813/ENSMUSG00000022951/ENSMUSG00000028630/ENSMUSG00000008136	Myoz2/Homer2/Rcan1/Dyrk2/Fhl2	5
BP	GO:0003230	cardiac atrium development	7/582	35/17143	0.000147293	0.00852166	ENSMUSG00000028195/ENSMUSG00000030201/ENSMUSG00000028023/ENSMUSG00000010175/ENSMUSG00000026836/ENSMUSG00000032826/ENSMUSG00000067336	Ccn1/Lrp6/Pitx2/Prox1/Acvr1/Ank2/Bmpr2	7
BP	GO:0003208	cardiac ventricle morphogenesis	10/582	72/17143	0.00015177	0.00866663	ENSMUSG00000059741/ENSMUSG00000013936/ENSMUSG00000026418/ENSMUSG00000053093/ENSMUSG00000005583/ENSMUSG00000010175/ENSMUSG00000021796/ENSMUSG00000007613/ENSMUSG00000091898/ENSMUSG00000039191	Myl3/Myl2/Tnni1/Myh7/Mef2c/Prox1/Bmpr1a/Tgfbr1/Tnnc1/Rbpj	10
BP	GO:0003279	cardiac septum development	13/582	117/17143	0.000170126	0.00940909	ENSMUSG00000028195/ENSMUSG00000020900/ENSMUSG00000030201/ENSMUSG00000028023/ENSMUSG00000010175/ENSMUSG00000021796/ENSMUSG00000007613/ENSMUSG00000037236/ENSMUSG00000026836/ENSMUSG00000036867/ENSMUSG00000039191/ENSMUSG00000032826/ENSMUSG00000067336	Ccn1/Myh10/Lrp6/Pitx2/Prox1/Bmpr1a/Tgfbr1/Matr3/Acvr1/Smad6/Rbpj/Ank2/Bmpr2	13
BP	GO:0060411	cardiac septum morphogenesis	10/582	73/17143	0.000170605	0.00940909	ENSMUSG00000028195/ENSMUSG00000030201/ENSMUSG00000028023/ENSMUSG00000010175/ENSMUSG00000021796/ENSMUSG00000007613/ENSMUSG00000026836/ENSMUSG00000036867/ENSMUSG00000039191/ENSMUSG00000067336	Ccn1/Lrp6/Pitx2/Prox1/Bmpr1a/Tgfbr1/Acvr1/Smad6/Rbpj/Bmpr2	10
BP	GO:0048660	regulation of smooth muscle cell proliferation	17/582	183/17143	0.000171191	0.00940909	ENSMUSG00000031841/ENSMUSG00000050965/ENSMUSG00000052920/ENSMUSG00000027665/ENSMUSG00000037010/ENSMUSG00000023951/ENSMUSG00000005583/ENSMUSG00000029167/ENSMUSG00000021796/ENSMUSG00000003031/ENSMUSG00000052684/ENSMUSG00000019768/ENSMUSG00000022893/ENSMUSG00000032501/ENSMUSG00000053819/ENSMUSG00000067336/ENSMUSG00000032487	Cdh13/Prkca/Prkg1/Pik3ca/Apln/Vegfa/Mef2c/Ppargc1a/Bmpr1a/Cdkn1b/Jun/Esr1/Adamts1/Trib1/Camk2d/Bmpr2/Ptgs2	17
BP	GO:0043243	positive regulation of protein-containing complex disassembly	7/582	36/17143	0.000177548	0.00963799	ENSMUSG00000052374/ENSMUSG00000062929/ENSMUSG00000005534/ENSMUSG00000025241/ENSMUSG00000022231/ENSMUSG00000069874/ENSMUSG00000045730	Actn2/Cfl2/Insr/Fyco1/Sema5a/Irgm2/Adrb2	7
BP	GO:1901018	positive regulation of potassium ion transmembrane transporter activity	6/582	26/17143	0.000192246	0.0103086	ENSMUSG00000026576/ENSMUSG00000052374/ENSMUSG00000061603/ENSMUSG00000058975/ENSMUSG00000040485/ENSMUSG00000032826	Atp1b1/Actn2/Akap6/Kcnc1/Lrrc52/Ank2	6
BP	GO:1901077	regulation of relaxation of muscle	5/582	17/17143	0.000195366	0.0103497	ENSMUSG00000061603/ENSMUSG00000051747/ENSMUSG00000028525/ENSMUSG00000042045/ENSMUSG00000053819	Akap6/Ttn/Pde4b/Sln/Camk2d	5
BP	GO:0032984	protein-containing complex disassembly	20/582	239/17143	0.000198094	0.0103693	ENSMUSG00000052374/ENSMUSG00000029683/ENSMUSG00000002565/ENSMUSG00000044086/ENSMUSG00000023277/ENSMUSG00000029467/ENSMUSG00000004843/ENSMUSG00000062929/ENSMUSG00000027665/ENSMUSG00000005534/ENSMUSG00000025241/ENSMUSG00000006740/ENSMUSG00000025759/ENSMUSG00000022231/ENSMUSG00000043207/ENSMUSG00000032422/ENSMUSG00000069874/ENSMUSG00000045730/ENSMUSG00000090100/ENSMUSG00000078851	Actn2/Lmod2/Scin/Lmod3/Twf2/Atp2a2/Chmp2b/Cfl2/Pik3ca/Insr/Fyco1/Kif5b/Mfsd8/Sema5a/Zmpste24/Snx14/Irgm2/Adrb2/Ttbk2/H2aw	20
BP	GO:0006813	potassium ion transport	19/582	221/17143	0.000200877	0.0103912	ENSMUSG00000026576/ENSMUSG00000052374/ENSMUSG00000027861/ENSMUSG00000061603/ENSMUSG00000024597/ENSMUSG00000022742/ENSMUSG00000023092/ENSMUSG00000058975/ENSMUSG00000040485/ENSMUSG00000016327/ENSMUSG00000050556/ENSMUSG00000041695/ENSMUSG00000006740/ENSMUSG00000063142/ENSMUSG00000003031/ENSMUSG00000026065/ENSMUSG00000075470/ENSMUSG00000045730/ENSMUSG00000032826	Atp1b1/Actn2/Casq2/Akap6/Slc12a2/Cpox/Fhl1/Kcnc1/Lrrc52/Atp1b4/Kcnb1/Kcnj2/Kif5b/Kcnma1/Cdkn1b/Slc9a4/Alg10b/Adrb2/Ank2	19
BP	GO:0003170	heart valve development	9/582	63/17143	0.0002597	0.0132779	ENSMUSG00000028195/ENSMUSG00000005583/ENSMUSG00000028023/ENSMUSG00000021796/ENSMUSG00000037236/ENSMUSG00000026836/ENSMUSG00000036867/ENSMUSG00000039191/ENSMUSG00000067336	Ccn1/Mef2c/Pitx2/Bmpr1a/Matr3/Acvr1/Smad6/Rbpj/Bmpr2	9
BP	GO:0033002	muscle cell proliferation	21/582	264/17143	0.000278001	0.0140503	ENSMUSG00000031841/ENSMUSG00000050965/ENSMUSG00000052920/ENSMUSG00000027665/ENSMUSG00000037010/ENSMUSG00000020900/ENSMUSG00000023951/ENSMUSG00000005583/ENSMUSG00000029167/ENSMUSG00000020612/ENSMUSG00000021796/ENSMUSG00000007613/ENSMUSG00000003031/ENSMUSG00000052684/ENSMUSG00000019768/ENSMUSG00000022893/ENSMUSG00000032501/ENSMUSG00000039191/ENSMUSG00000053819/ENSMUSG00000067336/ENSMUSG00000032487	Cdh13/Prkca/Prkg1/Pik3ca/Apln/Myh10/Vegfa/Mef2c/Ppargc1a/Prkar1a/Bmpr1a/Tgfbr1/Cdkn1b/Jun/Esr1/Adamts1/Trib1/Rbpj/Camk2d/Bmpr2/Ptgs2	21
BP	GO:0048659	smooth muscle cell proliferation	17/582	191/17143	0.000285292	0.0142549	ENSMUSG00000031841/ENSMUSG00000050965/ENSMUSG00000052920/ENSMUSG00000027665/ENSMUSG00000037010/ENSMUSG00000023951/ENSMUSG00000005583/ENSMUSG00000029167/ENSMUSG00000021796/ENSMUSG00000003031/ENSMUSG00000052684/ENSMUSG00000019768/ENSMUSG00000022893/ENSMUSG00000032501/ENSMUSG00000053819/ENSMUSG00000067336/ENSMUSG00000032487	Cdh13/Prkca/Prkg1/Pik3ca/Apln/Vegfa/Mef2c/Ppargc1a/Bmpr1a/Cdkn1b/Jun/Esr1/Adamts1/Trib1/Camk2d/Bmpr2/Ptgs2	17
BP	GO:0014888	striated muscle adaptation	8/582	51/17143	0.000295262	0.0143476	ENSMUSG00000028116/ENSMUSG00000055320/ENSMUSG00000029467/ENSMUSG00000026418/ENSMUSG00000064179/ENSMUSG00000053093/ENSMUSG00000005583/ENSMUSG00000091898	Myoz2/Tead1/Atp2a2/Tnni1/Tnnt1/Myh7/Mef2c/Tnnc1	8
BP	GO:0003171	atrioventricular valve development	6/582	28/17143	0.000296937	0.0143476	ENSMUSG00000028195/ENSMUSG00000028023/ENSMUSG00000021796/ENSMUSG00000026836/ENSMUSG00000036867/ENSMUSG00000067336	Ccn1/Pitx2/Bmpr1a/Acvr1/Smad6/Bmpr2	6
BP	GO:0060037	pharyngeal system development	6/582	28/17143	0.000296937	0.0143476	ENSMUSG00000034460/ENSMUSG00000021796/ENSMUSG00000007613/ENSMUSG00000026836/ENSMUSG00000026640/ENSMUSG00000067336	Six4/Bmpr1a/Tgfbr1/Acvr1/Plxna2/Bmpr2	6
BP	GO:0007519	skeletal muscle tissue development	17/582	194/17143	0.000342596	0.0163739	ENSMUSG00000025172/ENSMUSG00000028116/ENSMUSG00000004698/ENSMUSG00000022951/ENSMUSG00000044086/ENSMUSG00000026100/ENSMUSG00000062929/ENSMUSG00000063659/ENSMUSG00000038132/ENSMUSG00000021775/ENSMUSG00000034460/ENSMUSG00000005583/ENSMUSG00000028023/ENSMUSG00000049641/ENSMUSG00000045730/ENSMUSG00000039824/ENSMUSG00000027107	Ankrd2/Myoz2/Hdac9/Rcan1/Lmod3/Mstn/Cfl2/Zbtb18/Rbm24/Nr1d2/Six4/Mef2c/Pitx2/Vgll2/Adrb2/Myl6b/Chrna1	17
BP	GO:0003209	cardiac atrium morphogenesis	6/582	29/17143	0.000363756	0.0171982	ENSMUSG00000028195/ENSMUSG00000030201/ENSMUSG00000028023/ENSMUSG00000010175/ENSMUSG00000026836/ENSMUSG00000067336	Ccn1/Lrp6/Pitx2/Prox1/Acvr1/Bmpr2	6
BP	GO:0030834	regulation of actin filament depolymerization	8/582	53/17143	0.000387259	0.0181146	ENSMUSG00000052374/ENSMUSG00000029683/ENSMUSG00000002565/ENSMUSG00000044086/ENSMUSG00000023277/ENSMUSG00000062929/ENSMUSG00000027665/ENSMUSG00000022231	Actn2/Lmod2/Scin/Lmod3/Twf2/Cfl2/Pik3ca/Sema5a	8
BP	GO:1901381	positive regulation of potassium ion transmembrane transport	7/582	41/17143	0.000412885	0.0190565	ENSMUSG00000026576/ENSMUSG00000052374/ENSMUSG00000061603/ENSMUSG00000058975/ENSMUSG00000040485/ENSMUSG00000041695/ENSMUSG00000032826	Atp1b1/Actn2/Akap6/Kcnc1/Lrrc52/Kcnj2/Ank2	7
BP	GO:0055117	regulation of cardiac muscle contraction	9/582	67/17143	0.000416063	0.0190565	ENSMUSG00000026576/ENSMUSG00000027861/ENSMUSG00000061603/ENSMUSG00000074652/ENSMUSG00000029467/ENSMUSG00000028525/ENSMUSG00000041695/ENSMUSG00000024331/ENSMUSG00000032826	Atp1b1/Casq2/Akap6/Myh7b/Atp2a2/Pde4b/Kcnj2/Dsc2/Ank2	9
BP	GO:0010586	miRNA metabolic process	11/582	98/17143	0.000485756	0.0220193	ENSMUSG00000055320/ENSMUSG00000037010/ENSMUSG00000042292/ENSMUSG00000008575/ENSMUSG00000042500/ENSMUSG00000021796/ENSMUSG00000007613/ENSMUSG00000052684/ENSMUSG00000019768/ENSMUSG00000040423/ENSMUSG00000036867	Tead1/Apln/Mrtfa/Nfib/Ago4/Bmpr1a/Tgfbr1/Jun/Esr1/Rc3h1/Smad6	11
BP	GO:0033275	actin-myosin filament sliding	4/582	12/17143	0.000523564	0.0234909	ENSMUSG00000068614/ENSMUSG00000053093/ENSMUSG00000091898/ENSMUSG00000039824	Actc1/Myh7/Tnnc1/Myl6b	4
BP	GO:0061053	somite development	10/582	84/17143	0.000543345	0.0238909	ENSMUSG00000043154/ENSMUSG00000051747/ENSMUSG00000030201/ENSMUSG00000034460/ENSMUSG00000039509/ENSMUSG00000021796/ENSMUSG00000037369/ENSMUSG00000026640/ENSMUSG00000039191/ENSMUSG00000027004	Ppp2r3a/Ttn/Lrp6/Six4/Nup133/Bmpr1a/Kdm6a/Plxna2/Rbpj/Frzb	10
BP	GO:2000628	regulation of miRNA metabolic process	10/582	84/17143	0.000543345	0.0238909	ENSMUSG00000055320/ENSMUSG00000037010/ENSMUSG00000042292/ENSMUSG00000008575/ENSMUSG00000021796/ENSMUSG00000007613/ENSMUSG00000052684/ENSMUSG00000019768/ENSMUSG00000040423/ENSMUSG00000036867	Tead1/Apln/Mrtfa/Nfib/Bmpr1a/Tgfbr1/Jun/Esr1/Rc3h1/Smad6	10
BP	GO:0072698	protein localization to microtubule cytoskeleton	8/582	56/17143	0.000567756	0.0242703	ENSMUSG00000027654/ENSMUSG00000031592/ENSMUSG00000037234/ENSMUSG00000033671/ENSMUSG00000022064/ENSMUSG00000038301/ENSMUSG00000090100/ENSMUSG00000002055	Fam83d/Pcm1/Hook3/Cep350/Pibf1/Snx10/Ttbk2/Spag5	8
BP	GO:0035994	response to muscle stretch	5/582	21/17143	0.000574054	0.0242703	ENSMUSG00000025172/ENSMUSG00000051747/ENSMUSG00000027665/ENSMUSG00000067653/ENSMUSG00000052684	Ankrd2/Ttn/Pik3ca/Ankrd23/Jun	5
BP	GO:0050849	negative regulation of calcium-mediated signaling	5/582	21/17143	0.000574054	0.0242703	ENSMUSG00000028116/ENSMUSG00000025813/ENSMUSG00000022951/ENSMUSG00000028630/ENSMUSG00000008136	Myoz2/Homer2/Rcan1/Dyrk2/Fhl2	5
BP	GO:0071786	endoplasmic reticulum tubular network organization	5/582	21/17143	0.000574054	0.0242703	ENSMUSG00000052852/ENSMUSG00000059811/ENSMUSG00000073639/ENSMUSG00000009207/ENSMUSG00000021066	Reep1/Atl2/Rab18/Lnpk/Atl1	5
BP	GO:0060538	skeletal muscle organ development	17/582	204/17143	0.000611382	0.0256023	ENSMUSG00000025172/ENSMUSG00000028116/ENSMUSG00000004698/ENSMUSG00000022951/ENSMUSG00000044086/ENSMUSG00000026100/ENSMUSG00000062929/ENSMUSG00000063659/ENSMUSG00000038132/ENSMUSG00000021775/ENSMUSG00000034460/ENSMUSG00000005583/ENSMUSG00000028023/ENSMUSG00000049641/ENSMUSG00000045730/ENSMUSG00000039824/ENSMUSG00000027107	Ankrd2/Myoz2/Hdac9/Rcan1/Lmod3/Mstn/Cfl2/Zbtb18/Rbm24/Nr1d2/Six4/Mef2c/Pitx2/Vgll2/Adrb2/Myl6b/Chrna1	17
BP	GO:0030042	actin filament depolymerization	8/582	57/17143	0.000641145	0.0265954	ENSMUSG00000052374/ENSMUSG00000029683/ENSMUSG00000002565/ENSMUSG00000044086/ENSMUSG00000023277/ENSMUSG00000062929/ENSMUSG00000027665/ENSMUSG00000022231	Actn2/Lmod2/Scin/Lmod3/Twf2/Cfl2/Pik3ca/Sema5a	8
BP	GO:0036293	response to decreased oxygen levels	18/582	225/17143	0.00069345	0.0284963	ENSMUSG00000026576/ENSMUSG00000020300/ENSMUSG00000018893/ENSMUSG00000032060/ENSMUSG00000001441/ENSMUSG00000035105/ENSMUSG00000023951/ENSMUSG00000020661/ENSMUSG00000062960/ENSMUSG00000063142/ENSMUSG00000020580/ENSMUSG00000025040/ENSMUSG00000037369/ENSMUSG00000028194/ENSMUSG00000039191/ENSMUSG00000028527/ENSMUSG00000045730/ENSMUSG00000053819	Atp1b1/Cpeb4/Mb/Cryab/Npepps/Egln3/Vegfa/Dnmt3a/Kdr/Kcnma1/Rock2/Fundc1/Kdm6a/Ddah1/Rbpj/Ak4/Adrb2/Camk2d	18
BP	GO:1902893	regulation of miRNA transcription	9/582	72/17143	0.000712911	0.0290247	ENSMUSG00000055320/ENSMUSG00000037010/ENSMUSG00000042292/ENSMUSG00000008575/ENSMUSG00000021796/ENSMUSG00000007613/ENSMUSG00000052684/ENSMUSG00000019768/ENSMUSG00000036867	Tead1/Apln/Mrtfa/Nfib/Bmpr1a/Tgfbr1/Jun/Esr1/Smad6	9
BP	GO:2001014	regulation of skeletal muscle cell differentiation	5/582	22/17143	0.000722321	0.029138	ENSMUSG00000004698/ENSMUSG00000038132/ENSMUSG00000021775/ENSMUSG00000034460/ENSMUSG00000005583	Hdac9/Rbm24/Nr1d2/Six4/Mef2c	5
BP	GO:0003157	endocardium development	4/582	13/17143	0.000736041	0.0291565	ENSMUSG00000062960/ENSMUSG00000010175/ENSMUSG00000026836/ENSMUSG00000039191	Kdr/Prox1/Acvr1/Rbpj	4
BP	GO:0003183	mitral valve morphogenesis	4/582	13/17143	0.000736041	0.0291565	ENSMUSG00000021796/ENSMUSG00000026836/ENSMUSG00000036867/ENSMUSG00000067336	Bmpr1a/Acvr1/Smad6/Bmpr2	4
BP	GO:0014823	response to activity	6/582	33/17143	0.000755886	0.0296753	ENSMUSG00000033196/ENSMUSG00000001334/ENSMUSG00000078486/ENSMUSG00000024978/ENSMUSG00000028518/ENSMUSG00000029167	Myh2/Fndc5/Perm1/Gpam/Prkaa2/Ppargc1a	6
BP	GO:0043266	regulation of potassium ion transport	11/582	104/17143	0.000805668	0.0313497	ENSMUSG00000026576/ENSMUSG00000052374/ENSMUSG00000027861/ENSMUSG00000061603/ENSMUSG00000023092/ENSMUSG00000058975/ENSMUSG00000040485/ENSMUSG00000041695/ENSMUSG00000006740/ENSMUSG00000045730/ENSMUSG00000032826	Atp1b1/Actn2/Casq2/Akap6/Fhl1/Kcnc1/Lrrc52/Kcnj2/Kif5b/Adrb2/Ank2	11
BP	GO:0061614	miRNA transcription	9/582	74/17143	0.000871946	0.0333387	ENSMUSG00000055320/ENSMUSG00000037010/ENSMUSG00000042292/ENSMUSG00000008575/ENSMUSG00000021796/ENSMUSG00000007613/ENSMUSG00000052684/ENSMUSG00000019768/ENSMUSG00000036867	Tead1/Apln/Mrtfa/Nfib/Bmpr1a/Tgfbr1/Jun/Esr1/Smad6	9
BP	GO:1904705	regulation of vascular associated smooth muscle cell proliferation	9/582	74/17143	0.000871946	0.0333387	ENSMUSG00000052920/ENSMUSG00000037010/ENSMUSG00000005583/ENSMUSG00000029167/ENSMUSG00000021796/ENSMUSG00000003031/ENSMUSG00000052684/ENSMUSG00000022893/ENSMUSG00000053819	Prkg1/Apln/Mef2c/Ppargc1a/Bmpr1a/Cdkn1b/Jun/Adamts1/Camk2d	9
BP	GO:0030003	intracellular monoatomic cation homeostasis	30/582	476/17143	0.000894079	0.0337265	ENSMUSG00000026576/ENSMUSG00000049551/ENSMUSG00000027861/ENSMUSG00000037940/ENSMUSG00000050965/ENSMUSG00000061603/ENSMUSG00000037416/ENSMUSG00000007122/ENSMUSG00000019787/ENSMUSG00000074652/ENSMUSG00000039753/ENSMUSG00000024597/ENSMUSG00000029467/ENSMUSG00000029571/ENSMUSG00000027887/ENSMUSG00000037242/ENSMUSG00000022533/ENSMUSG00000025326/ENSMUSG00000031333/ENSMUSG00000063142/ENSMUSG00000062661/…	Atp1b1/Fzd9/Casq2/Inpp4b/Prkca/Akap6/Dmxl1/Casq1/Trdn/Myh7b/Fbxl5/Slc12a2/Atp2a2/Tmem106b/Sypl2/Clic4/Atp13a3/Ube3a/Abcb7/Kcnma1/Ncs1/Neo1/Slc9a4/Trpm7/Kctd7/Ank2/P2ry2/Camk2d/F2r/Itgav	30
BP	GO:0010880	regulation of release of sequestered calcium ion into cytosol by sarcoplasmic reticulum	5/582	23/17143	0.00089743	0.0337265	ENSMUSG00000027861/ENSMUSG00000007122/ENSMUSG00000019787/ENSMUSG00000032826/ENSMUSG00000053819	Casq2/Casq1/Trdn/Ank2/Camk2d	5
BP	GO:0044380	protein localization to cytoskeleton	8/582	60/17143	0.000908296	0.0338456	ENSMUSG00000027654/ENSMUSG00000031592/ENSMUSG00000037234/ENSMUSG00000033671/ENSMUSG00000022064/ENSMUSG00000038301/ENSMUSG00000090100/ENSMUSG00000002055	Fam83d/Pcm1/Hook3/Cep350/Pibf1/Snx10/Ttbk2/Spag5	8
BP	GO:0048638	regulation of developmental growth	25/582	372/17143	0.000964852	0.0355046	ENSMUSG00000024811/ENSMUSG00000024978/ENSMUSG00000061603/ENSMUSG00000023277/ENSMUSG00000026100/ENSMUSG00000027665/ENSMUSG00000020859/ENSMUSG00000005534/ENSMUSG00000023951/ENSMUSG00000034460/ENSMUSG00000005583/ENSMUSG00000001627/ENSMUSG00000010175/ENSMUSG00000021796/ENSMUSG00000007613/ENSMUSG00000003031/ENSMUSG00000000031/ENSMUSG00000022231/ENSMUSG00000043207/ENSMUSG00000020150/ENSMUSG00000034799/…	Tnks2/Gpam/Akap6/Twf2/Mstn/Pik3ca/Spag9/Insr/Vegfa/Six4/Mef2c/Ifrd1/Prox1/Bmpr1a/Tgfbr1/Cdkn1b/H19/Sema5a/Zmpste24/Gamt/Unc13a/Rbpj/Dusp10/Adrb2/Bmpr2	25
BP	GO:0030501	positive regulation of bone mineralization	7/582	47/17143	0.000968967	0.0355046	ENSMUSG00000049551/ENSMUSG00000028195/ENSMUSG00000005583/ENSMUSG00000021796/ENSMUSG00000026836/ENSMUSG00000045730/ENSMUSG00000067336	Fzd9/Ccn1/Mef2c/Bmpr1a/Acvr1/Adrb2/Bmpr2	7
BP	GO:0001666	response to hypoxia	17/582	213/17143	0.000991552	0.0355639	ENSMUSG00000026576/ENSMUSG00000018893/ENSMUSG00000032060/ENSMUSG00000001441/ENSMUSG00000035105/ENSMUSG00000023951/ENSMUSG00000020661/ENSMUSG00000062960/ENSMUSG00000063142/ENSMUSG00000020580/ENSMUSG00000025040/ENSMUSG00000037369/ENSMUSG00000028194/ENSMUSG00000039191/ENSMUSG00000028527/ENSMUSG00000045730/ENSMUSG00000053819	Atp1b1/Mb/Cryab/Npepps/Egln3/Vegfa/Dnmt3a/Kdr/Kcnma1/Rock2/Fundc1/Kdm6a/Ddah1/Rbpj/Ak4/Adrb2/Camk2d	17
BP	GO:0003174	mitral valve development	4/582	14/17143	0.00100294	0.0355639	ENSMUSG00000021796/ENSMUSG00000026836/ENSMUSG00000036867/ENSMUSG00000067336	Bmpr1a/Acvr1/Smad6/Bmpr2	4
BP	GO:0010882	regulation of cardiac muscle contraction by calcium ion signaling	4/582	14/17143	0.00100294	0.0355639	ENSMUSG00000026576/ENSMUSG00000027861/ENSMUSG00000029467/ENSMUSG00000032826	Atp1b1/Casq2/Atp2a2/Ank2	4
BP	GO:0042693	muscle cell fate commitment	4/582	14/17143	0.00100294	0.0355639	ENSMUSG00000013936/ENSMUSG00000005583/ENSMUSG00000026836/ENSMUSG00000039191	Myl2/Mef2c/Acvr1/Rbpj	4
BP	GO:0061448	connective tissue development	21/582	292/17143	0.00103858	0.036533	ENSMUSG00000026586/ENSMUSG00000050965/ENSMUSG00000051910/ENSMUSG00000024330/ENSMUSG00000024098/ENSMUSG00000027665/ENSMUSG00000050332/ENSMUSG00000028195/ENSMUSG00000030201/ENSMUSG00000005583/ENSMUSG00000029167/ENSMUSG00000008575/ENSMUSG00000021796/ENSMUSG00000007613/ENSMUSG00000028565/ENSMUSG00000027630/ENSMUSG00000043207/ENSMUSG00000009207/ENSMUSG00000027004/ENSMUSG00000074794/ENSMUSG00000067336	Prrx1/Prkca/Sox6/Col11a2/Twsg1/Pik3ca/Amer1/Ccn1/Lrp6/Mef2c/Ppargc1a/Nfib/Bmpr1a/Tgfbr1/Nfia/Tbl1xr1/Zmpste24/Lnpk/Frzb/Arrdc3/Bmpr2	21
BP	GO:1901016	regulation of potassium ion transmembrane transporter activity	8/582	62/17143	0.00113126	0.0394776	ENSMUSG00000026576/ENSMUSG00000052374/ENSMUSG00000027861/ENSMUSG00000061603/ENSMUSG00000023092/ENSMUSG00000058975/ENSMUSG00000040485/ENSMUSG00000032826	Atp1b1/Actn2/Casq2/Akap6/Fhl1/Kcnc1/Lrrc52/Ank2	8
BP	GO:0006873	intracellular monoatomic ion homeostasis	30/582	485/17143	0.00120047	0.0415627	ENSMUSG00000026576/ENSMUSG00000049551/ENSMUSG00000027861/ENSMUSG00000037940/ENSMUSG00000050965/ENSMUSG00000061603/ENSMUSG00000037416/ENSMUSG00000007122/ENSMUSG00000019787/ENSMUSG00000074652/ENSMUSG00000039753/ENSMUSG00000024597/ENSMUSG00000029467/ENSMUSG00000029571/ENSMUSG00000027887/ENSMUSG00000037242/ENSMUSG00000022533/ENSMUSG00000025326/ENSMUSG00000031333/ENSMUSG00000063142/ENSMUSG00000062661/…	Atp1b1/Fzd9/Casq2/Inpp4b/Prkca/Akap6/Dmxl1/Casq1/Trdn/Myh7b/Fbxl5/Slc12a2/Atp2a2/Tmem106b/Sypl2/Clic4/Atp13a3/Ube3a/Abcb7/Kcnma1/Ncs1/Neo1/Slc9a4/Trpm7/Kctd7/Ank2/P2ry2/Camk2d/F2r/Itgav	30
BP	GO:0071539	protein localization to centrosome	6/582	36/17143	0.00121958	0.0418944	ENSMUSG00000031592/ENSMUSG00000037234/ENSMUSG00000033671/ENSMUSG00000022064/ENSMUSG00000038301/ENSMUSG00000002055	Pcm1/Hook3/Cep350/Pibf1/Snx10/Spag5	6
BP	GO:0003197	endocardial cushion development	7/582	49/17143	0.00124837	0.0425511	ENSMUSG00000038132/ENSMUSG00000073733/ENSMUSG00000021796/ENSMUSG00000007613/ENSMUSG00000026836/ENSMUSG00000039191/ENSMUSG00000067336	Rbm24/Cplane2/Bmpr1a/Tgfbr1/Acvr1/Rbpj/Bmpr2	7
BP	GO:1990874	vascular associated smooth muscle cell proliferation	9/582	78/17143	0.0012765	0.043175	ENSMUSG00000052920/ENSMUSG00000037010/ENSMUSG00000005583/ENSMUSG00000029167/ENSMUSG00000021796/ENSMUSG00000003031/ENSMUSG00000052684/ENSMUSG00000022893/ENSMUSG00000053819	Prkg1/Apln/Mef2c/Ppargc1a/Bmpr1a/Cdkn1b/Jun/Adamts1/Camk2d	9
BP	GO:0003181	atrioventricular valve morphogenesis	5/582	25/17143	0.00133977	0.0448723	ENSMUSG00000028195/ENSMUSG00000021796/ENSMUSG00000026836/ENSMUSG00000036867/ENSMUSG00000067336	Ccn1/Bmpr1a/Acvr1/Smad6/Bmpr2	5
BP	GO:0043524	negative regulation of neuron apoptotic process	16/582	200/17143	0.00134709	0.0448723	ENSMUSG00000049551/ENSMUSG00000020300/ENSMUSG00000022314/ENSMUSG00000027665/ENSMUSG00000023951/ENSMUSG00000034460/ENSMUSG00000005583/ENSMUSG00000029167/ENSMUSG00000022270/ENSMUSG00000022707/ENSMUSG00000062960/ENSMUSG00000052684/ENSMUSG00000019768/ENSMUSG00000029475/ENSMUSG00000048376/ENSMUSG00000022674	Fzd9/Cpeb4/Rad21/Pik3ca/Vegfa/Six4/Mef2c/Ppargc1a/Retreg1/Gbe1/Kdr/Jun/Esr1/Kdm2b/F2r/Ube2v2	16
BP	GO:0045778	positive regulation of ossification	8/582	64/17143	0.00139586	0.0460698	ENSMUSG00000049551/ENSMUSG00000028195/ENSMUSG00000030201/ENSMUSG00000005583/ENSMUSG00000021796/ENSMUSG00000026836/ENSMUSG00000045730/ENSMUSG00000067336	Fzd9/Ccn1/Lrp6/Mef2c/Bmpr1a/Acvr1/Adrb2/Bmpr2	8
BP	GO:0043618	regulation of transcription from RNA polymerase II promoter in response to stress	6/582	37/17143	0.00141447	0.0460698	ENSMUSG00000025172/ENSMUSG00000056973/ENSMUSG00000023951/ENSMUSG00000052684/ENSMUSG00000039191/ENSMUSG00000046873	Ankrd2/Ces1d/Vegfa/Jun/Rbpj/Mbtps2	6
BP	GO:1905508	protein localization to microtubule organizing center	6/582	37/17143	0.00141447	0.0460698	ENSMUSG00000031592/ENSMUSG00000037234/ENSMUSG00000033671/ENSMUSG00000022064/ENSMUSG00000038301/ENSMUSG00000002055	Pcm1/Hook3/Cep350/Pibf1/Snx10/Spag5	6
BP	GO:0090100	positive regulation of transmembrane receptor protein serine/threonine kinase signaling pathway	10/582	95/17143	0.00142688	0.0461323	ENSMUSG00000024098/ENSMUSG00000028195/ENSMUSG00000062960/ENSMUSG00000025190/ENSMUSG00000021796/ENSMUSG00000007613/ENSMUSG00000032340/ENSMUSG00000026836/ENSMUSG00000039191/ENSMUSG00000067336	Twsg1/Ccn1/Kdr/Got1/Bmpr1a/Tgfbr1/Neo1/Acvr1/Rbpj/Bmpr2	10
CC	GO:0043292	contractile fiber	36/583	237/17217	3.58617e-14	1.72853e-11	ENSMUSG00000025172/ENSMUSG00000028464/ENSMUSG00000052374/ENSMUSG00000028116/ENSMUSG00000033196/ENSMUSG00000055044/ENSMUSG00000037139/ENSMUSG00000027861/ENSMUSG00000059741/ENSMUSG00000029683/ENSMUSG00000039103/ENSMUSG00000021798/ENSMUSG00000042686/ENSMUSG00000007122/ENSMUSG00000068614/ENSMUSG00000013936/ENSMUSG00000074652/ENSMUSG00000071540/ENSMUSG00000032060/ENSMUSG00000044086/ENSMUSG00000023277/…	Ankrd2/Tpm2/Actn2/Myoz2/Myh2/Pdlim1/Myom3/Casq2/Myl3/Lmod2/Nexn/Ldb3/Jph1/Casq1/Actc1/Myl2/Myh7b/3425401B19Rik/Cryab/Lmod3/Twf2/Ttn/Cfl2/Tnni1/Tnnt1/Myh7/Pde4b/Fhl2/Dek/Mef2c/Nrap/Myh3/Ankrd23/Tnnc1/Kbtbd13/Ank2	36
CC	GO:0030016	myofibril	34/583	224/17217	1.91291e-13	4.61012e-11	ENSMUSG00000025172/ENSMUSG00000028464/ENSMUSG00000052374/ENSMUSG00000028116/ENSMUSG00000033196/ENSMUSG00000055044/ENSMUSG00000037139/ENSMUSG00000027861/ENSMUSG00000059741/ENSMUSG00000029683/ENSMUSG00000039103/ENSMUSG00000021798/ENSMUSG00000042686/ENSMUSG00000007122/ENSMUSG00000068614/ENSMUSG00000013936/ENSMUSG00000074652/ENSMUSG00000071540/ENSMUSG00000032060/ENSMUSG00000044086/ENSMUSG00000023277/…	Ankrd2/Tpm2/Actn2/Myoz2/Myh2/Pdlim1/Myom3/Casq2/Myl3/Lmod2/Nexn/Ldb3/Jph1/Casq1/Actc1/Myl2/Myh7b/3425401B19Rik/Cryab/Lmod3/Twf2/Ttn/Cfl2/Tnni1/Tnnt1/Myh7/Pde4b/Fhl2/Mef2c/Nrap/Ankrd23/Tnnc1/Kbtbd13/Ank2	34
CC	GO:0030017	sarcomere	31/583	200/17217	1.28091e-12	2.058e-10	ENSMUSG00000025172/ENSMUSG00000028464/ENSMUSG00000052374/ENSMUSG00000028116/ENSMUSG00000033196/ENSMUSG00000055044/ENSMUSG00000037139/ENSMUSG00000027861/ENSMUSG00000059741/ENSMUSG00000029683/ENSMUSG00000039103/ENSMUSG00000021798/ENSMUSG00000042686/ENSMUSG00000007122/ENSMUSG00000068614/ENSMUSG00000071540/ENSMUSG00000032060/ENSMUSG00000044086/ENSMUSG00000051747/ENSMUSG00000062929/ENSMUSG00000026418/…	Ankrd2/Tpm2/Actn2/Myoz2/Myh2/Pdlim1/Myom3/Casq2/Myl3/Lmod2/Nexn/Ldb3/Jph1/Casq1/Actc1/3425401B19Rik/Cryab/Lmod3/Ttn/Cfl2/Tnni1/Tnnt1/Myh7/Pde4b/Fhl2/Mef2c/Nrap/Ankrd23/Tnnc1/Kbtbd13/Ank2	31
CC	GO:0031674	I band	22/583	146/17217	4.17485e-09	5.0307e-07	ENSMUSG00000025172/ENSMUSG00000052374/ENSMUSG00000028116/ENSMUSG00000055044/ENSMUSG00000027861/ENSMUSG00000059741/ENSMUSG00000039103/ENSMUSG00000021798/ENSMUSG00000042686/ENSMUSG00000007122/ENSMUSG00000068614/ENSMUSG00000071540/ENSMUSG00000032060/ENSMUSG00000051747/ENSMUSG00000062929/ENSMUSG00000053093/ENSMUSG00000028525/ENSMUSG00000008136/ENSMUSG00000049134/ENSMUSG00000067653/ENSMUSG00000054978/…	Ankrd2/Actn2/Myoz2/Pdlim1/Casq2/Myl3/Nexn/Ldb3/Jph1/Casq1/Actc1/3425401B19Rik/Cryab/Ttn/Cfl2/Myh7/Pde4b/Fhl2/Nrap/Ankrd23/Kbtbd13/Ank2	22
CC	GO:0030018	Z disc	18/583	132/17217	5.00142e-07	4.13885e-05	ENSMUSG00000052374/ENSMUSG00000028116/ENSMUSG00000055044/ENSMUSG00000027861/ENSMUSG00000039103/ENSMUSG00000021798/ENSMUSG00000042686/ENSMUSG00000007122/ENSMUSG00000071540/ENSMUSG00000032060/ENSMUSG00000051747/ENSMUSG00000062929/ENSMUSG00000053093/ENSMUSG00000028525/ENSMUSG00000008136/ENSMUSG00000049134/ENSMUSG00000054978/ENSMUSG00000032826	Actn2/Myoz2/Pdlim1/Casq2/Nexn/Ldb3/Jph1/Casq1/3425401B19Rik/Cryab/Ttn/Cfl2/Myh7/Pde4b/Fhl2/Nrap/Kbtbd13/Ank2	18
CC	GO:0005865	striated muscle thin filament	8/583	23/17217	5.15209e-07	4.13885e-05	ENSMUSG00000028464/ENSMUSG00000052374/ENSMUSG00000029683/ENSMUSG00000044086/ENSMUSG00000051747/ENSMUSG00000026418/ENSMUSG00000064179/ENSMUSG00000091898	Tpm2/Actn2/Lmod2/Lmod3/Ttn/Tnni1/Tnnt1/Tnnc1	8
CC	GO:0031430	M band	7/583	18/17217	1.13209e-06	7.79526e-05	ENSMUSG00000037139/ENSMUSG00000029683/ENSMUSG00000032060/ENSMUSG00000044086/ENSMUSG00000051747/ENSMUSG00000008136/ENSMUSG00000032826	Myom3/Lmod2/Cryab/Lmod3/Ttn/Fhl2/Ank2	7
CC	GO:0014704	intercalated disc	12/583	64/17217	1.33405e-06	8.03544e-05	ENSMUSG00000026576/ENSMUSG00000050965/ENSMUSG00000061603/ENSMUSG00000029467/ENSMUSG00000062373/ENSMUSG00000027665/ENSMUSG00000049134/ENSMUSG00000041695/ENSMUSG00000067653/ENSMUSG00000024331/ENSMUSG00000032826/ENSMUSG00000053819	Atp1b1/Prkca/Akap6/Atp2a2/Tmem65/Pik3ca/Nrap/Kcnj2/Ankrd23/Dsc2/Ank2/Camk2d	12
CC	GO:0016460	myosin II complex	8/583	26/17217	1.50039e-06	8.03544e-05	ENSMUSG00000033196/ENSMUSG00000059741/ENSMUSG00000074652/ENSMUSG00000051747/ENSMUSG00000053093/ENSMUSG00000020900/ENSMUSG00000020908/ENSMUSG00000039824	Myh2/Myl3/Myh7b/Ttn/Myh7/Myh10/Myh3/Myl6b	8
CC	GO:0036379	myofilament	8/583	27/17217	2.06921e-06	9.97359e-05	ENSMUSG00000028464/ENSMUSG00000052374/ENSMUSG00000029683/ENSMUSG00000044086/ENSMUSG00000051747/ENSMUSG00000026418/ENSMUSG00000064179/ENSMUSG00000091898	Tpm2/Actn2/Lmod2/Lmod3/Ttn/Tnni1/Tnnt1/Tnnc1	8
CC	GO:0031672	A band	9/583	36/17217	2.28571e-06	0.000100155	ENSMUSG00000033196/ENSMUSG00000037139/ENSMUSG00000059741/ENSMUSG00000029683/ENSMUSG00000032060/ENSMUSG00000044086/ENSMUSG00000051747/ENSMUSG00000008136/ENSMUSG00000032826	Myh2/Myom3/Myl3/Lmod2/Cryab/Lmod3/Ttn/Fhl2/Ank2	9
CC	GO:0015629	actin cytoskeleton	37/583	485/17217	3.78184e-06	0.000151904	ENSMUSG00000028464/ENSMUSG00000052374/ENSMUSG00000028116/ENSMUSG00000027940/ENSMUSG00000033196/ENSMUSG00000055044/ENSMUSG00000059741/ENSMUSG00000029683/ENSMUSG00000039103/ENSMUSG00000021798/ENSMUSG00000002565/ENSMUSG00000068614/ENSMUSG00000013936/ENSMUSG00000074652/ENSMUSG00000032060/ENSMUSG00000023959/ENSMUSG00000044086/ENSMUSG00000023277/ENSMUSG00000051747/ENSMUSG00000062929/ENSMUSG00000026418/…	Tpm2/Actn2/Myoz2/Tpm3/Myh2/Pdlim1/Myl3/Lmod2/Nexn/Ldb3/Scin/Actc1/Myl2/Myh7b/Cryab/Clic5/Lmod3/Twf2/Ttn/Cfl2/Tnni1/Tnnt1/Myh7/Myh10/Tpm3-rs7/Flnc/Shld2/Myh3/Ankrd23/Tnnc1/Daam1/Ptges3/Ndc1/Arhgap21/Septin7/Myl6b/Sorbs1	37
CC	GO:0000791	euchromatin	11/583	64/17217	8.90094e-06	0.00033002	ENSMUSG00000025172/ENSMUSG00000028927/ENSMUSG00000020661/ENSMUSG00000029167/ENSMUSG00000028484/ENSMUSG00000052684/ENSMUSG00000049470/ENSMUSG00000019768/ENSMUSG00000061559/ENSMUSG00000033991/ENSMUSG00000052565	Ankrd2/Padi2/Dnmt3a/Ppargc1a/Psip1/Jun/Aff4/Esr1/Wdr61/Ttc37/H1f3	11
CC	GO:0005901	caveola	13/583	94/17217	1.64059e-05	0.00056483	ENSMUSG00000026576/ENSMUSG00000031841/ENSMUSG00000061603/ENSMUSG00000005534/ENSMUSG00000030201/ENSMUSG00000021796/ENSMUSG00000063142/ENSMUSG00000007613/ENSMUSG00000045730/ENSMUSG00000048376/ENSMUSG00000067336/ENSMUSG00000025006/ENSMUSG00000032487	Atp1b1/Cdh13/Akap6/Insr/Lrp6/Bmpr1a/Kcnma1/Tgfbr1/Adrb2/F2r/Bmpr2/Sorbs1/Ptgs2	13
CC	GO:0044291	cell-cell contact zone	12/583	86/17217	3.15438e-05	0.00101361	ENSMUSG00000026576/ENSMUSG00000050965/ENSMUSG00000061603/ENSMUSG00000029467/ENSMUSG00000062373/ENSMUSG00000027665/ENSMUSG00000049134/ENSMUSG00000041695/ENSMUSG00000067653/ENSMUSG00000024331/ENSMUSG00000032826/ENSMUSG00000053819	Atp1b1/Prkca/Akap6/Atp2a2/Tmem65/Pik3ca/Nrap/Kcnj2/Ankrd23/Dsc2/Ank2/Camk2d	12
CC	GO:0016459	myosin complex	9/583	55/17217	8.70403e-05	0.00262209	ENSMUSG00000033196/ENSMUSG00000059741/ENSMUSG00000013936/ENSMUSG00000074652/ENSMUSG00000051747/ENSMUSG00000053093/ENSMUSG00000020900/ENSMUSG00000020908/ENSMUSG00000039824	Myh2/Myl3/Myl2/Myh7b/Ttn/Myh7/Myh10/Myh3/Myl6b	9
CC	GO:0044853	plasma membrane raft	14/583	126/17217	9.40682e-05	0.00266711	ENSMUSG00000026576/ENSMUSG00000031841/ENSMUSG00000061603/ENSMUSG00000005534/ENSMUSG00000030201/ENSMUSG00000020612/ENSMUSG00000021796/ENSMUSG00000063142/ENSMUSG00000007613/ENSMUSG00000045730/ENSMUSG00000048376/ENSMUSG00000067336/ENSMUSG00000025006/ENSMUSG00000032487	Atp1b1/Cdh13/Akap6/Insr/Lrp6/Prkar1a/Bmpr1a/Kcnma1/Tgfbr1/Adrb2/F2r/Bmpr2/Sorbs1/Ptgs2	14
CC	GO:0016528	sarcoplasm	12/583	100/17217	0.00014103	0.00377647	ENSMUSG00000025172/ENSMUSG00000027861/ENSMUSG00000042686/ENSMUSG00000061603/ENSMUSG00000007122/ENSMUSG00000019787/ENSMUSG00000029467/ENSMUSG00000020900/ENSMUSG00000001627/ENSMUSG00000068699/ENSMUSG00000063142/ENSMUSG00000042045	Ankrd2/Casq2/Jph1/Akap6/Casq1/Trdn/Atp2a2/Myh10/Ifrd1/Flnc/Kcnma1/Sln	12
CC	GO:0071782	endoplasmic reticulum tubular network	6/583	30/17217	0.000435768	0.0110547	ENSMUSG00000052852/ENSMUSG00000059811/ENSMUSG00000020189/ENSMUSG00000073639/ENSMUSG00000009207/ENSMUSG00000021066	Reep1/Atl2/Osbpl8/Rab18/Lnpk/Atl1	6
CC	GO:0032982	myosin filament	5/583	22/17217	0.000713934	0.0172058	ENSMUSG00000033196/ENSMUSG00000074652/ENSMUSG00000053093/ENSMUSG00000020900/ENSMUSG00000020908	Myh2/Myh7b/Myh7/Myh10/Myh3	5
CC	GO:0033017	sarcoplasmic reticulum membrane	5/583	25/17217	0.0013245	0.0304004	ENSMUSG00000042686/ENSMUSG00000061603/ENSMUSG00000019787/ENSMUSG00000029467/ENSMUSG00000042045	Jph1/Akap6/Trdn/Atp2a2/Sln	5
MF	GO:0003779	actin binding	33/580	427/16949	1.19697e-05	0.0085224	ENSMUSG00000028464/ENSMUSG00000052374/ENSMUSG00000028116/ENSMUSG00000027940/ENSMUSG00000033196/ENSMUSG00000055044/ENSMUSG00000025813/ENSMUSG00000059741/ENSMUSG00000029683/ENSMUSG00000039103/ENSMUSG00000021798/ENSMUSG00000002565/ENSMUSG00000013936/ENSMUSG00000074652/ENSMUSG00000044086/ENSMUSG00000023277/ENSMUSG00000051747/ENSMUSG00000062929/ENSMUSG00000026418/ENSMUSG00000053093/ENSMUSG00000020900/…	Tpm2/Actn2/Myoz2/Tpm3/Myh2/Pdlim1/Homer2/Myl3/Lmod2/Nexn/Ldb3/Scin/Myl2/Myh7b/Lmod3/Twf2/Ttn/Cfl2/Tnni1/Myh7/Myh10/Jmy/Mrtfa/Tpm3-rs7/Flnc/Nrap/Kcnma1/Myh3/Tnnc1/Daam1/Trpm7/Kbtbd13/Dixdc1	33

## Sheet: OVXLivsOVX.down_GOenrich_signif
Category	GOID	Description	GeneRatio	BgRatio	pvalue	padj	geneID	geneName	Count
BP	GO:0002478	antigen processing and presentation of exogenous peptide antigen	19/750	40/17143	6.66569e-16	2.50792e-12	ENSMUSG00000024334/ENSMUSG00000067212/ENSMUSG00000031838/ENSMUSG00000061232/ENSMUSG00000073411/ENSMUSG00000056116/ENSMUSG00000037649/ENSMUSG00000079547/ENSMUSG00000035929/ENSMUSG00000058715/ENSMUSG00000059498/ENSMUSG00000060550/ENSMUSG00000038642/ENSMUSG00000079491/ENSMUSG00000036594/ENSMUSG00000060586/ENSMUSG00000073421/ENSMUSG00000024610/ENSMUSG00000026656	H2-Oa/H2-T23/Ifi30/H2-K1/H2-D1/H2-T22/H2-DMa/H2-DMb1/H2-Q4/Fcer1g/Fcgr3/H2-Q7/Ctss/H2-T10/H2-Aa/H2-Eb1/H2-Ab1/Cd74/Fcgr2b	19
BP	GO:0002250	adaptive immune response	62/750	453/17143	1.02594e-15	2.50792e-12	ENSMUSG00000024164/ENSMUSG00000033831/ENSMUSG00000067212/ENSMUSG00000036896/ENSMUSG00000061232/ENSMUSG00000033860/ENSMUSG00000073411/ENSMUSG00000068105/ENSMUSG00000020101/ENSMUSG00000023224/ENSMUSG00000010142/ENSMUSG00000056116/ENSMUSG00000052889/ENSMUSG00000037649/ENSMUSG00000036887/ENSMUSG00000015083/ENSMUSG00000031015/ENSMUSG00000079547/ENSMUSG00000043008/ENSMUSG00000031101/ENSMUSG00000032312/…	C3/Fgb/H2-T23/C1qc/H2-K1/Fgg/H2-D1/Tnfrsf13c/Vsir/Serping1/Tnfrsf13b/H2-T22/Prkcb/H2-DMa/C1qa/C8g/Swap70/H2-DMb1/Klhl6/Sash3/Csk/H2-Q4/Cd40/Tmem98/Fcer1g/Fcgr3/Clcf1/Igha/Cr2/Cd79b/Enpp1/H2-Q7/Lat2/Nfkbid/Pou2f2/Tap1/Nckap1l/C4b/Stat4/H2-T10/C1ra/Btk/H2-Aa/Ly9/Slfn2/H2-Eb1/Pnp/H2-Ab1/Ctsh/Lef1/Cd74/Il4ra/Tcirg1/Emp2/Il17ra/Tgfb1/Fcgr2b/Pycard/Ephb6/Serpina3g/Cd19/C1qb	62
BP	GO:0006959	humoral immune response	37/750	192/17143	1.89637e-14	3.09044e-11	ENSMUSG00000032554/ENSMUSG00000032496/ENSMUSG00000024164/ENSMUSG00000033831/ENSMUSG00000040447/ENSMUSG00000039457/ENSMUSG00000067212/ENSMUSG00000036896/ENSMUSG00000050335/ENSMUSG00000061232/ENSMUSG00000017723/ENSMUSG00000073411/ENSMUSG00000023224/ENSMUSG00000038274/ENSMUSG00000040952/ENSMUSG00000056116/ENSMUSG00000009281/ENSMUSG00000037649/ENSMUSG00000094162/ENSMUSG00000036887/ENSMUSG00000015083/…	Trf/Ltf/C3/Fgb/Spns2/Ppl/H2-T23/C1qc/Lgals3/H2-K1/Wfdc2/H2-D1/Serping1/Fau/Rps19/H2-T22/Rarres2/H2-DMa/Ccl19-ps3/C1qa/C8g/Wfdc18/H2-Q4/Lgals4/Cfd/Igha/Cr2/H2-Q7/Cxcl14/Slpi/C4b/H2-T10/C1ra/Rpl30/Dmbt1/Fcgr2b/C1qb	37
BP	GO:0019884	antigen processing and presentation of exogenous antigen	19/750	47/17143	2.65085e-14	3.24e-11	ENSMUSG00000024334/ENSMUSG00000067212/ENSMUSG00000031838/ENSMUSG00000061232/ENSMUSG00000073411/ENSMUSG00000056116/ENSMUSG00000037649/ENSMUSG00000079547/ENSMUSG00000035929/ENSMUSG00000058715/ENSMUSG00000059498/ENSMUSG00000060550/ENSMUSG00000038642/ENSMUSG00000079491/ENSMUSG00000036594/ENSMUSG00000060586/ENSMUSG00000073421/ENSMUSG00000024610/ENSMUSG00000026656	H2-Oa/H2-T23/Ifi30/H2-K1/H2-D1/H2-T22/H2-DMa/H2-DMb1/H2-Q4/Fcer1g/Fcgr3/H2-Q7/Ctss/H2-T10/H2-Aa/H2-Eb1/H2-Ab1/Cd74/Fcgr2b	19
BP	GO:0042742	defense response to bacterium	43/750	261/17143	4.74227e-14	4.63699e-11	ENSMUSG00000032554/ENSMUSG00000032496/ENSMUSG00000033831/ENSMUSG00000026822/ENSMUSG00000039457/ENSMUSG00000067212/ENSMUSG00000001348/ENSMUSG00000061232/ENSMUSG00000017723/ENSMUSG00000073411/ENSMUSG00000069516/ENSMUSG00000038274/ENSMUSG00000040952/ENSMUSG00000056116/ENSMUSG00000006519/ENSMUSG00000004655/ENSMUSG00000009281/ENSMUSG00000045322/ENSMUSG00000069515/ENSMUSG00000042286/ENSMUSG00000000983/…	Trf/Ltf/Fgb/Lcn2/Ppl/H2-T23/Acp5/H2-K1/Wfdc2/H2-D1/Lyz2/Fau/Rps19/H2-T22/Cyba/Aqp1/Rarres2/Tlr9/Lyz1/Stab1/Wfdc18/Oas2/H2-Q4/Ppp1r11/Rbck1/Prkd1/Fcer1g/Lgals4/Igha/H2-Q7/Tlr2/Slpi/Slc9a9/Ncf1/H2-T10/Gbp3/Hmgb2/Lbp/Rpl30/Dmbt1/Pycard/Mmrn2/Cd209d	43
BP	GO:0048002	antigen processing and presentation of peptide antigen	21/750	63/17143	1.06672e-13	8.69198e-11	ENSMUSG00000024334/ENSMUSG00000067212/ENSMUSG00000031838/ENSMUSG00000061232/ENSMUSG00000073411/ENSMUSG00000056116/ENSMUSG00000037649/ENSMUSG00000079547/ENSMUSG00000035929/ENSMUSG00000058715/ENSMUSG00000059498/ENSMUSG00000060550/ENSMUSG00000038642/ENSMUSG00000037321/ENSMUSG00000079491/ENSMUSG00000036594/ENSMUSG00000060586/ENSMUSG00000073421/ENSMUSG00000024610/ENSMUSG00000026656/ENSMUSG00000030793	H2-Oa/H2-T23/Ifi30/H2-K1/H2-D1/H2-T22/H2-DMa/H2-DMb1/H2-Q4/Fcer1g/Fcgr3/H2-Q7/Ctss/Tap1/H2-T10/H2-Aa/H2-Eb1/H2-Ab1/Cd74/Fcgr2b/Pycard	21
BP	GO:0002443	leukocyte mediated immunity	56/750	425/17143	1.35691e-13	9.47708e-11	ENSMUSG00000024164/ENSMUSG00000059201/ENSMUSG00000067212/ENSMUSG00000036896/ENSMUSG00000061232/ENSMUSG00000025279/ENSMUSG00000073411/ENSMUSG00000004626/ENSMUSG00000020101/ENSMUSG00000023224/ENSMUSG00000056116/ENSMUSG00000020681/ENSMUSG00000037649/ENSMUSG00000036887/ENSMUSG00000045322/ENSMUSG00000015083/ENSMUSG00000031015/ENSMUSG00000031101/ENSMUSG00000035929/ENSMUSG00000017652/ENSMUSG00000004612/…	C3/Lep/H2-T23/C1qc/H2-K1/Dnase1l3/H2-D1/Stxbp2/Vsir/Serping1/H2-T22/Ace/H2-DMa/C1qa/Tlr9/C8g/Swap70/Sash3/H2-Q4/Cd40/Nkg7/Fcer1g/Fcgr3/Clcf1/Igha/Plcg2/Cr2/Enpp1/H2-Q7/Arrb2/Lat2/Tlr2/Pou2f2/Tap1/Nckap1l/C4b/Ncf1/H2-T10/C1ra/Btk/Slfn2/Pnp/H2-Ab1/Ctsh/Cd74/Il4ra/Tcirg1/Emp2/Tgfb1/Klrb1c/Fcgr2b/Bcr/Ephb6/Spi1/Cd19/C1qb	56
BP	GO:0002460	adaptive immune response based on somatic recombination of immune receptors built from immunoglobulin superfamily domains	49/750	340/17143	1.61455e-13	9.86692e-11	ENSMUSG00000024164/ENSMUSG00000067212/ENSMUSG00000036896/ENSMUSG00000061232/ENSMUSG00000073411/ENSMUSG00000068105/ENSMUSG00000020101/ENSMUSG00000023224/ENSMUSG00000056116/ENSMUSG00000037649/ENSMUSG00000036887/ENSMUSG00000015083/ENSMUSG00000031015/ENSMUSG00000043008/ENSMUSG00000031101/ENSMUSG00000035929/ENSMUSG00000017652/ENSMUSG00000035413/ENSMUSG00000058715/ENSMUSG00000059498/ENSMUSG00000040663/…	C3/H2-T23/C1qc/H2-K1/H2-D1/Tnfrsf13c/Vsir/Serping1/H2-T22/H2-DMa/C1qa/C8g/Swap70/Klhl6/Sash3/H2-Q4/Cd40/Tmem98/Fcer1g/Fcgr3/Clcf1/Igha/Cr2/Enpp1/H2-Q7/Nfkbid/Pou2f2/Nckap1l/C4b/Stat4/H2-T10/C1ra/Btk/Ly9/Slfn2/Pnp/H2-Ab1/Ctsh/Lef1/Cd74/Il4ra/Tcirg1/Emp2/Il17ra/Tgfb1/Fcgr2b/Ephb6/Cd19/C1qb	49
BP	GO:0016064	immunoglobulin mediated immune response	33/750	166/17143	1.98469e-13	1.07813e-10	ENSMUSG00000024164/ENSMUSG00000067212/ENSMUSG00000036896/ENSMUSG00000061232/ENSMUSG00000073411/ENSMUSG00000023224/ENSMUSG00000056116/ENSMUSG00000037649/ENSMUSG00000036887/ENSMUSG00000015083/ENSMUSG00000031015/ENSMUSG00000035929/ENSMUSG00000017652/ENSMUSG00000058715/ENSMUSG00000059498/ENSMUSG00000040663/ENSMUSG00000095079/ENSMUSG00000026616/ENSMUSG00000037370/ENSMUSG00000060550/ENSMUSG00000008496/…	C3/H2-T23/C1qc/H2-K1/H2-D1/Serping1/H2-T22/H2-DMa/C1qa/C8g/Swap70/H2-Q4/Cd40/Fcer1g/Fcgr3/Clcf1/Igha/Cr2/Enpp1/H2-Q7/Pou2f2/C4b/H2-T10/C1ra/Btk/H2-Ab1/Cd74/Il4ra/Tcirg1/Tgfb1/Fcgr2b/Cd19/C1qb	33
BP	GO:0019724	B cell mediated immunity	33/750	169/17143	3.37623e-13	1.65064e-10	ENSMUSG00000024164/ENSMUSG00000067212/ENSMUSG00000036896/ENSMUSG00000061232/ENSMUSG00000073411/ENSMUSG00000023224/ENSMUSG00000056116/ENSMUSG00000037649/ENSMUSG00000036887/ENSMUSG00000015083/ENSMUSG00000031015/ENSMUSG00000035929/ENSMUSG00000017652/ENSMUSG00000058715/ENSMUSG00000059498/ENSMUSG00000040663/ENSMUSG00000095079/ENSMUSG00000026616/ENSMUSG00000037370/ENSMUSG00000060550/ENSMUSG00000008496/…	C3/H2-T23/C1qc/H2-K1/H2-D1/Serping1/H2-T22/H2-DMa/C1qa/C8g/Swap70/H2-Q4/Cd40/Fcer1g/Fcgr3/Clcf1/Igha/Cr2/Enpp1/H2-Q7/Pou2f2/C4b/H2-T10/C1ra/Btk/H2-Ab1/Cd74/Il4ra/Tcirg1/Tgfb1/Fcgr2b/Cd19/C1qb	33
BP	GO:0002449	lymphocyte mediated immunity	46/750	321/17143	1.12136e-12	4.98394e-10	ENSMUSG00000024164/ENSMUSG00000059201/ENSMUSG00000067212/ENSMUSG00000036896/ENSMUSG00000061232/ENSMUSG00000073411/ENSMUSG00000020101/ENSMUSG00000023224/ENSMUSG00000056116/ENSMUSG00000037649/ENSMUSG00000036887/ENSMUSG00000015083/ENSMUSG00000031015/ENSMUSG00000031101/ENSMUSG00000035929/ENSMUSG00000017652/ENSMUSG00000004612/ENSMUSG00000058715/ENSMUSG00000059498/ENSMUSG00000040663/ENSMUSG00000095079/…	C3/Lep/H2-T23/C1qc/H2-K1/H2-D1/Vsir/Serping1/H2-T22/H2-DMa/C1qa/C8g/Swap70/Sash3/H2-Q4/Cd40/Nkg7/Fcer1g/Fcgr3/Clcf1/Igha/Cr2/Enpp1/H2-Q7/Arrb2/Pou2f2/Tap1/Nckap1l/C4b/H2-T10/C1ra/Btk/Slfn2/Pnp/H2-Ab1/Ctsh/Cd74/Il4ra/Tcirg1/Emp2/Tgfb1/Klrb1c/Fcgr2b/Ephb6/Cd19/C1qb	46
BP	GO:0019882	antigen processing and presentation	25/750	109/17143	6.15018e-12	2.50569e-09	ENSMUSG00000024334/ENSMUSG00000067212/ENSMUSG00000031838/ENSMUSG00000061232/ENSMUSG00000073411/ENSMUSG00000051506/ENSMUSG00000056116/ENSMUSG00000037649/ENSMUSG00000079547/ENSMUSG00000035929/ENSMUSG00000058715/ENSMUSG00000059498/ENSMUSG00000018774/ENSMUSG00000060550/ENSMUSG00000038642/ENSMUSG00000037321/ENSMUSG00000096727/ENSMUSG00000079491/ENSMUSG00000036594/ENSMUSG00000060586/ENSMUSG00000073421/…	H2-Oa/H2-T23/Ifi30/H2-K1/H2-D1/Wdfy4/H2-T22/H2-DMa/H2-DMb1/H2-Q4/Fcer1g/Fcgr3/Cd68/H2-Q7/Ctss/Tap1/Psmb9/H2-T10/H2-Aa/H2-Eb1/H2-Ab1/Cd74/Fcgr2b/Pycard/Rab32	25
BP	GO:0001906	cell killing	35/750	215/17143	1.58564e-11	5.96323e-09	ENSMUSG00000032496/ENSMUSG00000024164/ENSMUSG00000059201/ENSMUSG00000067212/ENSMUSG00000050335/ENSMUSG00000061232/ENSMUSG00000025279/ENSMUSG00000073411/ENSMUSG00000069516/ENSMUSG00000004626/ENSMUSG00000040952/ENSMUSG00000056116/ENSMUSG00000094162/ENSMUSG00000069515/ENSMUSG00000015083/ENSMUSG00000035929/ENSMUSG00000004612/ENSMUSG00000059498/ENSMUSG00000037966/ENSMUSG00000060550/ENSMUSG00000060216/…	Ltf/C3/Lep/H2-T23/Lgals3/H2-K1/Dnase1l3/H2-D1/Lyz2/Stxbp2/Rps19/H2-T22/Ccl19-ps3/Lyz1/C8g/H2-Q4/Nkg7/Fcgr3/Ninj1/H2-Q7/Arrb2/Cxcl14/Tap1/Nckap1l/Ncf1/H2-T10/Gbp3/Bcl2l1/Pnp/Ctsh/Emp2/Rpl30/Tgfb1/Klrb1c/Spi1	35
BP	GO:0002495	antigen processing and presentation of peptide antigen via MHC class II	12/750	23/17143	3.91106e-11	1.3658e-08	ENSMUSG00000024334/ENSMUSG00000031838/ENSMUSG00000037649/ENSMUSG00000079547/ENSMUSG00000058715/ENSMUSG00000038642/ENSMUSG00000036594/ENSMUSG00000060586/ENSMUSG00000073421/ENSMUSG00000024610/ENSMUSG00000026656/ENSMUSG00000030793	H2-Oa/Ifi30/H2-DMa/H2-DMb1/Fcer1g/Ctss/H2-Aa/H2-Eb1/H2-Ab1/Cd74/Fcgr2b/Pycard	12
BP	GO:0019731	antibacterial humoral response	18/750	60/17143	4.62753e-11	1.50827e-08	ENSMUSG00000032554/ENSMUSG00000032496/ENSMUSG00000033831/ENSMUSG00000039457/ENSMUSG00000067212/ENSMUSG00000061232/ENSMUSG00000017723/ENSMUSG00000073411/ENSMUSG00000038274/ENSMUSG00000056116/ENSMUSG00000000983/ENSMUSG00000035929/ENSMUSG00000053964/ENSMUSG00000095079/ENSMUSG00000060550/ENSMUSG00000017002/ENSMUSG00000079491/ENSMUSG00000047517	Trf/Ltf/Fgb/Ppl/H2-T23/H2-K1/Wfdc2/H2-D1/Fau/H2-T22/Wfdc18/H2-Q4/Lgals4/Igha/H2-Q7/Slpi/H2-T10/Dmbt1	18
BP	GO:0019886	antigen processing and presentation of exogenous peptide antigen via MHC class II	11/750	19/17143	5.73433e-11	1.75219e-08	ENSMUSG00000024334/ENSMUSG00000031838/ENSMUSG00000037649/ENSMUSG00000079547/ENSMUSG00000058715/ENSMUSG00000038642/ENSMUSG00000036594/ENSMUSG00000060586/ENSMUSG00000073421/ENSMUSG00000024610/ENSMUSG00000026656	H2-Oa/Ifi30/H2-DMa/H2-DMb1/Fcer1g/Ctss/H2-Aa/H2-Eb1/H2-Ab1/Cd74/Fcgr2b	11
BP	GO:0019730	antimicrobial humoral response	24/750	113/17143	9.15824e-11	2.6338e-08	ENSMUSG00000032554/ENSMUSG00000032496/ENSMUSG00000033831/ENSMUSG00000039457/ENSMUSG00000067212/ENSMUSG00000050335/ENSMUSG00000061232/ENSMUSG00000017723/ENSMUSG00000073411/ENSMUSG00000038274/ENSMUSG00000040952/ENSMUSG00000056116/ENSMUSG00000009281/ENSMUSG00000094162/ENSMUSG00000000983/ENSMUSG00000035929/ENSMUSG00000053964/ENSMUSG00000095079/ENSMUSG00000060550/ENSMUSG00000021508/ENSMUSG00000017002/…	Trf/Ltf/Fgb/Ppl/H2-T23/Lgals3/H2-K1/Wfdc2/H2-D1/Fau/Rps19/H2-T22/Rarres2/Ccl19-ps3/Wfdc18/H2-Q4/Lgals4/Igha/H2-Q7/Cxcl14/Slpi/H2-T10/Rpl30/Dmbt1	24
BP	GO:0070661	leukocyte proliferation	47/750	379/17143	1.10704e-10	3.00684e-08	ENSMUSG00000059201/ENSMUSG00000067212/ENSMUSG00000005268/ENSMUSG00000050335/ENSMUSG00000061232/ENSMUSG00000000706/ENSMUSG00000073411/ENSMUSG00000068105/ENSMUSG00000020101/ENSMUSG00000010142/ENSMUSG00000056116/ENSMUSG00000021624/ENSMUSG00000045322/ENSMUSG00000004446/ENSMUSG00000074934/ENSMUSG00000079547/ENSMUSG00000031101/ENSMUSG00000035929/ENSMUSG00000021835/ENSMUSG00000017652/ENSMUSG00000040663/…	Lep/H2-T23/Prlr/Lgals3/H2-K1/Btn1a1/H2-D1/Tnfrsf13c/Vsir/Tnfrsf13b/H2-T22/Cd180/Tlr9/Bid/Grem1/H2-DMb1/Sash3/H2-Q4/Bmp4/Cd40/Clcf1/Cr2/H2-Q7/Csf1r/Zc3h12d/Efnb1/Nckap1l/Stat4/H2-T10/Btk/Bcl2l1/Csf1/H2-Aa/Slfn2/Pnp/Lef1/Cd74/Tcirg1/Mapk8ip1/Emp2/Tgfb1/Fcgr2b/Pycard/Ephb6/Rassf5/Cd209d/Cd19	47
BP	GO:0002504	antigen processing and presentation of peptide or polysaccharide antigen via MHC class II	12/750	25/17143	1.38726e-10	3.56964e-08	ENSMUSG00000024334/ENSMUSG00000031838/ENSMUSG00000037649/ENSMUSG00000079547/ENSMUSG00000058715/ENSMUSG00000038642/ENSMUSG00000036594/ENSMUSG00000060586/ENSMUSG00000073421/ENSMUSG00000024610/ENSMUSG00000026656/ENSMUSG00000030793	H2-Oa/Ifi30/H2-DMa/H2-DMb1/Fcer1g/Ctss/H2-Aa/H2-Eb1/H2-Ab1/Cd74/Fcgr2b/Pycard	12
BP	GO:0002697	regulation of immune effector process	49/750	411/17143	1.77432e-10	4.1426e-08	ENSMUSG00000024164/ENSMUSG00000039457/ENSMUSG00000059201/ENSMUSG00000067212/ENSMUSG00000001348/ENSMUSG00000050335/ENSMUSG00000061232/ENSMUSG00000025279/ENSMUSG00000073411/ENSMUSG00000004626/ENSMUSG00000020101/ENSMUSG00000023224/ENSMUSG00000040952/ENSMUSG00000002602/ENSMUSG00000056116/ENSMUSG00000051314/ENSMUSG00000045322/ENSMUSG00000079547/ENSMUSG00000031101/ENSMUSG00000035929/ENSMUSG00000027513/…	C3/Ppl/Lep/H2-T23/Acp5/Lgals3/H2-K1/Dnase1l3/H2-D1/Stxbp2/Vsir/Serping1/Rps19/Axl/H2-T22/Ffar2/Tlr9/H2-DMb1/Sash3/H2-Q4/Pck1/Cd40/Sema7a/Irak3/Fcer1g/Fcgr3/Clcf1/Plcg2/Cr2/H2-Q7/Arrb2/Nfkbid/Tlr2/Tap1/Nckap1l/Tek/Ncf1/H2-T10/Btk/Pnp/Cd74/Il4ra/Lbp/Tgfb1/Klrb1c/Fcgr2b/Pycard/Bcr/Spi1	49
BP	GO:0032943	mononuclear cell proliferation	44/750	345/17143	1.7794e-10	4.1426e-08	ENSMUSG00000059201/ENSMUSG00000067212/ENSMUSG00000005268/ENSMUSG00000050335/ENSMUSG00000061232/ENSMUSG00000000706/ENSMUSG00000073411/ENSMUSG00000068105/ENSMUSG00000020101/ENSMUSG00000010142/ENSMUSG00000056116/ENSMUSG00000021624/ENSMUSG00000045322/ENSMUSG00000004446/ENSMUSG00000079547/ENSMUSG00000031101/ENSMUSG00000035929/ENSMUSG00000021835/ENSMUSG00000017652/ENSMUSG00000040663/ENSMUSG00000026616/…	Lep/H2-T23/Prlr/Lgals3/H2-K1/Btn1a1/H2-D1/Tnfrsf13c/Vsir/Tnfrsf13b/H2-T22/Cd180/Tlr9/Bid/H2-DMb1/Sash3/H2-Q4/Bmp4/Cd40/Clcf1/Cr2/H2-Q7/Csf1r/Zc3h12d/Efnb1/Nckap1l/H2-T10/Btk/Bcl2l1/Csf1/H2-Aa/Slfn2/Pnp/Lef1/Cd74/Mapk8ip1/Emp2/Tgfb1/Fcgr2b/Pycard/Ephb6/Rassf5/Cd209d/Cd19	44
BP	GO:0002524	hypersensitivity	13/750	31/17143	1.92914e-10	4.28708e-08	ENSMUSG00000024164/ENSMUSG00000067212/ENSMUSG00000061232/ENSMUSG00000073411/ENSMUSG00000056116/ENSMUSG00000035929/ENSMUSG00000058715/ENSMUSG00000059498/ENSMUSG00000060550/ENSMUSG00000079491/ENSMUSG00000031264/ENSMUSG00000026656/ENSMUSG00000029869	C3/H2-T23/H2-K1/H2-D1/H2-T22/H2-Q4/Fcer1g/Fcgr3/H2-Q7/H2-T10/Btk/Fcgr2b/Ephb6	13
BP	GO:0032680	regulation of tumor necrosis factor production	31/750	194/17143	3.73095e-10	7.93071e-08	ENSMUSG00000032496/ENSMUSG00000059201/ENSMUSG00000067212/ENSMUSG00000001348/ENSMUSG00000061232/ENSMUSG00000073411/ENSMUSG00000020101/ENSMUSG00000002602/ENSMUSG00000056116/ENSMUSG00000006519/ENSMUSG00000045322/ENSMUSG00000015340/ENSMUSG00000032690/ENSMUSG00000031101/ENSMUSG00000035929/ENSMUSG00000020227/ENSMUSG00000058715/ENSMUSG00000022878/ENSMUSG00000059498/ENSMUSG00000034330/ENSMUSG00000060550/…	Ltf/Lep/H2-T23/Acp5/H2-K1/H2-D1/Vsir/Axl/H2-T22/Cyba/Tlr9/Cybb/Oas2/Sash3/H2-Q4/Irak3/Fcer1g/Adipoq/Fcgr3/Plcg2/H2-Q7/Arrb2/Csf1r/Tlr2/H2-T10/Abcc8/Btk/Lbp/Tgfb1/Pycard/Pik3r1	31
BP	GO:1903555	regulation of tumor necrosis factor superfamily cytokine production	31/750	197/17143	5.52028e-10	1.12453e-07	ENSMUSG00000032496/ENSMUSG00000059201/ENSMUSG00000067212/ENSMUSG00000001348/ENSMUSG00000061232/ENSMUSG00000073411/ENSMUSG00000020101/ENSMUSG00000002602/ENSMUSG00000056116/ENSMUSG00000006519/ENSMUSG00000045322/ENSMUSG00000015340/ENSMUSG00000032690/ENSMUSG00000031101/ENSMUSG00000035929/ENSMUSG00000020227/ENSMUSG00000058715/ENSMUSG00000022878/ENSMUSG00000059498/ENSMUSG00000034330/ENSMUSG00000060550/…	Ltf/Lep/H2-T23/Acp5/H2-K1/H2-D1/Vsir/Axl/H2-T22/Cyba/Tlr9/Cybb/Oas2/Sash3/H2-Q4/Irak3/Fcer1g/Adipoq/Fcgr3/Plcg2/H2-Q7/Arrb2/Csf1r/Tlr2/H2-T10/Abcc8/Btk/Lbp/Tgfb1/Pycard/Pik3r1	31
BP	GO:0002883	regulation of hypersensitivity	12/750	28/17143	7.18783e-10	1.40565e-07	ENSMUSG00000024164/ENSMUSG00000067212/ENSMUSG00000061232/ENSMUSG00000073411/ENSMUSG00000056116/ENSMUSG00000035929/ENSMUSG00000058715/ENSMUSG00000059498/ENSMUSG00000060550/ENSMUSG00000079491/ENSMUSG00000031264/ENSMUSG00000026656	C3/H2-T23/H2-K1/H2-D1/H2-T22/H2-Q4/Fcer1g/Fcgr3/H2-Q7/H2-T10/Btk/Fcgr2b	12
BP	GO:0050729	positive regulation of inflammatory response	26/750	146/17143	9.04533e-10	1.63974e-07	ENSMUSG00000024164/ENSMUSG00000067212/ENSMUSG00000034957/ENSMUSG00000061232/ENSMUSG00000019326/ENSMUSG00000073411/ENSMUSG00000040952/ENSMUSG00000056116/ENSMUSG00000051314/ENSMUSG00000035929/ENSMUSG00000004612/ENSMUSG00000058715/ENSMUSG00000059498/ENSMUSG00000037966/ENSMUSG00000034330/ENSMUSG00000060550/ENSMUSG00000024621/ENSMUSG00000027995/ENSMUSG00000038642/ENSMUSG00000079491/ENSMUSG00000031264/…	C3/H2-T23/Cebpa/H2-K1/Aoc3/H2-D1/Rps19/H2-T22/Ffar2/H2-Q4/Nkg7/Fcer1g/Fcgr3/Ninj1/Plcg2/H2-Q7/Csf1r/Tlr2/Ctss/H2-T10/Btk/Il17ra/Lbp/Tgfb1/Pycard/Il17rb	26
BP	GO:0032640	tumor necrosis factor production	31/750	201/17143	9.18557e-10	1.63974e-07	ENSMUSG00000032496/ENSMUSG00000059201/ENSMUSG00000067212/ENSMUSG00000001348/ENSMUSG00000061232/ENSMUSG00000073411/ENSMUSG00000020101/ENSMUSG00000002602/ENSMUSG00000056116/ENSMUSG00000006519/ENSMUSG00000045322/ENSMUSG00000015340/ENSMUSG00000032690/ENSMUSG00000031101/ENSMUSG00000035929/ENSMUSG00000020227/ENSMUSG00000058715/ENSMUSG00000022878/ENSMUSG00000059498/ENSMUSG00000034330/ENSMUSG00000060550/…	Ltf/Lep/H2-T23/Acp5/H2-K1/H2-D1/Vsir/Axl/H2-T22/Cyba/Tlr9/Cybb/Oas2/Sash3/H2-Q4/Irak3/Fcer1g/Adipoq/Fcgr3/Plcg2/H2-Q7/Arrb2/Csf1r/Tlr2/H2-T10/Abcc8/Btk/Lbp/Tgfb1/Pycard/Pik3r1	31
BP	GO:0032944	regulation of mononuclear cell proliferation	37/750	273/17143	9.39102e-10	1.63974e-07	ENSMUSG00000059201/ENSMUSG00000067212/ENSMUSG00000005268/ENSMUSG00000050335/ENSMUSG00000061232/ENSMUSG00000000706/ENSMUSG00000073411/ENSMUSG00000068105/ENSMUSG00000020101/ENSMUSG00000010142/ENSMUSG00000056116/ENSMUSG00000045322/ENSMUSG00000004446/ENSMUSG00000079547/ENSMUSG00000031101/ENSMUSG00000035929/ENSMUSG00000021835/ENSMUSG00000017652/ENSMUSG00000040663/ENSMUSG00000060550/ENSMUSG00000024621/…	Lep/H2-T23/Prlr/Lgals3/H2-K1/Btn1a1/H2-D1/Tnfrsf13c/Vsir/Tnfrsf13b/H2-T22/Tlr9/Bid/H2-DMb1/Sash3/H2-Q4/Bmp4/Cd40/Clcf1/H2-Q7/Csf1r/Zc3h12d/Efnb1/Nckap1l/H2-T10/Btk/Bcl2l1/Csf1/H2-Aa/Pnp/Cd74/Mapk8ip1/Tgfb1/Fcgr2b/Pycard/Rassf5/Cd209d	37
BP	GO:0032760	positive regulation of tumor necrosis factor production	24/750	126/17143	9.75143e-10	1.64396e-07	ENSMUSG00000059201/ENSMUSG00000067212/ENSMUSG00000061232/ENSMUSG00000073411/ENSMUSG00000056116/ENSMUSG00000006519/ENSMUSG00000045322/ENSMUSG00000015340/ENSMUSG00000032690/ENSMUSG00000031101/ENSMUSG00000035929/ENSMUSG00000058715/ENSMUSG00000059498/ENSMUSG00000034330/ENSMUSG00000060550/ENSMUSG00000024621/ENSMUSG00000027995/ENSMUSG00000079491/ENSMUSG00000040136/ENSMUSG00000031264/ENSMUSG00000016024/…	Lep/H2-T23/H2-K1/H2-D1/H2-T22/Cyba/Tlr9/Cybb/Oas2/Sash3/H2-Q4/Fcer1g/Fcgr3/Plcg2/H2-Q7/Csf1r/Tlr2/H2-T10/Abcc8/Btk/Lbp/Tgfb1/Pycard/Pik3r1	24
BP	GO:0046651	lymphocyte proliferation	42/750	339/17143	1.14e-09	1.85782e-07	ENSMUSG00000059201/ENSMUSG00000067212/ENSMUSG00000005268/ENSMUSG00000050335/ENSMUSG00000061232/ENSMUSG00000000706/ENSMUSG00000073411/ENSMUSG00000068105/ENSMUSG00000020101/ENSMUSG00000010142/ENSMUSG00000056116/ENSMUSG00000021624/ENSMUSG00000045322/ENSMUSG00000004446/ENSMUSG00000079547/ENSMUSG00000031101/ENSMUSG00000035929/ENSMUSG00000021835/ENSMUSG00000017652/ENSMUSG00000040663/ENSMUSG00000026616/…	Lep/H2-T23/Prlr/Lgals3/H2-K1/Btn1a1/H2-D1/Tnfrsf13c/Vsir/Tnfrsf13b/H2-T22/Cd180/Tlr9/Bid/H2-DMb1/Sash3/H2-Q4/Bmp4/Cd40/Clcf1/Cr2/H2-Q7/Csf1r/Zc3h12d/Efnb1/Nckap1l/H2-T10/Btk/H2-Aa/Slfn2/Pnp/Lef1/Cd74/Mapk8ip1/Emp2/Tgfb1/Fcgr2b/Pycard/Ephb6/Rassf5/Cd209d/Cd19	42
BP	GO:0071706	tumor necrosis factor superfamily cytokine production	31/750	204/17143	1.33302e-09	2.08101e-07	ENSMUSG00000032496/ENSMUSG00000059201/ENSMUSG00000067212/ENSMUSG00000001348/ENSMUSG00000061232/ENSMUSG00000073411/ENSMUSG00000020101/ENSMUSG00000002602/ENSMUSG00000056116/ENSMUSG00000006519/ENSMUSG00000045322/ENSMUSG00000015340/ENSMUSG00000032690/ENSMUSG00000031101/ENSMUSG00000035929/ENSMUSG00000020227/ENSMUSG00000058715/ENSMUSG00000022878/ENSMUSG00000059498/ENSMUSG00000034330/ENSMUSG00000060550/…	Ltf/Lep/H2-T23/Acp5/H2-K1/H2-D1/Vsir/Axl/H2-T22/Cyba/Tlr9/Cybb/Oas2/Sash3/H2-Q4/Irak3/Fcer1g/Adipoq/Fcgr3/Plcg2/H2-Q7/Arrb2/Csf1r/Tlr2/H2-T10/Abcc8/Btk/Lbp/Tgfb1/Pycard/Pik3r1	31
BP	GO:1903557	positive regulation of tumor necrosis factor superfamily cytokine production	24/750	128/17143	1.36208e-09	2.08101e-07	ENSMUSG00000059201/ENSMUSG00000067212/ENSMUSG00000061232/ENSMUSG00000073411/ENSMUSG00000056116/ENSMUSG00000006519/ENSMUSG00000045322/ENSMUSG00000015340/ENSMUSG00000032690/ENSMUSG00000031101/ENSMUSG00000035929/ENSMUSG00000058715/ENSMUSG00000059498/ENSMUSG00000034330/ENSMUSG00000060550/ENSMUSG00000024621/ENSMUSG00000027995/ENSMUSG00000079491/ENSMUSG00000040136/ENSMUSG00000031264/ENSMUSG00000016024/…	Lep/H2-T23/H2-K1/H2-D1/H2-T22/Cyba/Tlr9/Cybb/Oas2/Sash3/H2-Q4/Fcer1g/Fcgr3/Plcg2/H2-Q7/Csf1r/Tlr2/H2-T10/Abcc8/Btk/Lbp/Tgfb1/Pycard/Pik3r1	24
BP	GO:0002885	positive regulation of hypersensitivity	11/750	24/17143	1.54862e-09	2.2943e-07	ENSMUSG00000024164/ENSMUSG00000067212/ENSMUSG00000061232/ENSMUSG00000073411/ENSMUSG00000056116/ENSMUSG00000035929/ENSMUSG00000058715/ENSMUSG00000059498/ENSMUSG00000060550/ENSMUSG00000079491/ENSMUSG00000031264	C3/H2-T23/H2-K1/H2-D1/H2-T22/H2-Q4/Fcer1g/Fcgr3/H2-Q7/H2-T10/Btk	11
BP	GO:0070663	regulation of leukocyte proliferation	38/750	294/17143	2.1724e-09	3.12378e-07	ENSMUSG00000059201/ENSMUSG00000067212/ENSMUSG00000005268/ENSMUSG00000050335/ENSMUSG00000061232/ENSMUSG00000000706/ENSMUSG00000073411/ENSMUSG00000068105/ENSMUSG00000020101/ENSMUSG00000010142/ENSMUSG00000056116/ENSMUSG00000045322/ENSMUSG00000004446/ENSMUSG00000074934/ENSMUSG00000079547/ENSMUSG00000031101/ENSMUSG00000035929/ENSMUSG00000021835/ENSMUSG00000017652/ENSMUSG00000040663/ENSMUSG00000060550/…	Lep/H2-T23/Prlr/Lgals3/H2-K1/Btn1a1/H2-D1/Tnfrsf13c/Vsir/Tnfrsf13b/H2-T22/Tlr9/Bid/Grem1/H2-DMb1/Sash3/H2-Q4/Bmp4/Cd40/Clcf1/H2-Q7/Csf1r/Zc3h12d/Efnb1/Nckap1l/H2-T10/Btk/Bcl2l1/Csf1/H2-Aa/Pnp/Cd74/Mapk8ip1/Tgfb1/Fcgr2b/Pycard/Rassf5/Cd209d	38
BP	GO:0001796	regulation of type IIa hypersensitivity	10/750	20/17143	3.0032e-09	3.77176e-07	ENSMUSG00000024164/ENSMUSG00000067212/ENSMUSG00000061232/ENSMUSG00000073411/ENSMUSG00000056116/ENSMUSG00000035929/ENSMUSG00000058715/ENSMUSG00000059498/ENSMUSG00000060550/ENSMUSG00000079491	C3/H2-T23/H2-K1/H2-D1/H2-T22/H2-Q4/Fcer1g/Fcgr3/H2-Q7/H2-T10	10
BP	GO:0001798	positive regulation of type IIa hypersensitivity	10/750	20/17143	3.0032e-09	3.77176e-07	ENSMUSG00000024164/ENSMUSG00000067212/ENSMUSG00000061232/ENSMUSG00000073411/ENSMUSG00000056116/ENSMUSG00000035929/ENSMUSG00000058715/ENSMUSG00000059498/ENSMUSG00000060550/ENSMUSG00000079491	C3/H2-T23/H2-K1/H2-D1/H2-T22/H2-Q4/Fcer1g/Fcgr3/H2-Q7/H2-T10	10
BP	GO:0002892	regulation of type II hypersensitivity	10/750	20/17143	3.0032e-09	3.77176e-07	ENSMUSG00000024164/ENSMUSG00000067212/ENSMUSG00000061232/ENSMUSG00000073411/ENSMUSG00000056116/ENSMUSG00000035929/ENSMUSG00000058715/ENSMUSG00000059498/ENSMUSG00000060550/ENSMUSG00000079491	C3/H2-T23/H2-K1/H2-D1/H2-T22/H2-Q4/Fcer1g/Fcgr3/H2-Q7/H2-T10	10
BP	GO:0002894	positive regulation of type II hypersensitivity	10/750	20/17143	3.0032e-09	3.77176e-07	ENSMUSG00000024164/ENSMUSG00000067212/ENSMUSG00000061232/ENSMUSG00000073411/ENSMUSG00000056116/ENSMUSG00000035929/ENSMUSG00000058715/ENSMUSG00000059498/ENSMUSG00000060550/ENSMUSG00000079491	C3/H2-T23/H2-K1/H2-D1/H2-T22/H2-Q4/Fcer1g/Fcgr3/H2-Q7/H2-T10	10
BP	GO:0050727	regulation of inflammatory response	42/750	350/17143	3.00877e-09	3.77176e-07	ENSMUSG00000002985/ENSMUSG00000024164/ENSMUSG00000067212/ENSMUSG00000034957/ENSMUSG00000001348/ENSMUSG00000061232/ENSMUSG00000032089/ENSMUSG00000002108/ENSMUSG00000025279/ENSMUSG00000019326/ENSMUSG00000073411/ENSMUSG00000040952/ENSMUSG00000056116/ENSMUSG00000053647/ENSMUSG00000051314/ENSMUSG00000045322/ENSMUSG00000035929/ENSMUSG00000039158/ENSMUSG00000038264/ENSMUSG00000004612/ENSMUSG00000058715/…	Apoe/C3/H2-T23/Cebpa/Acp5/H2-K1/Il10ra/Nr1h3/Dnase1l3/Aoc3/H2-D1/Rps19/H2-T22/Gper1/Ffar2/Tlr9/H2-Q4/Akna/Sema7a/Nkg7/Fcer1g/Adipoq/Fcgr3/Clcf1/Ninj1/Plcg2/H2-Q7/Csf1r/Tlr2/Ctss/Ncf1/H2-T10/Pik3ap1/Cma1/Btk/Il17ra/Lbp/Tgfb1/Fcgr2b/Pycard/Bcr/Il17rb	42
BP	GO:0002866	positive regulation of acute inflammatory response to antigenic stimulus	11/750	26/17143	4.42297e-09	5.40597e-07	ENSMUSG00000024164/ENSMUSG00000067212/ENSMUSG00000061232/ENSMUSG00000073411/ENSMUSG00000056116/ENSMUSG00000035929/ENSMUSG00000058715/ENSMUSG00000059498/ENSMUSG00000060550/ENSMUSG00000079491/ENSMUSG00000031264	C3/H2-T23/H2-K1/H2-D1/H2-T22/H2-Q4/Fcer1g/Fcgr3/H2-Q7/H2-T10/Btk	11
BP	GO:0050830	defense response to Gram-positive bacterium	21/750	106/17143	5.19183e-09	6.19094e-07	ENSMUSG00000032496/ENSMUSG00000067212/ENSMUSG00000001348/ENSMUSG00000061232/ENSMUSG00000073411/ENSMUSG00000069516/ENSMUSG00000038274/ENSMUSG00000056116/ENSMUSG00000009281/ENSMUSG00000069515/ENSMUSG00000035929/ENSMUSG00000036398/ENSMUSG00000060550/ENSMUSG00000027995/ENSMUSG00000015950/ENSMUSG00000079491/ENSMUSG00000028268/ENSMUSG00000054717/ENSMUSG00000016024/ENSMUSG00000047517/ENSMUSG00000030793	Ltf/H2-T23/Acp5/H2-K1/H2-D1/Lyz2/Fau/H2-T22/Rarres2/Lyz1/H2-Q4/Ppp1r11/H2-Q7/Tlr2/Ncf1/H2-T10/Gbp3/Hmgb2/Lbp/Dmbt1/Pycard	21
BP	GO:0001794	type IIa hypersensitivity	10/750	21/17143	5.50893e-09	6.26353e-07	ENSMUSG00000024164/ENSMUSG00000067212/ENSMUSG00000061232/ENSMUSG00000073411/ENSMUSG00000056116/ENSMUSG00000035929/ENSMUSG00000058715/ENSMUSG00000059498/ENSMUSG00000060550/ENSMUSG00000079491	C3/H2-T23/H2-K1/H2-D1/H2-T22/H2-Q4/Fcer1g/Fcgr3/H2-Q7/H2-T10	10
BP	GO:0002445	type II hypersensitivity	10/750	21/17143	5.50893e-09	6.26353e-07	ENSMUSG00000024164/ENSMUSG00000067212/ENSMUSG00000061232/ENSMUSG00000073411/ENSMUSG00000056116/ENSMUSG00000035929/ENSMUSG00000058715/ENSMUSG00000059498/ENSMUSG00000060550/ENSMUSG00000079491	C3/H2-T23/H2-K1/H2-D1/H2-T22/H2-Q4/Fcer1g/Fcgr3/H2-Q7/H2-T10	10
BP	GO:0002864	regulation of acute inflammatory response to antigenic stimulus	12/750	33/17143	6.84911e-09	7.61029e-07	ENSMUSG00000024164/ENSMUSG00000067212/ENSMUSG00000061232/ENSMUSG00000073411/ENSMUSG00000056116/ENSMUSG00000035929/ENSMUSG00000058715/ENSMUSG00000059498/ENSMUSG00000060550/ENSMUSG00000079491/ENSMUSG00000031264/ENSMUSG00000026656	C3/H2-T23/H2-K1/H2-D1/H2-T22/H2-Q4/Fcer1g/Fcgr3/H2-Q7/H2-T10/Btk/Fcgr2b	12
BP	GO:1903131	mononuclear cell differentiation	50/750	474/17143	7.78924e-09	8.40116e-07	ENSMUSG00000024334/ENSMUSG00000059201/ENSMUSG00000034634/ENSMUSG00000020101/ENSMUSG00000021486/ENSMUSG00000090019/ENSMUSG00000002602/ENSMUSG00000023367/ENSMUSG00000037649/ENSMUSG00000056749/ENSMUSG00000076609/ENSMUSG00000045322/ENSMUSG00000037440/ENSMUSG00000035186/ENSMUSG00000031101/ENSMUSG00000027513/ENSMUSG00000021835/ENSMUSG00000035413/ENSMUSG00000058715/ENSMUSG00000040663/ENSMUSG00000034330/…	H2-Oa/Lep/Ly6d/Vsir/Prelid1/Gimap1/Axl/Tmem176a/H2-DMa/Nfil3/Igkc/Tlr9/Vnn1/Ubd/Sash3/Pck1/Bmp4/Tmem98/Fcer1g/Clcf1/Plcg2/Cr2/Cd79b/Enpp1/Lyl1/Nfkbid/Pou2f2/Nckap1l/Stat4/Lfng/Bak1/Btk/Csf1/H2-Aa/Ly9/Scart2/Pnp/H2-Ab1/Lef1/Fbxo7/Cd74/Il4ra/Tcirg1/Tmem176b/Rnf41/Tgfb1/Pik3r1/Dtx1/Spi1/Cd19	50
BP	GO:0050670	regulation of lymphocyte proliferation	35/750	269/17143	7.90455e-09	8.40116e-07	ENSMUSG00000059201/ENSMUSG00000067212/ENSMUSG00000005268/ENSMUSG00000050335/ENSMUSG00000061232/ENSMUSG00000000706/ENSMUSG00000073411/ENSMUSG00000068105/ENSMUSG00000020101/ENSMUSG00000010142/ENSMUSG00000056116/ENSMUSG00000045322/ENSMUSG00000004446/ENSMUSG00000079547/ENSMUSG00000031101/ENSMUSG00000035929/ENSMUSG00000021835/ENSMUSG00000017652/ENSMUSG00000040663/ENSMUSG00000060550/ENSMUSG00000024621/…	Lep/H2-T23/Prlr/Lgals3/H2-K1/Btn1a1/H2-D1/Tnfrsf13c/Vsir/Tnfrsf13b/H2-T22/Tlr9/Bid/H2-DMb1/Sash3/H2-Q4/Bmp4/Cd40/Clcf1/H2-Q7/Csf1r/Zc3h12d/Efnb1/Nckap1l/H2-T10/Btk/H2-Aa/Pnp/Cd74/Mapk8ip1/Tgfb1/Fcgr2b/Pycard/Rassf5/Cd209d	35
BP	GO:0022407	regulation of cell-cell adhesion	51/750	491/17143	9.22265e-09	9.59352e-07	ENSMUSG00000045394/ENSMUSG00000033831/ENSMUSG00000024334/ENSMUSG00000059201/ENSMUSG00000067212/ENSMUSG00000050335/ENSMUSG00000061232/ENSMUSG00000074227/ENSMUSG00000000706/ENSMUSG00000033860/ENSMUSG00000073411/ENSMUSG00000068105/ENSMUSG00000020101/ENSMUSG00000056116/ENSMUSG00000037649/ENSMUSG00000037440/ENSMUSG00000031015/ENSMUSG00000079547/ENSMUSG00000031101/ENSMUSG00000035929/ENSMUSG00000027513/…	Epcam/Fgb/H2-Oa/Lep/H2-T23/Lgals3/H2-K1/Spint2/Btn1a1/Fgg/H2-D1/Tnfrsf13c/Vsir/H2-T22/H2-DMa/Vnn1/Swap70/H2-DMb1/Sash3/H2-Q4/Pck1/Bmp4/Fcho1/Akna/Adipoq/L1cam/Ptpru/H2-Q7/Nfkbid/Zc3h12d/Efnb1/Nckap1l/H2-T10/H2-Aa/H2-Eb1/Pnp/H2-Ab1/Lef1/Cd74/Il4ra/Mapk7/Bmp6/Tgfb1/B4galnt2/Pycard/Pik3r1/Dtx1/Ephb6/Ccm2l/Cd209d/Spi1	51
BP	GO:0002696	positive regulation of leukocyte activation	44/750	393/17143	1.07316e-08	1.09306e-06	ENSMUSG00000024334/ENSMUSG00000059201/ENSMUSG00000067212/ENSMUSG00000005268/ENSMUSG00000034957/ENSMUSG00000061232/ENSMUSG00000073411/ENSMUSG00000004626/ENSMUSG00000068105/ENSMUSG00000020101/ENSMUSG00000002602/ENSMUSG00000056116/ENSMUSG00000037649/ENSMUSG00000045322/ENSMUSG00000037440/ENSMUSG00000079547/ENSMUSG00000031101/ENSMUSG00000035929/ENSMUSG00000027513/ENSMUSG00000017652/ENSMUSG00000070000/…	H2-Oa/Lep/H2-T23/Prlr/Cebpa/H2-K1/H2-D1/Stxbp2/Tnfrsf13c/Vsir/Axl/H2-T22/H2-DMa/Tlr9/Vnn1/H2-DMb1/Sash3/H2-Q4/Pck1/Cd40/Fcho1/Fcer1g/Clcf1/H2-Q7/Csf1r/Nfkbid/Efnb1/Nckap1l/Hps1/H2-T10/Btk/H2-Aa/H2-Eb1/Pnp/H2-Ab1/Lef1/Cd74/Il4ra/Lbp/Tgfb1/Pycard/Ephb6/Cd209d/Spi1	44
BP	GO:0051251	positive regulation of lymphocyte activation	40/750	339/17143	1.16254e-08	1.15993e-06	ENSMUSG00000024334/ENSMUSG00000059201/ENSMUSG00000067212/ENSMUSG00000005268/ENSMUSG00000061232/ENSMUSG00000073411/ENSMUSG00000068105/ENSMUSG00000020101/ENSMUSG00000002602/ENSMUSG00000056116/ENSMUSG00000037649/ENSMUSG00000045322/ENSMUSG00000037440/ENSMUSG00000079547/ENSMUSG00000031101/ENSMUSG00000035929/ENSMUSG00000027513/ENSMUSG00000017652/ENSMUSG00000070000/ENSMUSG00000040663/ENSMUSG00000060550/…	H2-Oa/Lep/H2-T23/Prlr/H2-K1/H2-D1/Tnfrsf13c/Vsir/Axl/H2-T22/H2-DMa/Tlr9/Vnn1/H2-DMb1/Sash3/H2-Q4/Pck1/Cd40/Fcho1/Clcf1/H2-Q7/Csf1r/Nfkbid/Efnb1/Nckap1l/Hps1/H2-T10/Btk/H2-Aa/H2-Eb1/Pnp/H2-Ab1/Lef1/Cd74/Il4ra/Tgfb1/Pycard/Ephb6/Cd209d/Spi1	40
BP	GO:0050900	leukocyte migration	41/750	355/17143	1.41491e-08	1.3835e-06	ENSMUSG00000040447/ENSMUSG00000059201/ENSMUSG00000034845/ENSMUSG00000019122/ENSMUSG00000050335/ENSMUSG00000019326/ENSMUSG00000040952/ENSMUSG00000029838/ENSMUSG00000025804/ENSMUSG00000019278/ENSMUSG00000047880/ENSMUSG00000009281/ENSMUSG00000051314/ENSMUSG00000094162/ENSMUSG00000074934/ENSMUSG00000031015/ENSMUSG00000042190/ENSMUSG00000029648/ENSMUSG00000058715/ENSMUSG00000059498/ENSMUSG00000037966/…	Spns2/Lep/Plvap/Ccl9/Lgals3/Aoc3/Rps19/Ptn/Ccr1/Dpep1/Cxcr5/Rarres2/Ffar2/Ccl19-ps3/Grem1/Swap70/Cmklr1/Flt1/Fcer1g/Fcgr3/Ninj1/Enpp1/Arhgef5/Csf1r/Tlr2/Cxcl14/Nckap1l/Lyve1/Csf1/Cklf/Cd74/Emp2/Il17ra/Lbp/Tgfb1/S1pr1/Pycard/Bcr/Tmem102/Pik3r1/Spi1	41
BP	GO:0002526	acute inflammatory response	21/750	113/17143	1.71401e-08	1.6431e-06	ENSMUSG00000024164/ENSMUSG00000067212/ENSMUSG00000001930/ENSMUSG00000061232/ENSMUSG00000025279/ENSMUSG00000019326/ENSMUSG00000073411/ENSMUSG00000056116/ENSMUSG00000051314/ENSMUSG00000037440/ENSMUSG00000026193/ENSMUSG00000035929/ENSMUSG00000058715/ENSMUSG00000059498/ENSMUSG00000060550/ENSMUSG00000079491/ENSMUSG00000031264/ENSMUSG00000021091/ENSMUSG00000016024/ENSMUSG00000026656/ENSMUSG00000029869	C3/H2-T23/Vwf/H2-K1/Dnase1l3/Aoc3/H2-D1/H2-T22/Ffar2/Vnn1/Fn1/H2-Q4/Fcer1g/Fcgr3/H2-Q7/H2-T10/Btk/Serpina3n/Lbp/Fcgr2b/Ephb6	21
BP	GO:0002438	acute inflammatory response to antigenic stimulus	13/750	43/17143	2.10169e-08	1.97599e-06	ENSMUSG00000024164/ENSMUSG00000067212/ENSMUSG00000061232/ENSMUSG00000073411/ENSMUSG00000056116/ENSMUSG00000035929/ENSMUSG00000058715/ENSMUSG00000059498/ENSMUSG00000060550/ENSMUSG00000079491/ENSMUSG00000031264/ENSMUSG00000026656/ENSMUSG00000029869	C3/H2-T23/H2-K1/H2-D1/H2-T22/H2-Q4/Fcer1g/Fcgr3/H2-Q7/H2-T10/Btk/Fcgr2b/Ephb6	13
BP	GO:0030098	lymphocyte differentiation	46/750	433/17143	2.52751e-08	2.33151e-06	ENSMUSG00000024334/ENSMUSG00000059201/ENSMUSG00000034634/ENSMUSG00000020101/ENSMUSG00000021486/ENSMUSG00000090019/ENSMUSG00000002602/ENSMUSG00000037649/ENSMUSG00000056749/ENSMUSG00000076609/ENSMUSG00000045322/ENSMUSG00000037440/ENSMUSG00000031101/ENSMUSG00000027513/ENSMUSG00000021835/ENSMUSG00000035413/ENSMUSG00000058715/ENSMUSG00000040663/ENSMUSG00000034330/ENSMUSG00000026616/ENSMUSG00000040592/…	H2-Oa/Lep/Ly6d/Vsir/Prelid1/Gimap1/Axl/H2-DMa/Nfil3/Igkc/Tlr9/Vnn1/Sash3/Pck1/Bmp4/Tmem98/Fcer1g/Clcf1/Plcg2/Cr2/Cd79b/Enpp1/Lyl1/Nfkbid/Pou2f2/Nckap1l/Stat4/Lfng/Bak1/Btk/H2-Aa/Ly9/Scart2/Pnp/H2-Ab1/Lef1/Fbxo7/Cd74/Il4ra/Tcirg1/Rnf41/Tgfb1/Pik3r1/Dtx1/Spi1/Cd19	46
BP	GO:0002675	positive regulation of acute inflammatory response	13/750	44/17143	2.8645e-08	2.59343e-06	ENSMUSG00000024164/ENSMUSG00000067212/ENSMUSG00000061232/ENSMUSG00000019326/ENSMUSG00000073411/ENSMUSG00000056116/ENSMUSG00000051314/ENSMUSG00000035929/ENSMUSG00000058715/ENSMUSG00000059498/ENSMUSG00000060550/ENSMUSG00000079491/ENSMUSG00000031264	C3/H2-T23/H2-K1/Aoc3/H2-D1/H2-T22/Ffar2/H2-Q4/Fcer1g/Fcgr3/H2-Q7/H2-T10/Btk	13
BP	GO:0030595	leukocyte chemotaxis	29/750	207/17143	2.94483e-08	2.61768e-06	ENSMUSG00000019122/ENSMUSG00000050335/ENSMUSG00000040952/ENSMUSG00000029838/ENSMUSG00000025804/ENSMUSG00000019278/ENSMUSG00000047880/ENSMUSG00000009281/ENSMUSG00000051314/ENSMUSG00000094162/ENSMUSG00000074934/ENSMUSG00000031015/ENSMUSG00000042190/ENSMUSG00000029648/ENSMUSG00000058715/ENSMUSG00000059498/ENSMUSG00000037966/ENSMUSG00000033542/ENSMUSG00000024621/ENSMUSG00000021508/ENSMUSG00000022488/…	Ccl9/Lgals3/Rps19/Ptn/Ccr1/Dpep1/Cxcr5/Rarres2/Ffar2/Ccl19-ps3/Grem1/Swap70/Cmklr1/Flt1/Fcer1g/Fcgr3/Ninj1/Arhgef5/Csf1r/Cxcl14/Nckap1l/Csf1/Cklf/Cd74/Il17ra/Lbp/S1pr1/Tmem102/Spi1	29
BP	GO:0050867	positive regulation of cell activation	44/750	413/17143	4.70343e-08	4.10626e-06	ENSMUSG00000024334/ENSMUSG00000059201/ENSMUSG00000067212/ENSMUSG00000005268/ENSMUSG00000034957/ENSMUSG00000061232/ENSMUSG00000073411/ENSMUSG00000004626/ENSMUSG00000068105/ENSMUSG00000020101/ENSMUSG00000002602/ENSMUSG00000056116/ENSMUSG00000037649/ENSMUSG00000045322/ENSMUSG00000037440/ENSMUSG00000079547/ENSMUSG00000031101/ENSMUSG00000035929/ENSMUSG00000027513/ENSMUSG00000017652/ENSMUSG00000070000/…	H2-Oa/Lep/H2-T23/Prlr/Cebpa/H2-K1/H2-D1/Stxbp2/Tnfrsf13c/Vsir/Axl/H2-T22/H2-DMa/Tlr9/Vnn1/H2-DMb1/Sash3/H2-Q4/Pck1/Cd40/Fcho1/Fcer1g/Clcf1/H2-Q7/Csf1r/Nfkbid/Efnb1/Nckap1l/Hps1/H2-T10/Btk/H2-Aa/H2-Eb1/Pnp/H2-Ab1/Lef1/Cd74/Il4ra/Lbp/Tgfb1/Pycard/Ephb6/Cd209d/Spi1	44
BP	GO:0002863	positive regulation of inflammatory response to antigenic stimulus	11/750	32/17143	5.80445e-08	4.97859e-06	ENSMUSG00000024164/ENSMUSG00000067212/ENSMUSG00000061232/ENSMUSG00000073411/ENSMUSG00000056116/ENSMUSG00000035929/ENSMUSG00000058715/ENSMUSG00000059498/ENSMUSG00000060550/ENSMUSG00000079491/ENSMUSG00000031264	C3/H2-T23/H2-K1/H2-D1/H2-T22/H2-Q4/Fcer1g/Fcgr3/H2-Q7/H2-T10/Btk	11
BP	GO:0042113	B cell activation	34/750	278/17143	6.10302e-08	5.14442e-06	ENSMUSG00000005268/ENSMUSG00000068105/ENSMUSG00000010142/ENSMUSG00000090019/ENSMUSG00000047880/ENSMUSG00000052889/ENSMUSG00000021624/ENSMUSG00000076609/ENSMUSG00000045322/ENSMUSG00000031015/ENSMUSG00000031101/ENSMUSG00000017652/ENSMUSG00000040663/ENSMUSG00000034330/ENSMUSG00000026616/ENSMUSG00000040592/ENSMUSG00000037370/ENSMUSG00000034041/ENSMUSG00000040751/ENSMUSG00000008496/ENSMUSG00000022488/…	Prlr/Tnfrsf13c/Tnfrsf13b/Gimap1/Cxcr5/Prkcb/Cd180/Igkc/Tlr9/Swap70/Sash3/Cd40/Clcf1/Plcg2/Cr2/Cd79b/Enpp1/Lyl1/Lat2/Pou2f2/Nckap1l/Lfng/Bak1/Btk/Pnp/H2-Ab1/Lef1/Cd74/Tcirg1/Tgfb1/Fcgr2b/Pik3r1/Spi1/Cd19	34
BP	GO:0140236	translation at presynapse	13/750	47/17143	6.87324e-08	5.69547e-06	ENSMUSG00000090733/ENSMUSG00000046364/ENSMUSG00000047215/ENSMUSG00000060938/ENSMUSG00000057863/ENSMUSG00000052146/ENSMUSG00000003429/ENSMUSG00000003970/ENSMUSG00000041841/ENSMUSG00000061983/ENSMUSG00000058546/ENSMUSG00000057322/ENSMUSG00000079435	Rps27/Rpl27a/Rpl9/Rpl26/Rpl36/Rps10/Rps11/Rpl8/Rpl37/Rps12/Rpl23a/Rpl38/Rpl36a	13
BP	GO:0002673	regulation of acute inflammatory response	15/750	64/17143	7.72145e-08	6.29169e-06	ENSMUSG00000024164/ENSMUSG00000067212/ENSMUSG00000061232/ENSMUSG00000025279/ENSMUSG00000019326/ENSMUSG00000073411/ENSMUSG00000056116/ENSMUSG00000051314/ENSMUSG00000035929/ENSMUSG00000058715/ENSMUSG00000059498/ENSMUSG00000060550/ENSMUSG00000079491/ENSMUSG00000031264/ENSMUSG00000026656	C3/H2-T23/H2-K1/Dnase1l3/Aoc3/H2-D1/H2-T22/Ffar2/H2-Q4/Fcer1g/Fcgr3/H2-Q7/H2-T10/Btk/Fcgr2b	15
BP	GO:0002698	negative regulation of immune effector process	23/750	145/17143	7.98274e-08	6.39797e-06	ENSMUSG00000067212/ENSMUSG00000001348/ENSMUSG00000050335/ENSMUSG00000061232/ENSMUSG00000073411/ENSMUSG00000020101/ENSMUSG00000023224/ENSMUSG00000040952/ENSMUSG00000002602/ENSMUSG00000056116/ENSMUSG00000035929/ENSMUSG00000020227/ENSMUSG00000026616/ENSMUSG00000060550/ENSMUSG00000060216/ENSMUSG00000037321/ENSMUSG00000022488/ENSMUSG00000079491/ENSMUSG00000030748/ENSMUSG00000002603/ENSMUSG00000026656/…	H2-T23/Acp5/Lgals3/H2-K1/H2-D1/Vsir/Serping1/Rps19/Axl/H2-T22/H2-Q4/Irak3/Cr2/H2-Q7/Arrb2/Tap1/Nckap1l/H2-T10/Il4ra/Tgfb1/Fcgr2b/Bcr/Spi1	23
BP	GO:0140241	translation at synapse	13/750	48/17143	9.05186e-08	7.02453e-06	ENSMUSG00000090733/ENSMUSG00000046364/ENSMUSG00000047215/ENSMUSG00000060938/ENSMUSG00000057863/ENSMUSG00000052146/ENSMUSG00000003429/ENSMUSG00000003970/ENSMUSG00000041841/ENSMUSG00000061983/ENSMUSG00000058546/ENSMUSG00000057322/ENSMUSG00000079435	Rps27/Rpl27a/Rpl9/Rpl26/Rpl36/Rps10/Rps11/Rpl8/Rpl37/Rps12/Rpl23a/Rpl38/Rpl36a	13
BP	GO:0140242	translation at postsynapse	13/750	48/17143	9.05186e-08	7.02453e-06	ENSMUSG00000090733/ENSMUSG00000046364/ENSMUSG00000047215/ENSMUSG00000060938/ENSMUSG00000057863/ENSMUSG00000052146/ENSMUSG00000003429/ENSMUSG00000003970/ENSMUSG00000041841/ENSMUSG00000061983/ENSMUSG00000058546/ENSMUSG00000057322/ENSMUSG00000079435	Rps27/Rpl27a/Rpl9/Rpl26/Rpl36/Rps10/Rps11/Rpl8/Rpl37/Rps12/Rpl23a/Rpl38/Rpl36a	13
BP	GO:0060326	cell chemotaxis	34/750	284/17143	1.02946e-07	7.86411e-06	ENSMUSG00000019122/ENSMUSG00000050335/ENSMUSG00000040952/ENSMUSG00000029838/ENSMUSG00000025804/ENSMUSG00000019278/ENSMUSG00000047880/ENSMUSG00000009281/ENSMUSG00000051314/ENSMUSG00000094162/ENSMUSG00000074934/ENSMUSG00000031015/ENSMUSG00000042190/ENSMUSG00000029648/ENSMUSG00000002688/ENSMUSG00000058715/ENSMUSG00000059498/ENSMUSG00000037966/ENSMUSG00000060216/ENSMUSG00000033542/ENSMUSG00000024621/…	Ccl9/Lgals3/Rps19/Ptn/Ccr1/Dpep1/Cxcr5/Rarres2/Ffar2/Ccl19-ps3/Grem1/Swap70/Cmklr1/Flt1/Prkd1/Fcer1g/Fcgr3/Ninj1/Arrb2/Arhgef5/Csf1r/Cxcl14/Nckap1l/Csf1/Cklf/Lef1/Cd74/Hmgb2/Il17ra/Lbp/Parva/S1pr1/Tmem102/Spi1	34
BP	GO:0002718	regulation of cytokine production involved in immune response	22/750	136/17143	1.06649e-07	8.00507e-06	ENSMUSG00000067212/ENSMUSG00000001348/ENSMUSG00000061232/ENSMUSG00000073411/ENSMUSG00000020101/ENSMUSG00000002602/ENSMUSG00000056116/ENSMUSG00000051314/ENSMUSG00000045322/ENSMUSG00000031101/ENSMUSG00000035929/ENSMUSG00000038264/ENSMUSG00000020227/ENSMUSG00000058715/ENSMUSG00000034330/ENSMUSG00000060550/ENSMUSG00000027995/ENSMUSG00000006386/ENSMUSG00000079491/ENSMUSG00000024610/ENSMUSG00000002603/…	H2-T23/Acp5/H2-K1/H2-D1/Vsir/Axl/H2-T22/Ffar2/Tlr9/Sash3/H2-Q4/Sema7a/Irak3/Fcer1g/Plcg2/H2-Q7/Tlr2/Tek/H2-T10/Cd74/Tgfb1/Pycard	22
BP	GO:0006935	chemotaxis	42/750	396/17143	1.08066e-07	8.00507e-06	ENSMUSG00000019122/ENSMUSG00000050335/ENSMUSG00000040952/ENSMUSG00000029838/ENSMUSG00000025804/ENSMUSG00000019278/ENSMUSG00000047880/ENSMUSG00000009281/ENSMUSG00000051314/ENSMUSG00000094162/ENSMUSG00000056427/ENSMUSG00000034902/ENSMUSG00000074934/ENSMUSG00000026193/ENSMUSG00000031015/ENSMUSG00000042190/ENSMUSG00000029648/ENSMUSG00000038264/ENSMUSG00000002688/ENSMUSG00000058715/ENSMUSG00000059498/…	Ccl9/Lgals3/Rps19/Ptn/Ccr1/Dpep1/Cxcr5/Rarres2/Ffar2/Ccl19-ps3/Slit3/Pip5k1c/Grem1/Fn1/Swap70/Cmklr1/Flt1/Sema7a/Prkd1/Fcer1g/Fcgr3/Ninj1/Arrb2/Arhgef5/Csf1r/Cxcl14/Nckap1l/Lsp1/Ntn1/Csf1/Sema4c/Cklf/Lef1/Cd74/Hmgb2/Il17ra/Lbp/Parva/Tgfb1/S1pr1/Tmem102/Spi1	42
BP	GO:0002888	positive regulation of myeloid leukocyte mediated immunity	12/750	41/17143	1.10391e-07	8.05528e-06	ENSMUSG00000024164/ENSMUSG00000067212/ENSMUSG00000061232/ENSMUSG00000073411/ENSMUSG00000056116/ENSMUSG00000035929/ENSMUSG00000058715/ENSMUSG00000059498/ENSMUSG00000060550/ENSMUSG00000079491/ENSMUSG00000031264/ENSMUSG00000002111	C3/H2-T23/H2-K1/H2-D1/H2-T22/H2-Q4/Fcer1g/Fcgr3/H2-Q7/H2-T10/Btk/Spi1	12
BP	GO:0032946	positive regulation of mononuclear cell proliferation	25/750	171/17143	1.13939e-07	8.19189e-06	ENSMUSG00000059201/ENSMUSG00000067212/ENSMUSG00000005268/ENSMUSG00000061232/ENSMUSG00000073411/ENSMUSG00000068105/ENSMUSG00000056116/ENSMUSG00000045322/ENSMUSG00000079547/ENSMUSG00000031101/ENSMUSG00000035929/ENSMUSG00000017652/ENSMUSG00000040663/ENSMUSG00000060550/ENSMUSG00000024621/ENSMUSG00000031217/ENSMUSG00000022488/ENSMUSG00000079491/ENSMUSG00000031264/ENSMUSG00000007659/ENSMUSG00000014599/…	Lep/H2-T23/Prlr/H2-K1/H2-D1/Tnfrsf13c/H2-T22/Tlr9/H2-DMb1/Sash3/H2-Q4/Cd40/Clcf1/H2-Q7/Csf1r/Efnb1/Nckap1l/H2-T10/Btk/Bcl2l1/Csf1/Pnp/Cd74/Pycard/Cd209d	25
BP	GO:0042330	taxis	42/750	398/17143	1.24319e-07	8.80863e-06	ENSMUSG00000019122/ENSMUSG00000050335/ENSMUSG00000040952/ENSMUSG00000029838/ENSMUSG00000025804/ENSMUSG00000019278/ENSMUSG00000047880/ENSMUSG00000009281/ENSMUSG00000051314/ENSMUSG00000094162/ENSMUSG00000056427/ENSMUSG00000034902/ENSMUSG00000074934/ENSMUSG00000026193/ENSMUSG00000031015/ENSMUSG00000042190/ENSMUSG00000029648/ENSMUSG00000038264/ENSMUSG00000002688/ENSMUSG00000058715/ENSMUSG00000059498/…	Ccl9/Lgals3/Rps19/Ptn/Ccr1/Dpep1/Cxcr5/Rarres2/Ffar2/Ccl19-ps3/Slit3/Pip5k1c/Grem1/Fn1/Swap70/Cmklr1/Flt1/Sema7a/Prkd1/Fcer1g/Fcgr3/Ninj1/Arrb2/Arhgef5/Csf1r/Cxcl14/Nckap1l/Lsp1/Ntn1/Csf1/Sema4c/Cklf/Lef1/Cd74/Hmgb2/Il17ra/Lbp/Parva/Tgfb1/S1pr1/Tmem102/Spi1	42
BP	GO:1903706	regulation of hemopoiesis	43/750	414/17143	1.37694e-07	9.61691e-06	ENSMUSG00000024334/ENSMUSG00000059201/ENSMUSG00000034957/ENSMUSG00000019122/ENSMUSG00000036896/ENSMUSG00000022831/ENSMUSG00000020101/ENSMUSG00000021486/ENSMUSG00000029838/ENSMUSG00000025804/ENSMUSG00000002602/ENSMUSG00000023367/ENSMUSG00000037649/ENSMUSG00000027339/ENSMUSG00000045322/ENSMUSG00000037440/ENSMUSG00000031101/ENSMUSG00000027513/ENSMUSG00000021835/ENSMUSG00000022878/ENSMUSG00000038065/…	H2-Oa/Lep/Cebpa/Ccl9/C1qc/Hcls1/Vsir/Prelid1/Ptn/Ccr1/Axl/Tmem176a/H2-DMa/Rassf2/Tlr9/Vnn1/Sash3/Pck1/Bmp4/Adipoq/Mturn/Ninj1/Csf1r/Nfkbid/Rarg/Nckap1l/Paf1/Csf1/H2-Aa/Pnp/Lef1/Fbxo7/Rab7b/Cd74/Il4ra/Hmgb2/Tmem176b/Rnf41/Tgfb1/Zfpm1/Pik3r1/Dtx1/Spi1	43
BP	GO:2000564	regulation of CD8-positive, alpha-beta T cell proliferation	9/750	22/17143	1.66664e-07	1.14763e-05	ENSMUSG00000067212/ENSMUSG00000061232/ENSMUSG00000073411/ENSMUSG00000020101/ENSMUSG00000056116/ENSMUSG00000035929/ENSMUSG00000060550/ENSMUSG00000079491/ENSMUSG00000027223	H2-T23/H2-K1/H2-D1/Vsir/H2-T22/H2-Q4/H2-Q7/H2-T10/Mapk8ip1	9
BP	GO:0001909	leukocyte mediated cytotoxicity	22/750	140/17143	1.80599e-07	1.21001e-05	ENSMUSG00000059201/ENSMUSG00000067212/ENSMUSG00000061232/ENSMUSG00000025279/ENSMUSG00000073411/ENSMUSG00000004626/ENSMUSG00000056116/ENSMUSG00000035929/ENSMUSG00000004612/ENSMUSG00000059498/ENSMUSG00000060550/ENSMUSG00000060216/ENSMUSG00000037321/ENSMUSG00000022488/ENSMUSG00000015950/ENSMUSG00000079491/ENSMUSG00000115338/ENSMUSG00000032359/ENSMUSG00000022505/ENSMUSG00000002603/ENSMUSG00000030325/…	Lep/H2-T23/H2-K1/Dnase1l3/H2-D1/Stxbp2/H2-T22/H2-Q4/Nkg7/Fcgr3/H2-Q7/Arrb2/Tap1/Nckap1l/Ncf1/H2-T10/Pnp/Ctsh/Emp2/Tgfb1/Klrb1c/Spi1	22
BP	GO:0002700	regulation of production of molecular mediator of immune response	28/750	212/17143	1.80672e-07	1.21001e-05	ENSMUSG00000039457/ENSMUSG00000067212/ENSMUSG00000001348/ENSMUSG00000061232/ENSMUSG00000073411/ENSMUSG00000020101/ENSMUSG00000002602/ENSMUSG00000056116/ENSMUSG00000051314/ENSMUSG00000045322/ENSMUSG00000031101/ENSMUSG00000035929/ENSMUSG00000017652/ENSMUSG00000038264/ENSMUSG00000020227/ENSMUSG00000058715/ENSMUSG00000040663/ENSMUSG00000034330/ENSMUSG00000060550/ENSMUSG00000027995/ENSMUSG00000006386/…	Ppl/H2-T23/Acp5/H2-K1/H2-D1/Vsir/Axl/H2-T22/Ffar2/Tlr9/Sash3/H2-Q4/Cd40/Sema7a/Irak3/Fcer1g/Clcf1/Plcg2/H2-Q7/Tlr2/Tek/H2-T10/Btk/Cd74/Il4ra/Tgfb1/Fcgr2b/Pycard	28
BP	GO:0002703	regulation of leukocyte mediated immunity	32/750	266/17143	2.18297e-07	1.44224e-05	ENSMUSG00000024164/ENSMUSG00000059201/ENSMUSG00000067212/ENSMUSG00000061232/ENSMUSG00000025279/ENSMUSG00000073411/ENSMUSG00000004626/ENSMUSG00000020101/ENSMUSG00000056116/ENSMUSG00000045322/ENSMUSG00000031101/ENSMUSG00000035929/ENSMUSG00000017652/ENSMUSG00000058715/ENSMUSG00000059498/ENSMUSG00000040663/ENSMUSG00000034330/ENSMUSG00000026616/ENSMUSG00000060550/ENSMUSG00000060216/ENSMUSG00000027995/…	C3/Lep/H2-T23/H2-K1/Dnase1l3/H2-D1/Stxbp2/Vsir/H2-T22/Tlr9/Sash3/H2-Q4/Cd40/Fcer1g/Fcgr3/Clcf1/Plcg2/Cr2/H2-Q7/Arrb2/Tlr2/Tap1/Nckap1l/H2-T10/Btk/Pnp/Il4ra/Tgfb1/Klrb1c/Fcgr2b/Bcr/Spi1	32
BP	GO:0050870	positive regulation of T cell activation	31/750	253/17143	2.23596e-07	1.45755e-05	ENSMUSG00000024334/ENSMUSG00000059201/ENSMUSG00000067212/ENSMUSG00000061232/ENSMUSG00000073411/ENSMUSG00000068105/ENSMUSG00000020101/ENSMUSG00000056116/ENSMUSG00000037649/ENSMUSG00000037440/ENSMUSG00000079547/ENSMUSG00000031101/ENSMUSG00000035929/ENSMUSG00000027513/ENSMUSG00000070000/ENSMUSG00000060550/ENSMUSG00000036931/ENSMUSG00000031217/ENSMUSG00000022488/ENSMUSG00000079491/ENSMUSG00000036594/…	H2-Oa/Lep/H2-T23/H2-K1/H2-D1/Tnfrsf13c/Vsir/H2-T22/H2-DMa/Vnn1/H2-DMb1/Sash3/H2-Q4/Pck1/Fcho1/H2-Q7/Nfkbid/Efnb1/Nckap1l/H2-T10/H2-Aa/H2-Eb1/Pnp/H2-Ab1/Lef1/Cd74/Il4ra/Tgfb1/Pycard/Ephb6/Cd209d	31
BP	GO:0050863	regulation of T cell activation	40/750	378/17143	2.31024e-07	1.48615e-05	ENSMUSG00000024334/ENSMUSG00000059201/ENSMUSG00000067212/ENSMUSG00000050335/ENSMUSG00000061232/ENSMUSG00000000706/ENSMUSG00000073411/ENSMUSG00000068105/ENSMUSG00000020101/ENSMUSG00000021486/ENSMUSG00000056116/ENSMUSG00000037649/ENSMUSG00000037440/ENSMUSG00000004446/ENSMUSG00000079547/ENSMUSG00000031101/ENSMUSG00000032312/ENSMUSG00000035929/ENSMUSG00000027513/ENSMUSG00000021835/ENSMUSG00000070000/…	H2-Oa/Lep/H2-T23/Lgals3/H2-K1/Btn1a1/H2-D1/Tnfrsf13c/Vsir/Prelid1/H2-T22/H2-DMa/Vnn1/Bid/H2-DMb1/Sash3/Csk/H2-Q4/Pck1/Bmp4/Fcho1/H2-Q7/Nfkbid/Zc3h12d/Efnb1/Nckap1l/H2-T10/H2-Aa/H2-Eb1/Pnp/H2-Ab1/Lef1/Cd74/Il4ra/Mapk8ip1/Tgfb1/Pycard/Dtx1/Ephb6/Cd209d	40
BP	GO:0035740	CD8-positive, alpha-beta T cell proliferation	9/750	23/17143	2.63199e-07	1.67114e-05	ENSMUSG00000067212/ENSMUSG00000061232/ENSMUSG00000073411/ENSMUSG00000020101/ENSMUSG00000056116/ENSMUSG00000035929/ENSMUSG00000060550/ENSMUSG00000079491/ENSMUSG00000027223	H2-T23/H2-K1/H2-D1/Vsir/H2-T22/H2-Q4/H2-Q7/H2-T10/Mapk8ip1	9
BP	GO:0097529	myeloid leukocyte migration	28/750	217/17143	2.9498e-07	1.84892e-05	ENSMUSG00000019122/ENSMUSG00000050335/ENSMUSG00000040952/ENSMUSG00000025804/ENSMUSG00000019278/ENSMUSG00000009281/ENSMUSG00000094162/ENSMUSG00000074934/ENSMUSG00000031015/ENSMUSG00000042190/ENSMUSG00000029648/ENSMUSG00000058715/ENSMUSG00000059498/ENSMUSG00000037966/ENSMUSG00000037370/ENSMUSG00000033542/ENSMUSG00000024621/ENSMUSG00000027995/ENSMUSG00000022488/ENSMUSG00000014599/ENSMUSG00000054400/…	Ccl9/Lgals3/Rps19/Ccr1/Dpep1/Rarres2/Ccl19-ps3/Grem1/Swap70/Cmklr1/Flt1/Fcer1g/Fcgr3/Ninj1/Enpp1/Arhgef5/Csf1r/Tlr2/Nckap1l/Csf1/Cklf/Cd74/Emp2/Il17ra/Lbp/Bcr/Pik3r1/Spi1	28
BP	GO:0002699	positive regulation of immune effector process	33/750	284/17143	3.18881e-07	1.97343e-05	ENSMUSG00000024164/ENSMUSG00000067212/ENSMUSG00000061232/ENSMUSG00000073411/ENSMUSG00000004626/ENSMUSG00000040952/ENSMUSG00000056116/ENSMUSG00000051314/ENSMUSG00000045322/ENSMUSG00000079547/ENSMUSG00000031101/ENSMUSG00000035929/ENSMUSG00000027513/ENSMUSG00000017652/ENSMUSG00000038264/ENSMUSG00000058715/ENSMUSG00000059498/ENSMUSG00000040663/ENSMUSG00000034330/ENSMUSG00000060550/ENSMUSG00000036931/…	C3/H2-T23/H2-K1/H2-D1/Stxbp2/Rps19/H2-T22/Ffar2/Tlr9/H2-DMb1/Sash3/H2-Q4/Pck1/Cd40/Sema7a/Fcer1g/Fcgr3/Clcf1/Plcg2/H2-Q7/Nfkbid/Tlr2/Tek/H2-T10/Btk/Pnp/Cd74/Il4ra/Lbp/Tgfb1/Klrb1c/Pycard/Spi1	33
BP	GO:0036037	CD8-positive, alpha-beta T cell activation	12/750	45/17143	3.42096e-07	2.09063e-05	ENSMUSG00000067212/ENSMUSG00000061232/ENSMUSG00000073411/ENSMUSG00000020101/ENSMUSG00000051506/ENSMUSG00000090019/ENSMUSG00000056116/ENSMUSG00000035929/ENSMUSG00000060550/ENSMUSG00000022488/ENSMUSG00000079491/ENSMUSG00000027223	H2-T23/H2-K1/H2-D1/Vsir/Wdfy4/Gimap1/H2-T22/H2-Q4/H2-Q7/Nckap1l/H2-T10/Mapk8ip1	12
BP	GO:0002886	regulation of myeloid leukocyte mediated immunity	16/750	81/17143	3.60335e-07	2.17491e-05	ENSMUSG00000024164/ENSMUSG00000067212/ENSMUSG00000061232/ENSMUSG00000025279/ENSMUSG00000073411/ENSMUSG00000004626/ENSMUSG00000056116/ENSMUSG00000035929/ENSMUSG00000058715/ENSMUSG00000059498/ENSMUSG00000060550/ENSMUSG00000079491/ENSMUSG00000031264/ENSMUSG00000030748/ENSMUSG00000009681/ENSMUSG00000002111	C3/H2-T23/H2-K1/Dnase1l3/H2-D1/Stxbp2/H2-T22/H2-Q4/Fcer1g/Fcgr3/H2-Q7/H2-T10/Btk/Il4ra/Bcr/Spi1	16
BP	GO:0001788	antibody-dependent cellular cytotoxicity	8/750	18/17143	3.82985e-07	2.28343e-05	ENSMUSG00000067212/ENSMUSG00000061232/ENSMUSG00000073411/ENSMUSG00000056116/ENSMUSG00000035929/ENSMUSG00000059498/ENSMUSG00000060550/ENSMUSG00000079491	H2-T23/H2-K1/H2-D1/H2-T22/H2-Q4/Fcgr3/H2-Q7/H2-T10	8
BP	GO:0002253	activation of immune response	47/750	491/17143	4.08507e-07	2.40626e-05	ENSMUSG00000032496/ENSMUSG00000024164/ENSMUSG00000036896/ENSMUSG00000050335/ENSMUSG00000002108/ENSMUSG00000000706/ENSMUSG00000023224/ENSMUSG00000006519/ENSMUSG00000052889/ENSMUSG00000051314/ENSMUSG00000036887/ENSMUSG00000045322/ENSMUSG00000015083/ENSMUSG00000042190/ENSMUSG00000043008/ENSMUSG00000032312/ENSMUSG00000017652/ENSMUSG00000070000/ENSMUSG00000020227/ENSMUSG00000027466/ENSMUSG00000002688/…	Ltf/C3/C1qc/Lgals3/Nr1h3/Btn1a1/Serping1/Cyba/Prkcb/Ffar2/C1qa/Tlr9/C8g/Cmklr1/Klhl6/Csk/Cd40/Fcho1/Irak3/Rbck1/Prkd1/Fcer1g/Cfd/Ninj1/Igha/Plcg2/Cr2/Cd79b/Ezr/Arrb2/Lat2/Nfkbid/Tlr2/Ifi207/Nckap1l/C4b/Pik3ap1/Gbp3/C1ra/Btk/Rab7b/Lbp/Pycard/Pik3r1/Trim5/Cd19/C1qb	47
BP	GO:0002437	inflammatory response to antigenic stimulus	16/750	82/17143	4.29765e-07	2.45494e-05	ENSMUSG00000024164/ENSMUSG00000067212/ENSMUSG00000061232/ENSMUSG00000073411/ENSMUSG00000056116/ENSMUSG00000035929/ENSMUSG00000058715/ENSMUSG00000059498/ENSMUSG00000018774/ENSMUSG00000037370/ENSMUSG00000060550/ENSMUSG00000079491/ENSMUSG00000031264/ENSMUSG00000054717/ENSMUSG00000026656/ENSMUSG00000029869	C3/H2-T23/H2-K1/H2-D1/H2-T22/H2-Q4/Fcer1g/Fcgr3/Cd68/Enpp1/H2-Q7/H2-T10/Btk/Hmgb2/Fcgr2b/Ephb6	16
BP	GO:0002704	negative regulation of leukocyte mediated immunity	16/750	82/17143	4.29765e-07	2.45494e-05	ENSMUSG00000067212/ENSMUSG00000061232/ENSMUSG00000073411/ENSMUSG00000020101/ENSMUSG00000056116/ENSMUSG00000035929/ENSMUSG00000026616/ENSMUSG00000060550/ENSMUSG00000060216/ENSMUSG00000037321/ENSMUSG00000022488/ENSMUSG00000079491/ENSMUSG00000002603/ENSMUSG00000026656/ENSMUSG00000009681/ENSMUSG00000002111	H2-T23/H2-K1/H2-D1/Vsir/H2-T22/H2-Q4/Cr2/H2-Q7/Arrb2/Tap1/Nckap1l/H2-T10/Tgfb1/Fcgr2b/Bcr/Spi1	16
BP	GO:0002821	positive regulation of adaptive immune response	22/750	147/17143	4.31836e-07	2.45494e-05	ENSMUSG00000024164/ENSMUSG00000067212/ENSMUSG00000061232/ENSMUSG00000073411/ENSMUSG00000068105/ENSMUSG00000056116/ENSMUSG00000037649/ENSMUSG00000031101/ENSMUSG00000035929/ENSMUSG00000017652/ENSMUSG00000058715/ENSMUSG00000059498/ENSMUSG00000040663/ENSMUSG00000060550/ENSMUSG00000036931/ENSMUSG00000079491/ENSMUSG00000031264/ENSMUSG00000115338/ENSMUSG00000073421/ENSMUSG00000024610/ENSMUSG00000002603/…	C3/H2-T23/H2-K1/H2-D1/Tnfrsf13c/H2-T22/H2-DMa/Sash3/H2-Q4/Cd40/Fcer1g/Fcgr3/Clcf1/H2-Q7/Nfkbid/H2-T10/Btk/Pnp/H2-Ab1/Cd74/Tgfb1/Pycard	22
BP	GO:0002712	regulation of B cell mediated immunity	16/750	83/17143	5.11084e-07	2.83363e-05	ENSMUSG00000024164/ENSMUSG00000067212/ENSMUSG00000061232/ENSMUSG00000073411/ENSMUSG00000056116/ENSMUSG00000035929/ENSMUSG00000017652/ENSMUSG00000058715/ENSMUSG00000059498/ENSMUSG00000040663/ENSMUSG00000026616/ENSMUSG00000060550/ENSMUSG00000079491/ENSMUSG00000031264/ENSMUSG00000002603/ENSMUSG00000026656	C3/H2-T23/H2-K1/H2-D1/H2-T22/H2-Q4/Cd40/Fcer1g/Fcgr3/Clcf1/Cr2/H2-Q7/H2-T10/Btk/Tgfb1/Fcgr2b	16
BP	GO:0002889	regulation of immunoglobulin mediated immune response	16/750	83/17143	5.11084e-07	2.83363e-05	ENSMUSG00000024164/ENSMUSG00000067212/ENSMUSG00000061232/ENSMUSG00000073411/ENSMUSG00000056116/ENSMUSG00000035929/ENSMUSG00000017652/ENSMUSG00000058715/ENSMUSG00000059498/ENSMUSG00000040663/ENSMUSG00000026616/ENSMUSG00000060550/ENSMUSG00000079491/ENSMUSG00000031264/ENSMUSG00000002603/ENSMUSG00000026656	C3/H2-T23/H2-K1/H2-D1/H2-T22/H2-Q4/Cd40/Fcer1g/Fcgr3/Clcf1/Cr2/H2-Q7/H2-T10/Btk/Tgfb1/Fcgr2b	16
BP	GO:0002714	positive regulation of B cell mediated immunity	14/750	64/17143	5.21633e-07	2.83363e-05	ENSMUSG00000024164/ENSMUSG00000067212/ENSMUSG00000061232/ENSMUSG00000073411/ENSMUSG00000056116/ENSMUSG00000035929/ENSMUSG00000017652/ENSMUSG00000058715/ENSMUSG00000059498/ENSMUSG00000040663/ENSMUSG00000060550/ENSMUSG00000079491/ENSMUSG00000031264/ENSMUSG00000002603	C3/H2-T23/H2-K1/H2-D1/H2-T22/H2-Q4/Cd40/Fcer1g/Fcgr3/Clcf1/H2-Q7/H2-T10/Btk/Tgfb1	14
BP	GO:0002891	positive regulation of immunoglobulin mediated immune response	14/750	64/17143	5.21633e-07	2.83363e-05	ENSMUSG00000024164/ENSMUSG00000067212/ENSMUSG00000061232/ENSMUSG00000073411/ENSMUSG00000056116/ENSMUSG00000035929/ENSMUSG00000017652/ENSMUSG00000058715/ENSMUSG00000059498/ENSMUSG00000040663/ENSMUSG00000060550/ENSMUSG00000079491/ENSMUSG00000031264/ENSMUSG00000002603	C3/H2-T23/H2-K1/H2-D1/H2-T22/H2-Q4/Cd40/Fcer1g/Fcgr3/Clcf1/H2-Q7/H2-T10/Btk/Tgfb1	14
BP	GO:0070665	positive regulation of leukocyte proliferation	25/750	185/17143	5.28274e-07	2.83816e-05	ENSMUSG00000059201/ENSMUSG00000067212/ENSMUSG00000005268/ENSMUSG00000061232/ENSMUSG00000073411/ENSMUSG00000068105/ENSMUSG00000056116/ENSMUSG00000045322/ENSMUSG00000079547/ENSMUSG00000031101/ENSMUSG00000035929/ENSMUSG00000017652/ENSMUSG00000040663/ENSMUSG00000060550/ENSMUSG00000024621/ENSMUSG00000031217/ENSMUSG00000022488/ENSMUSG00000079491/ENSMUSG00000031264/ENSMUSG00000007659/ENSMUSG00000014599/…	Lep/H2-T23/Prlr/H2-K1/H2-D1/Tnfrsf13c/H2-T22/Tlr9/H2-DMb1/Sash3/H2-Q4/Cd40/Clcf1/H2-Q7/Csf1r/Efnb1/Nckap1l/H2-T10/Btk/Bcl2l1/Csf1/Pnp/Cd74/Pycard/Cd209d	25
BP	GO:0001911	negative regulation of leukocyte mediated cytotoxicity	11/750	39/17143	5.69497e-07	3.02638e-05	ENSMUSG00000067212/ENSMUSG00000061232/ENSMUSG00000073411/ENSMUSG00000056116/ENSMUSG00000035929/ENSMUSG00000060550/ENSMUSG00000060216/ENSMUSG00000037321/ENSMUSG00000022488/ENSMUSG00000079491/ENSMUSG00000002603	H2-T23/H2-K1/H2-D1/H2-T22/H2-Q4/H2-Q7/Arrb2/Tap1/Nckap1l/H2-T10/Tgfb1	11
BP	GO:0002474	antigen processing and presentation of peptide antigen via MHC class I	11/750	40/17143	7.54677e-07	3.962e-05	ENSMUSG00000067212/ENSMUSG00000031838/ENSMUSG00000061232/ENSMUSG00000073411/ENSMUSG00000056116/ENSMUSG00000035929/ENSMUSG00000058715/ENSMUSG00000059498/ENSMUSG00000060550/ENSMUSG00000037321/ENSMUSG00000079491	H2-T23/Ifi30/H2-K1/H2-D1/H2-T22/H2-Q4/Fcer1g/Fcgr3/H2-Q7/Tap1/H2-T10	11
BP	GO:0031349	positive regulation of defense response	45/750	471/17143	7.61767e-07	3.962e-05	ENSMUSG00000032496/ENSMUSG00000024164/ENSMUSG00000067212/ENSMUSG00000034957/ENSMUSG00000061232/ENSMUSG00000002108/ENSMUSG00000019326/ENSMUSG00000073411/ENSMUSG00000040952/ENSMUSG00000056116/ENSMUSG00000006519/ENSMUSG00000051314/ENSMUSG00000045322/ENSMUSG00000035929/ENSMUSG00000017652/ENSMUSG00000004612/ENSMUSG00000020227/ENSMUSG00000002688/ENSMUSG00000058715/ENSMUSG00000059498/ENSMUSG00000037966/…	Ltf/C3/H2-T23/Cebpa/H2-K1/Nr1h3/Aoc3/H2-D1/Rps19/H2-T22/Cyba/Ffar2/Tlr9/H2-Q4/Cd40/Nkg7/Irak3/Prkd1/Fcer1g/Fcgr3/Ninj1/Plcg2/H2-Q7/Arrb2/Csf1r/Tlr2/Ctss/Ifi207/H2-T10/Pik3ap1/Gbp3/Btk/Rab7b/Cd74/Hmgb2/Il17ra/Lbp/Tgfb1/Klrb1c/Pycard/Pik3r1/Trim5/Il17rb/Mmrn2/Spi1	45
BP	GO:0045088	regulation of innate immune response	42/750	426/17143	7.84903e-07	4.03936e-05	ENSMUSG00000002985/ENSMUSG00000032496/ENSMUSG00000059201/ENSMUSG00000067212/ENSMUSG00000061232/ENSMUSG00000002108/ENSMUSG00000073411/ENSMUSG00000023224/ENSMUSG00000040952/ENSMUSG00000025804/ENSMUSG00000056116/ENSMUSG00000006519/ENSMUSG00000051314/ENSMUSG00000045322/ENSMUSG00000035929/ENSMUSG00000017652/ENSMUSG00000020227/ENSMUSG00000002688/ENSMUSG00000027639/ENSMUSG00000037966/ENSMUSG00000034330/…	Apoe/Ltf/Lep/H2-T23/H2-K1/Nr1h3/H2-D1/Serping1/Rps19/Ccr1/H2-T22/Cyba/Ffar2/Tlr9/H2-Q4/Cd40/Irak3/Prkd1/Samhd1/Ninj1/Plcg2/H2-Q7/Arrb2/Tlr2/Ifi207/Tap1/Serpinb1a/Ncf1/H2-T10/Pik3ap1/Gbp3/Btk/Rab7b/Cd74/Hmgb2/Lbp/Tgfb1/Klrb1c/Pycard/Pik3r1/Trim5/Spi1	42
BP	GO:0002702	positive regulation of production of molecular mediator of immune response	22/750	153/17143	8.70234e-07	4.43185e-05	ENSMUSG00000067212/ENSMUSG00000061232/ENSMUSG00000073411/ENSMUSG00000056116/ENSMUSG00000051314/ENSMUSG00000045322/ENSMUSG00000031101/ENSMUSG00000035929/ENSMUSG00000017652/ENSMUSG00000038264/ENSMUSG00000058715/ENSMUSG00000040663/ENSMUSG00000034330/ENSMUSG00000060550/ENSMUSG00000027995/ENSMUSG00000006386/ENSMUSG00000079491/ENSMUSG00000031264/ENSMUSG00000024610/ENSMUSG00000030748/ENSMUSG00000002603/…	H2-T23/H2-K1/H2-D1/H2-T22/Ffar2/Tlr9/Sash3/H2-Q4/Cd40/Sema7a/Fcer1g/Clcf1/Plcg2/H2-Q7/Tlr2/Tek/H2-T10/Btk/Cd74/Il4ra/Tgfb1/Pycard	22
BP	GO:0045953	negative regulation of natural killer cell mediated cytotoxicity	10/750	33/17143	8.96155e-07	4.51041e-05	ENSMUSG00000067212/ENSMUSG00000061232/ENSMUSG00000073411/ENSMUSG00000056116/ENSMUSG00000035929/ENSMUSG00000060550/ENSMUSG00000060216/ENSMUSG00000037321/ENSMUSG00000079491/ENSMUSG00000002603	H2-T23/H2-K1/H2-D1/H2-T22/H2-Q4/H2-Q7/Arrb2/Tap1/H2-T10/Tgfb1	10
BP	GO:0006909	phagocytosis	27/750	216/17143	9.04112e-07	4.51041e-05	ENSMUSG00000026879/ENSMUSG00000024164/ENSMUSG00000059201/ENSMUSG00000002108/ENSMUSG00000002602/ENSMUSG00000006519/ENSMUSG00000034902/ENSMUSG00000032312/ENSMUSG00000058715/ENSMUSG00000022878/ENSMUSG00000059498/ENSMUSG00000034330/ENSMUSG00000027995/ENSMUSG00000055546/ENSMUSG00000022488/ENSMUSG00000052160/ENSMUSG00000035722/ENSMUSG00000024743/ENSMUSG00000031264/ENSMUSG00000028073/ENSMUSG00000026480/…	Gsn/C3/Lep/Nr1h3/Axl/Cyba/Pip5k1c/Csk/Fcer1g/Adipoq/Fcgr3/Plcg2/Tlr2/Timd4/Nckap1l/Pld4/Abca7/Syt7/Btk/Pear1/Ncf2/Rab7b/Lbp/Tgfb1/Fcgr2b/Pycard/Bcr	27
BP	GO:0002181	cytoplasmic translation	21/750	142/17143	9.61766e-07	4.74957e-05	ENSMUSG00000060036/ENSMUSG00000046364/ENSMUSG00000031490/ENSMUSG00000047215/ENSMUSG00000038274/ENSMUSG00000040952/ENSMUSG00000060938/ENSMUSG00000008668/ENSMUSG00000063457/ENSMUSG00000057863/ENSMUSG00000073702/ENSMUSG00000017404/ENSMUSG00000052146/ENSMUSG00000003429/ENSMUSG00000003970/ENSMUSG00000091086/ENSMUSG00000058600/ENSMUSG00000061983/ENSMUSG00000058546/ENSMUSG00000057322/ENSMUSG00000079435	Rpl3/Rpl27a/Eif4ebp1/Rpl9/Fau/Rps19/Rpl26/Rps18/Rps15/Rpl36/Rpl31/Rpl19/Rps10/Rps11/Rpl8/Rpl6l/Rpl30/Rps12/Rpl23a/Rpl38/Rpl36a	21
BP	GO:0022409	positive regulation of cell-cell adhesion	35/750	327/17143	1.0069e-06	4.92273e-05	ENSMUSG00000033831/ENSMUSG00000024334/ENSMUSG00000059201/ENSMUSG00000067212/ENSMUSG00000061232/ENSMUSG00000033860/ENSMUSG00000073411/ENSMUSG00000068105/ENSMUSG00000020101/ENSMUSG00000056116/ENSMUSG00000037649/ENSMUSG00000037440/ENSMUSG00000079547/ENSMUSG00000031101/ENSMUSG00000035929/ENSMUSG00000027513/ENSMUSG00000070000/ENSMUSG00000031391/ENSMUSG00000028909/ENSMUSG00000060550/ENSMUSG00000036931/…	Fgb/H2-Oa/Lep/H2-T23/H2-K1/Fgg/H2-D1/Tnfrsf13c/Vsir/H2-T22/H2-DMa/Vnn1/H2-DMb1/Sash3/H2-Q4/Pck1/Fcho1/L1cam/Ptpru/H2-Q7/Nfkbid/Efnb1/Nckap1l/H2-T10/H2-Aa/H2-Eb1/Pnp/H2-Ab1/Lef1/Cd74/Il4ra/Tgfb1/Pycard/Ephb6/Cd209d	35
BP	GO:0042270	protection from natural killer cell mediated cytotoxicity	8/750	20/17143	1.01969e-06	4.9359e-05	ENSMUSG00000067212/ENSMUSG00000061232/ENSMUSG00000073411/ENSMUSG00000056116/ENSMUSG00000035929/ENSMUSG00000060550/ENSMUSG00000037321/ENSMUSG00000079491	H2-T23/H2-K1/H2-D1/H2-T22/H2-Q4/H2-Q7/Tap1/H2-T10	8
BP	GO:0002861	regulation of inflammatory response to antigenic stimulus	12/750	50/17143	1.18071e-06	5.5867e-05	ENSMUSG00000024164/ENSMUSG00000067212/ENSMUSG00000061232/ENSMUSG00000073411/ENSMUSG00000056116/ENSMUSG00000035929/ENSMUSG00000058715/ENSMUSG00000059498/ENSMUSG00000060550/ENSMUSG00000079491/ENSMUSG00000031264/ENSMUSG00000026656	C3/H2-T23/H2-K1/H2-D1/H2-T22/H2-Q4/Fcer1g/Fcgr3/H2-Q7/H2-T10/Btk/Fcgr2b	12
BP	GO:0050671	positive regulation of lymphocyte proliferation	23/750	168/17143	1.18828e-06	5.5867e-05	ENSMUSG00000059201/ENSMUSG00000067212/ENSMUSG00000005268/ENSMUSG00000061232/ENSMUSG00000073411/ENSMUSG00000068105/ENSMUSG00000056116/ENSMUSG00000045322/ENSMUSG00000079547/ENSMUSG00000031101/ENSMUSG00000035929/ENSMUSG00000017652/ENSMUSG00000040663/ENSMUSG00000060550/ENSMUSG00000024621/ENSMUSG00000031217/ENSMUSG00000022488/ENSMUSG00000079491/ENSMUSG00000031264/ENSMUSG00000115338/ENSMUSG00000024610/…	Lep/H2-T23/Prlr/H2-K1/H2-D1/Tnfrsf13c/H2-T22/Tlr9/H2-DMb1/Sash3/H2-Q4/Cd40/Clcf1/H2-Q7/Csf1r/Efnb1/Nckap1l/H2-T10/Btk/Pnp/Cd74/Pycard/Cd209d	23
BP	GO:0002716	negative regulation of natural killer cell mediated immunity	10/750	34/17143	1.22006e-06	5.5867e-05	ENSMUSG00000067212/ENSMUSG00000061232/ENSMUSG00000073411/ENSMUSG00000056116/ENSMUSG00000035929/ENSMUSG00000060550/ENSMUSG00000060216/ENSMUSG00000037321/ENSMUSG00000079491/ENSMUSG00000002603	H2-T23/H2-K1/H2-D1/H2-T22/H2-Q4/H2-Q7/Arrb2/Tap1/H2-T10/Tgfb1	10
BP	GO:0032656	regulation of interleukin-13 production	10/750	34/17143	1.22006e-06	5.5867e-05	ENSMUSG00000067212/ENSMUSG00000061232/ENSMUSG00000073411/ENSMUSG00000056116/ENSMUSG00000035929/ENSMUSG00000060550/ENSMUSG00000079491/ENSMUSG00000027985/ENSMUSG00000002897/ENSMUSG00000015966	H2-T23/H2-K1/H2-D1/H2-T22/H2-Q4/H2-Q7/H2-T10/Lef1/Il17ra/Il17rb	10
BP	GO:2001185	regulation of CD8-positive, alpha-beta T cell activation	10/750	34/17143	1.22006e-06	5.5867e-05	ENSMUSG00000067212/ENSMUSG00000061232/ENSMUSG00000073411/ENSMUSG00000020101/ENSMUSG00000056116/ENSMUSG00000035929/ENSMUSG00000060550/ENSMUSG00000022488/ENSMUSG00000079491/ENSMUSG00000027223	H2-T23/H2-K1/H2-D1/Vsir/H2-T22/H2-Q4/H2-Q7/Nckap1l/H2-T10/Mapk8ip1	10
BP	GO:0002399	MHC class II protein complex assembly	6/750	10/17143	1.24147e-06	5.5867e-05	ENSMUSG00000024334/ENSMUSG00000037649/ENSMUSG00000079547/ENSMUSG00000036594/ENSMUSG00000060586/ENSMUSG00000073421	H2-Oa/H2-DMa/H2-DMb1/H2-Aa/H2-Eb1/H2-Ab1	6
BP	GO:0002503	peptide antigen assembly with MHC class II protein complex	6/750	10/17143	1.24147e-06	5.5867e-05	ENSMUSG00000024334/ENSMUSG00000037649/ENSMUSG00000079547/ENSMUSG00000036594/ENSMUSG00000060586/ENSMUSG00000073421	H2-Oa/H2-DMa/H2-DMb1/H2-Aa/H2-Eb1/H2-Ab1	6
BP	GO:1902105	regulation of leukocyte differentiation	35/750	330/17143	1.24555e-06	5.5867e-05	ENSMUSG00000024334/ENSMUSG00000019122/ENSMUSG00000036896/ENSMUSG00000022831/ENSMUSG00000020101/ENSMUSG00000021486/ENSMUSG00000025804/ENSMUSG00000002602/ENSMUSG00000023367/ENSMUSG00000037649/ENSMUSG00000027339/ENSMUSG00000045322/ENSMUSG00000037440/ENSMUSG00000031101/ENSMUSG00000027513/ENSMUSG00000021835/ENSMUSG00000022878/ENSMUSG00000037966/ENSMUSG00000024621/ENSMUSG00000036931/ENSMUSG00000022488/…	H2-Oa/Ccl9/C1qc/Hcls1/Vsir/Prelid1/Ccr1/Axl/Tmem176a/H2-DMa/Rassf2/Tlr9/Vnn1/Sash3/Pck1/Bmp4/Adipoq/Ninj1/Csf1r/Nfkbid/Nckap1l/Csf1/H2-Aa/Pnp/Lef1/Fbxo7/Cd74/Il4ra/Tmem176b/Rnf41/Tgfb1/Zfpm1/Pik3r1/Dtx1/Spi1	35
BP	GO:0002819	regulation of adaptive immune response	27/750	220/17143	1.29829e-06	5.77032e-05	ENSMUSG00000024164/ENSMUSG00000067212/ENSMUSG00000061232/ENSMUSG00000073411/ENSMUSG00000068105/ENSMUSG00000020101/ENSMUSG00000056116/ENSMUSG00000037649/ENSMUSG00000031101/ENSMUSG00000035929/ENSMUSG00000017652/ENSMUSG00000058715/ENSMUSG00000059498/ENSMUSG00000040663/ENSMUSG00000026616/ENSMUSG00000060550/ENSMUSG00000036931/ENSMUSG00000022488/ENSMUSG00000079491/ENSMUSG00000031264/ENSMUSG00000115338/…	C3/H2-T23/H2-K1/H2-D1/Tnfrsf13c/Vsir/H2-T22/H2-DMa/Sash3/H2-Q4/Cd40/Fcer1g/Fcgr3/Clcf1/Cr2/H2-Q7/Nfkbid/Nckap1l/H2-T10/Btk/Pnp/H2-Ab1/Cd74/Il4ra/Tgfb1/Fcgr2b/Pycard	27
BP	GO:0001819	positive regulation of cytokine production	46/750	496/17143	1.31544e-06	5.79384e-05	ENSMUSG00000024164/ENSMUSG00000059201/ENSMUSG00000067212/ENSMUSG00000061232/ENSMUSG00000073411/ENSMUSG00000068105/ENSMUSG00000056116/ENSMUSG00000006519/ENSMUSG00000051314/ENSMUSG00000045322/ENSMUSG00000015340/ENSMUSG00000032690/ENSMUSG00000031101/ENSMUSG00000035929/ENSMUSG00000017652/ENSMUSG00000038264/ENSMUSG00000020227/ENSMUSG00000058715/ENSMUSG00000022878/ENSMUSG00000059498/ENSMUSG00000016918/…	C3/Lep/H2-T23/H2-K1/H2-D1/Tnfrsf13c/H2-T22/Cyba/Ffar2/Tlr9/Cybb/Oas2/Sash3/H2-Q4/Cd40/Sema7a/Irak3/Fcer1g/Adipoq/Fcgr3/Sulf1/Plcg2/H2-Q7/Csf1r/Tlr2/Pou2f2/Tek/H2-T10/Abcc8/Btk/Ly9/Sulf2/Pnp/Rab7b/Cd74/Il4ra/Hmgb2/Il17ra/Lbp/Tgfb1/Zfpm1/Pycard/Pik3r1/Il17rb/Ccm2l/Cd209d	46
BP	GO:0002440	production of molecular mediator of immune response	35/750	331/17143	1.33611e-06	5.83236e-05	ENSMUSG00000039457/ENSMUSG00000067212/ENSMUSG00000001348/ENSMUSG00000061232/ENSMUSG00000073411/ENSMUSG00000020101/ENSMUSG00000002602/ENSMUSG00000056116/ENSMUSG00000051314/ENSMUSG00000045322/ENSMUSG00000031015/ENSMUSG00000031101/ENSMUSG00000035929/ENSMUSG00000017652/ENSMUSG00000038264/ENSMUSG00000020227/ENSMUSG00000058715/ENSMUSG00000053964/ENSMUSG00000027639/ENSMUSG00000040663/ENSMUSG00000034330/…	Ppl/H2-T23/Acp5/H2-K1/H2-D1/Vsir/Axl/H2-T22/Ffar2/Tlr9/Swap70/Sash3/H2-Q4/Cd40/Sema7a/Irak3/Fcer1g/Lgals4/Samhd1/Clcf1/Plcg2/Enpp1/H2-Q7/Tlr2/Pou2f2/Tek/H2-T10/Btk/H2-Ab1/Cd74/Il4ra/Tcirg1/Tgfb1/Fcgr2b/Pycard	35
BP	GO:0002707	negative regulation of lymphocyte mediated immunity	14/750	69/17143	1.37567e-06	5.95191e-05	ENSMUSG00000067212/ENSMUSG00000061232/ENSMUSG00000073411/ENSMUSG00000020101/ENSMUSG00000056116/ENSMUSG00000035929/ENSMUSG00000026616/ENSMUSG00000060550/ENSMUSG00000060216/ENSMUSG00000037321/ENSMUSG00000022488/ENSMUSG00000079491/ENSMUSG00000002603/ENSMUSG00000026656	H2-T23/H2-K1/H2-D1/Vsir/H2-T22/H2-Q4/Cr2/H2-Q7/Arrb2/Tap1/Nckap1l/H2-T10/Tgfb1/Fcgr2b	14
BP	GO:0001813	regulation of antibody-dependent cellular cytotoxicity	7/750	15/17143	1.41126e-06	5.99968e-05	ENSMUSG00000067212/ENSMUSG00000061232/ENSMUSG00000073411/ENSMUSG00000056116/ENSMUSG00000035929/ENSMUSG00000060550/ENSMUSG00000079491	H2-T23/H2-K1/H2-D1/H2-T22/H2-Q4/H2-Q7/H2-T10	7
BP	GO:0001815	positive regulation of antibody-dependent cellular cytotoxicity	7/750	15/17143	1.41126e-06	5.99968e-05	ENSMUSG00000067212/ENSMUSG00000061232/ENSMUSG00000073411/ENSMUSG00000056116/ENSMUSG00000035929/ENSMUSG00000060550/ENSMUSG00000079491	H2-T23/H2-K1/H2-D1/H2-T22/H2-Q4/H2-Q7/H2-T10	7
BP	GO:0002367	cytokine production involved in immune response	22/750	158/17143	1.5142e-06	6.38183e-05	ENSMUSG00000067212/ENSMUSG00000001348/ENSMUSG00000061232/ENSMUSG00000073411/ENSMUSG00000020101/ENSMUSG00000002602/ENSMUSG00000056116/ENSMUSG00000051314/ENSMUSG00000045322/ENSMUSG00000031101/ENSMUSG00000035929/ENSMUSG00000038264/ENSMUSG00000020227/ENSMUSG00000058715/ENSMUSG00000034330/ENSMUSG00000060550/ENSMUSG00000027995/ENSMUSG00000006386/ENSMUSG00000079491/ENSMUSG00000024610/ENSMUSG00000002603/…	H2-T23/Acp5/H2-K1/H2-D1/Vsir/Axl/H2-T22/Ffar2/Tlr9/Sash3/H2-Q4/Sema7a/Irak3/Fcer1g/Plcg2/H2-Q7/Tlr2/Tek/H2-T10/Cd74/Tgfb1/Pycard	22
BP	GO:0032616	interleukin-13 production	10/750	35/17143	1.64152e-06	6.8593e-05	ENSMUSG00000067212/ENSMUSG00000061232/ENSMUSG00000073411/ENSMUSG00000056116/ENSMUSG00000035929/ENSMUSG00000060550/ENSMUSG00000079491/ENSMUSG00000027985/ENSMUSG00000002897/ENSMUSG00000015966	H2-T23/H2-K1/H2-D1/H2-T22/H2-Q4/H2-Q7/H2-T10/Lef1/Il17ra/Il17rb	10
BP	GO:0002687	positive regulation of leukocyte migration	22/750	159/17143	1.68635e-06	6.98691e-05	ENSMUSG00000034845/ENSMUSG00000050335/ENSMUSG00000019326/ENSMUSG00000029838/ENSMUSG00000025804/ENSMUSG00000009281/ENSMUSG00000094162/ENSMUSG00000031015/ENSMUSG00000042190/ENSMUSG00000024621/ENSMUSG00000027995/ENSMUSG00000021508/ENSMUSG00000022488/ENSMUSG00000030787/ENSMUSG00000014599/ENSMUSG00000024610/ENSMUSG00000016024/ENSMUSG00000002603/ENSMUSG00000030793/ENSMUSG00000089876/ENSMUSG00000041417/…	Plvap/Lgals3/Aoc3/Ptn/Ccr1/Rarres2/Ccl19-ps3/Swap70/Cmklr1/Csf1r/Tlr2/Cxcl14/Nckap1l/Lyve1/Csf1/Cd74/Lbp/Tgfb1/Pycard/Tmem102/Pik3r1/Spi1	22
BP	GO:1903039	positive regulation of leukocyte cell-cell adhesion	31/750	278/17143	1.75792e-06	7.22226e-05	ENSMUSG00000024334/ENSMUSG00000059201/ENSMUSG00000067212/ENSMUSG00000061232/ENSMUSG00000073411/ENSMUSG00000068105/ENSMUSG00000020101/ENSMUSG00000056116/ENSMUSG00000037649/ENSMUSG00000037440/ENSMUSG00000079547/ENSMUSG00000031101/ENSMUSG00000035929/ENSMUSG00000027513/ENSMUSG00000070000/ENSMUSG00000060550/ENSMUSG00000036931/ENSMUSG00000031217/ENSMUSG00000022488/ENSMUSG00000079491/ENSMUSG00000036594/…	H2-Oa/Lep/H2-T23/H2-K1/H2-D1/Tnfrsf13c/Vsir/H2-T22/H2-DMa/Vnn1/H2-DMb1/Sash3/H2-Q4/Pck1/Fcho1/H2-Q7/Nfkbid/Efnb1/Nckap1l/H2-T10/H2-Aa/H2-Eb1/Pnp/H2-Ab1/Lef1/Cd74/Il4ra/Tgfb1/Pycard/Ephb6/Cd209d	31
BP	GO:0031342	negative regulation of cell killing	11/750	44/17143	2.13329e-06	8.69139e-05	ENSMUSG00000067212/ENSMUSG00000061232/ENSMUSG00000073411/ENSMUSG00000056116/ENSMUSG00000035929/ENSMUSG00000060550/ENSMUSG00000060216/ENSMUSG00000037321/ENSMUSG00000022488/ENSMUSG00000079491/ENSMUSG00000002603	H2-T23/H2-K1/H2-D1/H2-T22/H2-Q4/H2-Q7/Arrb2/Tap1/Nckap1l/H2-T10/Tgfb1	11
BP	GO:0050829	defense response to Gram-negative bacterium	13/750	62/17143	2.21251e-06	8.93964e-05	ENSMUSG00000032496/ENSMUSG00000069516/ENSMUSG00000040952/ENSMUSG00000004655/ENSMUSG00000009281/ENSMUSG00000045322/ENSMUSG00000069515/ENSMUSG00000002688/ENSMUSG00000054717/ENSMUSG00000016024/ENSMUSG00000058600/ENSMUSG00000047517/ENSMUSG00000030793	Ltf/Lyz2/Rps19/Aqp1/Rarres2/Tlr9/Lyz1/Prkd1/Hmgb2/Lbp/Rpl30/Dmbt1/Pycard	13
BP	GO:0002639	positive regulation of immunoglobulin production	14/750	72/17143	2.35436e-06	9.36735e-05	ENSMUSG00000067212/ENSMUSG00000061232/ENSMUSG00000073411/ENSMUSG00000056116/ENSMUSG00000045322/ENSMUSG00000031101/ENSMUSG00000035929/ENSMUSG00000017652/ENSMUSG00000040663/ENSMUSG00000060550/ENSMUSG00000079491/ENSMUSG00000031264/ENSMUSG00000030748/ENSMUSG00000002603	H2-T23/H2-K1/H2-D1/H2-T22/Tlr9/Sash3/H2-Q4/Cd40/Clcf1/H2-Q7/H2-T10/Btk/Il4ra/Tgfb1	14
BP	GO:0002519	natural killer cell tolerance induction	7/750	16/17143	2.41417e-06	9.36735e-05	ENSMUSG00000067212/ENSMUSG00000061232/ENSMUSG00000073411/ENSMUSG00000056116/ENSMUSG00000035929/ENSMUSG00000060550/ENSMUSG00000079491	H2-T23/H2-K1/H2-D1/H2-T22/H2-Q4/H2-Q7/H2-T10	7
BP	GO:0032639	TRAIL production	7/750	16/17143	2.41417e-06	9.36735e-05	ENSMUSG00000067212/ENSMUSG00000061232/ENSMUSG00000073411/ENSMUSG00000056116/ENSMUSG00000035929/ENSMUSG00000060550/ENSMUSG00000079491	H2-T23/H2-K1/H2-D1/H2-T22/H2-Q4/H2-Q7/H2-T10	7
BP	GO:0032679	regulation of TRAIL production	7/750	16/17143	2.41417e-06	9.36735e-05	ENSMUSG00000067212/ENSMUSG00000061232/ENSMUSG00000073411/ENSMUSG00000056116/ENSMUSG00000035929/ENSMUSG00000060550/ENSMUSG00000079491	H2-T23/H2-K1/H2-D1/H2-T22/H2-Q4/H2-Q7/H2-T10	7
BP	GO:0032759	positive regulation of TRAIL production	7/750	16/17143	2.41417e-06	9.36735e-05	ENSMUSG00000067212/ENSMUSG00000061232/ENSMUSG00000073411/ENSMUSG00000056116/ENSMUSG00000035929/ENSMUSG00000060550/ENSMUSG00000079491	H2-T23/H2-K1/H2-D1/H2-T22/H2-Q4/H2-Q7/H2-T10	7
BP	GO:0050866	negative regulation of cell activation	26/750	214/17143	2.45939e-06	9.4677e-05	ENSMUSG00000002985/ENSMUSG00000056492/ENSMUSG00000050335/ENSMUSG00000002108/ENSMUSG00000000706/ENSMUSG00000020101/ENSMUSG00000010142/ENSMUSG00000002602/ENSMUSG00000053647/ENSMUSG00000026193/ENSMUSG00000021835/ENSMUSG00000020810/ENSMUSG00000036931/ENSMUSG00000039981/ENSMUSG00000022488/ENSMUSG00000031264/ENSMUSG00000036594/ENSMUSG00000001786/ENSMUSG00000024610/ENSMUSG00000030748/ENSMUSG00000002603/…	Apoe/Adgrf5/Lgals3/Nr1h3/Btn1a1/Vsir/Tnfrsf13b/Axl/Gper1/Fn1/Bmp4/Cygb/Nfkbid/Zc3h12d/Nckap1l/Btk/H2-Aa/Fbxo7/Cd74/Il4ra/Tgfb1/Fcgr2b/Bcr/Dtx1/Rassf5/Spi1	26
BP	GO:0002444	myeloid leukocyte mediated immunity	19/750	127/17143	2.63091e-06	0.000100488	ENSMUSG00000024164/ENSMUSG00000067212/ENSMUSG00000061232/ENSMUSG00000025279/ENSMUSG00000073411/ENSMUSG00000004626/ENSMUSG00000056116/ENSMUSG00000020681/ENSMUSG00000035929/ENSMUSG00000058715/ENSMUSG00000059498/ENSMUSG00000060550/ENSMUSG00000040751/ENSMUSG00000015950/ENSMUSG00000079491/ENSMUSG00000031264/ENSMUSG00000030748/ENSMUSG00000009681/ENSMUSG00000002111	C3/H2-T23/H2-K1/Dnase1l3/H2-D1/Stxbp2/H2-T22/Ace/H2-Q4/Fcer1g/Fcgr3/H2-Q7/Lat2/Ncf1/H2-T10/Btk/Il4ra/Bcr/Spi1	19
BP	GO:0002824	positive regulation of adaptive immune response based on somatic recombination of immune receptors built from immunoglobulin superfamily domains	20/750	139/17143	2.6862e-06	0.000101805	ENSMUSG00000024164/ENSMUSG00000067212/ENSMUSG00000061232/ENSMUSG00000073411/ENSMUSG00000068105/ENSMUSG00000056116/ENSMUSG00000037649/ENSMUSG00000031101/ENSMUSG00000035929/ENSMUSG00000017652/ENSMUSG00000058715/ENSMUSG00000059498/ENSMUSG00000040663/ENSMUSG00000060550/ENSMUSG00000036931/ENSMUSG00000079491/ENSMUSG00000031264/ENSMUSG00000115338/ENSMUSG00000073421/ENSMUSG00000002603	C3/H2-T23/H2-K1/H2-D1/Tnfrsf13c/H2-T22/H2-DMa/Sash3/H2-Q4/Cd40/Fcer1g/Fcgr3/Clcf1/H2-Q7/Nfkbid/H2-T10/Btk/Pnp/H2-Ab1/Tgfb1	20
BP	GO:0032673	regulation of interleukin-4 production	11/750	45/17143	2.7128e-06	0.000102022	ENSMUSG00000067212/ENSMUSG00000061232/ENSMUSG00000073411/ENSMUSG00000056116/ENSMUSG00000031101/ENSMUSG00000035929/ENSMUSG00000058715/ENSMUSG00000060550/ENSMUSG00000079491/ENSMUSG00000027985/ENSMUSG00000049577	H2-T23/H2-K1/H2-D1/H2-T22/Sash3/H2-Q4/Fcer1g/H2-Q7/H2-T10/Lef1/Zfpm1	11
BP	GO:0002366	leukocyte activation involved in immune response	31/750	285/17143	2.97061e-06	0.000110865	ENSMUSG00000050335/ENSMUSG00000025279/ENSMUSG00000004626/ENSMUSG00000021624/ENSMUSG00000031015/ENSMUSG00000079547/ENSMUSG00000027513/ENSMUSG00000017652/ENSMUSG00000004612/ENSMUSG00000035413/ENSMUSG00000058715/ENSMUSG00000040663/ENSMUSG00000034330/ENSMUSG00000037370/ENSMUSG00000040751/ENSMUSG00000036931/ENSMUSG00000022488/ENSMUSG00000062939/ENSMUSG00000029570/ENSMUSG00000031264/ENSMUSG00000004707/…	Lgals3/Dnase1l3/Stxbp2/Cd180/Swap70/H2-DMb1/Pck1/Cd40/Nkg7/Tmem98/Fcer1g/Clcf1/Plcg2/Enpp1/Lat2/Nfkbid/Nckap1l/Stat4/Lfng/Btk/Ly9/Slfn2/Lef1/Cd74/Il4ra/Lbp/Tgfb1/Pycard/Bcr/Spi1/Cd19	31
BP	GO:0002822	regulation of adaptive immune response based on somatic recombination of immune receptors built from immunoglobulin superfamily domains	25/750	204/17143	3.27058e-06	0.000121135	ENSMUSG00000024164/ENSMUSG00000067212/ENSMUSG00000061232/ENSMUSG00000073411/ENSMUSG00000068105/ENSMUSG00000020101/ENSMUSG00000056116/ENSMUSG00000037649/ENSMUSG00000031101/ENSMUSG00000035929/ENSMUSG00000017652/ENSMUSG00000058715/ENSMUSG00000059498/ENSMUSG00000040663/ENSMUSG00000026616/ENSMUSG00000060550/ENSMUSG00000036931/ENSMUSG00000022488/ENSMUSG00000079491/ENSMUSG00000031264/ENSMUSG00000115338/…	C3/H2-T23/H2-K1/H2-D1/Tnfrsf13c/Vsir/H2-T22/H2-DMa/Sash3/H2-Q4/Cd40/Fcer1g/Fcgr3/Clcf1/Cr2/H2-Q7/Nfkbid/Nckap1l/H2-T10/Btk/Pnp/H2-Ab1/Il4ra/Tgfb1/Fcgr2b	25
BP	GO:0002833	positive regulation of response to biotic stimulus	37/750	375/17143	3.49516e-06	0.000126619	ENSMUSG00000032496/ENSMUSG00000067212/ENSMUSG00000061232/ENSMUSG00000002108/ENSMUSG00000073411/ENSMUSG00000040952/ENSMUSG00000056116/ENSMUSG00000006519/ENSMUSG00000051314/ENSMUSG00000021624/ENSMUSG00000045322/ENSMUSG00000035929/ENSMUSG00000017652/ENSMUSG00000020227/ENSMUSG00000002688/ENSMUSG00000037966/ENSMUSG00000034330/ENSMUSG00000060550/ENSMUSG00000060216/ENSMUSG00000027995/ENSMUSG00000073490/…	Ltf/H2-T23/H2-K1/Nr1h3/H2-D1/Rps19/H2-T22/Cyba/Ffar2/Cd180/Tlr9/H2-Q4/Cd40/Irak3/Prkd1/Ninj1/Plcg2/H2-Q7/Arrb2/Tlr2/Ifi207/H2-T10/Pik3ap1/Gbp3/Btk/Rab7b/Cd74/Ly86/Hmgb2/Bmp6/Lbp/Klrb1c/Pycard/Pik3r1/Trim5/Mmrn2/Spi1	37
BP	GO:0001787	natural killer cell proliferation	9/750	30/17143	3.49633e-06	0.000126619	ENSMUSG00000059201/ENSMUSG00000067212/ENSMUSG00000061232/ENSMUSG00000073411/ENSMUSG00000056116/ENSMUSG00000035929/ENSMUSG00000060550/ENSMUSG00000079491/ENSMUSG00000022505	Lep/H2-T23/H2-K1/H2-D1/H2-T22/H2-Q4/H2-Q7/H2-T10/Emp2	9
BP	GO:0032736	positive regulation of interleukin-13 production	9/750	30/17143	3.49633e-06	0.000126619	ENSMUSG00000067212/ENSMUSG00000061232/ENSMUSG00000073411/ENSMUSG00000056116/ENSMUSG00000035929/ENSMUSG00000060550/ENSMUSG00000079491/ENSMUSG00000002897/ENSMUSG00000015966	H2-T23/H2-K1/H2-D1/H2-T22/H2-Q4/H2-Q7/H2-T10/Il17ra/Il17rb	9
BP	GO:2001187	positive regulation of CD8-positive, alpha-beta T cell activation	8/750	23/17143	3.53062e-06	0.000126921	ENSMUSG00000067212/ENSMUSG00000061232/ENSMUSG00000073411/ENSMUSG00000056116/ENSMUSG00000035929/ENSMUSG00000060550/ENSMUSG00000022488/ENSMUSG00000079491	H2-T23/H2-K1/H2-D1/H2-T22/H2-Q4/H2-Q7/Nckap1l/H2-T10	8
BP	GO:0002285	lymphocyte activation involved in immune response	24/750	192/17143	3.61633e-06	0.000129053	ENSMUSG00000050335/ENSMUSG00000021624/ENSMUSG00000031015/ENSMUSG00000079547/ENSMUSG00000027513/ENSMUSG00000017652/ENSMUSG00000004612/ENSMUSG00000035413/ENSMUSG00000058715/ENSMUSG00000040663/ENSMUSG00000034330/ENSMUSG00000037370/ENSMUSG00000036931/ENSMUSG00000022488/ENSMUSG00000062939/ENSMUSG00000029570/ENSMUSG00000004707/ENSMUSG00000072620/ENSMUSG00000027985/ENSMUSG00000024610/ENSMUSG00000030748/…	Lgals3/Cd180/Swap70/H2-DMb1/Pck1/Cd40/Nkg7/Tmem98/Fcer1g/Clcf1/Plcg2/Enpp1/Nfkbid/Nckap1l/Stat4/Lfng/Ly9/Slfn2/Lef1/Cd74/Il4ra/Tgfb1/Spi1/Cd19	24
BP	GO:2000566	positive regulation of CD8-positive, alpha-beta T cell proliferation	7/750	17/17143	3.94921e-06	0.000139686	ENSMUSG00000067212/ENSMUSG00000061232/ENSMUSG00000073411/ENSMUSG00000056116/ENSMUSG00000035929/ENSMUSG00000060550/ENSMUSG00000079491	H2-T23/H2-K1/H2-D1/H2-T22/H2-Q4/H2-Q7/H2-T10	7
BP	GO:0002263	cell activation involved in immune response	31/750	289/17143	3.97144e-06	0.000139686	ENSMUSG00000050335/ENSMUSG00000025279/ENSMUSG00000004626/ENSMUSG00000021624/ENSMUSG00000031015/ENSMUSG00000079547/ENSMUSG00000027513/ENSMUSG00000017652/ENSMUSG00000004612/ENSMUSG00000035413/ENSMUSG00000058715/ENSMUSG00000040663/ENSMUSG00000034330/ENSMUSG00000037370/ENSMUSG00000040751/ENSMUSG00000036931/ENSMUSG00000022488/ENSMUSG00000062939/ENSMUSG00000029570/ENSMUSG00000031264/ENSMUSG00000004707/…	Lgals3/Dnase1l3/Stxbp2/Cd180/Swap70/H2-DMb1/Pck1/Cd40/Nkg7/Tmem98/Fcer1g/Clcf1/Plcg2/Enpp1/Lat2/Nfkbid/Nckap1l/Stat4/Lfng/Btk/Ly9/Slfn2/Lef1/Cd74/Il4ra/Lbp/Tgfb1/Pycard/Bcr/Spi1/Cd19	31
BP	GO:0050764	regulation of phagocytosis	17/750	109/17143	4.93094e-06	0.000172195	ENSMUSG00000024164/ENSMUSG00000006519/ENSMUSG00000032312/ENSMUSG00000058715/ENSMUSG00000022878/ENSMUSG00000059498/ENSMUSG00000034330/ENSMUSG00000027995/ENSMUSG00000022488/ENSMUSG00000035722/ENSMUSG00000024743/ENSMUSG00000031264/ENSMUSG00000016024/ENSMUSG00000002603/ENSMUSG00000026656/ENSMUSG00000030793/ENSMUSG00000009681	C3/Cyba/Csk/Fcer1g/Adipoq/Fcgr3/Plcg2/Tlr2/Nckap1l/Abca7/Syt7/Btk/Lbp/Tgfb1/Fcgr2b/Pycard/Bcr	17
BP	GO:0002720	positive regulation of cytokine production involved in immune response	16/750	98/17143	5.08002e-06	0.000176143	ENSMUSG00000067212/ENSMUSG00000061232/ENSMUSG00000073411/ENSMUSG00000056116/ENSMUSG00000051314/ENSMUSG00000031101/ENSMUSG00000035929/ENSMUSG00000038264/ENSMUSG00000058715/ENSMUSG00000034330/ENSMUSG00000060550/ENSMUSG00000027995/ENSMUSG00000006386/ENSMUSG00000079491/ENSMUSG00000024610/ENSMUSG00000030793	H2-T23/H2-K1/H2-D1/H2-T22/Ffar2/Sash3/H2-Q4/Sema7a/Fcer1g/Plcg2/H2-Q7/Tlr2/Tek/H2-T10/Cd74/Pycard	16
BP	GO:0030225	macrophage differentiation	12/750	57/17143	5.1916e-06	0.000178745	ENSMUSG00000033685/ENSMUSG00000034957/ENSMUSG00000036896/ENSMUSG00000022831/ENSMUSG00000021835/ENSMUSG00000022878/ENSMUSG00000037370/ENSMUSG00000024621/ENSMUSG00000027995/ENSMUSG00000014599/ENSMUSG00000002603/ENSMUSG00000002111	Ucp2/Cebpa/C1qc/Hcls1/Bmp4/Adipoq/Enpp1/Csf1r/Tlr2/Csf1/Tgfb1/Spi1	12
BP	GO:0002695	negative regulation of leukocyte activation	24/750	197/17143	5.67275e-06	0.000193945	ENSMUSG00000056492/ENSMUSG00000050335/ENSMUSG00000002108/ENSMUSG00000000706/ENSMUSG00000020101/ENSMUSG00000010142/ENSMUSG00000002602/ENSMUSG00000053647/ENSMUSG00000026193/ENSMUSG00000021835/ENSMUSG00000036931/ENSMUSG00000039981/ENSMUSG00000022488/ENSMUSG00000031264/ENSMUSG00000036594/ENSMUSG00000001786/ENSMUSG00000024610/ENSMUSG00000030748/ENSMUSG00000002603/ENSMUSG00000026656/ENSMUSG00000009681/…	Adgrf5/Lgals3/Nr1h3/Btn1a1/Vsir/Tnfrsf13b/Axl/Gper1/Fn1/Bmp4/Nfkbid/Zc3h12d/Nckap1l/Btk/H2-Aa/Fbxo7/Cd74/Il4ra/Tgfb1/Fcgr2b/Bcr/Dtx1/Rassf5/Spi1	24
BP	GO:0042129	regulation of T cell proliferation	25/750	211/17143	6.00171e-06	0.000203766	ENSMUSG00000059201/ENSMUSG00000067212/ENSMUSG00000050335/ENSMUSG00000061232/ENSMUSG00000000706/ENSMUSG00000073411/ENSMUSG00000068105/ENSMUSG00000020101/ENSMUSG00000056116/ENSMUSG00000004446/ENSMUSG00000079547/ENSMUSG00000031101/ENSMUSG00000035929/ENSMUSG00000021835/ENSMUSG00000060550/ENSMUSG00000039981/ENSMUSG00000031217/ENSMUSG00000022488/ENSMUSG00000079491/ENSMUSG00000036594/ENSMUSG00000115338/…	Lep/H2-T23/Lgals3/H2-K1/Btn1a1/H2-D1/Tnfrsf13c/Vsir/H2-T22/Bid/H2-DMb1/Sash3/H2-Q4/Bmp4/H2-Q7/Zc3h12d/Efnb1/Nckap1l/H2-T10/H2-Aa/Pnp/Mapk8ip1/Tgfb1/Pycard/Cd209d	25
BP	GO:0019216	regulation of lipid metabolic process	34/750	339/17143	6.07883e-06	0.000204961	ENSMUSG00000002985/ENSMUSG00000024164/ENSMUSG00000030278/ENSMUSG00000056492/ENSMUSG00000059201/ENSMUSG00000025509/ENSMUSG00000002108/ENSMUSG00000028773/ENSMUSG00000009281/ENSMUSG00000005320/ENSMUSG00000043430/ENSMUSG00000024892/ENSMUSG00000053647/ENSMUSG00000024900/ENSMUSG00000094162/ENSMUSG00000040170/ENSMUSG00000024981/ENSMUSG00000034959/ENSMUSG00000026676/ENSMUSG00000027513/ENSMUSG00000029648/…	Apoe/C3/Cidec/Adgrf5/Lep/Pnpla2/Nr1h3/Fabp3/Rarres2/Fgfr4/Psapl1/Pcx/Gper1/Cpt1a/Ccl19-ps3/Fmo2/Acsl5/Rubcnl/Ccdc3/Pck1/Flt1/Fmo1/Adipoq/Plcg2/Fmo4/Por/Tek/Abca7/Cd74/Bmp6/Agap2/Tgfb1/Bglap/Cd19	34
BP	GO:0002477	antigen processing and presentation of exogenous peptide antigen via MHC class Ib	7/750	18/17143	6.21862e-06	0.000208239	ENSMUSG00000067212/ENSMUSG00000061232/ENSMUSG00000073411/ENSMUSG00000056116/ENSMUSG00000035929/ENSMUSG00000060550/ENSMUSG00000079491	H2-T23/H2-K1/H2-D1/H2-T22/H2-Q4/H2-Q7/H2-T10	7
BP	GO:0006958	complement activation, classical pathway	9/750	32/17143	6.3355e-06	0.000209416	ENSMUSG00000024164/ENSMUSG00000036896/ENSMUSG00000023224/ENSMUSG00000036887/ENSMUSG00000015083/ENSMUSG00000095079/ENSMUSG00000026616/ENSMUSG00000055172/ENSMUSG00000036905	C3/C1qc/Serping1/C1qa/C8g/Igha/Cr2/C1ra/C1qb	9
BP	GO:0015850	organic hydroxy compound transport	29/750	267/17143	6.33944e-06	0.000209416	ENSMUSG00000002985/ENSMUSG00000022587/ENSMUSG00000059201/ENSMUSG00000023064/ENSMUSG00000050335/ENSMUSG00000002108/ENSMUSG00000049112/ENSMUSG00000004655/ENSMUSG00000052889/ENSMUSG00000075702/ENSMUSG00000020427/ENSMUSG00000025161/ENSMUSG00000036330/ENSMUSG00000049303/ENSMUSG00000055368/ENSMUSG00000058715/ENSMUSG00000022878/ENSMUSG00000017754/ENSMUSG00000030737/ENSMUSG00000059498/ENSMUSG00000047250/…	Apoe/Ly6e/Lep/Sncg/Lgals3/Nr1h3/Oxtr/Aqp1/Prkcb/Selenom/Igfbp3/Slc16a3/Slc18a1/Syt12/Slc6a2/Fcer1g/Adipoq/Pltp/Slco2b1/Fcgr3/Ptgs1/Abca7/Syt7/Entpd1/Stard5/Plcd1/Abca8a/Bmp6/Slc16a7	29
BP	GO:0030183	B cell differentiation	20/750	147/17143	6.42662e-06	0.000210871	ENSMUSG00000090019/ENSMUSG00000076609/ENSMUSG00000045322/ENSMUSG00000040663/ENSMUSG00000034330/ENSMUSG00000026616/ENSMUSG00000040592/ENSMUSG00000037370/ENSMUSG00000034041/ENSMUSG00000008496/ENSMUSG00000022488/ENSMUSG00000029570/ENSMUSG00000057789/ENSMUSG00000031264/ENSMUSG00000115338/ENSMUSG00000073421/ENSMUSG00000001750/ENSMUSG00000041417/ENSMUSG00000002111/ENSMUSG00000030724	Gimap1/Igkc/Tlr9/Clcf1/Plcg2/Cr2/Cd79b/Enpp1/Lyl1/Pou2f2/Nckap1l/Lfng/Bak1/Btk/Pnp/H2-Ab1/Tcirg1/Pik3r1/Spi1/Cd19	20
BP	GO:0002706	regulation of lymphocyte mediated immunity	24/750	199/17143	6.75865e-06	0.000218828	ENSMUSG00000024164/ENSMUSG00000059201/ENSMUSG00000067212/ENSMUSG00000061232/ENSMUSG00000073411/ENSMUSG00000020101/ENSMUSG00000056116/ENSMUSG00000031101/ENSMUSG00000035929/ENSMUSG00000017652/ENSMUSG00000058715/ENSMUSG00000059498/ENSMUSG00000040663/ENSMUSG00000026616/ENSMUSG00000060550/ENSMUSG00000060216/ENSMUSG00000037321/ENSMUSG00000022488/ENSMUSG00000079491/ENSMUSG00000031264/ENSMUSG00000115338/…	C3/Lep/H2-T23/H2-K1/H2-D1/Vsir/H2-T22/Sash3/H2-Q4/Cd40/Fcer1g/Fcgr3/Clcf1/Cr2/H2-Q7/Arrb2/Tap1/Nckap1l/H2-T10/Btk/Pnp/Tgfb1/Klrb1c/Fcgr2b	24
BP	GO:0046631	alpha-beta T cell activation	24/750	199/17143	6.75865e-06	0.000218828	ENSMUSG00000067212/ENSMUSG00000061232/ENSMUSG00000073411/ENSMUSG00000020101/ENSMUSG00000051506/ENSMUSG00000090019/ENSMUSG00000056116/ENSMUSG00000031101/ENSMUSG00000035929/ENSMUSG00000004612/ENSMUSG00000035413/ENSMUSG00000060550/ENSMUSG00000036931/ENSMUSG00000022488/ENSMUSG00000062939/ENSMUSG00000079491/ENSMUSG00000004707/ENSMUSG00000115338/ENSMUSG00000073421/ENSMUSG00000027985/ENSMUSG00000030748/…	H2-T23/H2-K1/H2-D1/Vsir/Wdfy4/Gimap1/H2-T22/Sash3/H2-Q4/Nkg7/Tmem98/H2-Q7/Nfkbid/Nckap1l/Stat4/H2-T10/Ly9/Pnp/H2-Ab1/Lef1/Il4ra/Tcirg1/Mapk8ip1/Tgfb1	24
BP	GO:0070371	ERK1 and ERK2 cascade	33/750	327/17143	7.28952e-06	0.000234463	ENSMUSG00000002985/ENSMUSG00000032554/ENSMUSG00000024164/ENSMUSG00000033831/ENSMUSG00000030849/ENSMUSG00000019122/ENSMUSG00000033860/ENSMUSG00000049112/ENSMUSG00000025804/ENSMUSG00000005320/ENSMUSG00000053647/ENSMUSG00000094162/ENSMUSG00000045322/ENSMUSG00000026193/ENSMUSG00000032312/ENSMUSG00000021835/ENSMUSG00000038264/ENSMUSG00000022878/ENSMUSG00000040663/ENSMUSG00000038065/ENSMUSG00000031391/…	Apoe/Trf/C3/Fgb/Fgfr2/Ccl9/Fgg/Oxtr/Ccr1/Fgfr4/Gper1/Ccl19-ps3/Tlr9/Fn1/Csk/Bmp4/Sema7a/Adipoq/Clcf1/Mturn/L1cam/Ezr/Arrb2/Csf1r/Tlr2/Tek/Abca7/Slc9a3r1/Timp3/Ctsh/Cd74/Tgfb1/Pycard	33
BP	GO:0002685	regulation of leukocyte migration	26/750	229/17143	8.57253e-06	0.000273929	ENSMUSG00000040447/ENSMUSG00000034845/ENSMUSG00000050335/ENSMUSG00000019326/ENSMUSG00000029838/ENSMUSG00000025804/ENSMUSG00000009281/ENSMUSG00000094162/ENSMUSG00000074934/ENSMUSG00000031015/ENSMUSG00000042190/ENSMUSG00000037966/ENSMUSG00000024621/ENSMUSG00000027995/ENSMUSG00000021508/ENSMUSG00000022488/ENSMUSG00000030787/ENSMUSG00000014599/ENSMUSG00000024610/ENSMUSG00000016024/ENSMUSG00000002603/…	Spns2/Plvap/Lgals3/Aoc3/Ptn/Ccr1/Rarres2/Ccl19-ps3/Grem1/Swap70/Cmklr1/Ninj1/Csf1r/Tlr2/Cxcl14/Nckap1l/Lyve1/Csf1/Cd74/Lbp/Tgfb1/Pycard/Bcr/Tmem102/Pik3r1/Spi1	26
BP	GO:0032963	collagen metabolic process	17/750	114/17143	9.15756e-06	0.000290723	ENSMUSG00000037003/ENSMUSG00000028041/ENSMUSG00000020101/ENSMUSG00000019539/ENSMUSG00000033327/ENSMUSG00000026193/ENSMUSG00000021835/ENSMUSG00000020810/ENSMUSG00000060216/ENSMUSG00000038642/ENSMUSG00000023903/ENSMUSG00000026728/ENSMUSG00000020695/ENSMUSG00000002603/ENSMUSG00000026837/ENSMUSG00000012705/ENSMUSG00000023191	Tns2/Adam15/Vsir/Rcn3/Tnxb/Fn1/Bmp4/Cygb/Arrb2/Ctss/Mmp25/Vim/Mrc2/Tgfb1/Col5a1/Retn/P3h3	17
BP	GO:1903037	regulation of leukocyte cell-cell adhesion	36/750	376/17143	9.27794e-06	0.000292644	ENSMUSG00000024334/ENSMUSG00000059201/ENSMUSG00000067212/ENSMUSG00000050335/ENSMUSG00000061232/ENSMUSG00000000706/ENSMUSG00000073411/ENSMUSG00000068105/ENSMUSG00000020101/ENSMUSG00000056116/ENSMUSG00000037649/ENSMUSG00000037440/ENSMUSG00000079547/ENSMUSG00000031101/ENSMUSG00000035929/ENSMUSG00000027513/ENSMUSG00000021835/ENSMUSG00000070000/ENSMUSG00000060550/ENSMUSG00000036931/ENSMUSG00000039981/…	H2-Oa/Lep/H2-T23/Lgals3/H2-K1/Btn1a1/H2-D1/Tnfrsf13c/Vsir/H2-T22/H2-DMa/Vnn1/H2-DMb1/Sash3/H2-Q4/Pck1/Bmp4/Fcho1/H2-Q7/Nfkbid/Zc3h12d/Efnb1/Nckap1l/H2-T10/H2-Aa/H2-Eb1/Pnp/H2-Ab1/Lef1/Cd74/Il4ra/Tgfb1/Pycard/Dtx1/Ephb6/Cd209d	36
BP	GO:0032817	regulation of natural killer cell proliferation	8/750	26/17143	1.0009e-05	0.000313678	ENSMUSG00000059201/ENSMUSG00000067212/ENSMUSG00000061232/ENSMUSG00000073411/ENSMUSG00000056116/ENSMUSG00000035929/ENSMUSG00000060550/ENSMUSG00000079491	Lep/H2-T23/H2-K1/H2-D1/H2-T22/H2-Q4/H2-Q7/H2-T10	8
BP	GO:0045834	positive regulation of lipid metabolic process	20/750	152/17143	1.07046e-05	0.000333343	ENSMUSG00000002985/ENSMUSG00000056492/ENSMUSG00000025509/ENSMUSG00000002108/ENSMUSG00000028773/ENSMUSG00000024892/ENSMUSG00000024900/ENSMUSG00000094162/ENSMUSG00000024981/ENSMUSG00000026676/ENSMUSG00000027513/ENSMUSG00000029648/ENSMUSG00000022878/ENSMUSG00000005514/ENSMUSG00000006386/ENSMUSG00000024610/ENSMUSG00000039004/ENSMUSG00000025422/ENSMUSG00000002603/ENSMUSG00000030724	Apoe/Adgrf5/Pnpla2/Nr1h3/Fabp3/Pcx/Cpt1a/Ccl19-ps3/Acsl5/Ccdc3/Pck1/Flt1/Adipoq/Por/Tek/Cd74/Bmp6/Agap2/Tgfb1/Cd19	20
BP	GO:0007159	leukocyte cell-cell adhesion	38/750	410/17143	1.11393e-05	0.000342524	ENSMUSG00000024334/ENSMUSG00000059201/ENSMUSG00000067212/ENSMUSG00000050335/ENSMUSG00000061232/ENSMUSG00000000706/ENSMUSG00000073411/ENSMUSG00000068105/ENSMUSG00000020101/ENSMUSG00000056116/ENSMUSG00000037649/ENSMUSG00000037440/ENSMUSG00000079547/ENSMUSG00000031101/ENSMUSG00000035929/ENSMUSG00000027513/ENSMUSG00000021835/ENSMUSG00000070000/ENSMUSG00000031391/ENSMUSG00000060550/ENSMUSG00000036931/…	H2-Oa/Lep/H2-T23/Lgals3/H2-K1/Btn1a1/H2-D1/Tnfrsf13c/Vsir/H2-T22/H2-DMa/Vnn1/H2-DMb1/Sash3/H2-Q4/Pck1/Bmp4/Fcho1/L1cam/H2-Q7/Nfkbid/Zc3h12d/Efnb1/Nckap1l/H2-T10/Lrg1/H2-Aa/H2-Eb1/Pnp/H2-Ab1/Lef1/Cd74/Il4ra/Tgfb1/Pycard/Dtx1/Ephb6/Cd209d	38
BP	GO:0001910	regulation of leukocyte mediated cytotoxicity	16/750	104/17143	1.11396e-05	0.000342524	ENSMUSG00000059201/ENSMUSG00000067212/ENSMUSG00000061232/ENSMUSG00000025279/ENSMUSG00000073411/ENSMUSG00000056116/ENSMUSG00000035929/ENSMUSG00000060550/ENSMUSG00000060216/ENSMUSG00000037321/ENSMUSG00000022488/ENSMUSG00000079491/ENSMUSG00000115338/ENSMUSG00000002603/ENSMUSG00000030325/ENSMUSG00000002111	Lep/H2-T23/H2-K1/Dnase1l3/H2-D1/H2-T22/H2-Q4/H2-Q7/Arrb2/Tap1/Nckap1l/H2-T10/Pnp/Tgfb1/Klrb1c/Spi1	16
BP	GO:0071548	response to dexamethasone	8/750	27/17143	1.36805e-05	0.000418025	ENSMUSG00000020108/ENSMUSG00000031490/ENSMUSG00000004655/ENSMUSG00000027513/ENSMUSG00000021835/ENSMUSG00000040618/ENSMUSG00000005514/ENSMUSG00000002603	Ddit4/Eif4ebp1/Aqp1/Pck1/Bmp4/Pck2/Por/Tgfb1	8
BP	GO:0002729	positive regulation of natural killer cell cytokine production	7/750	20/17143	1.40279e-05	0.000425979	ENSMUSG00000067212/ENSMUSG00000061232/ENSMUSG00000073411/ENSMUSG00000056116/ENSMUSG00000035929/ENSMUSG00000060550/ENSMUSG00000079491	H2-T23/H2-K1/H2-D1/H2-T22/H2-Q4/H2-Q7/H2-T10	7
BP	GO:0043410	positive regulation of MAPK cascade	43/750	494/17143	1.43205e-05	0.000432178	ENSMUSG00000002985/ENSMUSG00000026879/ENSMUSG00000024164/ENSMUSG00000033831/ENSMUSG00000017493/ENSMUSG00000024066/ENSMUSG00000059201/ENSMUSG00000030849/ENSMUSG00000019122/ENSMUSG00000033860/ENSMUSG00000025804/ENSMUSG00000055254/ENSMUSG00000005320/ENSMUSG00000020427/ENSMUSG00000053647/ENSMUSG00000094162/ENSMUSG00000028121/ENSMUSG00000027339/ENSMUSG00000045322/ENSMUSG00000032312/ENSMUSG00000021835/…	Apoe/Gsn/C3/Fgb/Igfbp4/Xdh/Lep/Fgfr2/Ccl9/Fgg/Ccr1/Ntrk2/Fgfr4/Igfbp3/Gper1/Ccl19-ps3/Bcar3/Rassf2/Tlr9/Csk/Bmp4/Cd40/Flt1/Sema7a/Igfbp6/Mturn/Plcg2/Arrb2/Arhgef5/Csf1r/Tlr2/Tek/Abca7/Wwc1/Sema4c/Map4k2/Cd74/Mapk8ip1/Tgfb1/Fcgr2b/Pycard/Trim5/Spi1	43
BP	GO:0006956	complement activation	11/750	53/17143	1.48004e-05	0.000441216	ENSMUSG00000024164/ENSMUSG00000036896/ENSMUSG00000023224/ENSMUSG00000036887/ENSMUSG00000015083/ENSMUSG00000061780/ENSMUSG00000095079/ENSMUSG00000026616/ENSMUSG00000073418/ENSMUSG00000055172/ENSMUSG00000036905	C3/C1qc/Serping1/C1qa/C8g/Cfd/Igha/Cr2/C4b/C1ra/C1qb	11
BP	GO:0032633	interleukin-4 production	11/750	53/17143	1.48004e-05	0.000441216	ENSMUSG00000067212/ENSMUSG00000061232/ENSMUSG00000073411/ENSMUSG00000056116/ENSMUSG00000031101/ENSMUSG00000035929/ENSMUSG00000058715/ENSMUSG00000060550/ENSMUSG00000079491/ENSMUSG00000027985/ENSMUSG00000049577	H2-T23/H2-K1/H2-D1/H2-T22/Sash3/H2-Q4/Fcer1g/H2-Q7/H2-T10/Lef1/Zfpm1	11
BP	GO:0002396	MHC protein complex assembly	6/750	14/17143	1.52643e-05	0.000449562	ENSMUSG00000024334/ENSMUSG00000037649/ENSMUSG00000079547/ENSMUSG00000036594/ENSMUSG00000060586/ENSMUSG00000073421	H2-Oa/H2-DMa/H2-DMb1/H2-Aa/H2-Eb1/H2-Ab1	6
BP	GO:0002501	peptide antigen assembly with MHC protein complex	6/750	14/17143	1.52643e-05	0.000449562	ENSMUSG00000024334/ENSMUSG00000037649/ENSMUSG00000079547/ENSMUSG00000036594/ENSMUSG00000060586/ENSMUSG00000073421	H2-Oa/H2-DMa/H2-DMb1/H2-Aa/H2-Eb1/H2-Ab1	6
BP	GO:0042100	B cell proliferation	15/750	96/17143	1.72212e-05	0.000504158	ENSMUSG00000005268/ENSMUSG00000068105/ENSMUSG00000010142/ENSMUSG00000021624/ENSMUSG00000045322/ENSMUSG00000031101/ENSMUSG00000017652/ENSMUSG00000040663/ENSMUSG00000026616/ENSMUSG00000022488/ENSMUSG00000031264/ENSMUSG00000027985/ENSMUSG00000024610/ENSMUSG00000026656/ENSMUSG00000030724	Prlr/Tnfrsf13c/Tnfrsf13b/Cd180/Tlr9/Sash3/Cd40/Clcf1/Cr2/Nckap1l/Btk/Lef1/Cd74/Fcgr2b/Cd19	15
BP	GO:0042098	T cell proliferation	27/750	254/17143	1.9387e-05	0.000564186	ENSMUSG00000059201/ENSMUSG00000067212/ENSMUSG00000050335/ENSMUSG00000061232/ENSMUSG00000000706/ENSMUSG00000073411/ENSMUSG00000068105/ENSMUSG00000020101/ENSMUSG00000056116/ENSMUSG00000004446/ENSMUSG00000079547/ENSMUSG00000031101/ENSMUSG00000035929/ENSMUSG00000021835/ENSMUSG00000060550/ENSMUSG00000039981/ENSMUSG00000031217/ENSMUSG00000022488/ENSMUSG00000079491/ENSMUSG00000036594/ENSMUSG00000072620/…	Lep/H2-T23/Lgals3/H2-K1/Btn1a1/H2-D1/Tnfrsf13c/Vsir/H2-T22/Bid/H2-DMb1/Sash3/H2-Q4/Bmp4/H2-Q7/Zc3h12d/Efnb1/Nckap1l/H2-T10/H2-Aa/Slfn2/Pnp/Mapk8ip1/Tgfb1/Pycard/Ephb6/Cd209d	27
BP	GO:0031640	killing of cells of another organism	13/750	75/17143	1.99575e-05	0.000572262	ENSMUSG00000032496/ENSMUSG00000050335/ENSMUSG00000069516/ENSMUSG00000040952/ENSMUSG00000094162/ENSMUSG00000069515/ENSMUSG00000015083/ENSMUSG00000037966/ENSMUSG00000021508/ENSMUSG00000015950/ENSMUSG00000028268/ENSMUSG00000007659/ENSMUSG00000058600	Ltf/Lgals3/Lyz2/Rps19/Ccl19-ps3/Lyz1/C8g/Ninj1/Cxcl14/Ncf1/Gbp3/Bcl2l1/Rpl30	13
BP	GO:0141061	disruption of cell in another organism	13/750	75/17143	1.99575e-05	0.000572262	ENSMUSG00000032496/ENSMUSG00000050335/ENSMUSG00000069516/ENSMUSG00000040952/ENSMUSG00000094162/ENSMUSG00000069515/ENSMUSG00000015083/ENSMUSG00000037966/ENSMUSG00000021508/ENSMUSG00000015950/ENSMUSG00000028268/ENSMUSG00000007659/ENSMUSG00000058600	Ltf/Lgals3/Lyz2/Rps19/Ccl19-ps3/Lyz1/C8g/Ninj1/Cxcl14/Ncf1/Gbp3/Bcl2l1/Rpl30	13
BP	GO:0002768	immune response-regulating cell surface receptor signaling pathway	28/750	269/17143	2.01628e-05	0.000572262	ENSMUSG00000032496/ENSMUSG00000050335/ENSMUSG00000002108/ENSMUSG00000000706/ENSMUSG00000006519/ENSMUSG00000052889/ENSMUSG00000051314/ENSMUSG00000042190/ENSMUSG00000043008/ENSMUSG00000032312/ENSMUSG00000017652/ENSMUSG00000070000/ENSMUSG00000027466/ENSMUSG00000058715/ENSMUSG00000037966/ENSMUSG00000034330/ENSMUSG00000040592/ENSMUSG00000052397/ENSMUSG00000040751/ENSMUSG00000036931/ENSMUSG00000027995/…	Ltf/Lgals3/Nr1h3/Btn1a1/Cyba/Prkcb/Ffar2/Cmklr1/Klhl6/Csk/Cd40/Fcho1/Rbck1/Fcer1g/Ninj1/Plcg2/Cd79b/Ezr/Lat2/Nfkbid/Tlr2/Nckap1l/Pik3ap1/Btk/Rab7b/Lbp/Pik3r1/Cd19	28
BP	GO:0002370	natural killer cell cytokine production	7/750	21/17143	2.02498e-05	0.000572262	ENSMUSG00000067212/ENSMUSG00000061232/ENSMUSG00000073411/ENSMUSG00000056116/ENSMUSG00000035929/ENSMUSG00000060550/ENSMUSG00000079491	H2-T23/H2-K1/H2-D1/H2-T22/H2-Q4/H2-Q7/H2-T10	7
BP	GO:0002727	regulation of natural killer cell cytokine production	7/750	21/17143	2.02498e-05	0.000572262	ENSMUSG00000067212/ENSMUSG00000061232/ENSMUSG00000073411/ENSMUSG00000056116/ENSMUSG00000035929/ENSMUSG00000060550/ENSMUSG00000079491	H2-T23/H2-K1/H2-D1/H2-T22/H2-Q4/H2-Q7/H2-T10	7
BP	GO:0002637	regulation of immunoglobulin production	15/750	98/17143	2.21786e-05	0.000623169	ENSMUSG00000067212/ENSMUSG00000061232/ENSMUSG00000073411/ENSMUSG00000056116/ENSMUSG00000045322/ENSMUSG00000031101/ENSMUSG00000035929/ENSMUSG00000017652/ENSMUSG00000040663/ENSMUSG00000060550/ENSMUSG00000079491/ENSMUSG00000031264/ENSMUSG00000030748/ENSMUSG00000002603/ENSMUSG00000026656	H2-T23/H2-K1/H2-D1/H2-T22/Tlr9/Sash3/H2-Q4/Cd40/Clcf1/H2-Q7/H2-T10/Btk/Il4ra/Tgfb1/Fcgr2b	15
BP	GO:0022408	negative regulation of cell-cell adhesion	23/750	201/17143	2.46747e-05	0.00068934	ENSMUSG00000045394/ENSMUSG00000050335/ENSMUSG00000074227/ENSMUSG00000000706/ENSMUSG00000020101/ENSMUSG00000031015/ENSMUSG00000021835/ENSMUSG00000039158/ENSMUSG00000022878/ENSMUSG00000036931/ENSMUSG00000039981/ENSMUSG00000022488/ENSMUSG00000036594/ENSMUSG00000024610/ENSMUSG00000030748/ENSMUSG00000001034/ENSMUSG00000039004/ENSMUSG00000002603/ENSMUSG00000013418/ENSMUSG00000041417/ENSMUSG00000029603/…	Epcam/Lgals3/Spint2/Btn1a1/Vsir/Swap70/Bmp4/Akna/Adipoq/Nfkbid/Zc3h12d/Nckap1l/H2-Aa/Cd74/Il4ra/Mapk7/Bmp6/Tgfb1/B4galnt2/Pik3r1/Dtx1/Ccm2l/Spi1	23
BP	GO:0042269	regulation of natural killer cell mediated cytotoxicity	12/750	66/17143	2.5184e-05	0.000699571	ENSMUSG00000059201/ENSMUSG00000067212/ENSMUSG00000061232/ENSMUSG00000073411/ENSMUSG00000056116/ENSMUSG00000035929/ENSMUSG00000060550/ENSMUSG00000060216/ENSMUSG00000037321/ENSMUSG00000079491/ENSMUSG00000002603/ENSMUSG00000030325	Lep/H2-T23/H2-K1/H2-D1/H2-T22/H2-Q4/H2-Q7/Arrb2/Tap1/H2-T10/Tgfb1/Klrb1c	12
BP	GO:0031341	regulation of cell killing	17/750	123/17143	2.54191e-05	0.000702114	ENSMUSG00000059201/ENSMUSG00000067212/ENSMUSG00000061232/ENSMUSG00000025279/ENSMUSG00000073411/ENSMUSG00000056116/ENSMUSG00000035929/ENSMUSG00000060550/ENSMUSG00000060216/ENSMUSG00000037321/ENSMUSG00000022488/ENSMUSG00000079491/ENSMUSG00000007659/ENSMUSG00000115338/ENSMUSG00000002603/ENSMUSG00000030325/ENSMUSG00000002111	Lep/H2-T23/H2-K1/Dnase1l3/H2-D1/H2-T22/H2-Q4/H2-Q7/Arrb2/Tap1/Nckap1l/H2-T10/Bcl2l1/Pnp/Tgfb1/Klrb1c/Spi1	17
BP	GO:0045765	regulation of angiogenesis	29/750	288/17143	2.68842e-05	0.000738411	ENSMUSG00000024164/ENSMUSG00000059201/ENSMUSG00000050335/ENSMUSG00000033191/ENSMUSG00000025793/ENSMUSG00000029838/ENSMUSG00000004655/ENSMUSG00000052889/ENSMUSG00000026473/ENSMUSG00000015340/ENSMUSG00000001240/ENSMUSG00000042286/ENSMUSG00000074934/ENSMUSG00000017652/ENSMUSG00000029648/ENSMUSG00000000753/ENSMUSG00000002688/ENSMUSG00000037966/ENSMUSG00000016918/ENSMUSG00000006386/ENSMUSG00000037095/…	C3/Lep/Lgals3/Tie1/Hgs/Ptn/Aqp1/Prkcb/Glul/Cybb/Ramp2/Stab1/Grem1/Cd40/Flt1/Serpinf1/Prkd1/Ninj1/Sulf1/Tek/Lrg1/Abcc8/Cma1/Ctsh/Rhob/Emp2/Mapk7/Acvrl1/Foxc1	29
BP	GO:0071674	mononuclear cell migration	21/750	175/17143	2.70372e-05	0.000738462	ENSMUSG00000040447/ENSMUSG00000019122/ENSMUSG00000050335/ENSMUSG00000040952/ENSMUSG00000025804/ENSMUSG00000009281/ENSMUSG00000094162/ENSMUSG00000074934/ENSMUSG00000042190/ENSMUSG00000029648/ENSMUSG00000037966/ENSMUSG00000033542/ENSMUSG00000024621/ENSMUSG00000021508/ENSMUSG00000014599/ENSMUSG00000054400/ENSMUSG00000002603/ENSMUSG00000045092/ENSMUSG00000030793/ENSMUSG00000089876/ENSMUSG00000002111	Spns2/Ccl9/Lgals3/Rps19/Ccr1/Rarres2/Ccl19-ps3/Grem1/Cmklr1/Flt1/Ninj1/Arhgef5/Csf1r/Cxcl14/Csf1/Cklf/Tgfb1/S1pr1/Pycard/Tmem102/Spi1	21
BP	GO:0052547	regulation of peptidase activity	34/750	364/17143	2.73101e-05	0.000741772	ENSMUSG00000026879/ENSMUSG00000032496/ENSMUSG00000024066/ENSMUSG00000017723/ENSMUSG00000074227/ENSMUSG00000020101/ENSMUSG00000023224/ENSMUSG00000019539/ENSMUSG00000021486/ENSMUSG00000019278/ENSMUSG00000004655/ENSMUSG00000047501/ENSMUSG00000053647/ENSMUSG00000020788/ENSMUSG00000004446/ENSMUSG00000000983/ENSMUSG00000024011/ENSMUSG00000000753/ENSMUSG00000060216/ENSMUSG00000068794/ENSMUSG00000038642/…	Gsn/Ltf/Xdh/Wfdc2/Spint2/Vsir/Serping1/Rcn3/Prelid1/Dpep1/Aqp1/Cldn4/Gper1/Atp2a3/Bid/Wfdc18/Pi16/Serpinf1/Arrb2/Col28a1/Ctss/Psmb9/Slpi/Serpina1e/Serpinb1a/Por/Timp4/Bak1/Serpina3n/Timp3/Ctsh/Cldn3/Pycard/Serpina3g	34
BP	GO:0002429	immune response-activating cell surface receptor signaling pathway	27/750	259/17143	2.7463e-05	0.000741804	ENSMUSG00000032496/ENSMUSG00000050335/ENSMUSG00000002108/ENSMUSG00000000706/ENSMUSG00000006519/ENSMUSG00000052889/ENSMUSG00000051314/ENSMUSG00000042190/ENSMUSG00000043008/ENSMUSG00000032312/ENSMUSG00000070000/ENSMUSG00000027466/ENSMUSG00000058715/ENSMUSG00000037966/ENSMUSG00000034330/ENSMUSG00000040592/ENSMUSG00000052397/ENSMUSG00000040751/ENSMUSG00000036931/ENSMUSG00000027995/ENSMUSG00000022488/…	Ltf/Lgals3/Nr1h3/Btn1a1/Cyba/Prkcb/Ffar2/Cmklr1/Klhl6/Csk/Fcho1/Rbck1/Fcer1g/Ninj1/Plcg2/Cd79b/Ezr/Lat2/Nfkbid/Tlr2/Nckap1l/Pik3ap1/Btk/Rab7b/Lbp/Pik3r1/Cd19	27
BP	GO:0071549	cellular response to dexamethasone stimulus	7/750	22/17143	2.85825e-05	0.000767801	ENSMUSG00000020108/ENSMUSG00000031490/ENSMUSG00000004655/ENSMUSG00000027513/ENSMUSG00000021835/ENSMUSG00000040618/ENSMUSG00000002603	Ddit4/Eif4ebp1/Aqp1/Pck1/Bmp4/Pck2/Tgfb1	7
BP	GO:0002455	humoral immune response mediated by circulating immunoglobulin	10/750	47/17143	2.87679e-05	0.000768559	ENSMUSG00000024164/ENSMUSG00000036896/ENSMUSG00000023224/ENSMUSG00000036887/ENSMUSG00000015083/ENSMUSG00000095079/ENSMUSG00000026616/ENSMUSG00000055172/ENSMUSG00000026656/ENSMUSG00000036905	C3/C1qc/Serping1/C1qa/C8g/Igha/Cr2/C1ra/Fcgr2b/C1qb	10
BP	GO:0045089	positive regulation of innate immune response	33/750	350/17143	2.96139e-05	0.00078686	ENSMUSG00000032496/ENSMUSG00000067212/ENSMUSG00000061232/ENSMUSG00000002108/ENSMUSG00000073411/ENSMUSG00000040952/ENSMUSG00000056116/ENSMUSG00000006519/ENSMUSG00000051314/ENSMUSG00000045322/ENSMUSG00000035929/ENSMUSG00000017652/ENSMUSG00000020227/ENSMUSG00000002688/ENSMUSG00000037966/ENSMUSG00000034330/ENSMUSG00000060550/ENSMUSG00000060216/ENSMUSG00000027995/ENSMUSG00000073490/ENSMUSG00000079491/…	Ltf/H2-T23/H2-K1/Nr1h3/H2-D1/Rps19/H2-T22/Cyba/Ffar2/Tlr9/H2-Q4/Cd40/Irak3/Prkd1/Ninj1/Plcg2/H2-Q7/Arrb2/Tlr2/Ifi207/H2-T10/Pik3ap1/Gbp3/Btk/Rab7b/Cd74/Hmgb2/Lbp/Klrb1c/Pycard/Pik3r1/Trim5/Spi1	33
BP	GO:0141060	disruption of anatomical structure in another organism	13/750	78/17143	3.08053e-05	0.000814092	ENSMUSG00000032496/ENSMUSG00000050335/ENSMUSG00000069516/ENSMUSG00000040952/ENSMUSG00000094162/ENSMUSG00000069515/ENSMUSG00000015083/ENSMUSG00000037966/ENSMUSG00000021508/ENSMUSG00000015950/ENSMUSG00000028268/ENSMUSG00000007659/ENSMUSG00000058600	Ltf/Lgals3/Lyz2/Rps19/Ccl19-ps3/Lyz1/C8g/Ninj1/Cxcl14/Ncf1/Gbp3/Bcl2l1/Rpl30	13
BP	GO:0019885	antigen processing and presentation of endogenous peptide antigen via MHC class I	8/750	30/17143	3.20973e-05	0.000843675	ENSMUSG00000067212/ENSMUSG00000061232/ENSMUSG00000073411/ENSMUSG00000056116/ENSMUSG00000035929/ENSMUSG00000060550/ENSMUSG00000037321/ENSMUSG00000079491	H2-T23/H2-K1/H2-D1/H2-T22/H2-Q4/H2-Q7/Tap1/H2-T10	8
BP	GO:0070372	regulation of ERK1 and ERK2 cascade	30/750	306/17143	3.26399e-05	0.00085335	ENSMUSG00000002985/ENSMUSG00000024164/ENSMUSG00000033831/ENSMUSG00000030849/ENSMUSG00000019122/ENSMUSG00000033860/ENSMUSG00000025804/ENSMUSG00000005320/ENSMUSG00000053647/ENSMUSG00000094162/ENSMUSG00000045322/ENSMUSG00000026193/ENSMUSG00000032312/ENSMUSG00000021835/ENSMUSG00000038264/ENSMUSG00000022878/ENSMUSG00000040663/ENSMUSG00000038065/ENSMUSG00000031391/ENSMUSG00000052397/ENSMUSG00000060216/…	Apoe/C3/Fgb/Fgfr2/Ccl9/Fgg/Ccr1/Fgfr4/Gper1/Ccl19-ps3/Tlr9/Fn1/Csk/Bmp4/Sema7a/Adipoq/Clcf1/Mturn/L1cam/Ezr/Arrb2/Csf1r/Tlr2/Tek/Abca7/Slc9a3r1/Timp3/Cd74/Tgfb1/Pycard	30
BP	GO:0048771	tissue remodeling	22/750	191/17143	3.3259e-05	0.000864912	ENSMUSG00000032554/ENSMUSG00000059201/ENSMUSG00000001348/ENSMUSG00000033191/ENSMUSG00000029838/ENSMUSG00000002602/ENSMUSG00000000318/ENSMUSG00000027339/ENSMUSG00000029675/ENSMUSG00000074934/ENSMUSG00000028970/ENSMUSG00000032312/ENSMUSG00000037370/ENSMUSG00000024621/ENSMUSG00000038642/ENSMUSG00000057789/ENSMUSG00000024743/ENSMUSG00000001750/ENSMUSG00000000530/ENSMUSG00000045092/ENSMUSG00000009681/…	Trf/Lep/Acp5/Tie1/Ptn/Axl/Clec10a/Rassf2/Eln/Grem1/Abcb1b/Csk/Enpp1/Csf1r/Ctss/Bak1/Syt7/Tcirg1/Acvrl1/S1pr1/Bcr/Foxc1	22
BP	GO:0002715	regulation of natural killer cell mediated immunity	12/750	68/17143	3.43848e-05	0.000889456	ENSMUSG00000059201/ENSMUSG00000067212/ENSMUSG00000061232/ENSMUSG00000073411/ENSMUSG00000056116/ENSMUSG00000035929/ENSMUSG00000060550/ENSMUSG00000060216/ENSMUSG00000037321/ENSMUSG00000079491/ENSMUSG00000002603/ENSMUSG00000030325	Lep/H2-T23/H2-K1/H2-D1/H2-T22/H2-Q4/H2-Q7/Arrb2/Tap1/H2-T10/Tgfb1/Klrb1c	12
BP	GO:1901342	regulation of vasculature development	29/750	292/17143	3.46956e-05	0.000892772	ENSMUSG00000024164/ENSMUSG00000059201/ENSMUSG00000050335/ENSMUSG00000033191/ENSMUSG00000025793/ENSMUSG00000029838/ENSMUSG00000004655/ENSMUSG00000052889/ENSMUSG00000026473/ENSMUSG00000015340/ENSMUSG00000001240/ENSMUSG00000042286/ENSMUSG00000074934/ENSMUSG00000017652/ENSMUSG00000029648/ENSMUSG00000000753/ENSMUSG00000002688/ENSMUSG00000037966/ENSMUSG00000016918/ENSMUSG00000006386/ENSMUSG00000037095/…	C3/Lep/Lgals3/Tie1/Hgs/Ptn/Aqp1/Prkcb/Glul/Cybb/Ramp2/Stab1/Grem1/Cd40/Flt1/Serpinf1/Prkd1/Ninj1/Sulf1/Tek/Lrg1/Abcc8/Cma1/Ctsh/Rhob/Emp2/Mapk7/Acvrl1/Foxc1	29
BP	GO:0046777	protein autophosphorylation	25/750	234/17143	3.58641e-05	0.000918009	ENSMUSG00000005268/ENSMUSG00000030849/ENSMUSG00000055254/ENSMUSG00000029471/ENSMUSG00000020681/ENSMUSG00000033955/ENSMUSG00000005320/ENSMUSG00000025375/ENSMUSG00000027339/ENSMUSG00000074934/ENSMUSG00000032312/ENSMUSG00000029648/ENSMUSG00000020227/ENSMUSG00000002688/ENSMUSG00000022878/ENSMUSG00000037370/ENSMUSG00000034974/ENSMUSG00000024621/ENSMUSG00000026749/ENSMUSG00000006386/ENSMUSG00000031264/…	Prlr/Fgfr2/Ntrk2/Camkk2/Ace/Tnks1bp1/Fgfr4/Aatk/Rassf2/Grem1/Csk/Flt1/Irak3/Prkd1/Adipoq/Enpp1/Dapk3/Csf1r/Nek6/Tek/Btk/Stk17b/Mapk7/Bcr/Stk16	25
BP	GO:0009620	response to fungus	11/750	58/17143	3.62242e-05	0.000920978	ENSMUSG00000032496/ENSMUSG00000031827/ENSMUSG00000009281/ENSMUSG00000034330/ENSMUSG00000027995/ENSMUSG00000015950/ENSMUSG00000057789/ENSMUSG00000031264/ENSMUSG00000002897/ENSMUSG00000002603/ENSMUSG00000002111	Ltf/Cotl1/Rarres2/Plcg2/Tlr2/Ncf1/Bak1/Btk/Il17ra/Tgfb1/Spi1	11
BP	GO:0043550	regulation of lipid kinase activity	9/750	39/17143	3.63569e-05	0.000920978	ENSMUSG00000037742/ENSMUSG00000094162/ENSMUSG00000029648/ENSMUSG00000031834/ENSMUSG00000006386/ENSMUSG00000025422/ENSMUSG00000002603/ENSMUSG00000041417/ENSMUSG00000030724	Eef1a1/Ccl19-ps3/Flt1/Pik3r2/Tek/Agap2/Tgfb1/Pik3r1/Cd19	9
BP	GO:0050777	negative regulation of immune response	23/750	207/17143	3.9434e-05	0.000993779	ENSMUSG00000067212/ENSMUSG00000050335/ENSMUSG00000061232/ENSMUSG00000073411/ENSMUSG00000020101/ENSMUSG00000023224/ENSMUSG00000040952/ENSMUSG00000025804/ENSMUSG00000056116/ENSMUSG00000035929/ENSMUSG00000020227/ENSMUSG00000027639/ENSMUSG00000026616/ENSMUSG00000060550/ENSMUSG00000060216/ENSMUSG00000037321/ENSMUSG00000022488/ENSMUSG00000079491/ENSMUSG00000030748/ENSMUSG00000002603/ENSMUSG00000026656/…	H2-T23/Lgals3/H2-K1/H2-D1/Vsir/Serping1/Rps19/Ccr1/H2-T22/H2-Q4/Irak3/Samhd1/Cr2/H2-Q7/Arrb2/Tap1/Nckap1l/H2-T10/Il4ra/Tgfb1/Fcgr2b/Bcr/Spi1	23
BP	GO:0002483	antigen processing and presentation of endogenous peptide antigen	8/750	31/17143	4.16141e-05	0.00104334	ENSMUSG00000067212/ENSMUSG00000061232/ENSMUSG00000073411/ENSMUSG00000056116/ENSMUSG00000035929/ENSMUSG00000060550/ENSMUSG00000037321/ENSMUSG00000079491	H2-T23/H2-K1/H2-D1/H2-T22/H2-Q4/H2-Q7/Tap1/H2-T10	8
BP	GO:0032753	positive regulation of interleukin-4 production	9/750	40/17143	4.51078e-05	0.00112516	ENSMUSG00000067212/ENSMUSG00000061232/ENSMUSG00000073411/ENSMUSG00000056116/ENSMUSG00000031101/ENSMUSG00000035929/ENSMUSG00000058715/ENSMUSG00000060550/ENSMUSG00000079491	H2-T23/H2-K1/H2-D1/H2-T22/Sash3/H2-Q4/Fcer1g/H2-Q7/H2-T10	9
BP	GO:0045824	negative regulation of innate immune response	15/750	104/17143	4.54104e-05	0.00112696	ENSMUSG00000067212/ENSMUSG00000061232/ENSMUSG00000073411/ENSMUSG00000023224/ENSMUSG00000040952/ENSMUSG00000025804/ENSMUSG00000056116/ENSMUSG00000035929/ENSMUSG00000020227/ENSMUSG00000027639/ENSMUSG00000060550/ENSMUSG00000060216/ENSMUSG00000037321/ENSMUSG00000079491/ENSMUSG00000002603	H2-T23/H2-K1/H2-D1/Serping1/Rps19/Ccr1/H2-T22/H2-Q4/Irak3/Samhd1/H2-Q7/Arrb2/Tap1/H2-T10/Tgfb1	15
BP	GO:0051047	positive regulation of secretion	33/750	358/17143	4.64355e-05	0.00114658	ENSMUSG00000033831/ENSMUSG00000067786/ENSMUSG00000050335/ENSMUSG00000020592/ENSMUSG00000033860/ENSMUSG00000025793/ENSMUSG00000004626/ENSMUSG00000049112/ENSMUSG00000006519/ENSMUSG00000004655/ENSMUSG00000052889/ENSMUSG00000005320/ENSMUSG00000053647/ENSMUSG00000026473/ENSMUSG00000022416/ENSMUSG00000051314/ENSMUSG00000041959/ENSMUSG00000036330/ENSMUSG00000002688/ENSMUSG00000058715/ENSMUSG00000040663/…	Fgb/Nnat/Lgals3/Sdc1/Fgg/Hgs/Stxbp2/Oxtr/Cyba/Aqp1/Prkcb/Fgfr4/Gper1/Glul/Cacna1i/Ffar2/S100a10/Slc18a1/Prkd1/Fcer1g/Clcf1/Pck2/Tlr2/Abcc8/Syt7/Bcl2l1/Plcd1/Il4ra/Bmp6/Tgfb1/Retn/Bglap/Kmo	33
BP	GO:0032819	positive regulation of natural killer cell proliferation	7/750	24/17143	5.37276e-05	0.00131997	ENSMUSG00000067212/ENSMUSG00000061232/ENSMUSG00000073411/ENSMUSG00000056116/ENSMUSG00000035929/ENSMUSG00000060550/ENSMUSG00000079491	H2-T23/H2-K1/H2-D1/H2-T22/H2-Q4/H2-Q7/H2-T10	7
BP	GO:0010935	regulation of macrophage cytokine production	9/750	41/17143	5.55726e-05	0.00135847	ENSMUSG00000001348/ENSMUSG00000002602/ENSMUSG00000038264/ENSMUSG00000020227/ENSMUSG00000034330/ENSMUSG00000027995/ENSMUSG00000024610/ENSMUSG00000002603/ENSMUSG00000030793	Acp5/Axl/Sema7a/Irak3/Plcg2/Tlr2/Cd74/Tgfb1/Pycard	9
BP	GO:0001776	leukocyte homeostasis	17/750	131/17143	5.76724e-05	0.00140279	ENSMUSG00000040447/ENSMUSG00000068105/ENSMUSG00000010142/ENSMUSG00000002602/ENSMUSG00000031101/ENSMUSG00000058715/ENSMUSG00000057337/ENSMUSG00000037370/ENSMUSG00000024621/ENSMUSG00000022488/ENSMUSG00000057789/ENSMUSG00000031264/ENSMUSG00000014599/ENSMUSG00000024610/ENSMUSG00000001750/ENSMUSG00000002603/ENSMUSG00000026656	Spns2/Tnfrsf13c/Tnfrsf13b/Axl/Sash3/Fcer1g/Chst3/Enpp1/Csf1r/Nckap1l/Bak1/Btk/Csf1/Cd74/Tcirg1/Tgfb1/Fcgr2b	17
BP	GO:0031638	zymogen activation	10/750	51/17143	6.06046e-05	0.00146681	ENSMUSG00000033831/ENSMUSG00000025784/ENSMUSG00000033860/ENSMUSG00000020101/ENSMUSG00000041959/ENSMUSG00000057789/ENSMUSG00000055172/ENSMUSG00000016256/ENSMUSG00000032359/ENSMUSG00000030793	Fgb/Clec3b/Fgg/Vsir/S100a10/Bak1/C1ra/Ctsz/Ctsh/Pycard	10
BP	GO:0045637	regulation of myeloid cell differentiation	23/750	213/17143	6.16813e-05	0.00148552	ENSMUSG00000059201/ENSMUSG00000019122/ENSMUSG00000036896/ENSMUSG00000022831/ENSMUSG00000025804/ENSMUSG00000027339/ENSMUSG00000022878/ENSMUSG00000038065/ENSMUSG00000037966/ENSMUSG00000024621/ENSMUSG00000001288/ENSMUSG00000022488/ENSMUSG00000003437/ENSMUSG00000014599/ENSMUSG00000027985/ENSMUSG00000052688/ENSMUSG00000024610/ENSMUSG00000054717/ENSMUSG00000025373/ENSMUSG00000002603/ENSMUSG00000049577/…	Lep/Ccl9/C1qc/Hcls1/Ccr1/Rassf2/Adipoq/Mturn/Ninj1/Csf1r/Rarg/Nckap1l/Paf1/Csf1/Lef1/Rab7b/Cd74/Hmgb2/Rnf41/Tgfb1/Zfpm1/Pik3r1/Spi1	23
BP	GO:0030100	regulation of endocytosis	30/750	318/17143	6.66757e-05	0.00159793	ENSMUSG00000002985/ENSMUSG00000032554/ENSMUSG00000024164/ENSMUSG00000050335/ENSMUSG00000002108/ENSMUSG00000002602/ENSMUSG00000006519/ENSMUSG00000034902/ENSMUSG00000074934/ENSMUSG00000032312/ENSMUSG00000058715/ENSMUSG00000022878/ENSMUSG00000059498/ENSMUSG00000034330/ENSMUSG00000060216/ENSMUSG00000027995/ENSMUSG00000006930/ENSMUSG00000022488/ENSMUSG00000035722/ENSMUSG00000027575/ENSMUSG00000024743/…	Apoe/Trf/C3/Lgals3/Nr1h3/Axl/Cyba/Pip5k1c/Grem1/Csk/Fcer1g/Adipoq/Fcgr3/Plcg2/Arrb2/Tlr2/Hap1/Nckap1l/Abca7/Arfgap1/Syt7/Btk/Bcl2l1/Sh3gl1/Lbp/Tgfb1/Fcgr2b/Dnm1/Pycard/Bcr	30
BP	GO:0097191	extrinsic apoptotic signaling pathway	24/750	229/17143	6.94032e-05	0.00165518	ENSMUSG00000033831/ENSMUSG00000026822/ENSMUSG00000049382/ENSMUSG00000050335/ENSMUSG00000033860/ENSMUSG00000053647/ENSMUSG00000024981/ENSMUSG00000004446/ENSMUSG00000021835/ENSMUSG00000027466/ENSMUSG00000034974/ENSMUSG00000028262/ENSMUSG00000057789/ENSMUSG00000007659/ENSMUSG00000020044/ENSMUSG00000054717/ENSMUSG00000001034/ENSMUSG00000025422/ENSMUSG00000025373/ENSMUSG00000002603/ENSMUSG00000030793/…	Fgb/Lcn2/Krt8/Lgals3/Fgg/Gper1/Acsl5/Bid/Bmp4/Rbck1/Dapk3/Clca3a2/Bak1/Bcl2l1/Timp3/Hmgb2/Mapk7/Agap2/Rnf41/Tgfb1/Pycard/Pik3r1/Tnfsf12/Spi1	24
BP	GO:0002690	positive regulation of leukocyte chemotaxis	14/750	96/17143	7.14269e-05	0.00168699	ENSMUSG00000029838/ENSMUSG00000025804/ENSMUSG00000009281/ENSMUSG00000094162/ENSMUSG00000031015/ENSMUSG00000042190/ENSMUSG00000024621/ENSMUSG00000021508/ENSMUSG00000022488/ENSMUSG00000014599/ENSMUSG00000024610/ENSMUSG00000016024/ENSMUSG00000089876/ENSMUSG00000002111	Ptn/Ccr1/Rarres2/Ccl19-ps3/Swap70/Cmklr1/Csf1r/Cxcl14/Nckap1l/Csf1/Cd74/Lbp/Tmem102/Spi1	14
BP	GO:0030101	natural killer cell activation	14/750	96/17143	7.14269e-05	0.00168699	ENSMUSG00000059201/ENSMUSG00000067212/ENSMUSG00000061232/ENSMUSG00000073411/ENSMUSG00000002602/ENSMUSG00000056116/ENSMUSG00000056749/ENSMUSG00000035929/ENSMUSG00000004612/ENSMUSG00000060550/ENSMUSG00000025188/ENSMUSG00000079491/ENSMUSG00000022505/ENSMUSG00000030325	Lep/H2-T23/H2-K1/H2-D1/Axl/H2-T22/Nfil3/H2-Q4/Nkg7/H2-Q7/Hps1/H2-T10/Emp2/Klrb1c	14
BP	GO:0002486	antigen processing and presentation of endogenous peptide antigen via MHC class I via ER pathway, TAP-independent	7/750	25/17143	7.182e-05	0.00168811	ENSMUSG00000067212/ENSMUSG00000061232/ENSMUSG00000073411/ENSMUSG00000056116/ENSMUSG00000035929/ENSMUSG00000060550/ENSMUSG00000079491	H2-T23/H2-K1/H2-D1/H2-T22/H2-Q4/H2-Q7/H2-T10	7
BP	GO:0002688	regulation of leukocyte chemotaxis	16/750	121/17143	7.52341e-05	0.0017599	ENSMUSG00000029838/ENSMUSG00000025804/ENSMUSG00000009281/ENSMUSG00000094162/ENSMUSG00000074934/ENSMUSG00000031015/ENSMUSG00000042190/ENSMUSG00000037966/ENSMUSG00000024621/ENSMUSG00000021508/ENSMUSG00000022488/ENSMUSG00000014599/ENSMUSG00000024610/ENSMUSG00000016024/ENSMUSG00000089876/ENSMUSG00000002111	Ptn/Ccr1/Rarres2/Ccl19-ps3/Grem1/Swap70/Cmklr1/Ninj1/Csf1r/Cxcl14/Nckap1l/Csf1/Cd74/Lbp/Tmem102/Spi1	16
BP	GO:0042267	natural killer cell mediated cytotoxicity	13/750	85/17143	7.78996e-05	0.00181358	ENSMUSG00000059201/ENSMUSG00000067212/ENSMUSG00000061232/ENSMUSG00000073411/ENSMUSG00000056116/ENSMUSG00000035929/ENSMUSG00000004612/ENSMUSG00000060550/ENSMUSG00000060216/ENSMUSG00000037321/ENSMUSG00000079491/ENSMUSG00000002603/ENSMUSG00000030325	Lep/H2-T23/H2-K1/H2-D1/H2-T22/H2-Q4/Nkg7/H2-Q7/Arrb2/Tap1/H2-T10/Tgfb1/Klrb1c	13
BP	GO:0015844	monoamine transport	14/750	97/17143	8.01753e-05	0.00185172	ENSMUSG00000022587/ENSMUSG00000023064/ENSMUSG00000050335/ENSMUSG00000049112/ENSMUSG00000052889/ENSMUSG00000036330/ENSMUSG00000049303/ENSMUSG00000055368/ENSMUSG00000058715/ENSMUSG00000059498/ENSMUSG00000047250/ENSMUSG00000024743/ENSMUSG00000048120/ENSMUSG00000010660	Ly6e/Sncg/Lgals3/Oxtr/Prkcb/Slc18a1/Syt12/Slc6a2/Fcer1g/Fcgr3/Ptgs1/Syt7/Entpd1/Plcd1	14
BP	GO:0001913	T cell mediated cytotoxicity	11/750	63/17143	8.02957e-05	0.00185172	ENSMUSG00000067212/ENSMUSG00000061232/ENSMUSG00000073411/ENSMUSG00000056116/ENSMUSG00000035929/ENSMUSG00000060550/ENSMUSG00000022488/ENSMUSG00000079491/ENSMUSG00000115338/ENSMUSG00000032359/ENSMUSG00000022505	H2-T23/H2-K1/H2-D1/H2-T22/H2-Q4/H2-Q7/Nckap1l/H2-T10/Pnp/Ctsh/Emp2	11
BP	GO:2000146	negative regulation of cell motility	29/750	306/17143	8.09102e-05	0.00185628	ENSMUSG00000002985/ENSMUSG00000028600/ENSMUSG00000033191/ENSMUSG00000030220/ENSMUSG00000074227/ENSMUSG00000020262/ENSMUSG00000028041/ENSMUSG00000029838/ENSMUSG00000019278/ENSMUSG00000020427/ENSMUSG00000074934/ENSMUSG00000000753/ENSMUSG00000022878/ENSMUSG00000031834/ENSMUSG00000016918/ENSMUSG00000028909/ENSMUSG00000020810/ENSMUSG00000024260/ENSMUSG00000040136/ENSMUSG00000020733/ENSMUSG00000054364/…	Apoe/Podn/Tie1/Arhgdib/Spint2/Adarb1/Adam15/Ptn/Dpep1/Igfbp3/Grem1/Serpinf1/Adipoq/Pik3r2/Sulf1/Ptpru/Cygb/Sap130/Abcc8/Slc9a3r1/Rhob/Cd74/Acvrl1/Rnf41/Tgfb1/Cldn3/Bcr/Miip/Mmrn2	29
BP	GO:0040013	negative regulation of locomotion	31/750	337/17143	8.12527e-05	0.00185628	ENSMUSG00000002985/ENSMUSG00000028600/ENSMUSG00000033191/ENSMUSG00000030220/ENSMUSG00000074227/ENSMUSG00000020262/ENSMUSG00000028041/ENSMUSG00000029838/ENSMUSG00000019278/ENSMUSG00000020427/ENSMUSG00000074934/ENSMUSG00000000753/ENSMUSG00000038264/ENSMUSG00000022878/ENSMUSG00000031834/ENSMUSG00000016918/ENSMUSG00000028909/ENSMUSG00000020810/ENSMUSG00000024260/ENSMUSG00000040136/ENSMUSG00000020733/…	Apoe/Podn/Tie1/Arhgdib/Spint2/Adarb1/Adam15/Ptn/Dpep1/Igfbp3/Grem1/Serpinf1/Sema7a/Adipoq/Pik3r2/Sulf1/Ptpru/Cygb/Sap130/Abcc8/Slc9a3r1/Sema4c/Rhob/Cd74/Acvrl1/Rnf41/Tgfb1/Cldn3/Bcr/Miip/Mmrn2	31
BP	GO:0002507	tolerance induction	9/750	43/17143	8.27102e-05	0.00188079	ENSMUSG00000067212/ENSMUSG00000061232/ENSMUSG00000073411/ENSMUSG00000056116/ENSMUSG00000035929/ENSMUSG00000020227/ENSMUSG00000060550/ENSMUSG00000079491/ENSMUSG00000002603	H2-T23/H2-K1/H2-D1/H2-T22/H2-Q4/Irak3/H2-Q7/H2-T10/Tgfb1	9
BP	GO:0050921	positive regulation of chemotaxis	18/750	148/17143	8.35808e-05	0.00189179	ENSMUSG00000029838/ENSMUSG00000025804/ENSMUSG00000009281/ENSMUSG00000094162/ENSMUSG00000026193/ENSMUSG00000031015/ENSMUSG00000042190/ENSMUSG00000002688/ENSMUSG00000024621/ENSMUSG00000021508/ENSMUSG00000022488/ENSMUSG00000014599/ENSMUSG00000024610/ENSMUSG00000016024/ENSMUSG00000002603/ENSMUSG00000045092/ENSMUSG00000089876/ENSMUSG00000002111	Ptn/Ccr1/Rarres2/Ccl19-ps3/Fn1/Swap70/Cmklr1/Prkd1/Csf1r/Cxcl14/Nckap1l/Csf1/Cd74/Lbp/Tgfb1/S1pr1/Tmem102/Spi1	18
BP	GO:0019883	antigen processing and presentation of endogenous antigen	8/750	34/17143	8.52567e-05	0.00191658	ENSMUSG00000067212/ENSMUSG00000061232/ENSMUSG00000073411/ENSMUSG00000056116/ENSMUSG00000035929/ENSMUSG00000060550/ENSMUSG00000037321/ENSMUSG00000079491	H2-T23/H2-K1/H2-D1/H2-T22/H2-Q4/H2-Q7/Tap1/H2-T10	8
BP	GO:2000351	regulation of endothelial cell apoptotic process	10/750	53/17143	8.54601e-05	0.00191658	ENSMUSG00000033831/ENSMUSG00000033860/ENSMUSG00000053647/ENSMUSG00000001240/ENSMUSG00000056481/ENSMUSG00000021835/ENSMUSG00000017652/ENSMUSG00000006386/ENSMUSG00000001034/ENSMUSG00000002603	Fgb/Fgg/Gper1/Ramp2/Cd248/Bmp4/Cd40/Tek/Mapk7/Tgfb1	10
BP	GO:0031960	response to corticosteroid	13/750	86/17143	8.81595e-05	0.00196809	ENSMUSG00000020108/ENSMUSG00000021750/ENSMUSG00000031490/ENSMUSG00000030711/ENSMUSG00000004655/ENSMUSG00000053647/ENSMUSG00000019102/ENSMUSG00000027513/ENSMUSG00000021835/ENSMUSG00000040618/ENSMUSG00000005514/ENSMUSG00000002603/ENSMUSG00000041417	Ddit4/Fam107a/Eif4ebp1/Sult1a1/Aqp1/Gper1/Aldh3a1/Pck1/Bmp4/Pck2/Por/Tgfb1/Pik3r1	13
BP	GO:0050766	positive regulation of phagocytosis	12/750	75/17143	9.32273e-05	0.00207176	ENSMUSG00000024164/ENSMUSG00000006519/ENSMUSG00000058715/ENSMUSG00000059498/ENSMUSG00000034330/ENSMUSG00000022488/ENSMUSG00000035722/ENSMUSG00000031264/ENSMUSG00000016024/ENSMUSG00000026656/ENSMUSG00000030793/ENSMUSG00000009681	C3/Cyba/Fcer1g/Fcgr3/Plcg2/Nckap1l/Abca7/Btk/Lbp/Fcgr2b/Pycard/Bcr	12
BP	GO:0002484	antigen processing and presentation of endogenous peptide antigen via MHC class I via ER pathway	7/750	26/17143	9.45925e-05	0.00208316	ENSMUSG00000067212/ENSMUSG00000061232/ENSMUSG00000073411/ENSMUSG00000056116/ENSMUSG00000035929/ENSMUSG00000060550/ENSMUSG00000079491	H2-T23/H2-K1/H2-D1/H2-T22/H2-Q4/H2-Q7/H2-T10	7
BP	GO:0150146	cell junction disassembly	7/750	26/17143	9.45925e-05	0.00208316	ENSMUSG00000024164/ENSMUSG00000036896/ENSMUSG00000036887/ENSMUSG00000036158/ENSMUSG00000040136/ENSMUSG00000041417/ENSMUSG00000036905	C3/C1qc/C1qa/Prickle1/Abcc8/Pik3r1/C1qb	7
BP	GO:1903532	positive regulation of secretion by cell	31/750	340/17143	9.5681e-05	0.00209769	ENSMUSG00000033831/ENSMUSG00000067786/ENSMUSG00000050335/ENSMUSG00000020592/ENSMUSG00000033860/ENSMUSG00000025793/ENSMUSG00000004626/ENSMUSG00000049112/ENSMUSG00000052889/ENSMUSG00000005320/ENSMUSG00000053647/ENSMUSG00000026473/ENSMUSG00000022416/ENSMUSG00000051314/ENSMUSG00000041959/ENSMUSG00000036330/ENSMUSG00000002688/ENSMUSG00000058715/ENSMUSG00000040663/ENSMUSG00000040618/ENSMUSG00000027995/…	Fgb/Nnat/Lgals3/Sdc1/Fgg/Hgs/Stxbp2/Oxtr/Prkcb/Fgfr4/Gper1/Glul/Cacna1i/Ffar2/S100a10/Slc18a1/Prkd1/Fcer1g/Clcf1/Pck2/Tlr2/Abcc8/Syt7/Bcl2l1/Plcd1/Il4ra/Bmp6/Tgfb1/Retn/Bglap/Kmo	31
BP	GO:0002228	natural killer cell mediated immunity	13/750	87/17143	9.95681e-05	0.00217316	ENSMUSG00000059201/ENSMUSG00000067212/ENSMUSG00000061232/ENSMUSG00000073411/ENSMUSG00000056116/ENSMUSG00000035929/ENSMUSG00000004612/ENSMUSG00000060550/ENSMUSG00000060216/ENSMUSG00000037321/ENSMUSG00000079491/ENSMUSG00000002603/ENSMUSG00000030325	Lep/H2-T23/H2-K1/H2-D1/H2-T22/H2-Q4/Nkg7/H2-Q7/Arrb2/Tap1/H2-T10/Tgfb1/Klrb1c	13
BP	GO:0030336	negative regulation of cell migration	28/750	295/17143	0.000104012	0.00226006	ENSMUSG00000002985/ENSMUSG00000028600/ENSMUSG00000033191/ENSMUSG00000030220/ENSMUSG00000020262/ENSMUSG00000028041/ENSMUSG00000029838/ENSMUSG00000019278/ENSMUSG00000020427/ENSMUSG00000074934/ENSMUSG00000000753/ENSMUSG00000022878/ENSMUSG00000031834/ENSMUSG00000016918/ENSMUSG00000028909/ENSMUSG00000020810/ENSMUSG00000024260/ENSMUSG00000040136/ENSMUSG00000020733/ENSMUSG00000054364/ENSMUSG00000024610/…	Apoe/Podn/Tie1/Arhgdib/Adarb1/Adam15/Ptn/Dpep1/Igfbp3/Grem1/Serpinf1/Adipoq/Pik3r2/Sulf1/Ptpru/Cygb/Sap130/Abcc8/Slc9a3r1/Rhob/Cd74/Acvrl1/Rnf41/Tgfb1/Cldn3/Bcr/Miip/Mmrn2	28
BP	GO:0030099	myeloid cell differentiation	37/750	438/17143	0.000104686	0.00226464	ENSMUSG00000032554/ENSMUSG00000001918/ENSMUSG00000056492/ENSMUSG00000033685/ENSMUSG00000059201/ENSMUSG00000034957/ENSMUSG00000019122/ENSMUSG00000036896/ENSMUSG00000022831/ENSMUSG00000040952/ENSMUSG00000025804/ENSMUSG00000027339/ENSMUSG00000035186/ENSMUSG00000021835/ENSMUSG00000058715/ENSMUSG00000022878/ENSMUSG00000038065/ENSMUSG00000037966/ENSMUSG00000069917/ENSMUSG00000037370/ENSMUSG00000024621/…	Trf/Slc1a5/Adgrf5/Ucp2/Lep/Cebpa/Ccl9/C1qc/Hcls1/Rps19/Ccr1/Rassf2/Ubd/Bmp4/Fcer1g/Adipoq/Mturn/Ninj1/Hba-a2/Enpp1/Csf1r/Tlr2/Rarg/Nckap1l/Nbeal2/Paf1/Csf1/Lef1/Rab7b/Cd74/Tcirg1/Hmgb2/Rnf41/Tgfb1/Zfpm1/Pik3r1/Spi1	37
BP	GO:0002705	positive regulation of leukocyte mediated immunity	19/750	165/17143	0.000112635	0.00242586	ENSMUSG00000024164/ENSMUSG00000067212/ENSMUSG00000061232/ENSMUSG00000073411/ENSMUSG00000056116/ENSMUSG00000031101/ENSMUSG00000035929/ENSMUSG00000017652/ENSMUSG00000058715/ENSMUSG00000059498/ENSMUSG00000040663/ENSMUSG00000034330/ENSMUSG00000060550/ENSMUSG00000079491/ENSMUSG00000031264/ENSMUSG00000115338/ENSMUSG00000002603/ENSMUSG00000030325/ENSMUSG00000002111	C3/H2-T23/H2-K1/H2-D1/H2-T22/Sash3/H2-Q4/Cd40/Fcer1g/Fcgr3/Clcf1/Plcg2/H2-Q7/H2-T10/Btk/Pnp/Tgfb1/Klrb1c/Spi1	19
BP	GO:0051384	response to glucocorticoid	12/750	77/17143	0.000121075	0.00259621	ENSMUSG00000020108/ENSMUSG00000021750/ENSMUSG00000031490/ENSMUSG00000030711/ENSMUSG00000004655/ENSMUSG00000019102/ENSMUSG00000027513/ENSMUSG00000021835/ENSMUSG00000040618/ENSMUSG00000005514/ENSMUSG00000002603/ENSMUSG00000041417	Ddit4/Fam107a/Eif4ebp1/Sult1a1/Aqp1/Aldh3a1/Pck1/Bmp4/Pck2/Por/Tgfb1/Pik3r1	12
BP	GO:0042102	positive regulation of T cell proliferation	16/750	126/17143	0.000122559	0.00261267	ENSMUSG00000059201/ENSMUSG00000067212/ENSMUSG00000061232/ENSMUSG00000073411/ENSMUSG00000068105/ENSMUSG00000056116/ENSMUSG00000079547/ENSMUSG00000031101/ENSMUSG00000035929/ENSMUSG00000060550/ENSMUSG00000031217/ENSMUSG00000022488/ENSMUSG00000079491/ENSMUSG00000115338/ENSMUSG00000030793/ENSMUSG00000031495	Lep/H2-T23/H2-K1/H2-D1/Tnfrsf13c/H2-T22/H2-DMb1/Sash3/H2-Q4/H2-Q7/Efnb1/Nckap1l/H2-T10/Pnp/Pycard/Cd209d	16
BP	GO:0002476	antigen processing and presentation of endogenous peptide antigen via MHC class Ib	7/750	27/17143	0.000122912	0.00261267	ENSMUSG00000067212/ENSMUSG00000061232/ENSMUSG00000073411/ENSMUSG00000056116/ENSMUSG00000035929/ENSMUSG00000060550/ENSMUSG00000079491	H2-T23/H2-K1/H2-D1/H2-T22/H2-Q4/H2-Q7/H2-T10	7
BP	GO:0046635	positive regulation of alpha-beta T cell activation	13/750	89/17143	0.000126258	0.00267219	ENSMUSG00000067212/ENSMUSG00000061232/ENSMUSG00000073411/ENSMUSG00000056116/ENSMUSG00000031101/ENSMUSG00000035929/ENSMUSG00000060550/ENSMUSG00000036931/ENSMUSG00000022488/ENSMUSG00000079491/ENSMUSG00000115338/ENSMUSG00000073421/ENSMUSG00000030748	H2-T23/H2-K1/H2-D1/H2-T22/Sash3/H2-Q4/H2-Q7/Nfkbid/Nckap1l/H2-T10/Pnp/H2-Ab1/Il4ra	13
BP	GO:0045619	regulation of lymphocyte differentiation	22/750	209/17143	0.00012882	0.00271467	ENSMUSG00000024334/ENSMUSG00000020101/ENSMUSG00000021486/ENSMUSG00000002602/ENSMUSG00000037649/ENSMUSG00000045322/ENSMUSG00000037440/ENSMUSG00000031101/ENSMUSG00000027513/ENSMUSG00000021835/ENSMUSG00000036931/ENSMUSG00000022488/ENSMUSG00000036594/ENSMUSG00000115338/ENSMUSG00000027985/ENSMUSG00000001786/ENSMUSG00000024610/ENSMUSG00000030748/ENSMUSG00000025373/ENSMUSG00000002603/ENSMUSG00000029603/…	H2-Oa/Vsir/Prelid1/Axl/H2-DMa/Tlr9/Vnn1/Sash3/Pck1/Bmp4/Nfkbid/Nckap1l/H2-Aa/Pnp/Lef1/Fbxo7/Cd74/Il4ra/Rnf41/Tgfb1/Dtx1/Spi1	22
BP	GO:0002377	immunoglobulin production	21/750	195/17143	0.000131909	0.00276537	ENSMUSG00000067212/ENSMUSG00000061232/ENSMUSG00000073411/ENSMUSG00000056116/ENSMUSG00000045322/ENSMUSG00000031015/ENSMUSG00000031101/ENSMUSG00000035929/ENSMUSG00000017652/ENSMUSG00000027639/ENSMUSG00000040663/ENSMUSG00000037370/ENSMUSG00000060550/ENSMUSG00000008496/ENSMUSG00000079491/ENSMUSG00000031264/ENSMUSG00000073421/ENSMUSG00000030748/ENSMUSG00000001750/ENSMUSG00000002603/ENSMUSG00000026656	H2-T23/H2-K1/H2-D1/H2-T22/Tlr9/Swap70/Sash3/H2-Q4/Cd40/Samhd1/Clcf1/Enpp1/H2-Q7/Pou2f2/H2-T10/Btk/H2-Ab1/Il4ra/Tcirg1/Tgfb1/Fcgr2b	21
BP	GO:0071621	granulocyte chemotaxis	15/750	114/17143	0.000132358	0.00276537	ENSMUSG00000019122/ENSMUSG00000050335/ENSMUSG00000019278/ENSMUSG00000009281/ENSMUSG00000094162/ENSMUSG00000042190/ENSMUSG00000058715/ENSMUSG00000059498/ENSMUSG00000024621/ENSMUSG00000022488/ENSMUSG00000014599/ENSMUSG00000054400/ENSMUSG00000024610/ENSMUSG00000002897/ENSMUSG00000016024	Ccl9/Lgals3/Dpep1/Rarres2/Ccl19-ps3/Cmklr1/Fcer1g/Fcgr3/Csf1r/Nckap1l/Csf1/Cklf/Cd74/Il17ra/Lbp	15
BP	GO:0002708	positive regulation of lymphocyte mediated immunity	17/750	140/17143	0.00013307	0.00276843	ENSMUSG00000024164/ENSMUSG00000067212/ENSMUSG00000061232/ENSMUSG00000073411/ENSMUSG00000056116/ENSMUSG00000031101/ENSMUSG00000035929/ENSMUSG00000017652/ENSMUSG00000058715/ENSMUSG00000059498/ENSMUSG00000040663/ENSMUSG00000060550/ENSMUSG00000079491/ENSMUSG00000031264/ENSMUSG00000115338/ENSMUSG00000002603/ENSMUSG00000030325	C3/H2-T23/H2-K1/H2-D1/H2-T22/Sash3/H2-Q4/Cd40/Fcer1g/Fcgr3/Clcf1/H2-Q7/H2-T10/Btk/Pnp/Tgfb1/Klrb1c	17
BP	GO:0007162	negative regulation of cell adhesion	28/750	300/17143	0.000138559	0.00285991	ENSMUSG00000045394/ENSMUSG00000001348/ENSMUSG00000050335/ENSMUSG00000021750/ENSMUSG00000074227/ENSMUSG00000000706/ENSMUSG00000026697/ENSMUSG00000028041/ENSMUSG00000020101/ENSMUSG00000031015/ENSMUSG00000021835/ENSMUSG00000039158/ENSMUSG00000022878/ENSMUSG00000036931/ENSMUSG00000039981/ENSMUSG00000022488/ENSMUSG00000036594/ENSMUSG00000024610/ENSMUSG00000030748/ENSMUSG00000001034/ENSMUSG00000000530/…	Epcam/Acp5/Lgals3/Fam107a/Spint2/Btn1a1/Myoc/Adam15/Vsir/Swap70/Bmp4/Akna/Adipoq/Nfkbid/Zc3h12d/Nckap1l/H2-Aa/Cd74/Il4ra/Mapk7/Acvrl1/Bmp6/Tgfb1/B4galnt2/Pik3r1/Dtx1/Ccm2l/Spi1	28
BP	GO:0072577	endothelial cell apoptotic process	10/750	56/17143	0.000138638	0.00285991	ENSMUSG00000033831/ENSMUSG00000033860/ENSMUSG00000053647/ENSMUSG00000001240/ENSMUSG00000056481/ENSMUSG00000021835/ENSMUSG00000017652/ENSMUSG00000006386/ENSMUSG00000001034/ENSMUSG00000002603	Fgb/Fgg/Gper1/Ramp2/Cd248/Bmp4/Cd40/Tek/Mapk7/Tgfb1	10
BP	GO:0002286	T cell activation involved in immune response	14/750	102/17143	0.000139352	0.00286256	ENSMUSG00000050335/ENSMUSG00000079547/ENSMUSG00000027513/ENSMUSG00000035413/ENSMUSG00000058715/ENSMUSG00000036931/ENSMUSG00000022488/ENSMUSG00000062939/ENSMUSG00000004707/ENSMUSG00000072620/ENSMUSG00000027985/ENSMUSG00000024610/ENSMUSG00000030748/ENSMUSG00000002603	Lgals3/H2-DMb1/Pck1/Tmem98/Fcer1g/Nfkbid/Nckap1l/Stat4/Ly9/Slfn2/Lef1/Cd74/Il4ra/Tgfb1	14
BP	GO:1902107	positive regulation of leukocyte differentiation	21/750	196/17143	0.000141806	0.00288871	ENSMUSG00000019122/ENSMUSG00000022831/ENSMUSG00000020101/ENSMUSG00000025804/ENSMUSG00000002602/ENSMUSG00000037649/ENSMUSG00000037440/ENSMUSG00000031101/ENSMUSG00000027513/ENSMUSG00000037966/ENSMUSG00000024621/ENSMUSG00000036931/ENSMUSG00000022488/ENSMUSG00000014599/ENSMUSG00000036594/ENSMUSG00000115338/ENSMUSG00000027985/ENSMUSG00000024610/ENSMUSG00000030748/ENSMUSG00000002603/ENSMUSG00000002111	Ccl9/Hcls1/Vsir/Ccr1/Axl/H2-DMa/Vnn1/Sash3/Pck1/Ninj1/Csf1r/Nfkbid/Nckap1l/Csf1/H2-Aa/Pnp/Lef1/Cd74/Il4ra/Tgfb1/Spi1	21
BP	GO:1903708	positive regulation of hemopoiesis	21/750	196/17143	0.000141806	0.00288871	ENSMUSG00000019122/ENSMUSG00000022831/ENSMUSG00000020101/ENSMUSG00000025804/ENSMUSG00000002602/ENSMUSG00000037649/ENSMUSG00000037440/ENSMUSG00000031101/ENSMUSG00000027513/ENSMUSG00000037966/ENSMUSG00000024621/ENSMUSG00000036931/ENSMUSG00000022488/ENSMUSG00000014599/ENSMUSG00000036594/ENSMUSG00000115338/ENSMUSG00000027985/ENSMUSG00000024610/ENSMUSG00000030748/ENSMUSG00000002603/ENSMUSG00000002111	Ccl9/Hcls1/Vsir/Ccr1/Axl/H2-DMa/Vnn1/Sash3/Pck1/Ninj1/Csf1r/Nfkbid/Nckap1l/Csf1/H2-Aa/Pnp/Lef1/Cd74/Il4ra/Tgfb1/Spi1	21
BP	GO:0032816	positive regulation of natural killer cell activation	9/750	46/17143	0.000143691	0.00291496	ENSMUSG00000067212/ENSMUSG00000061232/ENSMUSG00000073411/ENSMUSG00000002602/ENSMUSG00000056116/ENSMUSG00000035929/ENSMUSG00000060550/ENSMUSG00000025188/ENSMUSG00000079491	H2-T23/H2-K1/H2-D1/Axl/H2-T22/H2-Q4/H2-Q7/Hps1/H2-T10	9
BP	GO:0097530	granulocyte migration	17/750	141/17143	0.000145286	0.00293514	ENSMUSG00000019122/ENSMUSG00000050335/ENSMUSG00000019278/ENSMUSG00000009281/ENSMUSG00000094162/ENSMUSG00000042190/ENSMUSG00000058715/ENSMUSG00000059498/ENSMUSG00000024621/ENSMUSG00000027995/ENSMUSG00000022488/ENSMUSG00000014599/ENSMUSG00000054400/ENSMUSG00000024610/ENSMUSG00000022505/ENSMUSG00000002897/ENSMUSG00000016024	Ccl9/Lgals3/Dpep1/Rarres2/Ccl19-ps3/Cmklr1/Fcer1g/Fcgr3/Csf1r/Tlr2/Nckap1l/Csf1/Cklf/Cd74/Emp2/Il17ra/Lbp	17
BP	GO:0045807	positive regulation of endocytosis	20/750	183/17143	0.000154819	0.00310384	ENSMUSG00000002985/ENSMUSG00000032554/ENSMUSG00000024164/ENSMUSG00000002602/ENSMUSG00000006519/ENSMUSG00000074934/ENSMUSG00000058715/ENSMUSG00000059498/ENSMUSG00000034330/ENSMUSG00000060216/ENSMUSG00000022488/ENSMUSG00000035722/ENSMUSG00000031264/ENSMUSG00000007659/ENSMUSG00000003200/ENSMUSG00000016024/ENSMUSG00000026656/ENSMUSG00000026825/ENSMUSG00000030793/ENSMUSG00000009681	Apoe/Trf/C3/Axl/Cyba/Grem1/Fcer1g/Fcgr3/Plcg2/Arrb2/Nckap1l/Abca7/Btk/Bcl2l1/Sh3gl1/Lbp/Fcgr2b/Dnm1/Pycard/Bcr	20
BP	GO:0045639	positive regulation of myeloid cell differentiation	14/750	103/17143	0.000154907	0.00310384	ENSMUSG00000059201/ENSMUSG00000019122/ENSMUSG00000022831/ENSMUSG00000025804/ENSMUSG00000038065/ENSMUSG00000037966/ENSMUSG00000024621/ENSMUSG00000022488/ENSMUSG00000014599/ENSMUSG00000027985/ENSMUSG00000052688/ENSMUSG00000024610/ENSMUSG00000054717/ENSMUSG00000002603	Lep/Ccl9/Hcls1/Ccr1/Mturn/Ninj1/Csf1r/Nckap1l/Csf1/Lef1/Rab7b/Cd74/Hmgb2/Tgfb1	14
BP	GO:0043552	positive regulation of phosphatidylinositol 3-kinase activity	6/750	20/17143	0.000157223	0.00312226	ENSMUSG00000094162/ENSMUSG00000029648/ENSMUSG00000006386/ENSMUSG00000025422/ENSMUSG00000002603/ENSMUSG00000030724	Ccl19-ps3/Flt1/Tek/Agap2/Tgfb1/Cd19	6
BP	GO:0002428	antigen processing and presentation of peptide antigen via MHC class Ib	7/750	28/17143	0.000157741	0.00312226	ENSMUSG00000067212/ENSMUSG00000061232/ENSMUSG00000073411/ENSMUSG00000056116/ENSMUSG00000035929/ENSMUSG00000060550/ENSMUSG00000079491	H2-T23/H2-K1/H2-D1/H2-T22/H2-Q4/H2-Q7/H2-T10	7
BP	GO:0045730	respiratory burst	7/750	28/17143	0.000157741	0.00312226	ENSMUSG00000040952/ENSMUSG00000006519/ENSMUSG00000015340/ENSMUSG00000015950/ENSMUSG00000026480/ENSMUSG00000016024/ENSMUSG00000009681	Rps19/Cyba/Cybb/Ncf1/Ncf2/Lbp/Bcr	7
BP	GO:0006911	phagocytosis, engulfment	10/750	57/17143	0.000161636	0.00318644	ENSMUSG00000026879/ENSMUSG00000024164/ENSMUSG00000058715/ENSMUSG00000059498/ENSMUSG00000034330/ENSMUSG00000055546/ENSMUSG00000022488/ENSMUSG00000035722/ENSMUSG00000016024/ENSMUSG00000026656	Gsn/C3/Fcer1g/Fcgr3/Plcg2/Timd4/Nckap1l/Abca7/Lbp/Fcgr2b	10
BP	GO:0045766	positive regulation of angiogenesis	19/750	170/17143	0.000167355	0.00327279	ENSMUSG00000024164/ENSMUSG00000050335/ENSMUSG00000033191/ENSMUSG00000004655/ENSMUSG00000052889/ENSMUSG00000015340/ENSMUSG00000001240/ENSMUSG00000074934/ENSMUSG00000017652/ENSMUSG00000029648/ENSMUSG00000002688/ENSMUSG00000037966/ENSMUSG00000006386/ENSMUSG00000037095/ENSMUSG00000022225/ENSMUSG00000032359/ENSMUSG00000054364/ENSMUSG00000022505/ENSMUSG00000000530	C3/Lgals3/Tie1/Aqp1/Prkcb/Cybb/Ramp2/Grem1/Cd40/Flt1/Prkd1/Ninj1/Tek/Lrg1/Cma1/Ctsh/Rhob/Emp2/Acvrl1	19
BP	GO:1904018	positive regulation of vasculature development	19/750	170/17143	0.000167355	0.00327279	ENSMUSG00000024164/ENSMUSG00000050335/ENSMUSG00000033191/ENSMUSG00000004655/ENSMUSG00000052889/ENSMUSG00000015340/ENSMUSG00000001240/ENSMUSG00000074934/ENSMUSG00000017652/ENSMUSG00000029648/ENSMUSG00000002688/ENSMUSG00000037966/ENSMUSG00000006386/ENSMUSG00000037095/ENSMUSG00000022225/ENSMUSG00000032359/ENSMUSG00000054364/ENSMUSG00000022505/ENSMUSG00000000530	C3/Lgals3/Tie1/Aqp1/Prkcb/Cybb/Ramp2/Grem1/Cd40/Flt1/Prkd1/Ninj1/Tek/Lrg1/Cma1/Ctsh/Rhob/Emp2/Acvrl1	19
BP	GO:0046634	regulation of alpha-beta T cell activation	16/750	130/17143	0.000177398	0.00345538	ENSMUSG00000067212/ENSMUSG00000061232/ENSMUSG00000073411/ENSMUSG00000020101/ENSMUSG00000056116/ENSMUSG00000031101/ENSMUSG00000035929/ENSMUSG00000060550/ENSMUSG00000036931/ENSMUSG00000022488/ENSMUSG00000079491/ENSMUSG00000115338/ENSMUSG00000073421/ENSMUSG00000030748/ENSMUSG00000027223/ENSMUSG00000002603	H2-T23/H2-K1/H2-D1/Vsir/H2-T22/Sash3/H2-Q4/H2-Q7/Nfkbid/Nckap1l/H2-T10/Pnp/H2-Ab1/Il4ra/Mapk8ip1/Tgfb1	16
BP	GO:0002237	response to molecule of bacterial origin	27/750	290/17143	0.000188635	0.00364527	ENSMUSG00000032496/ENSMUSG00000001348/ENSMUSG00000002108/ENSMUSG00000002602/ENSMUSG00000020681/ENSMUSG00000021624/ENSMUSG00000045322/ENSMUSG00000020227/ENSMUSG00000034330/ENSMUSG00000026616/ENSMUSG00000018774/ENSMUSG00000027995/ENSMUSG00000017002/ENSMUSG00000028268/ENSMUSG00000026728/ENSMUSG00000003437/ENSMUSG00000031264/ENSMUSG00000026480/ENSMUSG00000021423/ENSMUSG00000054717/ENSMUSG00000039004/…	Ltf/Acp5/Nr1h3/Axl/Ace/Cd180/Tlr9/Irak3/Plcg2/Cr2/Cd68/Tlr2/Slpi/Gbp3/Vim/Paf1/Btk/Ncf2/Ly86/Hmgb2/Bmp6/Lbp/Fcgr2b/Pycard/Bcr/Trim5/Spi1	27
BP	GO:0010035	response to inorganic substance	37/750	451/17143	0.000188638	0.00364527	ENSMUSG00000026879/ENSMUSG00000032554/ENSMUSG00000033831/ENSMUSG00000024066/ENSMUSG00000026822/ENSMUSG00000033685/ENSMUSG00000006360/ENSMUSG00000034957/ENSMUSG00000049382/ENSMUSG00000058248/ENSMUSG00000033860/ENSMUSG00000064267/ENSMUSG00000042644/ENSMUSG00000031765/ENSMUSG00000002602/ENSMUSG00000004655/ENSMUSG00000039994/ENSMUSG00000075702/ENSMUSG00000021032/ENSMUSG00000094162/ENSMUSG00000026193/…	Gsn/Trf/Fgb/Xdh/Lcn2/Ucp2/Crip1/Cebpa/Krt8/Kcnh1/Fgg/Hvcn1/Itpr3/Mt1/Axl/Aqp1/Timeless/Selenom/Ngb/Ccl19-ps3/Fn1/Syt12/Plcg2/Enpp1/Serpina1e/Fancc/Rasgrp2/Abcc8/Syt7/Plcd1/Rhob/Tcirg1/Mapk7/Foxo1/Bmp6/Kcnip3/Chp2	37
BP	GO:0010934	macrophage cytokine production	9/750	48/17143	0.00020229	0.00386326	ENSMUSG00000001348/ENSMUSG00000002602/ENSMUSG00000038264/ENSMUSG00000020227/ENSMUSG00000034330/ENSMUSG00000027995/ENSMUSG00000024610/ENSMUSG00000002603/ENSMUSG00000030793	Acp5/Axl/Sema7a/Irak3/Plcg2/Tlr2/Cd74/Tgfb1/Pycard	9
BP	GO:0030890	positive regulation of B cell proliferation	9/750	48/17143	0.00020229	0.00386326	ENSMUSG00000005268/ENSMUSG00000068105/ENSMUSG00000045322/ENSMUSG00000031101/ENSMUSG00000017652/ENSMUSG00000040663/ENSMUSG00000022488/ENSMUSG00000031264/ENSMUSG00000024610	Prlr/Tnfrsf13c/Tlr9/Sash3/Cd40/Clcf1/Nckap1l/Btk/Cd74	9
BP	GO:0043114	regulation of vascular permeability	9/750	48/17143	0.00020229	0.00386326	ENSMUSG00000002985/ENSMUSG00000034845/ENSMUSG00000034917/ENSMUSG00000001240/ENSMUSG00000059895/ENSMUSG00000040136/ENSMUSG00000039004/ENSMUSG00000002603/ENSMUSG00000009681	Apoe/Plvap/Tjp3/Ramp2/Ptp4a3/Abcc8/Bmp6/Tgfb1/Bcr	9
BP	GO:0043491	phosphatidylinositol 3-kinase/protein kinase B signal transduction	27/750	292/17143	0.000210968	0.00401331	ENSMUSG00000024066/ENSMUSG00000059201/ENSMUSG00000022831/ENSMUSG00000026697/ENSMUSG00000019539/ENSMUSG00000002602/ENSMUSG00000055254/ENSMUSG00000053647/ENSMUSG00000002504/ENSMUSG00000094162/ENSMUSG00000026193/ENSMUSG00000017652/ENSMUSG00000029648/ENSMUSG00000031834/ENSMUSG00000040663/ENSMUSG00000041420/ENSMUSG00000034472/ENSMUSG00000060216/ENSMUSG00000024621/ENSMUSG00000006386/ENSMUSG00000025017/…	Xdh/Lep/Hcls1/Myoc/Rcn3/Axl/Ntrk2/Gper1/Slc9a3r2/Ccl19-ps3/Fn1/Cd40/Flt1/Pik3r2/Clcf1/Meis3/Rasd2/Arrb2/Csf1r/Tek/Pik3ap1/Sfrp5/Pear1/Slc9a3r1/Rnf41/Tgfb1/Pik3r1	27
BP	GO:0015669	gas transport	5/750	14/17143	0.000227604	0.004313	ENSMUSG00000000805/ENSMUSG00000004655/ENSMUSG00000021032/ENSMUSG00000020810/ENSMUSG00000044217	Car4/Aqp1/Ngb/Cygb/Aqp5	5
BP	GO:0032755	positive regulation of interleukin-6 production	14/750	107/17143	0.000233083	0.00439979	ENSMUSG00000059201/ENSMUSG00000006519/ENSMUSG00000045322/ENSMUSG00000058715/ENSMUSG00000034330/ENSMUSG00000027995/ENSMUSG00000008496/ENSMUSG00000031264/ENSMUSG00000052688/ENSMUSG00000024610/ENSMUSG00000002897/ENSMUSG00000016024/ENSMUSG00000002603/ENSMUSG00000030793	Lep/Cyba/Tlr9/Fcer1g/Plcg2/Tlr2/Pou2f2/Btk/Rab7b/Cd74/Il17ra/Lbp/Tgfb1/Pycard	14
BP	GO:0002573	myeloid leukocyte differentiation	24/750	248/17143	0.000237444	0.00446487	ENSMUSG00000032554/ENSMUSG00000033685/ENSMUSG00000034957/ENSMUSG00000019122/ENSMUSG00000036896/ENSMUSG00000022831/ENSMUSG00000025804/ENSMUSG00000027339/ENSMUSG00000035186/ENSMUSG00000021835/ENSMUSG00000058715/ENSMUSG00000022878/ENSMUSG00000037966/ENSMUSG00000037370/ENSMUSG00000024621/ENSMUSG00000027995/ENSMUSG00000014599/ENSMUSG00000027985/ENSMUSG00000024610/ENSMUSG00000001750/ENSMUSG00000002603/…	Trf/Ucp2/Cebpa/Ccl9/C1qc/Hcls1/Ccr1/Rassf2/Ubd/Bmp4/Fcer1g/Adipoq/Ninj1/Enpp1/Csf1r/Tlr2/Csf1/Lef1/Cd74/Tcirg1/Tgfb1/Zfpm1/Pik3r1/Spi1	24
BP	GO:0046849	bone remodeling	13/750	95/17143	0.000246377	0.00461509	ENSMUSG00000032554/ENSMUSG00000059201/ENSMUSG00000001348/ENSMUSG00000029838/ENSMUSG00000027339/ENSMUSG00000074934/ENSMUSG00000032312/ENSMUSG00000037370/ENSMUSG00000024621/ENSMUSG00000038642/ENSMUSG00000024743/ENSMUSG00000001750/ENSMUSG00000045092	Trf/Lep/Acp5/Ptn/Rassf2/Grem1/Csk/Enpp1/Csf1r/Ctss/Syt7/Tcirg1/S1pr1	13
BP	GO:0030888	regulation of B cell proliferation	11/750	72/17143	0.00027572	0.00514502	ENSMUSG00000005268/ENSMUSG00000068105/ENSMUSG00000010142/ENSMUSG00000045322/ENSMUSG00000031101/ENSMUSG00000017652/ENSMUSG00000040663/ENSMUSG00000022488/ENSMUSG00000031264/ENSMUSG00000024610/ENSMUSG00000026656	Prlr/Tnfrsf13c/Tnfrsf13b/Tlr9/Sash3/Cd40/Clcf1/Nckap1l/Btk/Cd74/Fcgr2b	11
BP	GO:0001914	regulation of T cell mediated cytotoxicity	9/750	50/17143	0.000279501	0.00517606	ENSMUSG00000067212/ENSMUSG00000061232/ENSMUSG00000073411/ENSMUSG00000056116/ENSMUSG00000035929/ENSMUSG00000060550/ENSMUSG00000022488/ENSMUSG00000079491/ENSMUSG00000115338	H2-T23/H2-K1/H2-D1/H2-T22/H2-Q4/H2-Q7/Nckap1l/H2-T10/Pnp	9
BP	GO:0071384	cellular response to corticosteroid stimulus	9/750	50/17143	0.000279501	0.00517606	ENSMUSG00000020108/ENSMUSG00000021750/ENSMUSG00000031490/ENSMUSG00000004655/ENSMUSG00000053647/ENSMUSG00000027513/ENSMUSG00000021835/ENSMUSG00000040618/ENSMUSG00000002603	Ddit4/Fam107a/Eif4ebp1/Aqp1/Gper1/Pck1/Bmp4/Pck2/Tgfb1	9
BP	GO:1904019	epithelial cell apoptotic process	17/750	149/17143	0.000283728	0.00523452	ENSMUSG00000026879/ENSMUSG00000033831/ENSMUSG00000049382/ENSMUSG00000033860/ENSMUSG00000053647/ENSMUSG00000001240/ENSMUSG00000056481/ENSMUSG00000004446/ENSMUSG00000021835/ENSMUSG00000017652/ENSMUSG00000060216/ENSMUSG00000006386/ENSMUSG00000007659/ENSMUSG00000027985/ENSMUSG00000001034/ENSMUSG00000025422/ENSMUSG00000002603	Gsn/Fgb/Krt8/Fgg/Gper1/Ramp2/Cd248/Bid/Bmp4/Cd40/Arrb2/Tek/Bcl2l1/Lef1/Mapk7/Agap2/Tgfb1	17
BP	GO:0032675	regulation of interleukin-6 production	18/750	163/17143	0.00028583	0.00525155	ENSMUSG00000059201/ENSMUSG00000006519/ENSMUSG00000045322/ENSMUSG00000032312/ENSMUSG00000020227/ENSMUSG00000058715/ENSMUSG00000034330/ENSMUSG00000060216/ENSMUSG00000027995/ENSMUSG00000008496/ENSMUSG00000022488/ENSMUSG00000031264/ENSMUSG00000052688/ENSMUSG00000024610/ENSMUSG00000002897/ENSMUSG00000016024/ENSMUSG00000002603/ENSMUSG00000030793	Lep/Cyba/Tlr9/Csk/Irak3/Fcer1g/Plcg2/Arrb2/Tlr2/Pou2f2/Nckap1l/Btk/Rab7b/Cd74/Il17ra/Lbp/Tgfb1/Pycard	18
BP	GO:0050920	regulation of chemotaxis	22/750	221/17143	0.000286799	0.00525155	ENSMUSG00000029838/ENSMUSG00000025804/ENSMUSG00000009281/ENSMUSG00000094162/ENSMUSG00000074934/ENSMUSG00000026193/ENSMUSG00000031015/ENSMUSG00000042190/ENSMUSG00000038264/ENSMUSG00000002688/ENSMUSG00000037966/ENSMUSG00000024621/ENSMUSG00000021508/ENSMUSG00000022488/ENSMUSG00000014599/ENSMUSG00000026121/ENSMUSG00000024610/ENSMUSG00000016024/ENSMUSG00000002603/ENSMUSG00000045092/ENSMUSG00000089876/…	Ptn/Ccr1/Rarres2/Ccl19-ps3/Grem1/Fn1/Swap70/Cmklr1/Sema7a/Prkd1/Ninj1/Csf1r/Cxcl14/Nckap1l/Csf1/Sema4c/Cd74/Lbp/Tgfb1/S1pr1/Tmem102/Spi1	22
BP	GO:0070374	positive regulation of ERK1 and ERK2 cascade	21/750	208/17143	0.000322901	0.00589053	ENSMUSG00000002985/ENSMUSG00000024164/ENSMUSG00000033831/ENSMUSG00000030849/ENSMUSG00000019122/ENSMUSG00000033860/ENSMUSG00000025804/ENSMUSG00000005320/ENSMUSG00000053647/ENSMUSG00000094162/ENSMUSG00000021835/ENSMUSG00000038264/ENSMUSG00000038065/ENSMUSG00000060216/ENSMUSG00000024621/ENSMUSG00000027995/ENSMUSG00000006386/ENSMUSG00000035722/ENSMUSG00000024610/ENSMUSG00000002603/ENSMUSG00000030793	Apoe/C3/Fgb/Fgfr2/Ccl9/Fgg/Ccr1/Fgfr4/Gper1/Ccl19-ps3/Bmp4/Sema7a/Mturn/Arrb2/Csf1r/Tlr2/Tek/Abca7/Cd74/Tgfb1/Pycard	21
BP	GO:0048010	vascular endothelial growth factor receptor signaling pathway	9/750	51/17143	0.000326407	0.00593236	ENSMUSG00000025793/ENSMUSG00000052889/ENSMUSG00000021835/ENSMUSG00000029648/ENSMUSG00000002688/ENSMUSG00000016918/ENSMUSG00000006386/ENSMUSG00000050295/ENSMUSG00000041445	Hgs/Prkcb/Bmp4/Flt1/Prkd1/Sulf1/Tek/Foxc1/Mmrn2	9
BP	GO:0006641	triglyceride metabolic process	13/750	98/17143	0.000336456	0.00609234	ENSMUSG00000002985/ENSMUSG00000025479/ENSMUSG00000024164/ENSMUSG00000030278/ENSMUSG00000025509/ENSMUSG00000002108/ENSMUSG00000003123/ENSMUSG00000024900/ENSMUSG00000024981/ENSMUSG00000033327/ENSMUSG00000027513/ENSMUSG00000041653/ENSMUSG00000040618	Apoe/Cyp2e1/C3/Cidec/Pnpla2/Nr1h3/Lipe/Cpt1a/Acsl5/Tnxb/Pck1/Pnpla3/Pck2	13
BP	GO:0010324	membrane invagination	11/750	74/17143	0.000352279	0.00635489	ENSMUSG00000026879/ENSMUSG00000024164/ENSMUSG00000025793/ENSMUSG00000058715/ENSMUSG00000059498/ENSMUSG00000034330/ENSMUSG00000055546/ENSMUSG00000022488/ENSMUSG00000035722/ENSMUSG00000016024/ENSMUSG00000026656	Gsn/C3/Hgs/Fcer1g/Fcgr3/Plcg2/Timd4/Nckap1l/Abca7/Lbp/Fcgr2b	11
BP	GO:0034341	response to type II interferon	16/750	138/17143	0.000353555	0.00635489	ENSMUSG00000026879/ENSMUSG00000019122/ENSMUSG00000004626/ENSMUSG00000022504/ENSMUSG00000035186/ENSMUSG00000017652/ENSMUSG00000034974/ENSMUSG00000060550/ENSMUSG00000027995/ENSMUSG00000028268/ENSMUSG00000026728/ENSMUSG00000036594/ENSMUSG00000060586/ENSMUSG00000073421/ENSMUSG00000052688/ENSMUSG00000024610	Gsn/Ccl9/Stxbp2/Ciita/Ubd/Cd40/Dapk3/H2-Q7/Tlr2/Gbp3/Vim/H2-Aa/H2-Eb1/H2-Ab1/Rab7b/Cd74	16
BP	GO:0002764	immune response-regulating signaling pathway	34/750	416/17143	0.000363322	0.00650653	ENSMUSG00000032496/ENSMUSG00000050335/ENSMUSG00000002108/ENSMUSG00000000706/ENSMUSG00000006519/ENSMUSG00000052889/ENSMUSG00000051314/ENSMUSG00000045322/ENSMUSG00000042190/ENSMUSG00000043008/ENSMUSG00000032312/ENSMUSG00000017652/ENSMUSG00000070000/ENSMUSG00000020227/ENSMUSG00000027466/ENSMUSG00000002688/ENSMUSG00000058715/ENSMUSG00000037966/ENSMUSG00000034330/ENSMUSG00000040592/ENSMUSG00000052397/…	Ltf/Lgals3/Nr1h3/Btn1a1/Cyba/Prkcb/Ffar2/Tlr9/Cmklr1/Klhl6/Csk/Cd40/Fcho1/Irak3/Rbck1/Prkd1/Fcer1g/Ninj1/Plcg2/Cd79b/Ezr/Arrb2/Lat2/Nfkbid/Tlr2/Nckap1l/Pik3ap1/Btk/Ctsh/Rab7b/Lbp/Pycard/Pik3r1/Cd19	34
BP	GO:0050878	regulation of body fluid levels	26/750	287/17143	0.000376987	0.00671561	ENSMUSG00000002985/ENSMUSG00000033831/ENSMUSG00000024066/ENSMUSG00000001930/ENSMUSG00000005268/ENSMUSG00000001622/ENSMUSG00000006269/ENSMUSG00000002108/ENSMUSG00000033860/ENSMUSG00000023224/ENSMUSG00000002602/ENSMUSG00000006519/ENSMUSG00000039109/ENSMUSG00000004655/ENSMUSG00000027611/ENSMUSG00000034902/ENSMUSG00000032690/ENSMUSG00000058715/ENSMUSG00000036158/ENSMUSG00000037370/ENSMUSG00000044217/…	Apoe/Fgb/Xdh/Vwf/Prlr/Csn3/Atp6v1b1/Nr1h3/Fgg/Serping1/Axl/Cyba/F13a1/Aqp1/Procr/Pip5k1c/Oas2/Fcer1g/Prickle1/Enpp1/Aqp5/Hps1/Nbeal2/Pear1/Entpd1/Emp2	26
BP	GO:0032814	regulation of natural killer cell activation	10/750	63/17143	0.000377744	0.00671561	ENSMUSG00000059201/ENSMUSG00000067212/ENSMUSG00000061232/ENSMUSG00000073411/ENSMUSG00000002602/ENSMUSG00000056116/ENSMUSG00000035929/ENSMUSG00000060550/ENSMUSG00000025188/ENSMUSG00000079491	Lep/H2-T23/H2-K1/H2-D1/Axl/H2-T22/H2-Q4/H2-Q7/Hps1/H2-T10	10
BP	GO:0006195	purine nucleotide catabolic process	9/750	52/17143	0.000379628	0.00672465	ENSMUSG00000024066/ENSMUSG00000037440/ENSMUSG00000027639/ENSMUSG00000037370/ENSMUSG00000045211/ENSMUSG00000015950/ENSMUSG00000115338/ENSMUSG00000026480/ENSMUSG00000048120	Xdh/Vnn1/Samhd1/Enpp1/Nudt18/Ncf1/Pnp/Ncf2/Entpd1	9
BP	GO:0002475	antigen processing and presentation via MHC class Ib	7/750	32/17143	0.000384988	0.00677116	ENSMUSG00000067212/ENSMUSG00000061232/ENSMUSG00000073411/ENSMUSG00000056116/ENSMUSG00000035929/ENSMUSG00000060550/ENSMUSG00000079491	H2-T23/H2-K1/H2-D1/H2-T22/H2-Q4/H2-Q7/H2-T10	7
BP	GO:0051250	negative regulation of lymphocyte activation	18/750	167/17143	0.000385024	0.00677116	ENSMUSG00000050335/ENSMUSG00000000706/ENSMUSG00000020101/ENSMUSG00000010142/ENSMUSG00000002602/ENSMUSG00000021835/ENSMUSG00000036931/ENSMUSG00000039981/ENSMUSG00000022488/ENSMUSG00000031264/ENSMUSG00000036594/ENSMUSG00000001786/ENSMUSG00000024610/ENSMUSG00000030748/ENSMUSG00000002603/ENSMUSG00000026656/ENSMUSG00000029603/ENSMUSG00000026430	Lgals3/Btn1a1/Vsir/Tnfrsf13b/Axl/Bmp4/Nfkbid/Zc3h12d/Nckap1l/Btk/H2-Aa/Fbxo7/Cd74/Il4ra/Tgfb1/Fcgr2b/Dtx1/Rassf5	18
BP	GO:0030217	T cell differentiation	28/750	320/17143	0.00040204	0.00704506	ENSMUSG00000024334/ENSMUSG00000059201/ENSMUSG00000020101/ENSMUSG00000021486/ENSMUSG00000090019/ENSMUSG00000037649/ENSMUSG00000037440/ENSMUSG00000031101/ENSMUSG00000027513/ENSMUSG00000021835/ENSMUSG00000035413/ENSMUSG00000058715/ENSMUSG00000037370/ENSMUSG00000036931/ENSMUSG00000022488/ENSMUSG00000062939/ENSMUSG00000029570/ENSMUSG00000036594/ENSMUSG00000004707/ENSMUSG00000054672/ENSMUSG00000115338/…	H2-Oa/Lep/Vsir/Prelid1/Gimap1/H2-DMa/Vnn1/Sash3/Pck1/Bmp4/Tmem98/Fcer1g/Enpp1/Nfkbid/Nckap1l/Stat4/Lfng/H2-Aa/Ly9/Scart2/Pnp/Lef1/Cd74/Il4ra/Tcirg1/Tgfb1/Dtx1/Spi1	28
BP	GO:0007160	cell-matrix adhesion	22/750	227/17143	0.000416465	0.00724589	ENSMUSG00000033831/ENSMUSG00000021750/ENSMUSG00000033860/ENSMUSG00000026697/ENSMUSG00000028041/ENSMUSG00000020758/ENSMUSG00000033327/ENSMUSG00000074934/ENSMUSG00000041959/ENSMUSG00000026193/ENSMUSG00000002980/ENSMUSG00000037966/ENSMUSG00000031391/ENSMUSG00000034974/ENSMUSG00000006386/ENSMUSG00000057454/ENSMUSG00000014599/ENSMUSG00000022505/ENSMUSG00000000530/ENSMUSG00000024909/ENSMUSG00000009681/…	Fgb/Fam107a/Fgg/Myoc/Adam15/Itgb4/Tnxb/Grem1/S100a10/Fn1/Bcam/Ninj1/L1cam/Dapk3/Tek/Lypd3/Csf1/Emp2/Acvrl1/Efemp2/Bcr/Pik3r1	22
BP	GO:0071216	cellular response to biotic stimulus	22/750	227/17143	0.000416465	0.00724589	ENSMUSG00000032496/ENSMUSG00000002108/ENSMUSG00000002602/ENSMUSG00000021624/ENSMUSG00000004446/ENSMUSG00000020227/ENSMUSG00000034330/ENSMUSG00000026616/ENSMUSG00000018774/ENSMUSG00000027995/ENSMUSG00000028268/ENSMUSG00000026728/ENSMUSG00000003437/ENSMUSG00000031264/ENSMUSG00000021423/ENSMUSG00000039004/ENSMUSG00000016024/ENSMUSG00000026656/ENSMUSG00000030793/ENSMUSG00000009681/ENSMUSG00000060441/…	Ltf/Nr1h3/Axl/Cd180/Bid/Irak3/Plcg2/Cr2/Cd68/Tlr2/Gbp3/Vim/Paf1/Btk/Ly86/Bmp6/Lbp/Fcgr2b/Pycard/Bcr/Trim5/Spi1	22
BP	GO:0061082	myeloid leukocyte cytokine production	10/750	64/17143	0.000430441	0.0074625	ENSMUSG00000001348/ENSMUSG00000002602/ENSMUSG00000038264/ENSMUSG00000020227/ENSMUSG00000058715/ENSMUSG00000034330/ENSMUSG00000027995/ENSMUSG00000024610/ENSMUSG00000002603/ENSMUSG00000030793	Acp5/Axl/Sema7a/Irak3/Fcer1g/Plcg2/Tlr2/Cd74/Tgfb1/Pycard	10
BP	GO:0031589	cell-substrate adhesion	30/750	354/17143	0.000435379	0.00752144	ENSMUSG00000064080/ENSMUSG00000033831/ENSMUSG00000001930/ENSMUSG00000058297/ENSMUSG00000021750/ENSMUSG00000033860/ENSMUSG00000026697/ENSMUSG00000028041/ENSMUSG00000029838/ENSMUSG00000002602/ENSMUSG00000024395/ENSMUSG00000020758/ENSMUSG00000033327/ENSMUSG00000074934/ENSMUSG00000041959/ENSMUSG00000026193/ENSMUSG00000002980/ENSMUSG00000037966/ENSMUSG00000031391/ENSMUSG00000022439/ENSMUSG00000034974/…	Fbln2/Fgb/Vwf/Spock2/Fam107a/Fgg/Myoc/Adam15/Ptn/Axl/Lims2/Itgb4/Tnxb/Grem1/S100a10/Fn1/Bcam/Ninj1/L1cam/Parvg/Dapk3/Tek/Lypd3/Csf1/Emp2/Acvrl1/Parva/Efemp2/Bcr/Pik3r1	30
BP	GO:0042307	positive regulation of protein import into nucleus	9/750	53/17143	0.000439799	0.0075574	ENSMUSG00000059201/ENSMUSG00000022831/ENSMUSG00000053647/ENSMUSG00000002688/ENSMUSG00000031834/ENSMUSG00000006386/ENSMUSG00000002603/ENSMUSG00000041417/ENSMUSG00000030865	Lep/Hcls1/Gper1/Prkd1/Pik3r2/Tek/Tgfb1/Pik3r1/Chp2	9
BP	GO:0001818	negative regulation of cytokine production	26/750	290/17143	0.000442098	0.0075574	ENSMUSG00000001348/ENSMUSG00000000706/ENSMUSG00000020101/ENSMUSG00000002602/ENSMUSG00000005320/ENSMUSG00000026193/ENSMUSG00000042190/ENSMUSG00000032312/ENSMUSG00000029648/ENSMUSG00000036398/ENSMUSG00000020227/ENSMUSG00000061048/ENSMUSG00000022878/ENSMUSG00000052397/ENSMUSG00000060216/ENSMUSG00000027995/ENSMUSG00000022488/ENSMUSG00000044734/ENSMUSG00000028268/ENSMUSG00000031264/ENSMUSG00000027985/…	Acp5/Btn1a1/Vsir/Axl/Fgfr4/Fn1/Cmklr1/Csk/Flt1/Ppp1r11/Irak3/Cdh3/Adipoq/Ezr/Arrb2/Tlr2/Nckap1l/Serpinb1a/Gbp3/Btk/Lef1/Lbp/Tgfb1/Zfpm1/Fcgr2b/Pycard	26
BP	GO:0046883	regulation of hormone secretion	26/750	290/17143	0.000442098	0.0075574	ENSMUSG00000033831/ENSMUSG00000033685/ENSMUSG00000059201/ENSMUSG00000067786/ENSMUSG00000033860/ENSMUSG00000031842/ENSMUSG00000052889/ENSMUSG00000005320/ENSMUSG00000020427/ENSMUSG00000053647/ENSMUSG00000025927/ENSMUSG00000026473/ENSMUSG00000051314/ENSMUSG00000024900/ENSMUSG00000002688/ENSMUSG00000022878/ENSMUSG00000040663/ENSMUSG00000040618/ENSMUSG00000040136/ENSMUSG00000024743/ENSMUSG00000001750/…	Fgb/Ucp2/Lep/Nnat/Fgg/Pde4c/Prkcb/Fgfr4/Igfbp3/Gper1/Tfap2b/Glul/Ffar2/Cpt1a/Prkd1/Adipoq/Clcf1/Pck2/Abcc8/Syt7/Tcirg1/Foxo1/Bmp6/Retn/Cacna1e/Fam3d	26
BP	GO:0048872	homeostasis of number of cells	31/750	371/17143	0.000447912	0.00763011	ENSMUSG00000001918/ENSMUSG00000040447/ENSMUSG00000056492/ENSMUSG00000022831/ENSMUSG00000068105/ENSMUSG00000040952/ENSMUSG00000010142/ENSMUSG00000002602/ENSMUSG00000027339/ENSMUSG00000031101/ENSMUSG00000021835/ENSMUSG00000058715/ENSMUSG00000069917/ENSMUSG00000057337/ENSMUSG00000037370/ENSMUSG00000033542/ENSMUSG00000024621/ENSMUSG00000022488/ENSMUSG00000021461/ENSMUSG00000062939/ENSMUSG00000057789/…	Slc1a5/Spns2/Adgrf5/Hcls1/Tnfrsf13c/Rps19/Tnfrsf13b/Axl/Rassf2/Sash3/Bmp4/Fcer1g/Hba-a2/Chst3/Enpp1/Arhgef5/Csf1r/Nckap1l/Fancc/Stat4/Bak1/Btk/Csf1/Cd74/Tcirg1/Hmgb2/Tgfb1/Zfpm1/Fcgr2b/Bcr/Spi1	31
BP	GO:0002456	T cell mediated immunity	16/750	141/17143	0.000450704	0.00765101	ENSMUSG00000067212/ENSMUSG00000061232/ENSMUSG00000073411/ENSMUSG00000020101/ENSMUSG00000056116/ENSMUSG00000031101/ENSMUSG00000035929/ENSMUSG00000026616/ENSMUSG00000060550/ENSMUSG00000022488/ENSMUSG00000079491/ENSMUSG00000072620/ENSMUSG00000115338/ENSMUSG00000032359/ENSMUSG00000022505/ENSMUSG00000029869	H2-T23/H2-K1/H2-D1/Vsir/H2-T22/Sash3/H2-Q4/Cr2/H2-Q7/Nckap1l/H2-T10/Slfn2/Pnp/Ctsh/Emp2/Ephb6	16
BP	GO:0060033	anatomical structure regression	5/750	16/17143	0.000461612	0.00778701	ENSMUSG00000056481/ENSMUSG00000029648/ENSMUSG00000037966/ENSMUSG00000027985/ENSMUSG00000002111	Cd248/Flt1/Ninj1/Lef1/Spi1	5
BP	GO:0051896	regulation of phosphatidylinositol 3-kinase/protein kinase B signal transduction	23/750	244/17143	0.000461901	0.00778701	ENSMUSG00000024066/ENSMUSG00000059201/ENSMUSG00000022831/ENSMUSG00000026697/ENSMUSG00000019539/ENSMUSG00000002602/ENSMUSG00000055254/ENSMUSG00000053647/ENSMUSG00000002504/ENSMUSG00000094162/ENSMUSG00000026193/ENSMUSG00000029648/ENSMUSG00000040663/ENSMUSG00000041420/ENSMUSG00000034472/ENSMUSG00000060216/ENSMUSG00000024621/ENSMUSG00000006386/ENSMUSG00000025017/ENSMUSG00000018822/ENSMUSG00000020733/…	Xdh/Lep/Hcls1/Myoc/Rcn3/Axl/Ntrk2/Gper1/Slc9a3r2/Ccl19-ps3/Fn1/Flt1/Clcf1/Meis3/Rasd2/Arrb2/Csf1r/Tek/Pik3ap1/Sfrp5/Slc9a3r1/Rnf41/Tgfb1	23
BP	GO:0090218	positive regulation of lipid kinase activity	6/750	24/17143	0.000470023	0.0078967	ENSMUSG00000094162/ENSMUSG00000029648/ENSMUSG00000006386/ENSMUSG00000025422/ENSMUSG00000002603/ENSMUSG00000030724	Ccl19-ps3/Flt1/Tek/Agap2/Tgfb1/Cd19	6
BP	GO:0032874	positive regulation of stress-activated MAPK cascade	15/750	128/17143	0.000477028	0.00798695	ENSMUSG00000026879/ENSMUSG00000024066/ENSMUSG00000059201/ENSMUSG00000094162/ENSMUSG00000027339/ENSMUSG00000045322/ENSMUSG00000021835/ENSMUSG00000023046/ENSMUSG00000038065/ENSMUSG00000026121/ENSMUSG00000024948/ENSMUSG00000027223/ENSMUSG00000026656/ENSMUSG00000030793/ENSMUSG00000002111	Gsn/Xdh/Lep/Ccl19-ps3/Rassf2/Tlr9/Bmp4/Igfbp6/Mturn/Sema4c/Map4k2/Mapk8ip1/Fcgr2b/Pycard/Spi1	15
BP	GO:0001782	B cell homeostasis	8/750	43/17143	0.000480862	0.00799637	ENSMUSG00000040447/ENSMUSG00000068105/ENSMUSG00000010142/ENSMUSG00000031101/ENSMUSG00000037370/ENSMUSG00000022488/ENSMUSG00000057789/ENSMUSG00000024610	Spns2/Tnfrsf13c/Tnfrsf13b/Sash3/Enpp1/Nckap1l/Bak1/Cd74	8
BP	GO:0001916	positive regulation of T cell mediated cytotoxicity	8/750	43/17143	0.000480862	0.00799637	ENSMUSG00000067212/ENSMUSG00000061232/ENSMUSG00000073411/ENSMUSG00000056116/ENSMUSG00000035929/ENSMUSG00000060550/ENSMUSG00000079491/ENSMUSG00000115338	H2-T23/H2-K1/H2-D1/H2-T22/H2-Q4/H2-Q7/H2-T10/Pnp	8
BP	GO:0002757	immune response-activating signaling pathway	33/750	406/17143	0.00048598	0.00802426	ENSMUSG00000032496/ENSMUSG00000050335/ENSMUSG00000002108/ENSMUSG00000000706/ENSMUSG00000006519/ENSMUSG00000052889/ENSMUSG00000051314/ENSMUSG00000045322/ENSMUSG00000042190/ENSMUSG00000043008/ENSMUSG00000032312/ENSMUSG00000017652/ENSMUSG00000070000/ENSMUSG00000020227/ENSMUSG00000027466/ENSMUSG00000002688/ENSMUSG00000058715/ENSMUSG00000037966/ENSMUSG00000034330/ENSMUSG00000040592/ENSMUSG00000052397/…	Ltf/Lgals3/Nr1h3/Btn1a1/Cyba/Prkcb/Ffar2/Tlr9/Cmklr1/Klhl6/Csk/Cd40/Fcho1/Irak3/Rbck1/Prkd1/Fcer1g/Ninj1/Plcg2/Cd79b/Ezr/Arrb2/Lat2/Nfkbid/Tlr2/Nckap1l/Pik3ap1/Btk/Rab7b/Lbp/Pycard/Pik3r1/Cd19	33
BP	GO:0001936	regulation of endothelial cell proliferation	16/750	142/17143	0.000487813	0.00802426	ENSMUSG00000002985/ENSMUSG00000024066/ENSMUSG00000059201/ENSMUSG00000033191/ENSMUSG00000006519/ENSMUSG00000013584/ENSMUSG00000021835/ENSMUSG00000029648/ENSMUSG00000002688/ENSMUSG00000016918/ENSMUSG00000006386/ENSMUSG00000037095/ENSMUSG00000054717/ENSMUSG00000000530/ENSMUSG00000039004/ENSMUSG00000041445	Apoe/Xdh/Lep/Tie1/Cyba/Aldh1a2/Bmp4/Flt1/Prkd1/Sulf1/Tek/Lrg1/Hmgb2/Acvrl1/Bmp6/Mmrn2	16
BP	GO:0050432	catecholamine secretion	10/750	65/17143	0.000489104	0.00802426	ENSMUSG00000022587/ENSMUSG00000023064/ENSMUSG00000049112/ENSMUSG00000052889/ENSMUSG00000036330/ENSMUSG00000049303/ENSMUSG00000047250/ENSMUSG00000024743/ENSMUSG00000048120/ENSMUSG00000010660	Ly6e/Sncg/Oxtr/Prkcb/Slc18a1/Syt12/Ptgs1/Syt7/Entpd1/Plcd1	10
BP	GO:0062208	positive regulation of pattern recognition receptor signaling pathway	10/750	65/17143	0.000489104	0.00802426	ENSMUSG00000032496/ENSMUSG00000002108/ENSMUSG00000006519/ENSMUSG00000045322/ENSMUSG00000002688/ENSMUSG00000037966/ENSMUSG00000034330/ENSMUSG00000025017/ENSMUSG00000031264/ENSMUSG00000016024	Ltf/Nr1h3/Cyba/Tlr9/Prkd1/Ninj1/Plcg2/Pik3ap1/Btk/Lbp	10
BP	GO:0002220	innate immune response activating cell surface receptor signaling pathway	11/750	77/17143	0.0005001	0.00817722	ENSMUSG00000032496/ENSMUSG00000002108/ENSMUSG00000006519/ENSMUSG00000051314/ENSMUSG00000037966/ENSMUSG00000034330/ENSMUSG00000027995/ENSMUSG00000025017/ENSMUSG00000052688/ENSMUSG00000016024/ENSMUSG00000041417	Ltf/Nr1h3/Cyba/Ffar2/Ninj1/Plcg2/Tlr2/Pik3ap1/Rab7b/Lbp/Pik3r1	11
BP	GO:0048545	response to steroid hormone	21/750	215/17143	0.00050338	0.00820342	ENSMUSG00000020108/ENSMUSG00000074207/ENSMUSG00000106847/ENSMUSG00000021750/ENSMUSG00000002108/ENSMUSG00000031490/ENSMUSG00000049112/ENSMUSG00000055254/ENSMUSG00000030711/ENSMUSG00000004655/ENSMUSG00000020893/ENSMUSG00000035451/ENSMUSG00000053647/ENSMUSG00000019102/ENSMUSG00000027513/ENSMUSG00000021835/ENSMUSG00000040618/ENSMUSG00000005514/ENSMUSG00000054717/ENSMUSG00000002603/ENSMUSG00000041417	Ddit4/Adh1/Peg13/Fam107a/Nr1h3/Eif4ebp1/Oxtr/Ntrk2/Sult1a1/Aqp1/Per1/Foxa1/Gper1/Aldh3a1/Pck1/Bmp4/Pck2/Por/Hmgb2/Tgfb1/Pik3r1	21
BP	GO:0032635	interleukin-6 production	18/750	171/17143	0.000512768	0.00832865	ENSMUSG00000059201/ENSMUSG00000006519/ENSMUSG00000045322/ENSMUSG00000032312/ENSMUSG00000020227/ENSMUSG00000058715/ENSMUSG00000034330/ENSMUSG00000060216/ENSMUSG00000027995/ENSMUSG00000008496/ENSMUSG00000022488/ENSMUSG00000031264/ENSMUSG00000052688/ENSMUSG00000024610/ENSMUSG00000002897/ENSMUSG00000016024/ENSMUSG00000002603/ENSMUSG00000030793	Lep/Cyba/Tlr9/Csk/Irak3/Fcer1g/Plcg2/Arrb2/Tlr2/Pou2f2/Nckap1l/Btk/Rab7b/Cd74/Il17ra/Lbp/Tgfb1/Pycard	18
BP	GO:0002832	negative regulation of response to biotic stimulus	17/750	157/17143	0.00052469	0.00849407	ENSMUSG00000032496/ENSMUSG00000067212/ENSMUSG00000061232/ENSMUSG00000073411/ENSMUSG00000023224/ENSMUSG00000040952/ENSMUSG00000025804/ENSMUSG00000056116/ENSMUSG00000035929/ENSMUSG00000020227/ENSMUSG00000027639/ENSMUSG00000060550/ENSMUSG00000060216/ENSMUSG00000037321/ENSMUSG00000079491/ENSMUSG00000052688/ENSMUSG00000002603	Ltf/H2-T23/H2-K1/H2-D1/Serping1/Rps19/Ccr1/H2-T22/H2-Q4/Irak3/Samhd1/H2-Q7/Arrb2/Tap1/H2-T10/Rab7b/Tgfb1	17
BP	GO:0071219	cellular response to molecule of bacterial origin	20/750	201/17143	0.00053547	0.00863998	ENSMUSG00000032496/ENSMUSG00000002108/ENSMUSG00000002602/ENSMUSG00000021624/ENSMUSG00000020227/ENSMUSG00000034330/ENSMUSG00000026616/ENSMUSG00000018774/ENSMUSG00000027995/ENSMUSG00000028268/ENSMUSG00000026728/ENSMUSG00000003437/ENSMUSG00000021423/ENSMUSG00000039004/ENSMUSG00000016024/ENSMUSG00000026656/ENSMUSG00000030793/ENSMUSG00000009681/ENSMUSG00000060441/ENSMUSG00000002111	Ltf/Nr1h3/Axl/Cd180/Irak3/Plcg2/Cr2/Cd68/Tlr2/Gbp3/Vim/Paf1/Ly86/Bmp6/Lbp/Fcgr2b/Pycard/Bcr/Trim5/Spi1	20
BP	GO:0099024	plasma membrane invagination	10/750	66/17143	0.000554244	0.00891348	ENSMUSG00000026879/ENSMUSG00000024164/ENSMUSG00000058715/ENSMUSG00000059498/ENSMUSG00000034330/ENSMUSG00000055546/ENSMUSG00000022488/ENSMUSG00000035722/ENSMUSG00000016024/ENSMUSG00000026656	Gsn/C3/Fcer1g/Fcgr3/Plcg2/Timd4/Nckap1l/Abca7/Lbp/Fcgr2b	10
BP	GO:0070304	positive regulation of stress-activated protein kinase signaling cascade	15/750	130/17143	0.000562968	0.0090241	ENSMUSG00000026879/ENSMUSG00000024066/ENSMUSG00000059201/ENSMUSG00000094162/ENSMUSG00000027339/ENSMUSG00000045322/ENSMUSG00000021835/ENSMUSG00000023046/ENSMUSG00000038065/ENSMUSG00000026121/ENSMUSG00000024948/ENSMUSG00000027223/ENSMUSG00000026656/ENSMUSG00000030793/ENSMUSG00000002111	Gsn/Xdh/Lep/Ccl19-ps3/Rassf2/Tlr9/Bmp4/Igfbp6/Mturn/Sema4c/Map4k2/Mapk8ip1/Fcgr2b/Pycard/Spi1	15
BP	GO:0071385	cellular response to glucocorticoid stimulus	8/750	44/17143	0.000565501	0.00903508	ENSMUSG00000020108/ENSMUSG00000021750/ENSMUSG00000031490/ENSMUSG00000004655/ENSMUSG00000027513/ENSMUSG00000021835/ENSMUSG00000040618/ENSMUSG00000002603	Ddit4/Fam107a/Eif4ebp1/Aqp1/Pck1/Bmp4/Pck2/Tgfb1	8
BP	GO:0050871	positive regulation of B cell activation	12/750	91/17143	0.00059502	0.00945689	ENSMUSG00000005268/ENSMUSG00000068105/ENSMUSG00000045322/ENSMUSG00000031101/ENSMUSG00000017652/ENSMUSG00000040663/ENSMUSG00000022488/ENSMUSG00000031264/ENSMUSG00000115338/ENSMUSG00000024610/ENSMUSG00000002603/ENSMUSG00000002111	Prlr/Tnfrsf13c/Tlr9/Sash3/Cd40/Clcf1/Nckap1l/Btk/Pnp/Cd74/Tgfb1/Spi1	12
BP	GO:0034143	regulation of toll-like receptor 4 signaling pathway	6/750	25/17143	0.000595771	0.00945689	ENSMUSG00000032496/ENSMUSG00000002108/ENSMUSG00000037966/ENSMUSG00000052688/ENSMUSG00000016024/ENSMUSG00000041417	Ltf/Nr1h3/Ninj1/Rab7b/Lbp/Pik3r1	6
BP	GO:0030282	bone mineralization	15/750	131/17143	0.000610672	0.00966206	ENSMUSG00000025784/ENSMUSG00000059201/ENSMUSG00000030849/ENSMUSG00000029838/ENSMUSG00000025804/ENSMUSG00000074934/ENSMUSG00000021835/ENSMUSG00000036158/ENSMUSG00000037370/ENSMUSG00000024621/ENSMUSG00000030218/ENSMUSG00000052276/ENSMUSG00000039004/ENSMUSG00000045092/ENSMUSG00000074483	Clec3b/Lep/Fgfr2/Ptn/Ccr1/Grem1/Bmp4/Prickle1/Enpp1/Csf1r/Mgp/Ostn/Bmp6/S1pr1/Bglap	15
BP	GO:0002752	cell surface pattern recognition receptor signaling pathway	10/750	67/17143	0.000626401	0.0098489	ENSMUSG00000032496/ENSMUSG00000002108/ENSMUSG00000006519/ENSMUSG00000051314/ENSMUSG00000037966/ENSMUSG00000027995/ENSMUSG00000025017/ENSMUSG00000052688/ENSMUSG00000016024/ENSMUSG00000041417	Ltf/Nr1h3/Cyba/Ffar2/Ninj1/Tlr2/Pik3ap1/Rab7b/Lbp/Pik3r1	10
BP	GO:0002791	regulation of peptide secretion	22/750	234/17143	0.000630096	0.0098489	ENSMUSG00000033831/ENSMUSG00000033685/ENSMUSG00000059201/ENSMUSG00000067786/ENSMUSG00000033860/ENSMUSG00000031842/ENSMUSG00000052889/ENSMUSG00000053647/ENSMUSG00000025927/ENSMUSG00000026473/ENSMUSG00000051314/ENSMUSG00000024900/ENSMUSG00000002688/ENSMUSG00000040663/ENSMUSG00000040618/ENSMUSG00000040136/ENSMUSG00000024743/ENSMUSG00000024610/ENSMUSG00000001750/ENSMUSG00000044167/ENSMUSG00000004110/…	Fgb/Ucp2/Lep/Nnat/Fgg/Pde4c/Prkcb/Gper1/Tfap2b/Glul/Ffar2/Cpt1a/Prkd1/Clcf1/Pck2/Abcc8/Syt7/Cd74/Tcirg1/Foxo1/Cacna1e/Fam3d	22
BP	GO:0060100	positive regulation of phagocytosis, engulfment	5/750	17/17143	0.000630539	0.0098489	ENSMUSG00000024164/ENSMUSG00000034330/ENSMUSG00000022488/ENSMUSG00000035722/ENSMUSG00000016024	C3/Plcg2/Nckap1l/Abca7/Lbp	5
BP	GO:1905155	positive regulation of membrane invagination	5/750	17/17143	0.000630539	0.0098489	ENSMUSG00000024164/ENSMUSG00000034330/ENSMUSG00000022488/ENSMUSG00000035722/ENSMUSG00000016024	C3/Plcg2/Nckap1l/Abca7/Lbp	5
BP	GO:0010466	negative regulation of peptidase activity	19/750	189/17143	0.000643812	0.0100242	ENSMUSG00000032496/ENSMUSG00000017723/ENSMUSG00000074227/ENSMUSG00000023224/ENSMUSG00000019278/ENSMUSG00000004655/ENSMUSG00000000983/ENSMUSG00000024011/ENSMUSG00000000753/ENSMUSG00000060216/ENSMUSG00000068794/ENSMUSG00000017002/ENSMUSG00000072849/ENSMUSG00000044734/ENSMUSG00000005514/ENSMUSG00000030317/ENSMUSG00000021091/ENSMUSG00000020044/ENSMUSG00000041481	Ltf/Wfdc2/Spint2/Serping1/Dpep1/Aqp1/Wfdc18/Pi16/Serpinf1/Arrb2/Col28a1/Slpi/Serpina1e/Serpinb1a/Por/Timp4/Serpina3n/Timp3/Serpina3g	19
BP	GO:0085029	extracellular matrix assembly	8/750	45/17143	0.000661785	0.0102713	ENSMUSG00000018830/ENSMUSG00000033191/ENSMUSG00000029675/ENSMUSG00000001240/ENSMUSG00000033327/ENSMUSG00000036158/ENSMUSG00000002603/ENSMUSG00000024909	Myh11/Tie1/Eln/Ramp2/Tnxb/Prickle1/Tgfb1/Efemp2	8
BP	GO:0050433	regulation of catecholamine secretion	9/750	56/17143	0.000668959	0.0103498	ENSMUSG00000023064/ENSMUSG00000049112/ENSMUSG00000052889/ENSMUSG00000036330/ENSMUSG00000049303/ENSMUSG00000047250/ENSMUSG00000024743/ENSMUSG00000048120/ENSMUSG00000010660	Sncg/Oxtr/Prkcb/Slc18a1/Syt12/Ptgs1/Syt7/Entpd1/Plcd1	9
BP	GO:0072210	metanephric nephron development	7/750	35/17143	0.000686222	0.0105834	ENSMUSG00000060969/ENSMUSG00000001504/ENSMUSG00000004655/ENSMUSG00000025927/ENSMUSG00000074934/ENSMUSG00000021835/ENSMUSG00000022878	Irx1/Irx2/Aqp1/Tfap2b/Grem1/Bmp4/Adipoq	7
BP	GO:0051937	catecholamine transport	11/750	80/17143	0.000696524	0.0107085	ENSMUSG00000022587/ENSMUSG00000023064/ENSMUSG00000049112/ENSMUSG00000052889/ENSMUSG00000036330/ENSMUSG00000049303/ENSMUSG00000055368/ENSMUSG00000047250/ENSMUSG00000024743/ENSMUSG00000048120/ENSMUSG00000010660	Ly6e/Sncg/Oxtr/Prkcb/Slc18a1/Syt12/Slc6a2/Ptgs1/Syt7/Entpd1/Plcd1	11
BP	GO:0046879	hormone secretion	29/750	348/17143	0.000705194	0.0107656	ENSMUSG00000033831/ENSMUSG00000033685/ENSMUSG00000059201/ENSMUSG00000067786/ENSMUSG00000033860/ENSMUSG00000031842/ENSMUSG00000004655/ENSMUSG00000052889/ENSMUSG00000075702/ENSMUSG00000005320/ENSMUSG00000020427/ENSMUSG00000053647/ENSMUSG00000025927/ENSMUSG00000026473/ENSMUSG00000051314/ENSMUSG00000024900/ENSMUSG00000002688/ENSMUSG00000022878/ENSMUSG00000040663/ENSMUSG00000040618/ENSMUSG00000040136/…	Fgb/Ucp2/Lep/Nnat/Fgg/Pde4c/Aqp1/Prkcb/Selenom/Fgfr4/Igfbp3/Gper1/Tfap2b/Glul/Ffar2/Cpt1a/Prkd1/Adipoq/Clcf1/Pck2/Abcc8/Syt7/Btk/Tcirg1/Foxo1/Bmp6/Retn/Cacna1e/Fam3d	29
BP	GO:0090087	regulation of peptide transport	22/750	236/17143	0.000706407	0.0107656	ENSMUSG00000033831/ENSMUSG00000033685/ENSMUSG00000059201/ENSMUSG00000067786/ENSMUSG00000033860/ENSMUSG00000031842/ENSMUSG00000052889/ENSMUSG00000053647/ENSMUSG00000025927/ENSMUSG00000026473/ENSMUSG00000051314/ENSMUSG00000024900/ENSMUSG00000002688/ENSMUSG00000040663/ENSMUSG00000040618/ENSMUSG00000040136/ENSMUSG00000024743/ENSMUSG00000024610/ENSMUSG00000001750/ENSMUSG00000044167/ENSMUSG00000004110/…	Fgb/Ucp2/Lep/Nnat/Fgg/Pde4c/Prkcb/Gper1/Tfap2b/Glul/Ffar2/Cpt1a/Prkd1/Clcf1/Pck2/Abcc8/Syt7/Cd74/Tcirg1/Foxo1/Cacna1e/Fam3d	22
BP	GO:0050673	epithelial cell proliferation	36/750	466/17143	0.000706843	0.0107656	ENSMUSG00000002985/ENSMUSG00000017493/ENSMUSG00000024066/ENSMUSG00000059201/ENSMUSG00000030849/ENSMUSG00000033191/ENSMUSG00000029838/ENSMUSG00000024395/ENSMUSG00000006519/ENSMUSG00000064201/ENSMUSG00000020427/ENSMUSG00000026473/ENSMUSG00000013584/ENSMUSG00000004446/ENSMUSG00000021835/ENSMUSG00000074578/ENSMUSG00000029648/ENSMUSG00000000753/ENSMUSG00000061048/ENSMUSG00000002688/ENSMUSG00000016918/…	Apoe/Igfbp4/Xdh/Lep/Fgfr2/Tie1/Ptn/Lims2/Cyba/Krt2/Igfbp3/Glul/Aldh1a2/Bid/Bmp4/Zfas1/Flt1/Serpinf1/Cdh3/Prkd1/Sulf1/Serpinb1a/Tek/Ncf1/Bak1/Lrg1/Btk/Bcl2l1/Sulf2/Hmgb2/Acvrl1/Bmp6/Agap2/Tgfb1/Bglap/Mmrn2	36
BP	GO:0071675	regulation of mononuclear cell migration	14/750	120/17143	0.000761127	0.0115564	ENSMUSG00000040447/ENSMUSG00000050335/ENSMUSG00000025804/ENSMUSG00000009281/ENSMUSG00000074934/ENSMUSG00000042190/ENSMUSG00000037966/ENSMUSG00000024621/ENSMUSG00000021508/ENSMUSG00000014599/ENSMUSG00000002603/ENSMUSG00000030793/ENSMUSG00000089876/ENSMUSG00000002111	Spns2/Lgals3/Ccr1/Rarres2/Grem1/Cmklr1/Ninj1/Csf1r/Cxcl14/Csf1/Tgfb1/Pycard/Tmem102/Spi1	14
BP	GO:0030198	extracellular matrix organization	26/750	301/17143	0.000773126	0.0116396	ENSMUSG00000058297/ENSMUSG00000018830/ENSMUSG00000050335/ENSMUSG00000033191/ENSMUSG00000074227/ENSMUSG00000005320/ENSMUSG00000029675/ENSMUSG00000001240/ENSMUSG00000033327/ENSMUSG00000074934/ENSMUSG00000024299/ENSMUSG00000026193/ENSMUSG00000016918/ENSMUSG00000036158/ENSMUSG00000059901/ENSMUSG00000068794/ENSMUSG00000038642/ENSMUSG00000023903/ENSMUSG00000022225/ENSMUSG00000006800/ENSMUSG00000038765/…	Spock2/Myh11/Lgals3/Tie1/Spint2/Fgfr4/Eln/Ramp2/Tnxb/Grem1/Adamts10/Fn1/Sulf1/Prickle1/Adamts14/Col28a1/Ctss/Mmp25/Cma1/Sulf2/Lmx1b/Tgfb1/Efemp2/Dpt/Foxc1/Col5a1	26
BP	GO:0032722	positive regulation of chemokine production	11/750	81/17143	0.000774765	0.0116396	ENSMUSG00000051314/ENSMUSG00000045322/ENSMUSG00000022878/ENSMUSG00000024621/ENSMUSG00000027995/ENSMUSG00000024610/ENSMUSG00000030748/ENSMUSG00000002897/ENSMUSG00000016024/ENSMUSG00000002603/ENSMUSG00000030793	Ffar2/Tlr9/Adipoq/Csf1r/Tlr2/Cd74/Il4ra/Il17ra/Lbp/Tgfb1/Pycard	11
BP	GO:0045621	positive regulation of lymphocyte differentiation	15/750	134/17143	0.000774966	0.0116396	ENSMUSG00000020101/ENSMUSG00000002602/ENSMUSG00000037649/ENSMUSG00000037440/ENSMUSG00000031101/ENSMUSG00000027513/ENSMUSG00000036931/ENSMUSG00000022488/ENSMUSG00000036594/ENSMUSG00000115338/ENSMUSG00000027985/ENSMUSG00000024610/ENSMUSG00000030748/ENSMUSG00000002603/ENSMUSG00000002111	Vsir/Axl/H2-DMa/Vnn1/Sash3/Pck1/Nfkbid/Nckap1l/H2-Aa/Pnp/Lef1/Cd74/Il4ra/Tgfb1/Spi1	15
BP	GO:0010038	response to metal ion	25/750	285/17143	0.000776133	0.0116396	ENSMUSG00000026879/ENSMUSG00000032554/ENSMUSG00000033831/ENSMUSG00000024066/ENSMUSG00000006360/ENSMUSG00000034957/ENSMUSG00000058248/ENSMUSG00000033860/ENSMUSG00000064267/ENSMUSG00000042644/ENSMUSG00000031765/ENSMUSG00000004655/ENSMUSG00000026193/ENSMUSG00000049303/ENSMUSG00000034330/ENSMUSG00000037370/ENSMUSG00000072849/ENSMUSG00000032946/ENSMUSG00000040136/ENSMUSG00000024743/ENSMUSG00000010660/…	Gsn/Trf/Fgb/Xdh/Crip1/Cebpa/Kcnh1/Fgg/Hvcn1/Itpr3/Mt1/Aqp1/Fn1/Syt12/Plcg2/Enpp1/Serpina1e/Rasgrp2/Abcc8/Syt7/Plcd1/Tcirg1/Bmp6/Kcnip3/Chp2	25
BP	GO:0009166	nucleotide catabolic process	10/750	69/17143	0.000794066	0.0118359	ENSMUSG00000024066/ENSMUSG00000037440/ENSMUSG00000027639/ENSMUSG00000037370/ENSMUSG00000045211/ENSMUSG00000006782/ENSMUSG00000015950/ENSMUSG00000115338/ENSMUSG00000026480/ENSMUSG00000048120	Xdh/Vnn1/Samhd1/Enpp1/Nudt18/Cnp/Ncf1/Pnp/Ncf2/Entpd1	10
BP	GO:0061844	antimicrobial humoral immune response mediated by antimicrobial peptide	10/750	69/17143	0.000794066	0.0118359	ENSMUSG00000032496/ENSMUSG00000039457/ENSMUSG00000050335/ENSMUSG00000038274/ENSMUSG00000040952/ENSMUSG00000094162/ENSMUSG00000053964/ENSMUSG00000021508/ENSMUSG00000058600/ENSMUSG00000047517	Ltf/Ppl/Lgals3/Fau/Rps19/Ccl19-ps3/Lgals4/Cxcl14/Rpl30/Dmbt1	10
BP	GO:0045229	external encapsulating structure organization	26/750	302/17143	0.000811881	0.0120647	ENSMUSG00000058297/ENSMUSG00000018830/ENSMUSG00000050335/ENSMUSG00000033191/ENSMUSG00000074227/ENSMUSG00000005320/ENSMUSG00000029675/ENSMUSG00000001240/ENSMUSG00000033327/ENSMUSG00000074934/ENSMUSG00000024299/ENSMUSG00000026193/ENSMUSG00000016918/ENSMUSG00000036158/ENSMUSG00000059901/ENSMUSG00000068794/ENSMUSG00000038642/ENSMUSG00000023903/ENSMUSG00000022225/ENSMUSG00000006800/ENSMUSG00000038765/…	Spock2/Myh11/Lgals3/Tie1/Spint2/Fgfr4/Eln/Ramp2/Tnxb/Grem1/Adamts10/Fn1/Sulf1/Prickle1/Adamts14/Col28a1/Ctss/Mmp25/Cma1/Sulf2/Lmx1b/Tgfb1/Efemp2/Dpt/Foxc1/Col5a1	26
BP	GO:0032872	regulation of stress-activated MAPK cascade	19/750	193/17143	0.000831025	0.0123118	ENSMUSG00000026879/ENSMUSG00000024066/ENSMUSG00000059201/ENSMUSG00000020893/ENSMUSG00000094162/ENSMUSG00000027339/ENSMUSG00000045322/ENSMUSG00000021835/ENSMUSG00000023046/ENSMUSG00000038065/ENSMUSG00000052397/ENSMUSG00000018822/ENSMUSG00000026121/ENSMUSG00000024948/ENSMUSG00000027223/ENSMUSG00000044167/ENSMUSG00000026656/ENSMUSG00000030793/ENSMUSG00000002111	Gsn/Xdh/Lep/Per1/Ccl19-ps3/Rassf2/Tlr9/Bmp4/Igfbp6/Mturn/Ezr/Sfrp5/Sema4c/Map4k2/Mapk8ip1/Foxo1/Fcgr2b/Pycard/Spi1	19
BP	GO:1902430	negative regulation of amyloid-beta formation	5/750	18/17143	0.000841834	0.0124342	ENSMUSG00000002985/ENSMUSG00000055254/ENSMUSG00000038156/ENSMUSG00000006930/ENSMUSG00000035722	Apoe/Ntrk2/Spon1/Hap1/Abca7	5
BP	GO:0043062	extracellular structure organization	26/750	303/17143	0.000852317	0.0125511	ENSMUSG00000058297/ENSMUSG00000018830/ENSMUSG00000050335/ENSMUSG00000033191/ENSMUSG00000074227/ENSMUSG00000005320/ENSMUSG00000029675/ENSMUSG00000001240/ENSMUSG00000033327/ENSMUSG00000074934/ENSMUSG00000024299/ENSMUSG00000026193/ENSMUSG00000016918/ENSMUSG00000036158/ENSMUSG00000059901/ENSMUSG00000068794/ENSMUSG00000038642/ENSMUSG00000023903/ENSMUSG00000022225/ENSMUSG00000006800/ENSMUSG00000038765/…	Spock2/Myh11/Lgals3/Tie1/Spint2/Fgfr4/Eln/Ramp2/Tnxb/Grem1/Adamts10/Fn1/Sulf1/Prickle1/Adamts14/Col28a1/Ctss/Mmp25/Cma1/Sulf2/Lmx1b/Tgfb1/Efemp2/Dpt/Foxc1/Col5a1	26
BP	GO:0032496	response to lipopolysaccharide	24/750	271/17143	0.000858051	0.0125862	ENSMUSG00000032496/ENSMUSG00000001348/ENSMUSG00000002108/ENSMUSG00000002602/ENSMUSG00000020681/ENSMUSG00000021624/ENSMUSG00000020227/ENSMUSG00000034330/ENSMUSG00000026616/ENSMUSG00000018774/ENSMUSG00000017002/ENSMUSG00000028268/ENSMUSG00000026728/ENSMUSG00000003437/ENSMUSG00000031264/ENSMUSG00000026480/ENSMUSG00000021423/ENSMUSG00000054717/ENSMUSG00000039004/ENSMUSG00000016024/ENSMUSG00000030793/…	Ltf/Acp5/Nr1h3/Axl/Ace/Cd180/Irak3/Plcg2/Cr2/Cd68/Slpi/Gbp3/Vim/Paf1/Btk/Ncf2/Ly86/Hmgb2/Bmp6/Lbp/Pycard/Bcr/Trim5/Spi1	24
BP	GO:0060348	bone development	21/750	224/17143	0.000859845	0.0125862	ENSMUSG00000032496/ENSMUSG00000040447/ENSMUSG00000059201/ENSMUSG00000030849/ENSMUSG00000001348/ENSMUSG00000026697/ENSMUSG00000066026/ENSMUSG00000074934/ENSMUSG00000021835/ENSMUSG00000037966/ENSMUSG00000016918/ENSMUSG00000026616/ENSMUSG00000037370/ENSMUSG00000001288/ENSMUSG00000052276/ENSMUSG00000005514/ENSMUSG00000006800/ENSMUSG00000020044/ENSMUSG00000039004/ENSMUSG00000050295/ENSMUSG00000074483	Ltf/Spns2/Lep/Fgfr2/Acp5/Myoc/Dhrs3/Grem1/Bmp4/Ninj1/Sulf1/Cr2/Enpp1/Rarg/Ostn/Por/Sulf2/Timp3/Bmp6/Foxc1/Bglap	21
BP	GO:0072523	purine-containing compound catabolic process	9/750	58/17143	0.000869936	0.0126959	ENSMUSG00000024066/ENSMUSG00000037440/ENSMUSG00000027639/ENSMUSG00000037370/ENSMUSG00000045211/ENSMUSG00000015950/ENSMUSG00000115338/ENSMUSG00000026480/ENSMUSG00000048120	Xdh/Vnn1/Samhd1/Enpp1/Nudt18/Ncf1/Pnp/Ncf2/Entpd1	9
BP	GO:0045954	positive regulation of natural killer cell mediated cytotoxicity	8/750	47/17143	0.000893923	0.0129685	ENSMUSG00000067212/ENSMUSG00000061232/ENSMUSG00000073411/ENSMUSG00000056116/ENSMUSG00000035929/ENSMUSG00000060550/ENSMUSG00000079491/ENSMUSG00000030325	H2-T23/H2-K1/H2-D1/H2-T22/H2-Q4/H2-Q7/H2-T10/Klrb1c	8
BP	GO:0050832	defense response to fungus	8/750	47/17143	0.000893923	0.0129685	ENSMUSG00000032496/ENSMUSG00000031827/ENSMUSG00000009281/ENSMUSG00000034330/ENSMUSG00000015950/ENSMUSG00000002897/ENSMUSG00000002603/ENSMUSG00000002111	Ltf/Cotl1/Rarres2/Plcg2/Ncf1/Il17ra/Tgfb1/Spi1	8
BP	GO:0009914	hormone transport	29/750	354/17143	0.00092309	0.0133284	ENSMUSG00000033831/ENSMUSG00000033685/ENSMUSG00000059201/ENSMUSG00000067786/ENSMUSG00000033860/ENSMUSG00000031842/ENSMUSG00000004655/ENSMUSG00000052889/ENSMUSG00000075702/ENSMUSG00000005320/ENSMUSG00000020427/ENSMUSG00000053647/ENSMUSG00000025927/ENSMUSG00000026473/ENSMUSG00000051314/ENSMUSG00000024900/ENSMUSG00000002688/ENSMUSG00000022878/ENSMUSG00000040663/ENSMUSG00000040618/ENSMUSG00000040136/…	Fgb/Ucp2/Lep/Nnat/Fgg/Pde4c/Aqp1/Prkcb/Selenom/Fgfr4/Igfbp3/Gper1/Tfap2b/Glul/Ffar2/Cpt1a/Prkd1/Adipoq/Clcf1/Pck2/Abcc8/Syt7/Btk/Tcirg1/Foxo1/Bmp6/Retn/Cacna1e/Fam3d	29
BP	GO:0003094	glomerular filtration	6/750	27/17143	0.000924185	0.0133284	ENSMUSG00000056492/ENSMUSG00000006519/ENSMUSG00000004655/ENSMUSG00000016918/ENSMUSG00000006800/ENSMUSG00000022505	Adgrf5/Cyba/Aqp1/Sulf1/Sulf2/Emp2	6
BP	GO:0017157	regulation of exocytosis	20/750	210/17143	0.000930357	0.013378	ENSMUSG00000033831/ENSMUSG00000058248/ENSMUSG00000020592/ENSMUSG00000033860/ENSMUSG00000025793/ENSMUSG00000004626/ENSMUSG00000052889/ENSMUSG00000022416/ENSMUSG00000041959/ENSMUSG00000049303/ENSMUSG00000058715/ENSMUSG00000006930/ENSMUSG00000022488/ENSMUSG00000024743/ENSMUSG00000007659/ENSMUSG00000000486/ENSMUSG00000030748/ENSMUSG00000009681/ENSMUSG00000002111/ENSMUSG00000004110	Fgb/Kcnh1/Sdc1/Fgg/Hgs/Stxbp2/Prkcb/Cacna1i/S100a10/Syt12/Fcer1g/Hap1/Nckap1l/Syt7/Bcl2l1/Septin1/Il4ra/Bcr/Spi1/Cacna1e	20
BP	GO:0019395	fatty acid oxidation	13/750	109/17143	0.000943274	0.013524	ENSMUSG00000059201/ENSMUSG00000028773/ENSMUSG00000024055/ENSMUSG00000003484/ENSMUSG00000024900/ENSMUSG00000040170/ENSMUSG00000024981/ENSMUSG00000040181/ENSMUSG00000022878/ENSMUSG00000020810/ENSMUSG00000026692/ENSMUSG00000005514/ENSMUSG00000029456	Lep/Fabp3/Cyp4f13/Cyp4f18/Cpt1a/Fmo2/Acsl5/Fmo1/Adipoq/Cygb/Fmo4/Por/Acad10	13
BP	GO:0030500	regulation of bone mineralization	11/750	83/17143	0.000953202	0.0136263	ENSMUSG00000029838/ENSMUSG00000025804/ENSMUSG00000074934/ENSMUSG00000021835/ENSMUSG00000037370/ENSMUSG00000024621/ENSMUSG00000030218/ENSMUSG00000052276/ENSMUSG00000039004/ENSMUSG00000045092/ENSMUSG00000074483	Ptn/Ccr1/Grem1/Bmp4/Enpp1/Csf1r/Mgp/Ostn/Bmp6/S1pr1/Bglap	11
BP	GO:0032956	regulation of actin cytoskeleton organization	28/750	339/17143	0.000990929	0.0141243	ENSMUSG00000026879/ENSMUSG00000042099/ENSMUSG00000021750/ENSMUSG00000022831/ENSMUSG00000031827/ENSMUSG00000071176/ENSMUSG00000026697/ENSMUSG00000029675/ENSMUSG00000041959/ENSMUSG00000031015/ENSMUSG00000025372/ENSMUSG00000002688/ENSMUSG00000031834/ENSMUSG00000034974/ENSMUSG00000033542/ENSMUSG00000024621/ENSMUSG00000027995/ENSMUSG00000022488/ENSMUSG00000038775/ENSMUSG00000029674/ENSMUSG00000029465/…	Gsn/Kank3/Fam107a/Hcls1/Cotl1/Arhgef10/Myoc/Eln/S100a10/Swap70/Baiap2/Prkd1/Pik3r2/Dapk3/Arhgef5/Csf1r/Tlr2/Nckap1l/Vill/Limk1/Arpc3/Ssh3/Arhgef18/Tgfb1/S1pr1/Pycard/Tmod2/Pik3r1	28
BP	GO:0002717	positive regulation of natural killer cell mediated immunity	8/750	48/17143	0.00103225	0.0146706	ENSMUSG00000067212/ENSMUSG00000061232/ENSMUSG00000073411/ENSMUSG00000056116/ENSMUSG00000035929/ENSMUSG00000060550/ENSMUSG00000079491/ENSMUSG00000030325	H2-T23/H2-K1/H2-D1/H2-T22/H2-Q4/H2-Q7/H2-T10/Klrb1c	8
BP	GO:0070302	regulation of stress-activated protein kinase signaling cascade	19/750	197/17143	0.00106318	0.0150663	ENSMUSG00000026879/ENSMUSG00000024066/ENSMUSG00000059201/ENSMUSG00000020893/ENSMUSG00000094162/ENSMUSG00000027339/ENSMUSG00000045322/ENSMUSG00000021835/ENSMUSG00000023046/ENSMUSG00000038065/ENSMUSG00000052397/ENSMUSG00000018822/ENSMUSG00000026121/ENSMUSG00000024948/ENSMUSG00000027223/ENSMUSG00000044167/ENSMUSG00000026656/ENSMUSG00000030793/ENSMUSG00000002111	Gsn/Xdh/Lep/Per1/Ccl19-ps3/Rassf2/Tlr9/Bmp4/Igfbp6/Mturn/Ezr/Sfrp5/Sema4c/Map4k2/Mapk8ip1/Foxo1/Fcgr2b/Pycard/Spi1	19
BP	GO:0032695	negative regulation of interleukin-12 production	5/750	19/17143	0.00110168	0.0155668	ENSMUSG00000001348/ENSMUSG00000042190/ENSMUSG00000020227/ENSMUSG00000060216/ENSMUSG00000027995	Acp5/Cmklr1/Irak3/Arrb2/Tlr2	5
BP	GO:0032653	regulation of interleukin-10 production	9/750	60/17143	0.0011174	0.0156982	ENSMUSG00000020101/ENSMUSG00000045322/ENSMUSG00000031101/ENSMUSG00000058715/ENSMUSG00000034330/ENSMUSG00000027995/ENSMUSG00000031264/ENSMUSG00000026656/ENSMUSG00000030793	Vsir/Tlr9/Sash3/Fcer1g/Plcg2/Tlr2/Btk/Fcgr2b/Pycard	9
BP	GO:0032655	regulation of interleukin-12 production	9/750	60/17143	0.0011174	0.0156982	ENSMUSG00000059201/ENSMUSG00000001348/ENSMUSG00000045322/ENSMUSG00000042190/ENSMUSG00000017652/ENSMUSG00000020227/ENSMUSG00000034330/ENSMUSG00000060216/ENSMUSG00000027995	Lep/Acp5/Tlr9/Cmklr1/Cd40/Irak3/Plcg2/Arrb2/Tlr2	9
BP	GO:0010875	positive regulation of cholesterol efflux	6/750	28/17143	0.00113321	0.0158747	ENSMUSG00000002985/ENSMUSG00000002108/ENSMUSG00000022878/ENSMUSG00000017754/ENSMUSG00000035722/ENSMUSG00000041828	Apoe/Nr1h3/Adipoq/Pltp/Abca7/Abca8a	6
BP	GO:0090276	regulation of peptide hormone secretion	21/750	229/17143	0.00113923	0.0159135	ENSMUSG00000033831/ENSMUSG00000033685/ENSMUSG00000059201/ENSMUSG00000067786/ENSMUSG00000033860/ENSMUSG00000031842/ENSMUSG00000052889/ENSMUSG00000053647/ENSMUSG00000025927/ENSMUSG00000026473/ENSMUSG00000051314/ENSMUSG00000024900/ENSMUSG00000002688/ENSMUSG00000040663/ENSMUSG00000040618/ENSMUSG00000040136/ENSMUSG00000024743/ENSMUSG00000001750/ENSMUSG00000044167/ENSMUSG00000004110/ENSMUSG00000021749	Fgb/Ucp2/Lep/Nnat/Fgg/Pde4c/Prkcb/Gper1/Tfap2b/Glul/Ffar2/Cpt1a/Prkd1/Clcf1/Pck2/Abcc8/Syt7/Tcirg1/Foxo1/Cacna1e/Fam3d	21
BP	GO:0030850	prostate gland development	8/750	49/17143	0.00118716	0.0165357	ENSMUSG00000005268/ENSMUSG00000030849/ENSMUSG00000043430/ENSMUSG00000035451/ENSMUSG00000021835/ENSMUSG00000000753/ENSMUSG00000016918/ENSMUSG00000001288	Prlr/Fgfr2/Psapl1/Foxa1/Bmp4/Serpinf1/Sulf1/Rarg	8
BP	GO:0006631	fatty acid metabolic process	30/750	377/17143	0.00120549	0.0167053	ENSMUSG00000025479/ENSMUSG00000024164/ENSMUSG00000059201/ENSMUSG00000006269/ENSMUSG00000002108/ENSMUSG00000028773/ENSMUSG00000003123/ENSMUSG00000024055/ENSMUSG00000061740/ENSMUSG00000002997/ENSMUSG00000003484/ENSMUSG00000024900/ENSMUSG00000040170/ENSMUSG00000024981/ENSMUSG00000033327/ENSMUSG00000027513/ENSMUSG00000040181/ENSMUSG00000022878/ENSMUSG00000041653/ENSMUSG00000020810/ENSMUSG00000037370/…	Cyp2e1/C3/Lep/Atp6v1b1/Nr1h3/Fabp3/Lipe/Cyp4f13/Cyp2d22/Prkar2b/Cyp4f18/Cpt1a/Fmo2/Acsl5/Tnxb/Pck1/Fmo1/Adipoq/Pnpla3/Cygb/Enpp1/Elovl1/Fmo4/Pck2/Ptgs1/Por/Hacd2/Cyp2f2/Cd74/Acad10	30
BP	GO:0031214	biomineral tissue development	17/750	169/17143	0.00120617	0.0167053	ENSMUSG00000025784/ENSMUSG00000059201/ENSMUSG00000030849/ENSMUSG00000029838/ENSMUSG00000025804/ENSMUSG00000074934/ENSMUSG00000021835/ENSMUSG00000036158/ENSMUSG00000037370/ENSMUSG00000024621/ENSMUSG00000030218/ENSMUSG00000052276/ENSMUSG00000001750/ENSMUSG00000039004/ENSMUSG00000002603/ENSMUSG00000045092/ENSMUSG00000074483	Clec3b/Lep/Fgfr2/Ptn/Ccr1/Grem1/Bmp4/Prickle1/Enpp1/Csf1r/Mgp/Ostn/Tcirg1/Bmp6/Tgfb1/S1pr1/Bglap	17
BP	GO:0031348	negative regulation of defense response	24/750	278/17143	0.00122047	0.0168556	ENSMUSG00000002985/ENSMUSG00000067212/ENSMUSG00000001348/ENSMUSG00000061232/ENSMUSG00000032089/ENSMUSG00000002108/ENSMUSG00000073411/ENSMUSG00000023224/ENSMUSG00000040952/ENSMUSG00000025804/ENSMUSG00000056116/ENSMUSG00000053647/ENSMUSG00000035929/ENSMUSG00000020227/ENSMUSG00000022878/ENSMUSG00000027639/ENSMUSG00000060550/ENSMUSG00000060216/ENSMUSG00000037321/ENSMUSG00000079491/ENSMUSG00000052688/…	Apoe/H2-T23/Acp5/H2-K1/Il10ra/Nr1h3/H2-D1/Serping1/Rps19/Ccr1/H2-T22/Gper1/H2-Q4/Irak3/Adipoq/Samhd1/H2-Q7/Arrb2/Tap1/H2-T10/Rab7b/Tgfb1/Fcgr2b/Bcr	24
BP	GO:0030199	collagen fibril organization	9/750	61/17143	0.00126089	0.0173291	ENSMUSG00000033327/ENSMUSG00000074934/ENSMUSG00000059901/ENSMUSG00000068794/ENSMUSG00000038765/ENSMUSG00000024909/ENSMUSG00000026574/ENSMUSG00000050295/ENSMUSG00000026837	Tnxb/Grem1/Adamts14/Col28a1/Lmx1b/Efemp2/Dpt/Foxc1/Col5a1	9
BP	GO:0016042	lipid catabolic process	25/750	295/17143	0.00126629	0.0173291	ENSMUSG00000002985/ENSMUSG00000030278/ENSMUSG00000059201/ENSMUSG00000025509/ENSMUSG00000003123/ENSMUSG00000024055/ENSMUSG00000019278/ENSMUSG00000009281/ENSMUSG00000003484/ENSMUSG00000024900/ENSMUSG00000002847/ENSMUSG00000024981/ENSMUSG00000027513/ENSMUSG00000029055/ENSMUSG00000022878/ENSMUSG00000041653/ENSMUSG00000034330/ENSMUSG00000040618/ENSMUSG00000000594/ENSMUSG00000026170/ENSMUSG00000000686/…	Apoe/Cidec/Lep/Pnpla2/Lipe/Cyp4f13/Dpep1/Rarres2/Cyp4f18/Cpt1a/Pla1a/Acsl5/Pck1/Plch2/Adipoq/Pnpla3/Plcg2/Pck2/Gm2a/Cyp27a1/Abhd15/Plcd1/Hsd17b11/Acad10/Naga	25
BP	GO:0070167	regulation of biomineral tissue development	12/750	99/17143	0.00126893	0.0173291	ENSMUSG00000029838/ENSMUSG00000025804/ENSMUSG00000074934/ENSMUSG00000021835/ENSMUSG00000037370/ENSMUSG00000024621/ENSMUSG00000030218/ENSMUSG00000052276/ENSMUSG00000039004/ENSMUSG00000002603/ENSMUSG00000045092/ENSMUSG00000074483	Ptn/Ccr1/Grem1/Bmp4/Enpp1/Csf1r/Mgp/Ostn/Bmp6/Tgfb1/S1pr1/Bglap	12
BP	GO:1901222	regulation of non-canonical NF-kappaB signal transduction	12/750	99/17143	0.00126893	0.0173291	ENSMUSG00000095105/ENSMUSG00000094162/ENSMUSG00000027339/ENSMUSG00000045322/ENSMUSG00000074934/ENSMUSG00000023348/ENSMUSG00000027466/ENSMUSG00000027995/ENSMUSG00000059895/ENSMUSG00000006386/ENSMUSG00000030793/ENSMUSG00000002111	Edaradd/Ccl19-ps3/Rassf2/Tlr9/Grem1/Trip6/Rbck1/Tlr2/Ptp4a3/Tek/Pycard/Spi1	12
BP	GO:0002274	myeloid leukocyte activation	22/750	247/17143	0.00128581	0.0175106	ENSMUSG00000056492/ENSMUSG00000034957/ENSMUSG00000002108/ENSMUSG00000025279/ENSMUSG00000004626/ENSMUSG00000036887/ENSMUSG00000045322/ENSMUSG00000026193/ENSMUSG00000035186/ENSMUSG00000058715/ENSMUSG00000059498/ENSMUSG00000034330/ENSMUSG00000040751/ENSMUSG00000024621/ENSMUSG00000027995/ENSMUSG00000031264/ENSMUSG00000030748/ENSMUSG00000016024/ENSMUSG00000002603/ENSMUSG00000030793/ENSMUSG00000009681/…	Adgrf5/Cebpa/Nr1h3/Dnase1l3/Stxbp2/C1qa/Tlr9/Fn1/Ubd/Fcer1g/Fcgr3/Plcg2/Lat2/Csf1r/Tlr2/Btk/Il4ra/Lbp/Tgfb1/Pycard/Bcr/Spi1	22
BP	GO:1903900	regulation of viral life cycle	15/750	141/17143	0.00130911	0.0177784	ENSMUSG00000026879/ENSMUSG00000032496/ENSMUSG00000022587/ENSMUSG00000000385/ENSMUSG00000020262/ENSMUSG00000009585/ENSMUSG00000002602/ENSMUSG00000022504/ENSMUSG00000032690/ENSMUSG00000017002/ENSMUSG00000028268/ENSMUSG00000060288/ENSMUSG00000024610/ENSMUSG00000060441/ENSMUSG00000031495	Gsn/Ltf/Ly6e/Tmprss2/Adarb1/Apobec3/Axl/Ciita/Oas2/Slpi/Gbp3/Ppih/Cd74/Trim5/Cd209d	15
BP	GO:0035265	organ growth	19/750	201/17143	0.00134867	0.0182649	ENSMUSG00000022587/ENSMUSG00000059201/ENSMUSG00000005268/ENSMUSG00000030849/ENSMUSG00000043430/ENSMUSG00000013787/ENSMUSG00000031101/ENSMUSG00000024011/ENSMUSG00000097709/ENSMUSG00000037370/ENSMUSG00000001288/ENSMUSG00000048078/ENSMUSG00000052276/ENSMUSG00000005514/ENSMUSG00000018849/ENSMUSG00000038765/ENSMUSG00000045092/ENSMUSG00000050295/ENSMUSG00000027474	Ly6e/Lep/Prlr/Fgfr2/Psapl1/Ehmt2/Sash3/Pi16/2810429I04Rik/Enpp1/Rarg/Tenm4/Ostn/Por/Wwc1/Lmx1b/S1pr1/Foxc1/Ccm2l	19
BP	GO:0006957	complement activation, alternative pathway	4/750	12/17143	0.00135733	0.018281	ENSMUSG00000024164/ENSMUSG00000015083/ENSMUSG00000061780/ENSMUSG00000026616	C3/C8g/Cfd/Cr2	4
BP	GO:0071838	cell proliferation in bone marrow	4/750	12/17143	0.00135733	0.018281	ENSMUSG00000030849/ENSMUSG00000050335/ENSMUSG00000020681/ENSMUSG00000027985	Fgfr2/Lgals3/Ace/Lef1	4
BP	GO:0097205	renal filtration	6/750	29/17143	0.00137662	0.0184899	ENSMUSG00000056492/ENSMUSG00000006519/ENSMUSG00000004655/ENSMUSG00000016918/ENSMUSG00000006800/ENSMUSG00000022505	Adgrf5/Cyba/Aqp1/Sulf1/Sulf2/Emp2	6
BP	GO:0050864	regulation of B cell activation	15/750	142/17143	0.00140611	0.0186758	ENSMUSG00000005268/ENSMUSG00000068105/ENSMUSG00000010142/ENSMUSG00000045322/ENSMUSG00000031101/ENSMUSG00000017652/ENSMUSG00000040663/ENSMUSG00000022488/ENSMUSG00000031264/ENSMUSG00000115338/ENSMUSG00000024610/ENSMUSG00000002603/ENSMUSG00000026656/ENSMUSG00000002111/ENSMUSG00000030724	Prlr/Tnfrsf13c/Tnfrsf13b/Tlr9/Sash3/Cd40/Clcf1/Nckap1l/Btk/Pnp/Cd74/Tgfb1/Fcgr2b/Spi1/Cd19	15
BP	GO:0016485	protein processing	21/750	233/17143	0.00141571	0.0186758	ENSMUSG00000026879/ENSMUSG00000033831/ENSMUSG00000025784/ENSMUSG00000000385/ENSMUSG00000033860/ENSMUSG00000013701/ENSMUSG00000020101/ENSMUSG00000020681/ENSMUSG00000041959/ENSMUSG00000035413/ENSMUSG00000039062/ENSMUSG00000022098/ENSMUSG00000038156/ENSMUSG00000038642/ENSMUSG00000057789/ENSMUSG00000022225/ENSMUSG00000055172/ENSMUSG00000016256/ENSMUSG00000032359/ENSMUSG00000030793/ENSMUSG00000028894	Gsn/Fgb/Clec3b/Tmprss2/Fgg/Timm23/Vsir/Ace/S100a10/Tmem98/Anpep/Bmp1/Spon1/Ctss/Bak1/Cma1/C1ra/Ctsz/Ctsh/Pycard/Inpp5b	21
BP	GO:0000028	ribosomal small subunit assembly	5/750	20/17143	0.0014165	0.0186758	ENSMUSG00000090733/ENSMUSG00000038274/ENSMUSG00000040952/ENSMUSG00000063457/ENSMUSG00000057322	Rps27/Fau/Rps19/Rps15/Rpl38	5
BP	GO:0002577	regulation of antigen processing and presentation	5/750	20/17143	0.0014165	0.0186758	ENSMUSG00000024334/ENSMUSG00000018774/ENSMUSG00000073421/ENSMUSG00000024610/ENSMUSG00000030793	H2-Oa/Cd68/H2-Ab1/Cd74/Pycard	5
BP	GO:0060099	regulation of phagocytosis, engulfment	5/750	20/17143	0.0014165	0.0186758	ENSMUSG00000024164/ENSMUSG00000034330/ENSMUSG00000022488/ENSMUSG00000035722/ENSMUSG00000016024	C3/Plcg2/Nckap1l/Abca7/Lbp	5
BP	GO:0032615	interleukin-12 production	9/750	62/17143	0.00141888	0.0186758	ENSMUSG00000059201/ENSMUSG00000001348/ENSMUSG00000045322/ENSMUSG00000042190/ENSMUSG00000017652/ENSMUSG00000020227/ENSMUSG00000034330/ENSMUSG00000060216/ENSMUSG00000027995	Lep/Acp5/Tlr9/Cmklr1/Cd40/Irak3/Plcg2/Arrb2/Tlr2	9
BP	GO:1905517	macrophage migration	9/750	62/17143	0.00141888	0.0186758	ENSMUSG00000050335/ENSMUSG00000009281/ENSMUSG00000042190/ENSMUSG00000037966/ENSMUSG00000037370/ENSMUSG00000024621/ENSMUSG00000014599/ENSMUSG00000054400/ENSMUSG00000009681	Lgals3/Rarres2/Cmklr1/Ninj1/Enpp1/Csf1r/Csf1/Cklf/Bcr	9
BP	GO:1902903	regulation of supramolecular fiber organization	30/750	381/17143	0.00142102	0.0186758	ENSMUSG00000002985/ENSMUSG00000026879/ENSMUSG00000042099/ENSMUSG00000022831/ENSMUSG00000031827/ENSMUSG00000071176/ENSMUSG00000026697/ENSMUSG00000029675/ENSMUSG00000033327/ENSMUSG00000041959/ENSMUSG00000031015/ENSMUSG00000025372/ENSMUSG00000002688/ENSMUSG00000031834/ENSMUSG00000034974/ENSMUSG00000033542/ENSMUSG00000027995/ENSMUSG00000020135/ENSMUSG00000022488/ENSMUSG00000038775/ENSMUSG00000027254/…	Apoe/Gsn/Kank3/Hcls1/Cotl1/Arhgef10/Myoc/Eln/Tnxb/S100a10/Swap70/Baiap2/Prkd1/Pik3r2/Dapk3/Arhgef5/Tlr2/Apc2/Nckap1l/Vill/Map1a/Limk1/Arpc3/Ssh3/Arhgef18/Efemp2/S1pr1/Pycard/Tmod2/Pik3r1	30
BP	GO:0032613	interleukin-10 production	9/750	63/17143	0.0015924	0.0207606	ENSMUSG00000020101/ENSMUSG00000045322/ENSMUSG00000031101/ENSMUSG00000058715/ENSMUSG00000034330/ENSMUSG00000027995/ENSMUSG00000031264/ENSMUSG00000026656/ENSMUSG00000030793	Vsir/Tlr9/Sash3/Fcer1g/Plcg2/Tlr2/Btk/Fcgr2b/Pycard	9
BP	GO:0032964	collagen biosynthetic process	9/750	63/17143	0.0015924	0.0207606	ENSMUSG00000019539/ENSMUSG00000026193/ENSMUSG00000021835/ENSMUSG00000020810/ENSMUSG00000060216/ENSMUSG00000026728/ENSMUSG00000002603/ENSMUSG00000026837/ENSMUSG00000023191	Rcn3/Fn1/Bmp4/Cygb/Arrb2/Vim/Tgfb1/Col5a1/P3h3	9
BP	GO:0046640	regulation of alpha-beta T cell proliferation	9/750	63/17143	0.0015924	0.0207606	ENSMUSG00000067212/ENSMUSG00000061232/ENSMUSG00000073411/ENSMUSG00000020101/ENSMUSG00000056116/ENSMUSG00000035929/ENSMUSG00000060550/ENSMUSG00000079491/ENSMUSG00000027223	H2-T23/H2-K1/H2-D1/Vsir/H2-T22/H2-Q4/H2-Q7/H2-T10/Mapk8ip1	9
BP	GO:1901654	response to ketone	15/750	144/17143	0.00161827	0.0210418	ENSMUSG00000020108/ENSMUSG00000074207/ENSMUSG00000002108/ENSMUSG00000031490/ENSMUSG00000028041/ENSMUSG00000004655/ENSMUSG00000094162/ENSMUSG00000027513/ENSMUSG00000021835/ENSMUSG00000002688/ENSMUSG00000040618/ENSMUSG00000005514/ENSMUSG00000007659/ENSMUSG00000002603/ENSMUSG00000074483	Ddit4/Adh1/Nr1h3/Eif4ebp1/Adam15/Aqp1/Ccl19-ps3/Pck1/Bmp4/Prkd1/Pck2/Por/Bcl2l1/Tgfb1/Bglap	15
BP	GO:2000106	regulation of leukocyte apoptotic process	12/750	102/17143	0.00164672	0.0213549	ENSMUSG00000050335/ENSMUSG00000022831/ENSMUSG00000021486/ENSMUSG00000002602/ENSMUSG00000094162/ENSMUSG00000021835/ENSMUSG00000058715/ENSMUSG00000036931/ENSMUSG00000007659/ENSMUSG00000115338/ENSMUSG00000024610/ENSMUSG00000026656	Lgals3/Hcls1/Prelid1/Axl/Ccl19-ps3/Bmp4/Fcer1g/Nfkbid/Bcl2l1/Pnp/Cd74/Fcgr2b	12
BP	GO:1904035	regulation of epithelial cell apoptotic process	13/750	116/17143	0.00167953	0.0217228	ENSMUSG00000026879/ENSMUSG00000033831/ENSMUSG00000033860/ENSMUSG00000053647/ENSMUSG00000001240/ENSMUSG00000056481/ENSMUSG00000021835/ENSMUSG00000017652/ENSMUSG00000060216/ENSMUSG00000006386/ENSMUSG00000001034/ENSMUSG00000025422/ENSMUSG00000002603	Gsn/Fgb/Fgg/Gper1/Ramp2/Cd248/Bmp4/Cd40/Arrb2/Tek/Mapk7/Agap2/Tgfb1	13
BP	GO:0042306	regulation of protein import into nucleus	10/750	76/17143	0.00169476	0.021862	ENSMUSG00000059201/ENSMUSG00000022831/ENSMUSG00000053647/ENSMUSG00000021835/ENSMUSG00000002688/ENSMUSG00000031834/ENSMUSG00000006386/ENSMUSG00000002603/ENSMUSG00000041417/ENSMUSG00000030865	Lep/Hcls1/Gper1/Bmp4/Prkd1/Pik3r2/Tek/Tgfb1/Pik3r1/Chp2	10
BP	GO:0002763	positive regulation of myeloid leukocyte differentiation	9/750	64/17143	0.00178254	0.0227085	ENSMUSG00000019122/ENSMUSG00000022831/ENSMUSG00000025804/ENSMUSG00000037966/ENSMUSG00000024621/ENSMUSG00000014599/ENSMUSG00000027985/ENSMUSG00000024610/ENSMUSG00000002603	Ccl9/Hcls1/Ccr1/Ninj1/Csf1r/Csf1/Lef1/Cd74/Tgfb1	9
BP	GO:0006691	leukotriene metabolic process	5/750	21/17143	0.0017929	0.0227085	ENSMUSG00000024055/ENSMUSG00000019278/ENSMUSG00000003484/ENSMUSG00000027995/ENSMUSG00000015950	Cyp4f13/Dpep1/Cyp4f18/Tlr2/Ncf1	5
BP	GO:0043117	positive regulation of vascular permeability	5/750	21/17143	0.0017929	0.0227085	ENSMUSG00000002985/ENSMUSG00000034917/ENSMUSG00000059895/ENSMUSG00000039004/ENSMUSG00000002603	Apoe/Tjp3/Ptp4a3/Bmp6/Tgfb1	5
BP	GO:0045649	regulation of macrophage differentiation	5/750	21/17143	0.0017929	0.0227085	ENSMUSG00000036896/ENSMUSG00000022831/ENSMUSG00000022878/ENSMUSG00000014599/ENSMUSG00000002603	C1qc/Hcls1/Adipoq/Csf1/Tgfb1	5
BP	GO:1902992	negative regulation of amyloid precursor protein catabolic process	5/750	21/17143	0.0017929	0.0227085	ENSMUSG00000002985/ENSMUSG00000055254/ENSMUSG00000038156/ENSMUSG00000006930/ENSMUSG00000035722	Apoe/Ntrk2/Spon1/Hap1/Abca7	5
BP	GO:1905153	regulation of membrane invagination	5/750	21/17143	0.0017929	0.0227085	ENSMUSG00000024164/ENSMUSG00000034330/ENSMUSG00000022488/ENSMUSG00000035722/ENSMUSG00000016024	C3/Plcg2/Nckap1l/Abca7/Lbp	5
BP	GO:2000353	positive regulation of endothelial cell apoptotic process	5/750	21/17143	0.0017929	0.0227085	ENSMUSG00000053647/ENSMUSG00000056481/ENSMUSG00000021835/ENSMUSG00000017652/ENSMUSG00000002603	Gper1/Cd248/Bmp4/Cd40/Tgfb1	5
BP	GO:0003014	renal system process	13/750	117/17143	0.00181576	0.0229387	ENSMUSG00000026879/ENSMUSG00000056492/ENSMUSG00000006269/ENSMUSG00000006519/ENSMUSG00000004655/ENSMUSG00000047501/ENSMUSG00000021835/ENSMUSG00000022878/ENSMUSG00000016918/ENSMUSG00000006800/ENSMUSG00000020733/ENSMUSG00000022505/ENSMUSG00000009681	Gsn/Adgrf5/Atp6v1b1/Cyba/Aqp1/Cldn4/Bmp4/Adipoq/Sulf1/Sulf2/Slc9a3r1/Emp2/Bcr	13
BP	GO:1900744	regulation of p38MAPK cascade	7/750	41/17143	0.00182755	0.0230281	ENSMUSG00000026879/ENSMUSG00000024066/ENSMUSG00000059201/ENSMUSG00000020893/ENSMUSG00000021835/ENSMUSG00000052397/ENSMUSG00000002111	Gsn/Xdh/Lep/Per1/Bmp4/Ezr/Spi1	7
BP	GO:0071222	cellular response to lipopolysaccharide	18/750	191/17143	0.00184455	0.0231825	ENSMUSG00000032496/ENSMUSG00000002108/ENSMUSG00000002602/ENSMUSG00000021624/ENSMUSG00000020227/ENSMUSG00000034330/ENSMUSG00000026616/ENSMUSG00000018774/ENSMUSG00000028268/ENSMUSG00000026728/ENSMUSG00000003437/ENSMUSG00000021423/ENSMUSG00000039004/ENSMUSG00000016024/ENSMUSG00000030793/ENSMUSG00000009681/ENSMUSG00000060441/ENSMUSG00000002111	Ltf/Nr1h3/Axl/Cd180/Irak3/Plcg2/Cr2/Cd68/Gbp3/Vim/Paf1/Ly86/Bmp6/Lbp/Pycard/Bcr/Trim5/Spi1	18
BP	GO:0032370	positive regulation of lipid transport	11/750	90/17143	0.00186461	0.0233608	ENSMUSG00000002985/ENSMUSG00000002108/ENSMUSG00000028773/ENSMUSG00000021486/ENSMUSG00000024981/ENSMUSG00000022878/ENSMUSG00000017754/ENSMUSG00000035722/ENSMUSG00000041828/ENSMUSG00000039004/ENSMUSG00000012705	Apoe/Nr1h3/Fabp3/Prelid1/Acsl5/Adipoq/Pltp/Abca7/Abca8a/Bmp6/Retn	11
BP	GO:0001912	positive regulation of leukocyte mediated cytotoxicity	10/750	77/17143	0.00187307	0.0233608	ENSMUSG00000067212/ENSMUSG00000061232/ENSMUSG00000073411/ENSMUSG00000056116/ENSMUSG00000035929/ENSMUSG00000060550/ENSMUSG00000079491/ENSMUSG00000115338/ENSMUSG00000030325/ENSMUSG00000002111	H2-T23/H2-K1/H2-D1/H2-T22/H2-Q4/H2-Q7/H2-T10/Pnp/Klrb1c/Spi1	10
BP	GO:1901292	nucleoside phosphate catabolic process	10/750	77/17143	0.00187307	0.0233608	ENSMUSG00000024066/ENSMUSG00000037440/ENSMUSG00000027639/ENSMUSG00000037370/ENSMUSG00000045211/ENSMUSG00000006782/ENSMUSG00000015950/ENSMUSG00000115338/ENSMUSG00000026480/ENSMUSG00000048120	Xdh/Vnn1/Samhd1/Enpp1/Nudt18/Cnp/Ncf1/Pnp/Ncf2/Entpd1	10
BP	GO:0009155	purine deoxyribonucleotide catabolic process	4/750	13/17143	0.00189314	0.0234318	ENSMUSG00000024066/ENSMUSG00000027639/ENSMUSG00000045211/ENSMUSG00000115338	Xdh/Samhd1/Nudt18/Pnp	4
BP	GO:0010936	negative regulation of macrophage cytokine production	4/750	13/17143	0.00189314	0.0234318	ENSMUSG00000001348/ENSMUSG00000002602/ENSMUSG00000020227/ENSMUSG00000002603	Acp5/Axl/Irak3/Tgfb1	4
BP	GO:1900121	negative regulation of receptor binding	4/750	13/17143	0.00189314	0.0234318	ENSMUSG00000028041/ENSMUSG00000053647/ENSMUSG00000020788/ENSMUSG00000022878	Adam15/Gper1/Atp2a3/Adipoq	4
BP	GO:0032102	negative regulation of response to external stimulus	32/750	423/17143	0.00191194	0.0236047	ENSMUSG00000002985/ENSMUSG00000032496/ENSMUSG00000033831/ENSMUSG00000059201/ENSMUSG00000067212/ENSMUSG00000001348/ENSMUSG00000061232/ENSMUSG00000032089/ENSMUSG00000002108/ENSMUSG00000033860/ENSMUSG00000073411/ENSMUSG00000023224/ENSMUSG00000040952/ENSMUSG00000025804/ENSMUSG00000056116/ENSMUSG00000053647/ENSMUSG00000074934/ENSMUSG00000035929/ENSMUSG00000038264/ENSMUSG00000020227/ENSMUSG00000022878/…	Apoe/Ltf/Fgb/Lep/H2-T23/Acp5/H2-K1/Il10ra/Nr1h3/Fgg/H2-D1/Serping1/Rps19/Ccr1/H2-T22/Gper1/Grem1/H2-Q4/Sema7a/Irak3/Adipoq/Samhd1/H2-Q7/Arrb2/Tap1/H2-T10/Sema4c/Rab7b/Tgfb1/Cldn3/Fcgr2b/Bcr	32
BP	GO:0150115	cell-substrate junction organization	12/750	104/17143	0.00194659	0.023972	ENSMUSG00000021750/ENSMUSG00000026697/ENSMUSG00000020758/ENSMUSG00000074934/ENSMUSG00000041959/ENSMUSG00000026193/ENSMUSG00000036158/ENSMUSG00000034974/ENSMUSG00000006386/ENSMUSG00000000530/ENSMUSG00000009681/ENSMUSG00000041417	Fam107a/Myoc/Itgb4/Grem1/S100a10/Fn1/Prickle1/Dapk3/Tek/Acvrl1/Bcr/Pik3r1	12
BP	GO:0034440	lipid oxidation	13/750	118/17143	0.00196099	0.0240283	ENSMUSG00000059201/ENSMUSG00000028773/ENSMUSG00000024055/ENSMUSG00000003484/ENSMUSG00000024900/ENSMUSG00000040170/ENSMUSG00000024981/ENSMUSG00000040181/ENSMUSG00000022878/ENSMUSG00000020810/ENSMUSG00000026692/ENSMUSG00000005514/ENSMUSG00000029456	Lep/Fabp3/Cyp4f13/Cyp4f18/Cpt1a/Fmo2/Acsl5/Fmo1/Adipoq/Cygb/Fmo4/Por/Acad10	13
BP	GO:0045582	positive regulation of T cell differentiation	13/750	118/17143	0.00196099	0.0240283	ENSMUSG00000020101/ENSMUSG00000037649/ENSMUSG00000037440/ENSMUSG00000031101/ENSMUSG00000027513/ENSMUSG00000036931/ENSMUSG00000022488/ENSMUSG00000036594/ENSMUSG00000115338/ENSMUSG00000027985/ENSMUSG00000024610/ENSMUSG00000030748/ENSMUSG00000002603	Vsir/H2-DMa/Vnn1/Sash3/Pck1/Nfkbid/Nckap1l/H2-Aa/Pnp/Lef1/Cd74/Il4ra/Tgfb1	13
BP	GO:0050873	brown fat cell differentiation	9/750	65/17143	0.00199041	0.024174	ENSMUSG00000059201/ENSMUSG00000034957/ENSMUSG00000028773/ENSMUSG00000009281/ENSMUSG00000022878/ENSMUSG00000039956/ENSMUSG00000037095/ENSMUSG00000030495/ENSMUSG00000044405	Lep/Cebpa/Fabp3/Rarres2/Adipoq/Mrap/Lrg1/Slc7a10/Adig	9
BP	GO:0140895	cell surface toll-like receptor signaling pathway	9/750	65/17143	0.00199041	0.024174	ENSMUSG00000032496/ENSMUSG00000002108/ENSMUSG00000006519/ENSMUSG00000037966/ENSMUSG00000027995/ENSMUSG00000025017/ENSMUSG00000052688/ENSMUSG00000016024/ENSMUSG00000041417	Ltf/Nr1h3/Cyba/Ninj1/Tlr2/Pik3ap1/Rab7b/Lbp/Pik3r1	9
BP	GO:2000107	negative regulation of leukocyte apoptotic process	9/750	65/17143	0.00199041	0.024174	ENSMUSG00000022831/ENSMUSG00000002602/ENSMUSG00000094162/ENSMUSG00000021835/ENSMUSG00000058715/ENSMUSG00000007659/ENSMUSG00000115338/ENSMUSG00000024610/ENSMUSG00000026656	Hcls1/Axl/Ccl19-ps3/Bmp4/Fcer1g/Bcl2l1/Pnp/Cd74/Fcgr2b	9
BP	GO:0045580	regulation of T cell differentiation	17/750	177/17143	0.00199266	0.024174	ENSMUSG00000024334/ENSMUSG00000020101/ENSMUSG00000021486/ENSMUSG00000037649/ENSMUSG00000037440/ENSMUSG00000031101/ENSMUSG00000027513/ENSMUSG00000021835/ENSMUSG00000036931/ENSMUSG00000022488/ENSMUSG00000036594/ENSMUSG00000115338/ENSMUSG00000027985/ENSMUSG00000024610/ENSMUSG00000030748/ENSMUSG00000002603/ENSMUSG00000029603	H2-Oa/Vsir/Prelid1/H2-DMa/Vnn1/Sash3/Pck1/Bmp4/Nfkbid/Nckap1l/H2-Aa/Pnp/Lef1/Cd74/Il4ra/Tgfb1/Dtx1	17
BP	GO:0110053	regulation of actin filament organization	23/750	272/17143	0.00200045	0.0242085	ENSMUSG00000026879/ENSMUSG00000042099/ENSMUSG00000022831/ENSMUSG00000031827/ENSMUSG00000071176/ENSMUSG00000026697/ENSMUSG00000029675/ENSMUSG00000041959/ENSMUSG00000031015/ENSMUSG00000025372/ENSMUSG00000031834/ENSMUSG00000033542/ENSMUSG00000027995/ENSMUSG00000022488/ENSMUSG00000038775/ENSMUSG00000029674/ENSMUSG00000029465/ENSMUSG00000034616/ENSMUSG00000004568/ENSMUSG00000045092/ENSMUSG00000030793/…	Gsn/Kank3/Hcls1/Cotl1/Arhgef10/Myoc/Eln/S100a10/Swap70/Baiap2/Pik3r2/Arhgef5/Tlr2/Nckap1l/Vill/Limk1/Arpc3/Ssh3/Arhgef18/S1pr1/Pycard/Tmod2/Pik3r1	23
BP	GO:0001935	endothelial cell proliferation	16/750	162/17143	0.00200566	0.0242115	ENSMUSG00000002985/ENSMUSG00000024066/ENSMUSG00000059201/ENSMUSG00000033191/ENSMUSG00000006519/ENSMUSG00000013584/ENSMUSG00000021835/ENSMUSG00000029648/ENSMUSG00000002688/ENSMUSG00000016918/ENSMUSG00000006386/ENSMUSG00000037095/ENSMUSG00000054717/ENSMUSG00000000530/ENSMUSG00000039004/ENSMUSG00000041445	Apoe/Xdh/Lep/Tie1/Cyba/Aldh1a2/Bmp4/Flt1/Prkd1/Sulf1/Tek/Lrg1/Hmgb2/Acvrl1/Bmp6/Mmrn2	16
BP	GO:0002260	lymphocyte homeostasis	11/750	91/17143	0.00203918	0.0245555	ENSMUSG00000040447/ENSMUSG00000068105/ENSMUSG00000010142/ENSMUSG00000031101/ENSMUSG00000057337/ENSMUSG00000037370/ENSMUSG00000022488/ENSMUSG00000057789/ENSMUSG00000024610/ENSMUSG00000001750/ENSMUSG00000002603	Spns2/Tnfrsf13c/Tnfrsf13b/Sash3/Chst3/Enpp1/Nckap1l/Bak1/Cd74/Tcirg1/Tgfb1	11
BP	GO:0062207	regulation of pattern recognition receptor signaling pathway	14/750	133/17143	0.00206829	0.0248449	ENSMUSG00000032496/ENSMUSG00000002108/ENSMUSG00000006519/ENSMUSG00000045322/ENSMUSG00000020227/ENSMUSG00000002688/ENSMUSG00000037966/ENSMUSG00000034330/ENSMUSG00000060216/ENSMUSG00000025017/ENSMUSG00000031264/ENSMUSG00000052688/ENSMUSG00000016024/ENSMUSG00000041417	Ltf/Nr1h3/Cyba/Tlr9/Irak3/Prkd1/Ninj1/Plcg2/Arrb2/Pik3ap1/Btk/Rab7b/Lbp/Pik3r1	14
BP	GO:2001233	regulation of apoptotic signaling pathway	31/750	408/17143	0.00208844	0.0250254	ENSMUSG00000033831/ENSMUSG00000050335/ENSMUSG00000033860/ENSMUSG00000017707/ENSMUSG00000003526/ENSMUSG00000021486/ENSMUSG00000060938/ENSMUSG00000053647/ENSMUSG00000024981/ENSMUSG00000037440/ENSMUSG00000004446/ENSMUSG00000021835/ENSMUSG00000074578/ENSMUSG00000027466/ENSMUSG00000041420/ENSMUSG00000034974/ENSMUSG00000060216/ENSMUSG00000038642/ENSMUSG00000057789/ENSMUSG00000007659/ENSMUSG00000020733/…	Fgb/Lgals3/Fgg/Serinc3/Prodh/Prelid1/Rpl26/Gper1/Acsl5/Vnn1/Bid/Bmp4/Zfas1/Rbck1/Meis3/Dapk3/Arrb2/Ctss/Bak1/Bcl2l1/Slc9a3r1/Timp3/Ctsh/Fbxo7/Cd74/Mapk8ip1/Hmgb2/Mapk7/Agap2/Fcgr2b/Pycard	31
BP	GO:0046641	positive regulation of alpha-beta T cell proliferation	7/750	42/17143	0.0021117	0.0251808	ENSMUSG00000067212/ENSMUSG00000061232/ENSMUSG00000073411/ENSMUSG00000056116/ENSMUSG00000035929/ENSMUSG00000060550/ENSMUSG00000079491	H2-T23/H2-K1/H2-D1/H2-T22/H2-Q4/H2-Q7/H2-T10	7
BP	GO:0048246	macrophage chemotaxis	7/750	42/17143	0.0021117	0.0251808	ENSMUSG00000050335/ENSMUSG00000009281/ENSMUSG00000042190/ENSMUSG00000037966/ENSMUSG00000024621/ENSMUSG00000014599/ENSMUSG00000054400	Lgals3/Rarres2/Cmklr1/Ninj1/Csf1r/Csf1/Cklf	7
BP	GO:0042886	amide transport	29/750	375/17143	0.00221251	0.0263186	ENSMUSG00000033831/ENSMUSG00000022435/ENSMUSG00000033685/ENSMUSG00000059201/ENSMUSG00000067786/ENSMUSG00000033860/ENSMUSG00000031842/ENSMUSG00000055254/ENSMUSG00000004655/ENSMUSG00000052889/ENSMUSG00000053647/ENSMUSG00000025927/ENSMUSG00000026473/ENSMUSG00000051314/ENSMUSG00000024900/ENSMUSG00000028970/ENSMUSG00000002688/ENSMUSG00000017754/ENSMUSG00000040663/ENSMUSG00000040618/ENSMUSG00000037321/…	Fgb/Upk3a/Ucp2/Lep/Nnat/Fgg/Pde4c/Ntrk2/Aqp1/Prkcb/Gper1/Tfap2b/Glul/Ffar2/Cpt1a/Abcb1b/Prkd1/Pltp/Clcf1/Pck2/Tap1/Abcc8/Syt7/Cd74/Tcirg1/Foxo1/Cacna1e/Fam3d/Kmo	29
BP	GO:0002761	regulation of myeloid leukocyte differentiation	14/750	134/17143	0.00221918	0.0263339	ENSMUSG00000019122/ENSMUSG00000036896/ENSMUSG00000022831/ENSMUSG00000025804/ENSMUSG00000027339/ENSMUSG00000022878/ENSMUSG00000037966/ENSMUSG00000024621/ENSMUSG00000014599/ENSMUSG00000027985/ENSMUSG00000024610/ENSMUSG00000002603/ENSMUSG00000049577/ENSMUSG00000041417	Ccl9/C1qc/Hcls1/Ccr1/Rassf2/Adipoq/Ninj1/Csf1r/Csf1/Lef1/Cd74/Tgfb1/Zfpm1/Pik3r1	14
BP	GO:0003018	vascular process in circulatory system	20/750	226/17143	0.00225599	0.0267059	ENSMUSG00000002985/ENSMUSG00000033831/ENSMUSG00000001918/ENSMUSG00000059201/ENSMUSG00000034845/ENSMUSG00000033860/ENSMUSG00000034917/ENSMUSG00000049112/ENSMUSG00000020681/ENSMUSG00000053647/ENSMUSG00000001240/ENSMUSG00000028970/ENSMUSG00000047250/ENSMUSG00000059895/ENSMUSG00000027931/ENSMUSG00000040136/ENSMUSG00000039004/ENSMUSG00000002603/ENSMUSG00000009681/ENSMUSG00000050295	Apoe/Fgb/Slc1a5/Lep/Plvap/Fgg/Tjp3/Oxtr/Ace/Gper1/Ramp2/Abcb1b/Ptgs1/Ptp4a3/Npr1/Abcc8/Bmp6/Tgfb1/Bcr/Foxc1	20
BP	GO:1903707	negative regulation of hemopoiesis	13/750	120/17143	0.00228023	0.0269276	ENSMUSG00000034957/ENSMUSG00000036896/ENSMUSG00000023367/ENSMUSG00000021835/ENSMUSG00000022878/ENSMUSG00000036931/ENSMUSG00000001786/ENSMUSG00000024610/ENSMUSG00000030748/ENSMUSG00000029810/ENSMUSG00000049577/ENSMUSG00000041417/ENSMUSG00000029603	Cebpa/C1qc/Tmem176a/Bmp4/Adipoq/Nfkbid/Fbxo7/Cd74/Il4ra/Tmem176b/Zfpm1/Pik3r1/Dtx1	13
BP	GO:0032642	regulation of chemokine production	12/750	106/17143	0.00228981	0.0269756	ENSMUSG00000051314/ENSMUSG00000045322/ENSMUSG00000022878/ENSMUSG00000024621/ENSMUSG00000027995/ENSMUSG00000024610/ENSMUSG00000030748/ENSMUSG00000002897/ENSMUSG00000016024/ENSMUSG00000002603/ENSMUSG00000049577/ENSMUSG00000030793	Ffar2/Tlr9/Adipoq/Csf1r/Tlr2/Cd74/Il4ra/Il17ra/Lbp/Tgfb1/Zfpm1/Pycard	12
BP	GO:0045662	negative regulation of myoblast differentiation	6/750	32/17143	0.00234916	0.0275872	ENSMUSG00000019122/ENSMUSG00000021835/ENSMUSG00000036158/ENSMUSG00000021508/ENSMUSG00000006050/ENSMUSG00000002603	Ccl9/Bmp4/Prickle1/Cxcl14/Sra1/Tgfb1	6
BP	GO:0045861	negative regulation of proteolysis	24/750	292/17143	0.00235301	0.0275872	ENSMUSG00000032496/ENSMUSG00000017723/ENSMUSG00000074227/ENSMUSG00000002108/ENSMUSG00000023224/ENSMUSG00000019278/ENSMUSG00000004655/ENSMUSG00000000983/ENSMUSG00000024011/ENSMUSG00000000753/ENSMUSG00000035413/ENSMUSG00000060216/ENSMUSG00000068794/ENSMUSG00000017002/ENSMUSG00000072849/ENSMUSG00000044734/ENSMUSG00000005514/ENSMUSG00000030317/ENSMUSG00000027254/ENSMUSG00000016256/ENSMUSG00000021091/…	Ltf/Wfdc2/Spint2/Nr1h3/Serping1/Dpep1/Aqp1/Wfdc18/Pi16/Serpinf1/Tmem98/Arrb2/Col28a1/Slpi/Serpina1e/Serpinb1a/Por/Timp4/Map1a/Ctsz/Serpina3n/Timp3/Pik3r1/Serpina3g	24
BP	GO:0045921	positive regulation of exocytosis	11/750	93/17143	0.00242818	0.0282725	ENSMUSG00000033831/ENSMUSG00000020592/ENSMUSG00000033860/ENSMUSG00000025793/ENSMUSG00000004626/ENSMUSG00000022416/ENSMUSG00000041959/ENSMUSG00000058715/ENSMUSG00000024743/ENSMUSG00000007659/ENSMUSG00000030748	Fgb/Sdc1/Fgg/Hgs/Stxbp2/Cacna1i/S100a10/Fcer1g/Syt7/Bcl2l1/Il4ra	11
BP	GO:0031952	regulation of protein autophosphorylation	7/750	43/17143	0.00242881	0.0282725	ENSMUSG00000005268/ENSMUSG00000020681/ENSMUSG00000033955/ENSMUSG00000027339/ENSMUSG00000074934/ENSMUSG00000022878/ENSMUSG00000037370	Prlr/Ace/Tnks1bp1/Rassf2/Grem1/Adipoq/Enpp1	7
BP	GO:1904037	positive regulation of epithelial cell apoptotic process	7/750	43/17143	0.00242881	0.0282725	ENSMUSG00000026879/ENSMUSG00000053647/ENSMUSG00000056481/ENSMUSG00000021835/ENSMUSG00000017652/ENSMUSG00000060216/ENSMUSG00000002603	Gsn/Gper1/Cd248/Bmp4/Cd40/Arrb2/Tgfb1	7
BP	GO:0048662	negative regulation of smooth muscle cell proliferation	9/750	67/17143	0.00246401	0.0286142	ENSMUSG00000002985/ENSMUSG00000020427/ENSMUSG00000053647/ENSMUSG00000022878/ENSMUSG00000027931/ENSMUSG00000001349/ENSMUSG00000020044/ENSMUSG00000024909/ENSMUSG00000041417	Apoe/Igfbp3/Gper1/Adipoq/Npr1/Cnn1/Timp3/Efemp2/Pik3r1	9
BP	GO:0007249	canonical NF-kappaB signal transduction	21/750	244/17143	0.00248794	0.0288236	ENSMUSG00000032496/ENSMUSG00000095105/ENSMUSG00000020893/ENSMUSG00000052889/ENSMUSG00000094162/ENSMUSG00000027339/ENSMUSG00000045322/ENSMUSG00000035186/ENSMUSG00000017652/ENSMUSG00000027466/ENSMUSG00000002688/ENSMUSG00000022878/ENSMUSG00000034330/ENSMUSG00000060216/ENSMUSG00000036931/ENSMUSG00000027995/ENSMUSG00000028268/ENSMUSG00000031264/ENSMUSG00000024610/ENSMUSG00000030793/ENSMUSG00000060441	Ltf/Edaradd/Per1/Prkcb/Ccl19-ps3/Rassf2/Tlr9/Ubd/Cd40/Rbck1/Prkd1/Adipoq/Plcg2/Arrb2/Nfkbid/Tlr2/Gbp3/Btk/Cd74/Pycard/Trim5	21
BP	GO:0050853	B cell receptor signaling pathway	8/750	55/17143	0.00254655	0.0293725	ENSMUSG00000052889/ENSMUSG00000043008/ENSMUSG00000034330/ENSMUSG00000040592/ENSMUSG00000040751/ENSMUSG00000022488/ENSMUSG00000031264/ENSMUSG00000030724	Prkcb/Klhl6/Plcg2/Cd79b/Lat2/Nckap1l/Btk/Cd19	8
BP	GO:0030278	regulation of ossification	14/750	136/17143	0.0025483	0.0293725	ENSMUSG00000029838/ENSMUSG00000025804/ENSMUSG00000066026/ENSMUSG00000074934/ENSMUSG00000021835/ENSMUSG00000037370/ENSMUSG00000024621/ENSMUSG00000030218/ENSMUSG00000052276/ENSMUSG00000014599/ENSMUSG00000039004/ENSMUSG00000002603/ENSMUSG00000045092/ENSMUSG00000074483	Ptn/Ccr1/Dhrs3/Grem1/Bmp4/Enpp1/Csf1r/Mgp/Ostn/Csf1/Bmp6/Tgfb1/S1pr1/Bglap	14
BP	GO:0034145	positive regulation of toll-like receptor 4 signaling pathway	4/750	14/17143	0.00255935	0.0293725	ENSMUSG00000032496/ENSMUSG00000002108/ENSMUSG00000037966/ENSMUSG00000016024	Ltf/Nr1h3/Ninj1/Lbp	4
BP	GO:0098883	synapse pruning	4/750	14/17143	0.00255935	0.0293725	ENSMUSG00000024164/ENSMUSG00000036896/ENSMUSG00000036887/ENSMUSG00000036905	C3/C1qc/C1qa/C1qb	4
BP	GO:0031032	actomyosin structure organization	19/750	213/17143	0.00262507	0.0300561	ENSMUSG00000020911/ENSMUSG00000042099/ENSMUSG00000049382/ENSMUSG00000018830/ENSMUSG00000071176/ENSMUSG00000026697/ENSMUSG00000067818/ENSMUSG00000029675/ENSMUSG00000041959/ENSMUSG00000002688/ENSMUSG00000031834/ENSMUSG00000033542/ENSMUSG00000001349/ENSMUSG00000029674/ENSMUSG00000004568/ENSMUSG00000045092/ENSMUSG00000019978/ENSMUSG00000032186/ENSMUSG00000041417	Krt19/Kank3/Krt8/Myh11/Arhgef10/Myoc/Myl9/Eln/S100a10/Prkd1/Pik3r2/Arhgef5/Cnn1/Limk1/Arhgef18/S1pr1/Epb41l2/Tmod2/Pik3r1	19
BP	GO:0046633	alpha-beta T cell proliferation	9/750	68/17143	0.00273216	0.0312092	ENSMUSG00000067212/ENSMUSG00000061232/ENSMUSG00000073411/ENSMUSG00000020101/ENSMUSG00000056116/ENSMUSG00000035929/ENSMUSG00000060550/ENSMUSG00000079491/ENSMUSG00000027223	H2-T23/H2-K1/H2-D1/Vsir/H2-T22/H2-Q4/H2-Q7/H2-T10/Mapk8ip1	9
BP	GO:0010954	positive regulation of protein processing	5/750	23/17143	0.00275755	0.0313527	ENSMUSG00000026879/ENSMUSG00000025784/ENSMUSG00000013701/ENSMUSG00000041959/ENSMUSG00000038156	Gsn/Clec3b/Timm23/S100a10/Spon1	5
BP	GO:0031639	plasminogen activation	5/750	23/17143	0.00275755	0.0313527	ENSMUSG00000033831/ENSMUSG00000025784/ENSMUSG00000033860/ENSMUSG00000041959/ENSMUSG00000016256	Fgb/Clec3b/Fgg/S100a10/Ctsz	5
BP	GO:0014059	regulation of dopamine secretion	6/750	33/17143	0.00276667	0.0313834	ENSMUSG00000023064/ENSMUSG00000052889/ENSMUSG00000036330/ENSMUSG00000049303/ENSMUSG00000024743/ENSMUSG00000048120	Sncg/Prkcb/Slc18a1/Syt12/Syt7/Entpd1	6
BP	GO:0032620	interleukin-17 production	7/750	44/17143	0.00278133	0.0314766	ENSMUSG00000020101/ENSMUSG00000027995/ENSMUSG00000022488/ENSMUSG00000031264/ENSMUSG00000004707/ENSMUSG00000054672/ENSMUSG00000002603	Vsir/Tlr2/Nckap1l/Btk/Ly9/Scart2/Tgfb1	7
BP	GO:0051048	negative regulation of secretion	17/750	183/17143	0.00283228	0.0319711	ENSMUSG00000002985/ENSMUSG00000033685/ENSMUSG00000059201/ENSMUSG00000002108/ENSMUSG00000031842/ENSMUSG00000020427/ENSMUSG00000051314/ENSMUSG00000022878/ENSMUSG00000047250/ENSMUSG00000022488/ENSMUSG00000040136/ENSMUSG00000048120/ENSMUSG00000024610/ENSMUSG00000044167/ENSMUSG00000009681/ENSMUSG00000002111/ENSMUSG00000021749	Apoe/Ucp2/Lep/Nr1h3/Pde4c/Igfbp3/Ffar2/Adipoq/Ptgs1/Nckap1l/Abcc8/Entpd1/Cd74/Foxo1/Bcr/Spi1/Fam3d	17
BP	GO:0001952	regulation of cell-matrix adhesion	13/750	123/17143	0.00283809	0.0319711	ENSMUSG00000021750/ENSMUSG00000026697/ENSMUSG00000028041/ENSMUSG00000074934/ENSMUSG00000041959/ENSMUSG00000037966/ENSMUSG00000034974/ENSMUSG00000006386/ENSMUSG00000014599/ENSMUSG00000022505/ENSMUSG00000000530/ENSMUSG00000024909/ENSMUSG00000041417	Fam107a/Myoc/Adam15/Grem1/S100a10/Ninj1/Dapk3/Tek/Csf1/Emp2/Acvrl1/Efemp2/Pik3r1	13
BP	GO:0031663	lipopolysaccharide-mediated signaling pathway	8/750	56/17143	0.00285948	0.0320642	ENSMUSG00000032496/ENSMUSG00000021624/ENSMUSG00000034330/ENSMUSG00000021423/ENSMUSG00000039004/ENSMUSG00000016024/ENSMUSG00000060441/ENSMUSG00000002111	Ltf/Cd180/Plcg2/Ly86/Bmp6/Lbp/Trim5/Spi1	8
BP	GO:0032757	positive regulation of interleukin-8 production	8/750	56/17143	0.00285948	0.0320642	ENSMUSG00000059201/ENSMUSG00000051314/ENSMUSG00000045322/ENSMUSG00000022878/ENSMUSG00000027995/ENSMUSG00000024610/ENSMUSG00000016024/ENSMUSG00000030793	Lep/Ffar2/Tlr9/Adipoq/Tlr2/Cd74/Lbp/Pycard	8
BP	GO:0002262	myeloid cell homeostasis	18/750	199/17143	0.0028909	0.0323423	ENSMUSG00000001918/ENSMUSG00000056492/ENSMUSG00000022831/ENSMUSG00000040952/ENSMUSG00000002602/ENSMUSG00000021835/ENSMUSG00000058715/ENSMUSG00000069917/ENSMUSG00000024621/ENSMUSG00000022488/ENSMUSG00000021461/ENSMUSG00000057789/ENSMUSG00000031264/ENSMUSG00000014599/ENSMUSG00000054717/ENSMUSG00000049577/ENSMUSG00000026656/ENSMUSG00000002111	Slc1a5/Adgrf5/Hcls1/Rps19/Axl/Bmp4/Fcer1g/Hba-a2/Csf1r/Nckap1l/Fancc/Bak1/Btk/Csf1/Hmgb2/Zfpm1/Fcgr2b/Spi1	18
BP	GO:1903531	negative regulation of secretion by cell	16/750	168/17143	0.00290049	0.0323755	ENSMUSG00000002985/ENSMUSG00000033685/ENSMUSG00000059201/ENSMUSG00000002108/ENSMUSG00000031842/ENSMUSG00000020427/ENSMUSG00000051314/ENSMUSG00000022878/ENSMUSG00000047250/ENSMUSG00000022488/ENSMUSG00000040136/ENSMUSG00000048120/ENSMUSG00000044167/ENSMUSG00000009681/ENSMUSG00000002111/ENSMUSG00000021749	Apoe/Ucp2/Lep/Nr1h3/Pde4c/Igfbp3/Ffar2/Adipoq/Ptgs1/Nckap1l/Abcc8/Entpd1/Foxo1/Bcr/Spi1/Fam3d	16
BP	GO:0051345	positive regulation of hydrolase activity	35/750	488/17143	0.00292189	0.0325401	ENSMUSG00000026879/ENSMUSG00000024066/ENSMUSG00000030849/ENSMUSG00000019122/ENSMUSG00000002108/ENSMUSG00000071176/ENSMUSG00000020101/ENSMUSG00000019539/ENSMUSG00000026594/ENSMUSG00000021486/ENSMUSG00000036246/ENSMUSG00000047501/ENSMUSG00000053647/ENSMUSG00000028121/ENSMUSG00000032198/ENSMUSG00000020788/ENSMUSG00000004446/ENSMUSG00000041959/ENSMUSG00000017652/ENSMUSG00000029648/ENSMUSG00000033542/…	Gsn/Xdh/Fgfr2/Ccl9/Nr1h3/Arhgef10/Vsir/Rcn3/Ralgps2/Prelid1/Gmip/Cldn4/Gper1/Bcar3/Dock6/Atp2a3/Bid/S100a10/Cd40/Flt1/Arhgef5/Ctss/Apc2/Rasgrp2/Bak1/Arhgap27/Ctsh/Hmgb2/Agap2/S1pr1/Cldn3/Pycard/Bcr/Chn2/Chp2	35
BP	GO:0007589	body fluid secretion	10/750	82/17143	0.00300528	0.0333928	ENSMUSG00000024066/ENSMUSG00000005268/ENSMUSG00000001622/ENSMUSG00000002108/ENSMUSG00000006519/ENSMUSG00000004655/ENSMUSG00000032690/ENSMUSG00000036158/ENSMUSG00000037370/ENSMUSG00000044217	Xdh/Prlr/Csn3/Nr1h3/Cyba/Aqp1/Oas2/Prickle1/Enpp1/Aqp5	10
BP	GO:0015833	peptide transport	24/750	298/17143	0.00306075	0.0339319	ENSMUSG00000033831/ENSMUSG00000033685/ENSMUSG00000059201/ENSMUSG00000067786/ENSMUSG00000033860/ENSMUSG00000031842/ENSMUSG00000004655/ENSMUSG00000052889/ENSMUSG00000053647/ENSMUSG00000025927/ENSMUSG00000026473/ENSMUSG00000051314/ENSMUSG00000024900/ENSMUSG00000002688/ENSMUSG00000040663/ENSMUSG00000040618/ENSMUSG00000037321/ENSMUSG00000040136/ENSMUSG00000024743/ENSMUSG00000024610/ENSMUSG00000001750/…	Fgb/Ucp2/Lep/Nnat/Fgg/Pde4c/Aqp1/Prkcb/Gper1/Tfap2b/Glul/Ffar2/Cpt1a/Prkd1/Clcf1/Pck2/Tap1/Abcc8/Syt7/Cd74/Tcirg1/Foxo1/Cacna1e/Fam3d	24
BP	GO:0030833	regulation of actin filament polymerization	14/750	139/17143	0.00311647	0.0343794	ENSMUSG00000026879/ENSMUSG00000042099/ENSMUSG00000022831/ENSMUSG00000031827/ENSMUSG00000029675/ENSMUSG00000025372/ENSMUSG00000031834/ENSMUSG00000027995/ENSMUSG00000022488/ENSMUSG00000038775/ENSMUSG00000029465/ENSMUSG00000034616/ENSMUSG00000030793/ENSMUSG00000032186	Gsn/Kank3/Hcls1/Cotl1/Eln/Baiap2/Pik3r2/Tlr2/Nckap1l/Vill/Arpc3/Ssh3/Pycard/Tmod2	14
BP	GO:0006690	icosanoid metabolic process	11/750	96/17143	0.00312221	0.0343794	ENSMUSG00000025479/ENSMUSG00000006269/ENSMUSG00000024055/ENSMUSG00000061740/ENSMUSG00000019278/ENSMUSG00000003484/ENSMUSG00000027995/ENSMUSG00000047250/ENSMUSG00000015950/ENSMUSG00000052974/ENSMUSG00000024610	Cyp2e1/Atp6v1b1/Cyp4f13/Cyp2d22/Dpep1/Cyp4f18/Tlr2/Ptgs1/Ncf1/Cyp2f2/Cd74	11
BP	GO:0046889	positive regulation of lipid biosynthetic process	11/750	96/17143	0.00312221	0.0343794	ENSMUSG00000002985/ENSMUSG00000056492/ENSMUSG00000002108/ENSMUSG00000028773/ENSMUSG00000024892/ENSMUSG00000024981/ENSMUSG00000026676/ENSMUSG00000027513/ENSMUSG00000005514/ENSMUSG00000024610/ENSMUSG00000039004	Apoe/Adgrf5/Nr1h3/Fabp3/Pcx/Acsl5/Ccdc3/Pck1/Por/Cd74/Bmp6	11
BP	GO:0030851	granulocyte differentiation	7/750	45/17143	0.00317177	0.0347686	ENSMUSG00000034957/ENSMUSG00000036896/ENSMUSG00000022831/ENSMUSG00000022878/ENSMUSG00000027985/ENSMUSG00000049577/ENSMUSG00000002111	Cebpa/C1qc/Hcls1/Adipoq/Lef1/Zfpm1/Spi1	7
BP	GO:0042554	superoxide anion generation	7/750	45/17143	0.00317177	0.0347686	ENSMUSG00000001348/ENSMUSG00000064267/ENSMUSG00000006519/ENSMUSG00000015340/ENSMUSG00000015950/ENSMUSG00000026480/ENSMUSG00000002603	Acp5/Hvcn1/Cyba/Cybb/Ncf1/Ncf2/Tgfb1	7
BP	GO:0035710	CD4-positive, alpha-beta T cell activation	13/750	125/17143	0.00326844	0.0357481	ENSMUSG00000020101/ENSMUSG00000090019/ENSMUSG00000031101/ENSMUSG00000004612/ENSMUSG00000035413/ENSMUSG00000036931/ENSMUSG00000022488/ENSMUSG00000062939/ENSMUSG00000004707/ENSMUSG00000027985/ENSMUSG00000030748/ENSMUSG00000001750/ENSMUSG00000002603	Vsir/Gimap1/Sash3/Nkg7/Tmem98/Nfkbid/Nckap1l/Stat4/Ly9/Lef1/Il4ra/Tcirg1/Tgfb1	13
BP	GO:1901224	positive regulation of non-canonical NF-kappaB signal transduction	9/750	70/17143	0.00333745	0.0363743	ENSMUSG00000095105/ENSMUSG00000094162/ENSMUSG00000045322/ENSMUSG00000074934/ENSMUSG00000023348/ENSMUSG00000027466/ENSMUSG00000027995/ENSMUSG00000059895/ENSMUSG00000030793	Edaradd/Ccl19-ps3/Tlr9/Grem1/Trip6/Rbck1/Tlr2/Ptp4a3/Pycard	9
BP	GO:0002523	leukocyte migration involved in inflammatory response	5/750	24/17143	0.00335953	0.0363743	ENSMUSG00000019326/ENSMUSG00000029838/ENSMUSG00000051314/ENSMUSG00000037966/ENSMUSG00000016024	Aoc3/Ptn/Ffar2/Ninj1/Lbp	5
BP	GO:0010829	negative regulation of glucose transmembrane transport	5/750	24/17143	0.00335953	0.0363743	ENSMUSG00000059201/ENSMUSG00000020681/ENSMUSG00000052889/ENSMUSG00000037370/ENSMUSG00000052276	Lep/Ace/Prkcb/Enpp1/Ostn	5
BP	GO:1905954	positive regulation of lipid localization	12/750	111/17143	0.00336771	0.0363743	ENSMUSG00000002985/ENSMUSG00000024164/ENSMUSG00000002108/ENSMUSG00000028773/ENSMUSG00000021486/ENSMUSG00000024981/ENSMUSG00000022878/ENSMUSG00000017754/ENSMUSG00000035722/ENSMUSG00000041828/ENSMUSG00000039004/ENSMUSG00000012705	Apoe/C3/Nr1h3/Fabp3/Prelid1/Acsl5/Adipoq/Pltp/Abca7/Abca8a/Bmp6/Retn	12
BP	GO:0014004	microglia differentiation	4/750	15/17143	0.00337033	0.0363743	ENSMUSG00000037370/ENSMUSG00000024621/ENSMUSG00000027995/ENSMUSG00000002603	Enpp1/Csf1r/Tlr2/Tgfb1	4
BP	GO:1905209	positive regulation of cardiocyte differentiation	4/750	15/17143	0.00337033	0.0363743	ENSMUSG00000053647/ENSMUSG00000021835/ENSMUSG00000060216/ENSMUSG00000002603	Gper1/Bmp4/Arrb2/Tgfb1	4
BP	GO:0002532	production of molecular mediator involved in inflammatory response	11/750	97/17143	0.00338606	0.0364635	ENSMUSG00000059201/ENSMUSG00000040952/ENSMUSG00000020893/ENSMUSG00000058715/ENSMUSG00000052160/ENSMUSG00000015950/ENSMUSG00000031264/ENSMUSG00000030748/ENSMUSG00000002897/ENSMUSG00000016024/ENSMUSG00000030793	Lep/Rps19/Per1/Fcer1g/Pld4/Ncf1/Btk/Il4ra/Il17ra/Lbp/Pycard	11
BP	GO:0010810	regulation of cell-substrate adhesion	19/750	218/17143	0.00339744	0.0365057	ENSMUSG00000064080/ENSMUSG00000058297/ENSMUSG00000021750/ENSMUSG00000026697/ENSMUSG00000028041/ENSMUSG00000029838/ENSMUSG00000024395/ENSMUSG00000074934/ENSMUSG00000041959/ENSMUSG00000026193/ENSMUSG00000037966/ENSMUSG00000031391/ENSMUSG00000034974/ENSMUSG00000006386/ENSMUSG00000014599/ENSMUSG00000022505/ENSMUSG00000000530/ENSMUSG00000024909/ENSMUSG00000041417	Fbln2/Spock2/Fam107a/Myoc/Adam15/Ptn/Lims2/Grem1/S100a10/Fn1/Ninj1/L1cam/Dapk3/Tek/Csf1/Emp2/Acvrl1/Efemp2/Pik3r1	19
BP	GO:0006816	calcium ion transport	31/750	422/17143	0.00347402	0.0372466	ENSMUSG00000050335/ENSMUSG00000042644/ENSMUSG00000025804/ENSMUSG00000020681/ENSMUSG00000006519/ENSMUSG00000052889/ENSMUSG00000053647/ENSMUSG00000022416/ENSMUSG00000094162/ENSMUSG00000045322/ENSMUSG00000020788/ENSMUSG00000001240/ENSMUSG00000037418/ENSMUSG00000021835/ENSMUSG00000074578/ENSMUSG00000029055/ENSMUSG00000002688/ENSMUSG00000034330/ENSMUSG00000060216/ENSMUSG00000006930/ENSMUSG00000039747/…	Lgals3/Itpr3/Ccr1/Ace/Cyba/Prkcb/Gper1/Cacna1i/Ccl19-ps3/Tlr9/Atp2a3/Ramp2/Best1/Bmp4/Zfas1/Plch2/Prkd1/Plcg2/Arrb2/Hap1/Orai2/Bak1/Gja4/Atp2c2/Plcd1/Ehd3/Tgfb1/Nalcn/Cacna1e/Cd19/Cracr2b	31
BP	GO:0071396	cellular response to lipid	35/750	494/17143	0.00355255	0.0380053	ENSMUSG00000032496/ENSMUSG00000020108/ENSMUSG00000106847/ENSMUSG00000021750/ENSMUSG00000002108/ENSMUSG00000031490/ENSMUSG00000028041/ENSMUSG00000002602/ENSMUSG00000055254/ENSMUSG00000004655/ENSMUSG00000020893/ENSMUSG00000035451/ENSMUSG00000053647/ENSMUSG00000051314/ENSMUSG00000021624/ENSMUSG00000013584/ENSMUSG00000027513/ENSMUSG00000021835/ENSMUSG00000020227/ENSMUSG00000002688/ENSMUSG00000034330/…	Ltf/Ddit4/Peg13/Fam107a/Nr1h3/Eif4ebp1/Adam15/Axl/Ntrk2/Aqp1/Per1/Foxa1/Gper1/Ffar2/Cd180/Aldh1a2/Pck1/Bmp4/Irak3/Prkd1/Plcg2/Cr2/Cd68/Pck2/Gbp3/Vim/Paf1/Ly86/Bmp6/Lbp/Tgfb1/Pycard/Bcr/Trim5/Spi1	35
BP	GO:0071622	regulation of granulocyte chemotaxis	8/750	58/17143	0.00357465	0.0381582	ENSMUSG00000009281/ENSMUSG00000094162/ENSMUSG00000042190/ENSMUSG00000024621/ENSMUSG00000022488/ENSMUSG00000014599/ENSMUSG00000024610/ENSMUSG00000016024	Rarres2/Ccl19-ps3/Cmklr1/Csf1r/Nckap1l/Csf1/Cd74/Lbp	8
BP	GO:0002790	peptide secretion	23/750	285/17143	0.0036016	0.0383621	ENSMUSG00000033831/ENSMUSG00000033685/ENSMUSG00000059201/ENSMUSG00000067786/ENSMUSG00000033860/ENSMUSG00000031842/ENSMUSG00000004655/ENSMUSG00000052889/ENSMUSG00000053647/ENSMUSG00000025927/ENSMUSG00000026473/ENSMUSG00000051314/ENSMUSG00000024900/ENSMUSG00000002688/ENSMUSG00000040663/ENSMUSG00000040618/ENSMUSG00000040136/ENSMUSG00000024743/ENSMUSG00000024610/ENSMUSG00000001750/ENSMUSG00000044167/…	Fgb/Ucp2/Lep/Nnat/Fgg/Pde4c/Aqp1/Prkcb/Gper1/Tfap2b/Glul/Ffar2/Cpt1a/Prkd1/Clcf1/Pck2/Abcc8/Syt7/Cd74/Tcirg1/Foxo1/Cacna1e/Fam3d	23
BP	GO:0030258	lipid modification	17/750	188/17143	0.00373961	0.0397456	ENSMUSG00000025479/ENSMUSG00000059201/ENSMUSG00000028773/ENSMUSG00000024055/ENSMUSG00000035835/ENSMUSG00000003484/ENSMUSG00000024900/ENSMUSG00000040170/ENSMUSG00000024981/ENSMUSG00000040181/ENSMUSG00000022878/ENSMUSG00000020810/ENSMUSG00000026692/ENSMUSG00000005514/ENSMUSG00000013418/ENSMUSG00000029456/ENSMUSG00000028894	Cyp2e1/Lep/Fabp3/Cyp4f13/Plppr3/Cyp4f18/Cpt1a/Fmo2/Acsl5/Fmo1/Adipoq/Cygb/Fmo4/Por/B4galnt2/Acad10/Inpp5b	17
BP	GO:0006639	acylglycerol metabolic process	13/750	127/17143	0.00375041	0.0397739	ENSMUSG00000002985/ENSMUSG00000025479/ENSMUSG00000024164/ENSMUSG00000030278/ENSMUSG00000025509/ENSMUSG00000002108/ENSMUSG00000003123/ENSMUSG00000024900/ENSMUSG00000024981/ENSMUSG00000033327/ENSMUSG00000027513/ENSMUSG00000041653/ENSMUSG00000040618	Apoe/Cyp2e1/C3/Cidec/Pnpla2/Nr1h3/Lipe/Cpt1a/Acsl5/Tnxb/Pck1/Pnpla3/Pck2	13
BP	GO:0001503	ossification	30/750	408/17143	0.00394837	0.0417827	ENSMUSG00000032496/ENSMUSG00000025784/ENSMUSG00000059201/ENSMUSG00000030849/ENSMUSG00000034957/ENSMUSG00000006269/ENSMUSG00000026697/ENSMUSG00000029838/ENSMUSG00000025804/ENSMUSG00000066026/ENSMUSG00000020427/ENSMUSG00000027339/ENSMUSG00000025138/ENSMUSG00000074934/ENSMUSG00000021835/ENSMUSG00000002688/ENSMUSG00000036158/ENSMUSG00000022098/ENSMUSG00000037370/ENSMUSG00000024621/ENSMUSG00000030218/…	Ltf/Clec3b/Lep/Fgfr2/Cebpa/Atp6v1b1/Myoc/Ptn/Ccr1/Dhrs3/Igfbp3/Rassf2/Sirt7/Grem1/Bmp4/Prkd1/Prickle1/Bmp1/Enpp1/Csf1r/Mgp/Ostn/Csf1/Tcirg1/Bmp6/Tgfb1/S1pr1/Rpl38/Foxc1/Bglap	30
BP	GO:0031954	positive regulation of protein autophosphorylation	5/750	25/17143	0.00405047	0.0426783	ENSMUSG00000005268/ENSMUSG00000020681/ENSMUSG00000033955/ENSMUSG00000027339/ENSMUSG00000074934	Prlr/Ace/Tnks1bp1/Rassf2/Grem1	5
BP	GO:1903319	positive regulation of protein maturation	5/750	25/17143	0.00405047	0.0426783	ENSMUSG00000026879/ENSMUSG00000025784/ENSMUSG00000013701/ENSMUSG00000041959/ENSMUSG00000038156	Gsn/Clec3b/Timm23/S100a10/Spon1	5
BP	GO:0032602	chemokine production	12/750	114/17143	0.00419009	0.0439599	ENSMUSG00000051314/ENSMUSG00000045322/ENSMUSG00000022878/ENSMUSG00000024621/ENSMUSG00000027995/ENSMUSG00000024610/ENSMUSG00000030748/ENSMUSG00000002897/ENSMUSG00000016024/ENSMUSG00000002603/ENSMUSG00000049577/ENSMUSG00000030793	Ffar2/Tlr9/Adipoq/Csf1r/Tlr2/Cd74/Il4ra/Il17ra/Lbp/Tgfb1/Zfpm1/Pycard	12
BP	GO:1902106	negative regulation of leukocyte differentiation	12/750	114/17143	0.00419009	0.0439599	ENSMUSG00000036896/ENSMUSG00000023367/ENSMUSG00000021835/ENSMUSG00000022878/ENSMUSG00000036931/ENSMUSG00000001786/ENSMUSG00000024610/ENSMUSG00000030748/ENSMUSG00000029810/ENSMUSG00000049577/ENSMUSG00000041417/ENSMUSG00000029603	C1qc/Tmem176a/Bmp4/Adipoq/Nfkbid/Fbxo7/Cd74/Il4ra/Tmem176b/Zfpm1/Pik3r1/Dtx1	12
BP	GO:0008064	regulation of actin polymerization or depolymerization	15/750	159/17143	0.00422289	0.0442092	ENSMUSG00000026879/ENSMUSG00000042099/ENSMUSG00000022831/ENSMUSG00000031827/ENSMUSG00000029675/ENSMUSG00000031015/ENSMUSG00000025372/ENSMUSG00000031834/ENSMUSG00000027995/ENSMUSG00000022488/ENSMUSG00000038775/ENSMUSG00000029465/ENSMUSG00000034616/ENSMUSG00000030793/ENSMUSG00000032186	Gsn/Kank3/Hcls1/Cotl1/Eln/Swap70/Baiap2/Pik3r2/Tlr2/Nckap1l/Vill/Arpc3/Ssh3/Pycard/Tmod2	15
BP	GO:0051090	regulation of DNA-binding transcription factor activity	30/750	410/17143	0.00423438	0.0442348	ENSMUSG00000032496/ENSMUSG00000022831/ENSMUSG00000022096/ENSMUSG00000052889/ENSMUSG00000033585/ENSMUSG00000035451/ENSMUSG00000045322/ENSMUSG00000074934/ENSMUSG00000042190/ENSMUSG00000017652/ENSMUSG00000020227/ENSMUSG00000027466/ENSMUSG00000002688/ENSMUSG00000038065/ENSMUSG00000034330/ENSMUSG00000037370/ENSMUSG00000060216/ENSMUSG00000033542/ENSMUSG00000036931/ENSMUSG00000027995/ENSMUSG00000018822/…	Ltf/Hcls1/Hr/Prkcb/Ndn/Foxa1/Tlr9/Grem1/Cmklr1/Cd40/Irak3/Rbck1/Prkd1/Mturn/Plcg2/Enpp1/Arrb2/Arhgef5/Nfkbid/Tlr2/Sfrp5/Rab7b/Rnf41/Tgfb1/Cytl1/Fcgr2b/Pycard/Parp10/Trim5/Spi1	30
BP	GO:0001676	long-chain fatty acid metabolic process	10/750	86/17143	0.00425692	0.0442611	ENSMUSG00000025479/ENSMUSG00000003123/ENSMUSG00000024055/ENSMUSG00000061740/ENSMUSG00000003484/ENSMUSG00000024900/ENSMUSG00000024981/ENSMUSG00000041653/ENSMUSG00000047250/ENSMUSG00000052974	Cyp2e1/Lipe/Cyp4f13/Cyp2d22/Cyp4f18/Cpt1a/Acsl5/Pnpla3/Ptgs1/Cyp2f2	10
BP	GO:0014015	positive regulation of gliogenesis	10/750	86/17143	0.00425692	0.0442611	ENSMUSG00000032554/ENSMUSG00000029838/ENSMUSG00000029648/ENSMUSG00000040663/ENSMUSG00000024621/ENSMUSG00000027995/ENSMUSG00000048078/ENSMUSG00000026728/ENSMUSG00000020902/ENSMUSG00000002603	Trf/Ptn/Flt1/Clcf1/Csf1r/Tlr2/Tenm4/Vim/Ntn1/Tgfb1	10
BP	GO:0072659	protein localization to plasma membrane	24/750	306/17143	0.00427707	0.0442611	ENSMUSG00000050335/ENSMUSG00000054065/ENSMUSG00000053647/ENSMUSG00000035863/ENSMUSG00000002504/ENSMUSG00000001240/ENSMUSG00000041959/ENSMUSG00000032312/ENSMUSG00000058715/ENSMUSG00000022878/ENSMUSG00000031834/ENSMUSG00000052397/ENSMUSG00000046275/ENSMUSG00000039956/ENSMUSG00000034112/ENSMUSG00000007659/ENSMUSG00000006373/ENSMUSG00000020733/ENSMUSG00000024065/ENSMUSG00000022505/ENSMUSG00000079056/…	Lgals3/Pkp3/Gper1/Palm/Slc9a3r2/Ramp2/S100a10/Csk/Fcer1g/Adipoq/Pik3r2/Ezr/Trarg1/Mrap/Atp2c2/Bcl2l1/Pgrmc1/Slc9a3r1/Ehd3/Emp2/Kcnip3/Tgfb1/Tmem88/Pik3r1	24
BP	GO:0006638	neutral lipid metabolic process	13/750	129/17143	0.00428839	0.0442611	ENSMUSG00000002985/ENSMUSG00000025479/ENSMUSG00000024164/ENSMUSG00000030278/ENSMUSG00000025509/ENSMUSG00000002108/ENSMUSG00000003123/ENSMUSG00000024900/ENSMUSG00000024981/ENSMUSG00000033327/ENSMUSG00000027513/ENSMUSG00000041653/ENSMUSG00000040618	Apoe/Cyp2e1/C3/Cidec/Pnpla2/Nr1h3/Lipe/Cpt1a/Acsl5/Tnxb/Pck1/Pnpla3/Pck2	13
BP	GO:0071887	leukocyte apoptotic process	13/750	129/17143	0.00428839	0.0442611	ENSMUSG00000050335/ENSMUSG00000022831/ENSMUSG00000021486/ENSMUSG00000002602/ENSMUSG00000094162/ENSMUSG00000021835/ENSMUSG00000058715/ENSMUSG00000036931/ENSMUSG00000057789/ENSMUSG00000007659/ENSMUSG00000115338/ENSMUSG00000024610/ENSMUSG00000026656	Lgals3/Hcls1/Prelid1/Axl/Ccl19-ps3/Bmp4/Fcer1g/Nfkbid/Bak1/Bcl2l1/Pnp/Cd74/Fcgr2b	13
BP	GO:0010821	regulation of mitochondrion organization	14/750	144/17143	0.00429122	0.0442611	ENSMUSG00000021486/ENSMUSG00000037679/ENSMUSG00000034993/ENSMUSG00000053647/ENSMUSG00000025138/ENSMUSG00000004446/ENSMUSG00000060216/ENSMUSG00000057789/ENSMUSG00000007659/ENSMUSG00000001786/ENSMUSG00000025373/ENSMUSG00000029911/ENSMUSG00000030793/ENSMUSG00000089876	Prelid1/Inf2/Vat1/Gper1/Sirt7/Bid/Arrb2/Bak1/Bcl2l1/Fbxo7/Rnf41/Ssbp1/Pycard/Tmem102	14
BP	GO:0060263	regulation of respiratory burst	4/750	16/17143	0.00433991	0.0446691	ENSMUSG00000040952/ENSMUSG00000015950/ENSMUSG00000016024/ENSMUSG00000009681	Rps19/Ncf1/Lbp/Bcr	4
BP	GO:0048659	smooth muscle cell proliferation	17/750	191/17143	0.00439067	0.0450966	ENSMUSG00000002985/ENSMUSG00000030849/ENSMUSG00000006519/ENSMUSG00000020427/ENSMUSG00000053647/ENSMUSG00000021835/ENSMUSG00000029648/ENSMUSG00000022878/ENSMUSG00000037370/ENSMUSG00000027931/ENSMUSG00000001349/ENSMUSG00000020044/ENSMUSG00000002603/ENSMUSG00000024909/ENSMUSG00000045092/ENSMUSG00000041417/ENSMUSG00000012705	Apoe/Fgfr2/Cyba/Igfbp3/Gper1/Bmp4/Flt1/Adipoq/Enpp1/Npr1/Cnn1/Timp3/Tgfb1/Efemp2/S1pr1/Pik3r1/Retn	17
BP	GO:0072073	kidney epithelium development	14/750	145/17143	0.00456451	0.0465032	ENSMUSG00000045394/ENSMUSG00000030849/ENSMUSG00000060969/ENSMUSG00000001504/ENSMUSG00000004655/ENSMUSG00000039994/ENSMUSG00000025927/ENSMUSG00000074934/ENSMUSG00000021835/ENSMUSG00000022878/ENSMUSG00000027889/ENSMUSG00000021614/ENSMUSG00000002603/ENSMUSG00000050295	Epcam/Fgfr2/Irx1/Irx2/Aqp1/Timeless/Tfap2b/Grem1/Bmp4/Adipoq/Ampd2/Vcan/Tgfb1/Foxc1	14
BP	GO:0001894	tissue homeostasis	21/750	257/17143	0.0045685	0.0465032	ENSMUSG00000032554/ENSMUSG00000001348/ENSMUSG00000032089/ENSMUSG00000034917/ENSMUSG00000021803/ENSMUSG00000045322/ENSMUSG00000031101/ENSMUSG00000032312/ENSMUSG00000061048/ENSMUSG00000036158/ENSMUSG00000037370/ENSMUSG00000024621/ENSMUSG00000047250/ENSMUSG00000038642/ENSMUSG00000027254/ENSMUSG00000040136/ENSMUSG00000014599/ENSMUSG00000001750/ENSMUSG00000045092/ENSMUSG00000062329/ENSMUSG00000050295	Trf/Acp5/Il10ra/Tjp3/Cdhr1/Tlr9/Sash3/Csk/Cdh3/Prickle1/Enpp1/Csf1r/Ptgs1/Ctss/Map1a/Abcc8/Csf1/Tcirg1/S1pr1/Cytl1/Foxc1	21
BP	GO:0060249	anatomical structure homeostasis	21/750	257/17143	0.0045685	0.0465032	ENSMUSG00000032554/ENSMUSG00000001348/ENSMUSG00000032089/ENSMUSG00000034917/ENSMUSG00000021803/ENSMUSG00000045322/ENSMUSG00000031101/ENSMUSG00000032312/ENSMUSG00000061048/ENSMUSG00000036158/ENSMUSG00000037370/ENSMUSG00000024621/ENSMUSG00000047250/ENSMUSG00000038642/ENSMUSG00000027254/ENSMUSG00000040136/ENSMUSG00000014599/ENSMUSG00000001750/ENSMUSG00000045092/ENSMUSG00000062329/ENSMUSG00000050295	Trf/Acp5/Il10ra/Tjp3/Cdhr1/Tlr9/Sash3/Csk/Cdh3/Prickle1/Enpp1/Csf1r/Ptgs1/Ctss/Map1a/Abcc8/Csf1/Tcirg1/S1pr1/Cytl1/Foxc1	21
BP	GO:0014013	regulation of gliogenesis	13/750	130/17143	0.0045798	0.0465032	ENSMUSG00000032554/ENSMUSG00000029838/ENSMUSG00000021835/ENSMUSG00000029648/ENSMUSG00000035413/ENSMUSG00000040663/ENSMUSG00000024621/ENSMUSG00000027995/ENSMUSG00000048078/ENSMUSG00000040136/ENSMUSG00000026728/ENSMUSG00000020902/ENSMUSG00000002603	Trf/Ptn/Bmp4/Flt1/Tmem98/Clcf1/Csf1r/Tlr2/Tenm4/Abcc8/Vim/Ntn1/Tgfb1	13
BP	GO:0030879	mammary gland development	13/750	130/17143	0.0045798	0.0465032	ENSMUSG00000024066/ENSMUSG00000005268/ENSMUSG00000030849/ENSMUSG00000001622/ENSMUSG00000032690/ENSMUSG00000021835/ENSMUSG00000074578/ENSMUSG00000034112/ENSMUSG00000020902/ENSMUSG00000014599/ENSMUSG00000027985/ENSMUSG00000025422/ENSMUSG00000002603	Xdh/Prlr/Fgfr2/Csn3/Oas2/Bmp4/Zfas1/Atp2c2/Ntn1/Csf1/Lef1/Agap2/Tgfb1	13
BP	GO:0051897	positive regulation of phosphatidylinositol 3-kinase/protein kinase B signal transduction	16/750	176/17143	0.00458469	0.0465032	ENSMUSG00000059201/ENSMUSG00000022831/ENSMUSG00000026697/ENSMUSG00000002602/ENSMUSG00000055254/ENSMUSG00000053647/ENSMUSG00000094162/ENSMUSG00000026193/ENSMUSG00000029648/ENSMUSG00000041420/ENSMUSG00000034472/ENSMUSG00000060216/ENSMUSG00000024621/ENSMUSG00000006386/ENSMUSG00000025017/ENSMUSG00000002603	Lep/Hcls1/Myoc/Axl/Ntrk2/Gper1/Ccl19-ps3/Fn1/Flt1/Meis3/Rasd2/Arrb2/Csf1r/Tek/Pik3ap1/Tgfb1	16
BP	GO:0002920	regulation of humoral immune response	7/750	48/17143	0.00459653	0.0465268	ENSMUSG00000024164/ENSMUSG00000040447/ENSMUSG00000039457/ENSMUSG00000023224/ENSMUSG00000037649/ENSMUSG00000026616/ENSMUSG00000026656	C3/Spns2/Ppl/Serping1/H2-DMa/Cr2/Fcgr2b	7
BP	GO:0002709	regulation of T cell mediated immunity	11/750	101/17143	0.00462548	0.0466353	ENSMUSG00000067212/ENSMUSG00000061232/ENSMUSG00000073411/ENSMUSG00000020101/ENSMUSG00000056116/ENSMUSG00000031101/ENSMUSG00000035929/ENSMUSG00000060550/ENSMUSG00000022488/ENSMUSG00000079491/ENSMUSG00000115338	H2-T23/H2-K1/H2-D1/Vsir/H2-T22/Sash3/H2-Q4/H2-Q7/Nckap1l/H2-T10/Pnp	11
BP	GO:0031343	positive regulation of cell killing	10/750	87/17143	0.00462633	0.0466353	ENSMUSG00000067212/ENSMUSG00000061232/ENSMUSG00000073411/ENSMUSG00000056116/ENSMUSG00000035929/ENSMUSG00000060550/ENSMUSG00000079491/ENSMUSG00000115338/ENSMUSG00000030325/ENSMUSG00000002111	H2-T23/H2-K1/H2-D1/H2-T22/H2-Q4/H2-Q7/H2-T10/Pnp/Klrb1c/Spi1	10
BP	GO:2001236	regulation of extrinsic apoptotic signaling pathway	15/750	161/17143	0.00474387	0.0477218	ENSMUSG00000033831/ENSMUSG00000050335/ENSMUSG00000033860/ENSMUSG00000053647/ENSMUSG00000024981/ENSMUSG00000004446/ENSMUSG00000021835/ENSMUSG00000027466/ENSMUSG00000034974/ENSMUSG00000007659/ENSMUSG00000020044/ENSMUSG00000054717/ENSMUSG00000001034/ENSMUSG00000025422/ENSMUSG00000030793	Fgb/Lgals3/Fgg/Gper1/Acsl5/Bid/Bmp4/Rbck1/Dapk3/Bcl2l1/Timp3/Hmgb2/Mapk7/Agap2/Pycard	15
BP	GO:1990266	neutrophil migration	12/750	116/17143	0.0048226	0.0483623	ENSMUSG00000019122/ENSMUSG00000050335/ENSMUSG00000019278/ENSMUSG00000094162/ENSMUSG00000058715/ENSMUSG00000059498/ENSMUSG00000027995/ENSMUSG00000022488/ENSMUSG00000054400/ENSMUSG00000024610/ENSMUSG00000022505/ENSMUSG00000016024	Ccl9/Lgals3/Dpep1/Ccl19-ps3/Fcer1g/Fcgr3/Tlr2/Nckap1l/Cklf/Cd74/Emp2/Lbp	12
BP	GO:0003180	aortic valve morphogenesis	5/750	26/17143	0.00483722	0.0483623	ENSMUSG00000033191/ENSMUSG00000056427/ENSMUSG00000029675/ENSMUSG00000021835/ENSMUSG00000002603	Tie1/Slit3/Eln/Bmp4/Tgfb1	5
BP	GO:0015874	norepinephrine transport	5/750	26/17143	0.00483722	0.0483623	ENSMUSG00000049112/ENSMUSG00000036330/ENSMUSG00000055368/ENSMUSG00000047250/ENSMUSG00000010660	Oxtr/Slc18a1/Slc6a2/Ptgs1/Plcd1	5
BP	GO:0002711	positive regulation of T cell mediated immunity	9/750	74/17143	0.00486109	0.0485018	ENSMUSG00000067212/ENSMUSG00000061232/ENSMUSG00000073411/ENSMUSG00000056116/ENSMUSG00000031101/ENSMUSG00000035929/ENSMUSG00000060550/ENSMUSG00000079491/ENSMUSG00000115338	H2-T23/H2-K1/H2-D1/H2-T22/Sash3/H2-Q4/H2-Q7/H2-T10/Pnp	9
BP	GO:0010712	regulation of collagen metabolic process	8/750	61/17143	0.00489796	0.0487702	ENSMUSG00000020101/ENSMUSG00000026193/ENSMUSG00000021835/ENSMUSG00000020810/ENSMUSG00000060216/ENSMUSG00000026728/ENSMUSG00000002603/ENSMUSG00000012705	Vsir/Fn1/Bmp4/Cygb/Arrb2/Vim/Tgfb1/Retn	8
BP	GO:0051952	regulation of amine transport	11/750	102/17143	0.00498555	0.0493672	ENSMUSG00000059201/ENSMUSG00000023064/ENSMUSG00000049112/ENSMUSG00000052889/ENSMUSG00000036330/ENSMUSG00000049303/ENSMUSG00000047250/ENSMUSG00000024743/ENSMUSG00000048120/ENSMUSG00000010660/ENSMUSG00000039783	Lep/Sncg/Oxtr/Prkcb/Slc18a1/Syt12/Ptgs1/Syt7/Entpd1/Plcd1/Kmo	11
BP	GO:0070664	negative regulation of leukocyte proliferation	11/750	102/17143	0.00498555	0.0493672	ENSMUSG00000000706/ENSMUSG00000020101/ENSMUSG00000010142/ENSMUSG00000074934/ENSMUSG00000021835/ENSMUSG00000039981/ENSMUSG00000031264/ENSMUSG00000036594/ENSMUSG00000002603/ENSMUSG00000026656/ENSMUSG00000026430	Btn1a1/Vsir/Tnfrsf13b/Grem1/Bmp4/Zc3h12d/Btk/H2-Aa/Tgfb1/Fcgr2b/Rassf5	11
BP	GO:0010874	regulation of cholesterol efflux	6/750	37/17143	0.00500841	0.0493672	ENSMUSG00000002985/ENSMUSG00000002108/ENSMUSG00000022878/ENSMUSG00000017754/ENSMUSG00000035722/ENSMUSG00000041828	Apoe/Nr1h3/Adipoq/Pltp/Abca7/Abca8a	6
BP	GO:0031424	keratinization	6/750	37/17143	0.00500841	0.0493672	ENSMUSG00000039457/ENSMUSG00000023039/ENSMUSG00000064201/ENSMUSG00000061048/ENSMUSG00000044294/ENSMUSG00000035557	Ppl/Krt7/Krt2/Cdh3/Krt84/Krt17	6
BP	GO:1901616	organic hydroxy compound catabolic process	6/750	37/17143	0.00500841	0.0493672	ENSMUSG00000002985/ENSMUSG00000074207/ENSMUSG00000024055/ENSMUSG00000003484/ENSMUSG00000030630/ENSMUSG00000026170	Apoe/Adh1/Cyp4f13/Cyp4f18/Fah/Cyp27a1	6
BP	GO:0030832	regulation of actin filament length	15/750	162/17143	0.00502328	0.0494141	ENSMUSG00000026879/ENSMUSG00000042099/ENSMUSG00000022831/ENSMUSG00000031827/ENSMUSG00000029675/ENSMUSG00000031015/ENSMUSG00000025372/ENSMUSG00000031834/ENSMUSG00000027995/ENSMUSG00000022488/ENSMUSG00000038775/ENSMUSG00000029465/ENSMUSG00000034616/ENSMUSG00000030793/ENSMUSG00000032186	Gsn/Kank3/Hcls1/Cotl1/Eln/Swap70/Baiap2/Pik3r2/Tlr2/Nckap1l/Vill/Arpc3/Ssh3/Pycard/Tmod2	15
CC	GO:0042611	MHC protein complex	14/745	28/17217	1.63381e-12	4.81557e-10	ENSMUSG00000024334/ENSMUSG00000067212/ENSMUSG00000061232/ENSMUSG00000073411/ENSMUSG00000056116/ENSMUSG00000037649/ENSMUSG00000079547/ENSMUSG00000035929/ENSMUSG00000060550/ENSMUSG00000079491/ENSMUSG00000036594/ENSMUSG00000060586/ENSMUSG00000073421/ENSMUSG00000024610	H2-Oa/H2-T23/H2-K1/H2-D1/H2-T22/H2-DMa/H2-DMb1/H2-Q4/H2-Q7/H2-T10/H2-Aa/H2-Eb1/H2-Ab1/Cd74	14
CC	GO:0031012	extracellular matrix	56/745	462/17217	2.79697e-12	4.81557e-10	ENSMUSG00000002985/ENSMUSG00000032554/ENSMUSG00000064080/ENSMUSG00000033831/ENSMUSG00000025784/ENSMUSG00000041577/ENSMUSG00000001930/ENSMUSG00000030849/ENSMUSG00000028776/ENSMUSG00000058297/ENSMUSG00000050335/ENSMUSG00000033860/ENSMUSG00000026697/ENSMUSG00000023224/ENSMUSG00000029838/ENSMUSG00000039109/ENSMUSG00000001025/ENSMUSG00000009281/ENSMUSG00000021624/ENSMUSG00000029675/ENSMUSG00000020758/…	Apoe/Trf/Fbln2/Fgb/Clec3b/Prelp/Vwf/Fgfr2/Tinagl1/Spock2/Lgals3/Fgg/Myoc/Serping1/Ptn/F13a1/S100a6/Rarres2/Cd180/Eln/Itgb4/Tnxb/S100a10/Adamts10/Fn1/Serpinf1/Igfbp6/Ccn5/Lgals4/Fbln7/Col6a1/Bmp1/Spon1/Adamts14/Col28a1/S100a11/Mgp/Serpinb1a/Mmp25/Timp4/Ctsz/Ntn1/Entpd1/Timp3/Vcan/Otog/Tgfb1/Efemp2/Dmbt1/Dpt/Megf6/Col5a1/Mmrn2/Podnl1/Vasn/Lad1	56
CC	GO:0030312	external encapsulating structure	56/745	463/17217	3.05428e-12	4.81557e-10	ENSMUSG00000002985/ENSMUSG00000032554/ENSMUSG00000064080/ENSMUSG00000033831/ENSMUSG00000025784/ENSMUSG00000041577/ENSMUSG00000001930/ENSMUSG00000030849/ENSMUSG00000028776/ENSMUSG00000058297/ENSMUSG00000050335/ENSMUSG00000033860/ENSMUSG00000026697/ENSMUSG00000023224/ENSMUSG00000029838/ENSMUSG00000039109/ENSMUSG00000001025/ENSMUSG00000009281/ENSMUSG00000021624/ENSMUSG00000029675/ENSMUSG00000020758/…	Apoe/Trf/Fbln2/Fgb/Clec3b/Prelp/Vwf/Fgfr2/Tinagl1/Spock2/Lgals3/Fgg/Myoc/Serping1/Ptn/F13a1/S100a6/Rarres2/Cd180/Eln/Itgb4/Tnxb/S100a10/Adamts10/Fn1/Serpinf1/Igfbp6/Ccn5/Lgals4/Fbln7/Col6a1/Bmp1/Spon1/Adamts14/Col28a1/S100a11/Mgp/Serpinb1a/Mmp25/Timp4/Ctsz/Ntn1/Entpd1/Timp3/Vcan/Otog/Tgfb1/Efemp2/Dmbt1/Dpt/Megf6/Col5a1/Mmrn2/Podnl1/Vasn/Lad1	56
CC	GO:0062023	collagen-containing extracellular matrix	46/745	354/17217	2.47395e-11	2.92545e-09	ENSMUSG00000032554/ENSMUSG00000064080/ENSMUSG00000033831/ENSMUSG00000041577/ENSMUSG00000001930/ENSMUSG00000030849/ENSMUSG00000028776/ENSMUSG00000058297/ENSMUSG00000050335/ENSMUSG00000033860/ENSMUSG00000026697/ENSMUSG00000023224/ENSMUSG00000029838/ENSMUSG00000039109/ENSMUSG00000001025/ENSMUSG00000009281/ENSMUSG00000029675/ENSMUSG00000020758/ENSMUSG00000033327/ENSMUSG00000041959/ENSMUSG00000024299/…	Trf/Fbln2/Fgb/Prelp/Vwf/Fgfr2/Tinagl1/Spock2/Lgals3/Fgg/Myoc/Serping1/Ptn/F13a1/S100a6/Rarres2/Eln/Itgb4/Tnxb/S100a10/Adamts10/Fn1/Serpinf1/Igfbp6/Lgals4/Col6a1/Bmp1/Spon1/Col28a1/S100a11/Mgp/Serpinb1a/Ctsz/Ntn1/Entpd1/Timp3/Vcan/Tgfb1/Efemp2/Dmbt1/Dpt/Megf6/Col5a1/Mmrn2/Podnl1/Lad1	46
CC	GO:0009897	external side of plasma membrane	51/745	438/17217	1.1899e-10	1.12564e-08	ENSMUSG00000002985/ENSMUSG00000079018/ENSMUSG00000033831/ENSMUSG00000067212/ENSMUSG00000001930/ENSMUSG00000005268/ENSMUSG00000050335/ENSMUSG00000061232/ENSMUSG00000000805/ENSMUSG00000020592/ENSMUSG00000000706/ENSMUSG00000033860/ENSMUSG00000075602/ENSMUSG00000073411/ENSMUSG00000068105/ENSMUSG00000020101/ENSMUSG00000010142/ENSMUSG00000025804/ENSMUSG00000056116/ENSMUSG00000047880/ENSMUSG00000020681/…	Apoe/Ly6c1/Fgb/H2-T23/Vwf/Prlr/Lgals3/H2-K1/Car4/Sdc1/Btn1a1/Fgg/Ly6a/H2-D1/Tnfrsf13c/Vsir/Tnfrsf13b/Ccr1/H2-T22/Cxcr5/Ace/Clec10a/Cd248/Abcb1b/H2-Q4/Cd40/Sema7a/Fcer1g/Slc4a3/Fcgr3/Anpep/L1cam/Cr2/Cd79b/H2-Q7/Tlr2/H2-T10/H2-Aa/Ly9/H2-Eb1/Scart2/H2-Ab1/Entpd1/Cd74/Il4ra/Agap2/S1pr1/Klrb1c/Fcgr2b/Cd209d/Cd19	51
CC	GO:0022626	cytosolic ribosome	23/745	129/17217	6.71103e-09	5.29053e-07	ENSMUSG00000090733/ENSMUSG00000037742/ENSMUSG00000060036/ENSMUSG00000046364/ENSMUSG00000047215/ENSMUSG00000038274/ENSMUSG00000040952/ENSMUSG00000060938/ENSMUSG00000008668/ENSMUSG00000063457/ENSMUSG00000057863/ENSMUSG00000073702/ENSMUSG00000017404/ENSMUSG00000052146/ENSMUSG00000003429/ENSMUSG00000003970/ENSMUSG00000041841/ENSMUSG00000091086/ENSMUSG00000058600/ENSMUSG00000061983/ENSMUSG00000058546/…	Rps27/Eef1a1/Rpl3/Rpl27a/Rpl9/Fau/Rps19/Rpl26/Rps18/Rps15/Rpl36/Rpl31/Rpl19/Rps10/Rps11/Rpl8/Rpl37/Rpl6l/Rpl30/Rps12/Rpl23a/Rpl38/Rpl36a	23
CC	GO:0042613	MHC class II protein complex	7/745	11/17217	7.83031e-08	5.29106e-06	ENSMUSG00000024334/ENSMUSG00000037649/ENSMUSG00000079547/ENSMUSG00000036594/ENSMUSG00000060586/ENSMUSG00000073421/ENSMUSG00000024610	H2-Oa/H2-DMa/H2-DMb1/H2-Aa/H2-Eb1/H2-Ab1/Cd74	7
CC	GO:0022625	cytosolic large ribosomal subunit	15/745	67/17217	1.28494e-07	7.59723e-06	ENSMUSG00000060036/ENSMUSG00000046364/ENSMUSG00000047215/ENSMUSG00000060938/ENSMUSG00000057863/ENSMUSG00000073702/ENSMUSG00000017404/ENSMUSG00000003970/ENSMUSG00000041841/ENSMUSG00000091086/ENSMUSG00000058600/ENSMUSG00000061983/ENSMUSG00000058546/ENSMUSG00000057322/ENSMUSG00000079435	Rpl3/Rpl27a/Rpl9/Rpl26/Rpl36/Rpl31/Rpl19/Rpl8/Rpl37/Rpl6l/Rpl30/Rps12/Rpl23a/Rpl38/Rpl36a	15
CC	GO:0045335	phagocytic vesicle	19/745	109/17217	1.98987e-07	1.04579e-05	ENSMUSG00000026879/ENSMUSG00000067212/ENSMUSG00000061232/ENSMUSG00000073411/ENSMUSG00000004626/ENSMUSG00000045322/ENSMUSG00000015340/ENSMUSG00000060550/ENSMUSG00000038642/ENSMUSG00000037321/ENSMUSG00000052160/ENSMUSG00000031129/ENSMUSG00000026728/ENSMUSG00000024743/ENSMUSG00000055805/ENSMUSG00000052688/ENSMUSG00000001750/ENSMUSG00000047517/ENSMUSG00000019832	Gsn/H2-T23/H2-K1/H2-D1/Stxbp2/Tlr9/Cybb/H2-Q7/Ctss/Tap1/Pld4/Slc9a9/Vim/Syt7/Fmnl1/Rab7b/Tcirg1/Dmbt1/Rab32	19
CC	GO:0032398	MHC class Ib protein complex	7/745	16/17217	2.24357e-06	0.000106121	ENSMUSG00000067212/ENSMUSG00000061232/ENSMUSG00000073411/ENSMUSG00000056116/ENSMUSG00000035929/ENSMUSG00000060550/ENSMUSG00000079491	H2-T23/H2-K1/H2-D1/H2-T22/H2-Q4/H2-Q7/H2-T10	7
CC	GO:0030670	phagocytic vesicle membrane	8/745	23/17217	3.25375e-06	0.000139911	ENSMUSG00000067212/ENSMUSG00000061232/ENSMUSG00000073411/ENSMUSG00000060550/ENSMUSG00000037321/ENSMUSG00000031129/ENSMUSG00000001750/ENSMUSG00000047517	H2-T23/H2-K1/H2-D1/H2-Q7/Tap1/Slc9a9/Tcirg1/Dmbt1	8
CC	GO:0042612	MHC class I protein complex	7/745	17/17217	3.67171e-06	0.000144727	ENSMUSG00000067212/ENSMUSG00000061232/ENSMUSG00000073411/ENSMUSG00000056116/ENSMUSG00000035929/ENSMUSG00000060550/ENSMUSG00000079491	H2-T23/H2-K1/H2-D1/H2-T22/H2-Q4/H2-Q7/H2-T10	7
CC	GO:0044391	ribosomal subunit	22/745	198/17217	4.90348e-05	0.00178411	ENSMUSG00000090733/ENSMUSG00000060036/ENSMUSG00000046364/ENSMUSG00000047215/ENSMUSG00000038274/ENSMUSG00000040952/ENSMUSG00000060938/ENSMUSG00000008668/ENSMUSG00000063457/ENSMUSG00000057863/ENSMUSG00000073702/ENSMUSG00000017404/ENSMUSG00000052146/ENSMUSG00000003429/ENSMUSG00000003970/ENSMUSG00000041841/ENSMUSG00000091086/ENSMUSG00000058600/ENSMUSG00000061983/ENSMUSG00000058546/ENSMUSG00000057322/…	Rps27/Rpl3/Rpl27a/Rpl9/Fau/Rps19/Rpl26/Rps18/Rps15/Rpl36/Rpl31/Rpl19/Rps10/Rps11/Rpl8/Rpl37/Rpl6l/Rpl30/Rps12/Rpl23a/Rpl38/Rpl36a	22
CC	GO:0030139	endocytic vesicle	22/745	202/17217	6.63488e-05	0.00224164	ENSMUSG00000026879/ENSMUSG00000032554/ENSMUSG00000067212/ENSMUSG00000061232/ENSMUSG00000073411/ENSMUSG00000004626/ENSMUSG00000045322/ENSMUSG00000015340/ENSMUSG00000060550/ENSMUSG00000060216/ENSMUSG00000038642/ENSMUSG00000037321/ENSMUSG00000052160/ENSMUSG00000031129/ENSMUSG00000026728/ENSMUSG00000024743/ENSMUSG00000024065/ENSMUSG00000055805/ENSMUSG00000052688/ENSMUSG00000001750/ENSMUSG00000047517/…	Gsn/Trf/H2-T23/H2-K1/H2-D1/Stxbp2/Tlr9/Cybb/H2-Q7/Arrb2/Ctss/Tap1/Pld4/Slc9a9/Vim/Syt7/Ehd3/Fmnl1/Rab7b/Tcirg1/Dmbt1/Rab32	22
CC	GO:0042788	polysomal ribosome	8/745	35/17217	9.84888e-05	0.00310568	ENSMUSG00000057863/ENSMUSG00000073702/ENSMUSG00000017404/ENSMUSG00000003970/ENSMUSG00000091086/ENSMUSG00000058600/ENSMUSG00000057322/ENSMUSG00000079435	Rpl36/Rpl31/Rpl19/Rpl8/Rpl6l/Rpl30/Rpl38/Rpl36a	8
CC	GO:0005902	microvillus	13/745	89/17217	0.000113183	0.00334597	ENSMUSG00000006269/ENSMUSG00000019326/ENSMUSG00000069516/ENSMUSG00000049112/ENSMUSG00000035451/ENSMUSG00000069515/ENSMUSG00000024388/ENSMUSG00000052397/ENSMUSG00000044217/ENSMUSG00000006782/ENSMUSG00000006386/ENSMUSG00000020733/ENSMUSG00000002603	Atp6v1b1/Aoc3/Lyz2/Oxtr/Foxa1/Lyz1/Myo7b/Ezr/Aqp5/Cnp/Tek/Slc9a3r1/Tgfb1	13
CC	GO:0015934	large ribosomal subunit	15/745	123/17217	0.000275487	0.00766503	ENSMUSG00000060036/ENSMUSG00000046364/ENSMUSG00000047215/ENSMUSG00000060938/ENSMUSG00000057863/ENSMUSG00000073702/ENSMUSG00000017404/ENSMUSG00000003970/ENSMUSG00000041841/ENSMUSG00000091086/ENSMUSG00000058600/ENSMUSG00000061983/ENSMUSG00000058546/ENSMUSG00000057322/ENSMUSG00000079435	Rpl3/Rpl27a/Rpl9/Rpl26/Rpl36/Rpl31/Rpl19/Rpl8/Rpl37/Rpl6l/Rpl30/Rps12/Rpl23a/Rpl38/Rpl36a	15
CC	GO:0042824	MHC class I peptide loading complex	5/745	15/17217	0.000312793	0.00779892	ENSMUSG00000061232/ENSMUSG00000073411/ENSMUSG00000035929/ENSMUSG00000060550/ENSMUSG00000037321	H2-K1/H2-D1/H2-Q4/H2-Q7/Tap1	5
CC	GO:0015629	actin cytoskeleton	38/745	485/17217	0.000313276	0.00779892	ENSMUSG00000026879/ENSMUSG00000037742/ENSMUSG00000020911/ENSMUSG00000018830/ENSMUSG00000021750/ENSMUSG00000022831/ENSMUSG00000031827/ENSMUSG00000002602/ENSMUSG00000032735/ENSMUSG00000006519/ENSMUSG00000052889/ENSMUSG00000067818/ENSMUSG00000031015/ENSMUSG00000023348/ENSMUSG00000074899/ENSMUSG00000029622/ENSMUSG00000029648/ENSMUSG00000025372/ENSMUSG00000027656/ENSMUSG00000024388/ENSMUSG00000022439/…	Gsn/Eef1a1/Krt19/Myh11/Fam107a/Hcls1/Cotl1/Axl/Ablim3/Cyba/Prkcb/Myl9/Swap70/Trip6/Sptbn5/Arpc1b/Flt1/Baiap2/Ccn5/Myo7b/Parvg/Dapk3/Ezr/Apc2/Septin9/Tek/Vill/Ntn1/Cnn1/Stk17b/Arpc3/Parva/Pdlim2/Cgn/Epb41l2/Tmod2/Myo5c/Lad1	38
CC	GO:0030666	endocytic vesicle membrane	8/745	43/17217	0.000446969	0.0105708	ENSMUSG00000067212/ENSMUSG00000061232/ENSMUSG00000073411/ENSMUSG00000060550/ENSMUSG00000037321/ENSMUSG00000031129/ENSMUSG00000001750/ENSMUSG00000047517	H2-T23/H2-K1/H2-D1/H2-Q7/Tap1/Slc9a9/Tcirg1/Dmbt1	8
CC	GO:0005840	ribosome	23/745	247/17217	0.000471374	0.0106171	ENSMUSG00000090733/ENSMUSG00000037742/ENSMUSG00000060036/ENSMUSG00000046364/ENSMUSG00000047215/ENSMUSG00000038274/ENSMUSG00000040952/ENSMUSG00000060938/ENSMUSG00000008668/ENSMUSG00000063457/ENSMUSG00000057863/ENSMUSG00000073702/ENSMUSG00000017404/ENSMUSG00000052146/ENSMUSG00000003429/ENSMUSG00000003970/ENSMUSG00000041841/ENSMUSG00000091086/ENSMUSG00000058600/ENSMUSG00000061983/ENSMUSG00000058546/…	Rps27/Eef1a1/Rpl3/Rpl27a/Rpl9/Fau/Rps19/Rpl26/Rps18/Rps15/Rpl36/Rpl31/Rpl19/Rps10/Rps11/Rpl8/Rpl37/Rpl6l/Rpl30/Rps12/Rpl23a/Rpl38/Rpl36a	23
CC	GO:0022627	cytosolic small ribosomal subunit	8/745	44/17217	0.000525865	0.0113061	ENSMUSG00000090733/ENSMUSG00000038274/ENSMUSG00000040952/ENSMUSG00000008668/ENSMUSG00000063457/ENSMUSG00000052146/ENSMUSG00000003429/ENSMUSG00000061983	Rps27/Fau/Rps19/Rps18/Rps15/Rps10/Rps11/Rps12	8
CC	GO:0016327	apicolateral plasma membrane	6/745	26/17217	0.000704249	0.014483	ENSMUSG00000020911/ENSMUSG00000049382/ENSMUSG00000047501/ENSMUSG00000035863/ENSMUSG00000050520/ENSMUSG00000070473	Krt19/Krt8/Cldn4/Palm/Cldn8/Cldn3	6
CC	GO:0005604	basement membrane	13/745	109/17217	0.000853041	0.0163598	ENSMUSG00000032554/ENSMUSG00000029838/ENSMUSG00000020758/ENSMUSG00000026193/ENSMUSG00000000753/ENSMUSG00000068794/ENSMUSG00000020902/ENSMUSG00000048120/ENSMUSG00000020044/ENSMUSG00000024909/ENSMUSG00000026837/ENSMUSG00000041445/ENSMUSG00000041782	Trf/Ptn/Itgb4/Fn1/Serpinf1/Col28a1/Ntn1/Entpd1/Timp3/Efemp2/Col5a1/Mmrn2/Lad1	13
CC	GO:0043020	NADPH oxidase complex	4/745	11/17217	0.000899268	0.0163598	ENSMUSG00000006519/ENSMUSG00000015340/ENSMUSG00000015950/ENSMUSG00000026480	Cyba/Cybb/Ncf1/Ncf2	4
CC	GO:0098553	lumenal side of endoplasmic reticulum membrane	4/745	11/17217	0.000899268	0.0163598	ENSMUSG00000067212/ENSMUSG00000061232/ENSMUSG00000073411/ENSMUSG00000060550	H2-T23/H2-K1/H2-D1/H2-Q7	4
CC	GO:0016324	apical plasma membrane	28/745	357/17217	0.00182308	0.0316492	ENSMUSG00000032554/ENSMUSG00000045394/ENSMUSG00000022435/ENSMUSG00000000805/ENSMUSG00000032089/ENSMUSG00000006269/ENSMUSG00000034917/ENSMUSG00000004626/ENSMUSG00000064267/ENSMUSG00000049112/ENSMUSG00000042644/ENSMUSG00000006519/ENSMUSG00000004655/ENSMUSG00000047501/ENSMUSG00000003484/ENSMUSG00000002504/ENSMUSG00000045322/ENSMUSG00000026193/ENSMUSG00000028970/ENSMUSG00000025161/ENSMUSG00000030737/…	Trf/Epcam/Upk3a/Car4/Il10ra/Atp6v1b1/Tjp3/Stxbp2/Hvcn1/Oxtr/Itpr3/Cyba/Aqp1/Cldn4/Cyp4f18/Slc9a3r2/Tlr9/Fn1/Abcb1b/Slc16a3/Slco2b1/Ezr/Aqp5/Tek/Abca7/Slc9a3r1/Tcirg1/Emp2	28
CC	GO:0045095	keratin filament	6/745	31/17217	0.00187352	0.0316492	ENSMUSG00000049382/ENSMUSG00000023039/ENSMUSG00000064201/ENSMUSG00000053647/ENSMUSG00000044294/ENSMUSG00000035557	Krt8/Krt7/Krt2/Gper1/Krt84/Krt17	6
CC	GO:0045177	apical part of cell	33/745	451/17217	0.00234663	0.0382744	ENSMUSG00000032554/ENSMUSG00000045394/ENSMUSG00000022435/ENSMUSG00000056492/ENSMUSG00000000805/ENSMUSG00000032089/ENSMUSG00000006269/ENSMUSG00000034917/ENSMUSG00000004626/ENSMUSG00000064267/ENSMUSG00000049112/ENSMUSG00000042644/ENSMUSG00000019278/ENSMUSG00000006519/ENSMUSG00000004655/ENSMUSG00000047501/ENSMUSG00000003484/ENSMUSG00000002504/ENSMUSG00000045322/ENSMUSG00000026193/ENSMUSG00000028970/…	Trf/Epcam/Upk3a/Adgrf5/Car4/Il10ra/Atp6v1b1/Tjp3/Stxbp2/Hvcn1/Oxtr/Itpr3/Dpep1/Cyba/Aqp1/Cldn4/Cyp4f18/Slc9a3r2/Tlr9/Fn1/Abcb1b/Slc16a3/Sptbn5/Slco2b1/Myo7b/Ezr/Aqp5/Tek/Abca7/Slc9a3r1/Tcirg1/Emp2/Arhgef18	33
MF	GO:0042605	peptide antigen binding	14/737	34/16949	4.7404e-11	4.03882e-08	ENSMUSG00000024334/ENSMUSG00000067212/ENSMUSG00000061232/ENSMUSG00000073411/ENSMUSG00000056116/ENSMUSG00000037649/ENSMUSG00000079547/ENSMUSG00000035929/ENSMUSG00000060550/ENSMUSG00000037321/ENSMUSG00000079491/ENSMUSG00000036594/ENSMUSG00000060586/ENSMUSG00000073421	H2-Oa/H2-T23/H2-K1/H2-D1/H2-T22/H2-DMa/H2-DMb1/H2-Q4/H2-Q7/Tap1/H2-T10/H2-Aa/H2-Eb1/H2-Ab1	14
MF	GO:0003823	antigen binding	17/737	73/16949	1.06438e-08	4.53426e-06	ENSMUSG00000024334/ENSMUSG00000067212/ENSMUSG00000061232/ENSMUSG00000073411/ENSMUSG00000056116/ENSMUSG00000037649/ENSMUSG00000079547/ENSMUSG00000035929/ENSMUSG00000017652/ENSMUSG00000095079/ENSMUSG00000060550/ENSMUSG00000037321/ENSMUSG00000079491/ENSMUSG00000036594/ENSMUSG00000060586/ENSMUSG00000073421/ENSMUSG00000002603	H2-Oa/H2-T23/H2-K1/H2-D1/H2-T22/H2-DMa/H2-DMb1/H2-Q4/Cd40/Igha/H2-Q7/Tap1/H2-T10/H2-Aa/H2-Eb1/H2-Ab1/Tgfb1	17
MF	GO:0005201	extracellular matrix structural constituent	22/737	139/16949	1.42483e-07	3.98236e-05	ENSMUSG00000064080/ENSMUSG00000033831/ENSMUSG00000041577/ENSMUSG00000001930/ENSMUSG00000028776/ENSMUSG00000058297/ENSMUSG00000033860/ENSMUSG00000029675/ENSMUSG00000033327/ENSMUSG00000026193/ENSMUSG00000023046/ENSMUSG00000022878/ENSMUSG00000001119/ENSMUSG00000038156/ENSMUSG00000068794/ENSMUSG00000020902/ENSMUSG00000021614/ENSMUSG00000024909/ENSMUSG00000047517/ENSMUSG00000026574/ENSMUSG00000026837/…	Fbln2/Fgb/Prelp/Vwf/Tinagl1/Spock2/Fgg/Eln/Tnxb/Fn1/Igfbp6/Adipoq/Col6a1/Spon1/Col28a1/Ntn1/Vcan/Efemp2/Dmbt1/Dpt/Col5a1/Mmrn2	22
MF	GO:0023026	MHC class II protein complex binding	7/737	12/16949	1.86965e-07	3.98236e-05	ENSMUSG00000024334/ENSMUSG00000037649/ENSMUSG00000079547/ENSMUSG00000036594/ENSMUSG00000060586/ENSMUSG00000073421/ENSMUSG00000024610	H2-Oa/H2-DMa/H2-DMb1/H2-Aa/H2-Eb1/H2-Ab1/Cd74	7
MF	GO:0061134	peptidase regulator activity	25/737	181/16949	3.0896e-07	5.26468e-05	ENSMUSG00000032496/ENSMUSG00000024164/ENSMUSG00000017723/ENSMUSG00000074227/ENSMUSG00000020101/ENSMUSG00000023224/ENSMUSG00000020788/ENSMUSG00000000983/ENSMUSG00000026193/ENSMUSG00000024011/ENSMUSG00000000753/ENSMUSG00000029718/ENSMUSG00000068794/ENSMUSG00000038642/ENSMUSG00000017002/ENSMUSG00000072849/ENSMUSG00000044734/ENSMUSG00000023903/ENSMUSG00000030317/ENSMUSG00000021091/ENSMUSG00000020044/…	Ltf/C3/Wfdc2/Spint2/Vsir/Serping1/Atp2a3/Wfdc18/Fn1/Pi16/Serpinf1/Pcolce/Col28a1/Ctss/Slpi/Serpina1e/Serpinb1a/Mmp25/Timp4/Serpina3n/Timp3/Ctsh/Tgfb1/Pycard/Serpina3g	25
MF	GO:0005539	glycosaminoglycan binding	26/737	204/16949	8.79826e-07	0.000124935	ENSMUSG00000002985/ENSMUSG00000032496/ENSMUSG00000025784/ENSMUSG00000041577/ENSMUSG00000030849/ENSMUSG00000058297/ENSMUSG00000029838/ENSMUSG00000033825/ENSMUSG00000005320/ENSMUSG00000056427/ENSMUSG00000033327/ENSMUSG00000042286/ENSMUSG00000026193/ENSMUSG00000021835/ENSMUSG00000029718/ENSMUSG00000027656/ENSMUSG00000027386/ENSMUSG00000016918/ENSMUSG00000027995/ENSMUSG00000068794/ENSMUSG00000030787/…	Apoe/Ltf/Clec3b/Prelp/Fgfr2/Spock2/Ptn/Tpsb2/Fgfr4/Slit3/Tnxb/Stab1/Fn1/Bmp4/Pcolce/Ccn5/Fbln7/Sulf1/Tlr2/Col28a1/Lyve1/Sulf2/Vcan/Efemp2/Dmbt1/Col5a1	26
MF	GO:0003735	structural constituent of ribosome	22/737	166/16949	3.15484e-06	0.000383989	ENSMUSG00000090733/ENSMUSG00000060036/ENSMUSG00000046364/ENSMUSG00000047215/ENSMUSG00000038274/ENSMUSG00000040952/ENSMUSG00000060938/ENSMUSG00000008668/ENSMUSG00000063457/ENSMUSG00000057863/ENSMUSG00000073702/ENSMUSG00000017404/ENSMUSG00000052146/ENSMUSG00000003429/ENSMUSG00000003970/ENSMUSG00000041841/ENSMUSG00000091086/ENSMUSG00000058600/ENSMUSG00000061983/ENSMUSG00000058546/ENSMUSG00000057322/…	Rps27/Rpl3/Rpl27a/Rpl9/Fau/Rps19/Rpl26/Rps18/Rps15/Rpl36/Rpl31/Rpl19/Rps10/Rps11/Rpl8/Rpl37/Rpl6l/Rpl30/Rps12/Rpl23a/Rpl38/Rpl36a	22
MF	GO:0030881	beta-2-microglobulin binding	7/737	18/16949	5.97167e-06	0.000635982	ENSMUSG00000067212/ENSMUSG00000061232/ENSMUSG00000073411/ENSMUSG00000056116/ENSMUSG00000035929/ENSMUSG00000060550/ENSMUSG00000079491	H2-T23/H2-K1/H2-D1/H2-T22/H2-Q4/H2-Q7/H2-T10	7
MF	GO:0042608	T cell receptor binding	8/737	25/16949	6.88561e-06	0.000651838	ENSMUSG00000067212/ENSMUSG00000061232/ENSMUSG00000073411/ENSMUSG00000056116/ENSMUSG00000035929/ENSMUSG00000060550/ENSMUSG00000079491/ENSMUSG00000060586	H2-T23/H2-K1/H2-D1/H2-T22/H2-Q4/H2-Q7/H2-T10/H2-Eb1	8
MF	GO:0042277	peptide binding	29/737	273/16949	8.67662e-06	0.000739248	ENSMUSG00000002985/ENSMUSG00000024334/ENSMUSG00000067212/ENSMUSG00000005268/ENSMUSG00000006360/ENSMUSG00000061232/ENSMUSG00000073411/ENSMUSG00000049112/ENSMUSG00000056116/ENSMUSG00000037649/ENSMUSG00000001240/ENSMUSG00000042190/ENSMUSG00000079547/ENSMUSG00000035929/ENSMUSG00000039062/ENSMUSG00000060550/ENSMUSG00000027995/ENSMUSG00000037321/ENSMUSG00000079491/ENSMUSG00000027931/ENSMUSG00000022225/…	Apoe/H2-Oa/H2-T23/Prlr/Crip1/H2-K1/H2-D1/Oxtr/H2-T22/H2-DMa/Ramp2/Cmklr1/H2-DMb1/H2-Q4/Anpep/H2-Q7/Tlr2/Tap1/H2-T10/Npr1/Cma1/Ppih/H2-Aa/H2-Eb1/H2-Ab1/Cd74/Lbp/Fcgr2b/Pik3r1	29
MF	GO:0019838	growth factor binding	19/737	141/16949	1.1479e-05	0.000889103	ENSMUSG00000017493/ENSMUSG00000030849/ENSMUSG00000032089/ENSMUSG00000040952/ENSMUSG00000029838/ENSMUSG00000055254/ENSMUSG00000005320/ENSMUSG00000020427/ENSMUSG00000020758/ENSMUSG00000029648/ENSMUSG00000041841/ENSMUSG00000023046/ENSMUSG00000001119/ENSMUSG00000024621/ENSMUSG00000006930/ENSMUSG00000006386/ENSMUSG00000000530/ENSMUSG00000026837/ENSMUSG00000039646	Igfbp4/Fgfr2/Il10ra/Rps19/Ptn/Ntrk2/Fgfr4/Igfbp3/Itgb4/Flt1/Rpl37/Igfbp6/Col6a1/Csf1r/Hap1/Tek/Acvrl1/Col5a1/Vasn	19
MF	GO:0046977	TAP binding	6/737	14/16949	1.47385e-05	0.000992861	ENSMUSG00000061232/ENSMUSG00000073411/ENSMUSG00000056116/ENSMUSG00000035929/ENSMUSG00000060550/ENSMUSG00000037321	H2-K1/H2-D1/H2-T22/H2-Q4/H2-Q7/Tap1	6
MF	GO:0033218	amide binding	34/737	356/16949	1.51493e-05	0.000992861	ENSMUSG00000002985/ENSMUSG00000024334/ENSMUSG00000067212/ENSMUSG00000005268/ENSMUSG00000006360/ENSMUSG00000061232/ENSMUSG00000073411/ENSMUSG00000009614/ENSMUSG00000049112/ENSMUSG00000056116/ENSMUSG00000037649/ENSMUSG00000024892/ENSMUSG00000026473/ENSMUSG00000001240/ENSMUSG00000042190/ENSMUSG00000079547/ENSMUSG00000035929/ENSMUSG00000017754/ENSMUSG00000041653/ENSMUSG00000039062/ENSMUSG00000060550/…	Apoe/H2-Oa/H2-T23/Prlr/Crip1/H2-K1/H2-D1/Sardh/Oxtr/H2-T22/H2-DMa/Pcx/Glul/Ramp2/Cmklr1/H2-DMb1/H2-Q4/Pltp/Pnpla3/Anpep/H2-Q7/Tlr2/Tap1/H2-T10/Npr1/Cma1/Ppih/H2-Aa/H2-Eb1/H2-Ab1/Cd74/Lbp/Fcgr2b/Pik3r1	34
MF	GO:0023023	MHC protein complex binding	7/737	21/16949	1.94598e-05	0.00118427	ENSMUSG00000024334/ENSMUSG00000037649/ENSMUSG00000079547/ENSMUSG00000036594/ENSMUSG00000060586/ENSMUSG00000073421/ENSMUSG00000024610	H2-Oa/H2-DMa/H2-DMb1/H2-Aa/H2-Eb1/H2-Ab1/Cd74	7
MF	GO:1901681	sulfur compound binding	26/737	243/16949	2.20839e-05	0.00125437	ENSMUSG00000002985/ENSMUSG00000032554/ENSMUSG00000032496/ENSMUSG00000025784/ENSMUSG00000041577/ENSMUSG00000030849/ENSMUSG00000001348/ENSMUSG00000029838/ENSMUSG00000033825/ENSMUSG00000030711/ENSMUSG00000005320/ENSMUSG00000024892/ENSMUSG00000056427/ENSMUSG00000033327/ENSMUSG00000074934/ENSMUSG00000026193/ENSMUSG00000021835/ENSMUSG00000029718/ENSMUSG00000027656/ENSMUSG00000027386/ENSMUSG00000041653/…	Apoe/Trf/Ltf/Clec3b/Prelp/Fgfr2/Acp5/Ptn/Tpsb2/Sult1a1/Fgfr4/Pcx/Slit3/Tnxb/Grem1/Fn1/Bmp4/Pcolce/Ccn5/Fbln7/Pnpla3/Mocs1/Col28a1/Efemp2/Dmbt1/Col5a1	26
MF	GO:0042287	MHC protein binding	9/737	42/16949	6.48567e-05	0.00325272	ENSMUSG00000067212/ENSMUSG00000061232/ENSMUSG00000073411/ENSMUSG00000056116/ENSMUSG00000035929/ENSMUSG00000060550/ENSMUSG00000037321/ENSMUSG00000079491/ENSMUSG00000024610	H2-T23/H2-K1/H2-D1/H2-T22/H2-Q4/H2-Q7/Tap1/H2-T10/Cd74	9
MF	GO:0042288	MHC class I protein binding	8/737	33/16949	6.49016e-05	0.00325272	ENSMUSG00000067212/ENSMUSG00000061232/ENSMUSG00000073411/ENSMUSG00000056116/ENSMUSG00000035929/ENSMUSG00000060550/ENSMUSG00000037321/ENSMUSG00000079491	H2-T23/H2-K1/H2-D1/H2-T22/H2-Q4/H2-Q7/Tap1/H2-T10	8
MF	GO:0008201	heparin binding	18/737	148/16949	7.72651e-05	0.00365722	ENSMUSG00000002985/ENSMUSG00000032496/ENSMUSG00000025784/ENSMUSG00000041577/ENSMUSG00000030849/ENSMUSG00000029838/ENSMUSG00000033825/ENSMUSG00000005320/ENSMUSG00000056427/ENSMUSG00000033327/ENSMUSG00000026193/ENSMUSG00000021835/ENSMUSG00000029718/ENSMUSG00000027656/ENSMUSG00000027386/ENSMUSG00000068794/ENSMUSG00000024909/ENSMUSG00000026837	Apoe/Ltf/Clec3b/Prelp/Fgfr2/Ptn/Tpsb2/Fgfr4/Slit3/Tnxb/Fn1/Bmp4/Pcolce/Ccn5/Fbln7/Col28a1/Efemp2/Col5a1	18
MF	GO:0046703	natural killer cell lectin-like receptor binding	7/737	27/16949	0.000118287	0.00530423	ENSMUSG00000067212/ENSMUSG00000061232/ENSMUSG00000073411/ENSMUSG00000056116/ENSMUSG00000035929/ENSMUSG00000060550/ENSMUSG00000079491	H2-T23/H2-K1/H2-D1/H2-T22/H2-Q4/H2-Q7/H2-T10	7
MF	GO:0016709	oxidoreductase activity, acting on paired donors, with incorporation or reduction of molecular oxygen, NAD(P)H as one donor, and incorporation of one atom of oxygen	8/737	36/16949	0.000126024	0.00536862	ENSMUSG00000025479/ENSMUSG00000061740/ENSMUSG00000003484/ENSMUSG00000040170/ENSMUSG00000040181/ENSMUSG00000026692/ENSMUSG00000026170/ENSMUSG00000039783	Cyp2e1/Cyp2d22/Cyp4f18/Fmo2/Fmo1/Fmo4/Cyp27a1/Kmo	8
MF	GO:0046978	TAP1 binding	5/737	13/16949	0.000147445	0.00571013	ENSMUSG00000061232/ENSMUSG00000073411/ENSMUSG00000056116/ENSMUSG00000060550/ENSMUSG00000037321	H2-K1/H2-D1/H2-T22/H2-Q7/Tap1	5
MF	GO:0046979	TAP2 binding	5/737	13/16949	0.000147445	0.00571013	ENSMUSG00000061232/ENSMUSG00000073411/ENSMUSG00000056116/ENSMUSG00000060550/ENSMUSG00000037321	H2-K1/H2-D1/H2-T22/H2-Q7/Tap1	5
MF	GO:0030414	peptidase inhibitor activity	16/737	132/16949	0.000197768	0.007326	ENSMUSG00000032496/ENSMUSG00000024164/ENSMUSG00000017723/ENSMUSG00000074227/ENSMUSG00000023224/ENSMUSG00000000983/ENSMUSG00000024011/ENSMUSG00000000753/ENSMUSG00000068794/ENSMUSG00000017002/ENSMUSG00000072849/ENSMUSG00000044734/ENSMUSG00000030317/ENSMUSG00000021091/ENSMUSG00000020044/ENSMUSG00000041481	Ltf/C3/Wfdc2/Spint2/Serping1/Wfdc18/Pi16/Serpinf1/Col28a1/Slpi/Serpina1e/Serpinb1a/Timp4/Serpina3n/Timp3/Serpina3g	16
MF	GO:0042610	CD8 receptor binding	5/737	14/16949	0.00022117	0.00745997	ENSMUSG00000061232/ENSMUSG00000073411/ENSMUSG00000056116/ENSMUSG00000035929/ENSMUSG00000060550	H2-K1/H2-D1/H2-T22/H2-Q4/H2-Q7	5
MF	GO:0050664	oxidoreductase activity, acting on NAD(P)H, oxygen as acceptor	5/737	14/16949	0.00022117	0.00745997	ENSMUSG00000006519/ENSMUSG00000015340/ENSMUSG00000015950/ENSMUSG00000026480/ENSMUSG00000039783	Cyba/Cybb/Ncf1/Ncf2/Kmo	5
MF	GO:0016504	peptidase activator activity	9/737	49/16949	0.000227652	0.00745997	ENSMUSG00000020101/ENSMUSG00000020788/ENSMUSG00000026193/ENSMUSG00000029718/ENSMUSG00000038642/ENSMUSG00000023903/ENSMUSG00000032359/ENSMUSG00000002603/ENSMUSG00000030793	Vsir/Atp2a3/Fn1/Pcolce/Ctss/Mmp25/Ctsh/Tgfb1/Pycard	9
MF	GO:0140375	immune receptor activity	15/737	122/16949	0.000265	0.00836224	ENSMUSG00000005268/ENSMUSG00000032089/ENSMUSG00000025804/ENSMUSG00000047880/ENSMUSG00000042190/ENSMUSG00000058715/ENSMUSG00000059498/ENSMUSG00000026616/ENSMUSG00000060586/ENSMUSG00000032359/ENSMUSG00000024610/ENSMUSG00000030748/ENSMUSG00000002897/ENSMUSG00000026656/ENSMUSG00000015966	Prlr/Il10ra/Ccr1/Cxcr5/Cmklr1/Fcer1g/Fcgr3/Cr2/H2-Eb1/Ctsh/Cd74/Il4ra/Il17ra/Fcgr2b/Il17rb	15
MF	GO:0004497	monooxygenase activity	12/737	86/16949	0.000332761	0.0101254	ENSMUSG00000025479/ENSMUSG00000024055/ENSMUSG00000061740/ENSMUSG00000003484/ENSMUSG00000040170/ENSMUSG00000040181/ENSMUSG00000026692/ENSMUSG00000026170/ENSMUSG00000052974/ENSMUSG00000016552/ENSMUSG00000016756/ENSMUSG00000039783	Cyp2e1/Cyp4f13/Cyp2d22/Cyp4f18/Fmo2/Fmo1/Fmo4/Cyp27a1/Cyp2f2/Foxred2/Cmah/Kmo	12
MF	GO:0004866	endopeptidase inhibitor activity	15/737	126/16949	0.000377281	0.0110843	ENSMUSG00000032496/ENSMUSG00000024164/ENSMUSG00000017723/ENSMUSG00000074227/ENSMUSG00000023224/ENSMUSG00000000983/ENSMUSG00000000753/ENSMUSG00000068794/ENSMUSG00000017002/ENSMUSG00000072849/ENSMUSG00000044734/ENSMUSG00000030317/ENSMUSG00000021091/ENSMUSG00000020044/ENSMUSG00000041481	Ltf/C3/Wfdc2/Spint2/Serping1/Wfdc18/Serpinf1/Col28a1/Slpi/Serpina1e/Serpinb1a/Timp4/Serpina3n/Timp3/Serpina3g	15
MF	GO:0061135	endopeptidase regulator activity	16/737	144/16949	0.000533177	0.0151422	ENSMUSG00000032496/ENSMUSG00000024164/ENSMUSG00000017723/ENSMUSG00000074227/ENSMUSG00000020101/ENSMUSG00000023224/ENSMUSG00000000983/ENSMUSG00000000753/ENSMUSG00000068794/ENSMUSG00000017002/ENSMUSG00000072849/ENSMUSG00000044734/ENSMUSG00000030317/ENSMUSG00000021091/ENSMUSG00000020044/ENSMUSG00000041481	Ltf/C3/Wfdc2/Spint2/Vsir/Serping1/Wfdc18/Serpinf1/Col28a1/Slpi/Serpina1e/Serpinb1a/Timp4/Serpina3n/Timp3/Serpina3g	16
MF	GO:0004714	transmembrane receptor protein tyrosine kinase activity	9/737	55/16949	0.000558427	0.0153477	ENSMUSG00000030849/ENSMUSG00000033191/ENSMUSG00000002602/ENSMUSG00000055254/ENSMUSG00000005320/ENSMUSG00000029648/ENSMUSG00000024621/ENSMUSG00000006386/ENSMUSG00000029869	Fgfr2/Tie1/Axl/Ntrk2/Fgfr4/Flt1/Csf1r/Tek/Ephb6	9
MF	GO:0062061	TAP complex binding	4/737	10/16949	0.000603523	0.0160688	ENSMUSG00000061232/ENSMUSG00000073411/ENSMUSG00000035929/ENSMUSG00000060550	H2-K1/H2-D1/H2-Q4/H2-Q7	4
MF	GO:0050840	extracellular matrix binding	9/737	56/16949	0.000640117	0.0165267	ENSMUSG00000064080/ENSMUSG00000028776/ENSMUSG00000058297/ENSMUSG00000050335/ENSMUSG00000029675/ENSMUSG00000056481/ENSMUSG00000002980/ENSMUSG00000038642/ENSMUSG00000057454	Fbln2/Tinagl1/Spock2/Lgals3/Eln/Cd248/Bcam/Ctss/Lypd3	9
MF	GO:0005319	lipid transporter activity	16/737	151/16949	0.000897011	0.0220689	ENSMUSG00000002985/ENSMUSG00000027074/ENSMUSG00000030278/ENSMUSG00000040447/ENSMUSG00000028773/ENSMUSG00000021486/ENSMUSG00000028970/ENSMUSG00000017754/ENSMUSG00000030737/ENSMUSG00000020435/ENSMUSG00000032548/ENSMUSG00000000594/ENSMUSG00000035722/ENSMUSG00000046027/ENSMUSG00000041828/ENSMUSG00000038963	Apoe/Slc43a3/Cidec/Spns2/Fabp3/Prelid1/Abcb1b/Pltp/Slco2b1/Osbp2/Slco2a1/Gm2a/Abca7/Stard5/Abca8a/Slco4a1	16
MF	GO:0004867	serine-type endopeptidase inhibitor activity	11/737	83/16949	0.000906587	0.0220689	ENSMUSG00000017723/ENSMUSG00000074227/ENSMUSG00000023224/ENSMUSG00000000983/ENSMUSG00000000753/ENSMUSG00000068794/ENSMUSG00000017002/ENSMUSG00000072849/ENSMUSG00000044734/ENSMUSG00000021091/ENSMUSG00000041481	Wfdc2/Spint2/Serping1/Wfdc18/Serpinf1/Col28a1/Slpi/Serpina1e/Serpinb1a/Serpina3n/Serpina3g	11
MF	GO:0019199	transmembrane receptor protein kinase activity	10/737	72/16949	0.00106272	0.0251511	ENSMUSG00000030849/ENSMUSG00000033191/ENSMUSG00000002602/ENSMUSG00000055254/ENSMUSG00000005320/ENSMUSG00000029648/ENSMUSG00000024621/ENSMUSG00000006386/ENSMUSG00000000530/ENSMUSG00000029869	Fgfr2/Tie1/Axl/Ntrk2/Fgfr4/Flt1/Csf1r/Tek/Acvrl1/Ephb6	10
MF	GO:0043394	proteoglycan binding	7/737	39/16949	0.00130157	0.0282597	ENSMUSG00000002985/ENSMUSG00000029838/ENSMUSG00000074934/ENSMUSG00000026193/ENSMUSG00000027386/ENSMUSG00000038642/ENSMUSG00000026837	Apoe/Ptn/Grem1/Fn1/Fbln7/Ctss/Col5a1	7
MF	GO:0019843	rRNA binding	10/737	74/16949	0.00131725	0.0282597	ENSMUSG00000060036/ENSMUSG00000003123/ENSMUSG00000047215/ENSMUSG00000004100/ENSMUSG00000008668/ENSMUSG00000017404/ENSMUSG00000003429/ENSMUSG00000003970/ENSMUSG00000041841/ENSMUSG00000058546	Rpl3/Lipe/Rpl9/Ppan/Rps18/Rpl19/Rps11/Rpl8/Rpl37/Rpl23a	10
MF	GO:0031994	insulin-like growth factor I binding	4/737	12/16949	0.00132675	0.0282597	ENSMUSG00000017493/ENSMUSG00000020427/ENSMUSG00000020758/ENSMUSG00000023046	Igfbp4/Igfbp3/Itgb4/Igfbp6	4
MF	GO:0032036	myosin heavy chain binding	4/737	12/16949	0.00132675	0.0282597	ENSMUSG00000002602/ENSMUSG00000067818/ENSMUSG00000074899/ENSMUSG00000022090	Axl/Myl9/Sptbn5/Pdlim2	4
MF	GO:0016705	oxidoreductase activity, acting on paired donors, with incorporation or reduction of molecular oxygen	16/737	158/16949	0.00145315	0.0299787	ENSMUSG00000025479/ENSMUSG00000024055/ENSMUSG00000022096/ENSMUSG00000061740/ENSMUSG00000003484/ENSMUSG00000040170/ENSMUSG00000040181/ENSMUSG00000026692/ENSMUSG00000047250/ENSMUSG00000005514/ENSMUSG00000026170/ENSMUSG00000052974/ENSMUSG00000023707/ENSMUSG00000016756/ENSMUSG00000039783/ENSMUSG00000023191	Cyp2e1/Cyp4f13/Hr/Cyp2d22/Cyp4f18/Fmo2/Fmo1/Fmo4/Ptgs1/Por/Cyp27a1/Cyp2f2/Ogfod2/Cmah/Kmo/P3h3	16
MF	GO:0050660	flavin adenine dinucleotide binding	11/737	88/16949	0.00147782	0.0299787	ENSMUSG00000024066/ENSMUSG00000009614/ENSMUSG00000003526/ENSMUSG00000040170/ENSMUSG00000015340/ENSMUSG00000040181/ENSMUSG00000026692/ENSMUSG00000005514/ENSMUSG00000016552/ENSMUSG00000029456/ENSMUSG00000039783	Xdh/Sardh/Prodh/Fmo2/Cybb/Fmo1/Fmo4/Por/Foxred2/Acad10/Kmo	11
MF	GO:0019865	immunoglobulin binding	5/737	22/16949	0.00217832	0.0431612	ENSMUSG00000001930/ENSMUSG00000050335/ENSMUSG00000058715/ENSMUSG00000059498/ENSMUSG00000026656	Vwf/Lgals3/Fcer1g/Fcgr3/Fcgr2b	5
MF	GO:0042910	xenobiotic transmembrane transporter activity	6/737	32/16949	0.00227777	0.0441059	ENSMUSG00000027074/ENSMUSG00000028970/ENSMUSG00000020261/ENSMUSG00000036330/ENSMUSG00000041828/ENSMUSG00000030108	Slc43a3/Abcb1b/Slc36a1/Slc18a1/Abca8a/Slc6a13	6
