# Supplementary material for: Low‐dose lithium supplementation promotes musculoskeletal and metabolic health in ovariectomized female mice
Source: J Physiol. 2026 Jan 8;604(7):2845–66. doi: 10.1113/JP289990 (PMC13039252; doi:10.1113/JP289990)
Supplement: Supplementary file 4 — Supplementary Dataset 3 [file TJP-604-2845-s004.xlsx]

## Sheet: OVXvsSham_deg
gene_id	OC2	OC3	OC4	SC1	SC2	SC3	OVX	Sham	log2FoldChange	pvalue	padj	gene_name	gene_chr	gene_start	gene_end	gene_strand	gene_length	gene_biotype	gene_description	tf_family
ENSMUSG00000019944	581.68	509.363	659.155	1512.02	1495.7	1689.39	583.399	1565.7	-1.42245	6.15988e-26	1.00264e-21	Rhobtb1	10	68987264	69127621	+	6075	protein_coding	Rho-related BTB domain containing 1 [Source:MGI Symbol;Acc:MGI:1916538]	-
ENSMUSG00000028033	294.491	252.699	268.066	640.666	811.207	892.797	271.752	781.556	-1.52291	2.02795e-19	1.65045e-15	Kcnq5	1	21468627	22032166	-	7689	protein_coding	potassium voltage-gated channel, subfamily Q, member 5 [Source:MGI Symbol;Acc:MGI:1924937]	-
ENSMUSG00000027313	1126.04	1660.88	1528.66	596.128	470.145	750.841	1438.53	605.704	1.24748	3.95967e-12	2.14838e-08	Chac1	2	119181710	119184862	+	1637	protein_coding	ChaC, cation transport regulator 1 [Source:MGI Symbol;Acc:MGI:1916315]	-
ENSMUSG00000028782	22.7155	19.8196	15.9473	98.2126	94.7395	153.688	19.4941	115.547	-2.56975	4.83964e-11	1.96937e-07	Adgrb2	4	129878663	129916426	+	6487	protein_coding	adhesion G protein-coupled receptor B2 [Source:MGI Symbol;Acc:MGI:2451244]	-
ENSMUSG00000041798	14.6028	21.8015	20.5037	99.3546	99.4765	118.492	18.9693	105.774	-2.48359	9.89464e-11	3.2211e-07	Gck	11	5850820	5900081	-	3033	protein_coding	glucokinase [Source:MGI Symbol;Acc:MGI:1270854]	-
ENSMUSG00000031626	2280.48	2342.67	2228.82	3729.79	3273.25	3604.04	2283.99	3535.69	-0.630647	6.11406e-10	1.65864e-06	Sorbs2	8	45960825	46280943	+	28634	protein_coding	sorbin and SH3 domain containing 2 [Source:MGI Symbol;Acc:MGI:1924574]	-
ENSMUSG00000080893	1237.18	2353.57	2275.15	915.89	942.658	787.21	1955.3	881.919	1.1484	1.65932e-09	3.52231e-06	Ndufa12-ps	5	130217236	130217637	+	402	processed_pseudogene	NADH:ubiquinone oxidoreductase subunit A12, pseudogene [Source:MGI Symbol;Acc:MGI:3801934]	-
ENSMUSG00000036241	6151.85	6376.94	6434.35	8903.09	9070.12	9881.77	6321.05	9284.99	-0.554736	1.73119e-09	3.52231e-06	Ube2r2	4	41135743	41193380	+	4189	protein_coding	ubiquitin-conjugating enzyme E2R 2 [Source:MGI Symbol;Acc:MGI:1914865]	-
ENSMUSG00000018378	5820.85	5371.1	7290.95	10901.6	8621.29	11512.5	6160.97	10345.1	-0.74754	2.59737e-08	4.69748e-05	Cuedc1	11	87988884	88084966	+	5779	protein_coding	CUE domain containing 1 [Source:MGI Symbol;Acc:MGI:2144281]	-
ENSMUSG00000061232	6185.11	4838.95	5008.21	3517.38	3360.88	3501.97	5344.09	3460.08	0.62726	3.66508e-08	5.96566e-05	H2-K1	17	34214991	34219321	-	2938	protein_coding	histocompatibility 2, K1, K region [Source:MGI Symbol;Acc:MGI:95904]	-
ENSMUSG00000061132	348.846	219.997	229.337	70.8044	117.24	96.2015	266.06	94.7487	1.49136	4.79692e-08	7.09813e-05	Blnk	19	40917371	40982978	-	5991	protein_coding	B cell linker [Source:MGI Symbol;Acc:MGI:96878]	-
ENSMUSG00000090622	73.8255	62.4316	116.187	274.082	180.005	285.085	84.1482	246.391	-1.5442	8.68274e-08	0.000117774	A930033H14Rik	10	69045592	69048928	-	2969	protein_coding	RIKEN cDNA A930033H14 gene [Source:MGI Symbol;Acc:MGI:2444562]	-
ENSMUSG00000049327	3705.88	4417.78	4306.53	6463.76	5854.9	9529.81	4143.39	7282.82	-0.813747	9.96567e-08	0.000124778	Kmt5a	5	124577993	124600371	+	5307	protein_coding	lysine methyltransferase 5A [Source:MGI Symbol;Acc:MGI:1915206]	-
ENSMUSG00000030616	512.722	486.57	381.975	246.674	239.217	190.057	460.423	225.316	1.03006	1.08189e-07	0.000125786	Sytl2	7	89951460	90059927	+	13948	protein_coding	synaptotagmin-like 2 [Source:MGI Symbol;Acc:MGI:1933366]	-
ENSMUSG00000045667	9459.39	9398.44	9970.09	12880.7	13171.2	15313.6	9609.31	13788.5	-0.520912	1.66554e-07	0.000180733	Smtnl2	11	72279990	72302539	-	3815	protein_coding	smoothelin-like 2 [Source:MGI Symbol;Acc:MGI:2442764]	-
ENSMUSG00000032496	44.6198	18.8286	116.187	0	0	2.34638	59.8786	0.782126	6.26995	2.29553e-07	0.000233527	Ltf	9	110848339	110871835	+	3450	protein_coding	lactotransferrin [Source:MGI Symbol;Acc:MGI:96837]	-
ENSMUSG00000027559	83658	92701.1	81411.7	146111	116672	115458	85923.6	126080	-0.553229	6.28353e-07	0.000599339	Car3	3	14928572	14937583	+	2865	protein_coding	carbonic anhydrase 3 [Source:MGI Symbol;Acc:MGI:88270]	-
ENSMUSG00000018339	8039.67	8784.03	8811.26	11447.5	11463.5	12297.4	8544.99	11736.1	-0.457832	6.62782e-07	0.000599339	Gpx3	11	54793279	54801203	+	1813	protein_coding	glutathione peroxidase 3 [Source:MGI Symbol;Acc:MGI:105102]	-
ENSMUSG00000031490	1732.06	1591.51	2058.72	1131.73	1175.95	1196.65	1794.1	1168.11	0.619776	1.00363e-06	0.000859793	Eif4ebp1	8	27750357	27766702	+	2196	protein_coding	eukaryotic translation initiation factor 4E binding protein 1 [Source:MGI Symbol;Acc:MGI:103267]	-
ENSMUSG00000040699	347.223	207.114	227.059	70.8044	84.0813	136.09	260.465	96.9919	1.42664	1.0838e-06	0.00088205	Limd2	11	106047082	106051686	-	3707	protein_coding	LIM domain containing 2 [Source:MGI Symbol;Acc:MGI:1915053]	-
ENSMUSG00000030263	245.814	72.3414	72.1425	12.5621	15.3952	41.0616	130.099	23.0063	2.50168	1.98886e-06	0.00154156	Irag2	6	145061379	145120660	+	4070	protein_coding	inositol 1,4,5-triphosphate receptor associated 2 [Source:MGI Symbol;Acc:MGI:108424]	-
ENSMUSG00000033831	16.2254	31.7113	22.0224	0	0	0	23.3197	0	6.76137	2.33862e-06	0.00167765	Fgb	3	82947448	82957170	-	3810	protein_coding	fibrinogen beta chain [Source:MGI Symbol;Acc:MGI:99501]	-
ENSMUSG00000024334	73.8255	13.8737	28.857	0	0	1.17319	38.852	0.391063	6.54197	2.37057e-06	0.00167765	H2-Oa	17	34311314	34314208	+	1407	protein_coding	histocompatibility 2, O region alpha locus [Source:MGI Symbol;Acc:MGI:95924]	-
ENSMUSG00000085289	40.5634	27.7474	57.714	155.313	104.213	138.436	42.0083	132.654	-1.6497	2.56128e-06	0.00173708	Gm15337	18	39500091	39522478	-	3888	lncRNA	predicted gene 15337 [Source:MGI Symbol;Acc:MGI:3705103]	-
ENSMUSG00000036854	18817.4	18741.4	20258.4	24021	27499.3	26698.3	19272.4	26072.8	-0.435975	3.44733e-06	0.00224449	Hspb6	7	30251603	30254868	+	2299	protein_coding	heat shock protein, alpha-crystallin-related, B6 [Source:MGI Symbol;Acc:MGI:2685325]	-
ENSMUSG00000054863	326.13	354.77	412.351	191.857	216.717	126.704	364.417	178.426	1.03071	4.41287e-06	0.00276263	Tafa5	15	87428500	87643565	+	2908	protein_coding	TAFA chemokine like family member 5 [Source:MGI Symbol;Acc:MGI:2146182]	-
ENSMUSG00000002985	4110.7	3302.93	3211.48	2302.29	2655.07	2139.9	3541.7	2365.75	0.582266	4.99202e-06	0.00300945	Apoe	7	19430034	19433113	-	2138	protein_coding	apolipoprotein E [Source:MGI Symbol;Acc:MGI:88057]	-
ENSMUSG00000060969	13.7916	37.6572	13.6691	0	0	0	21.7059	0	6.65495	6.22946e-06	0.00362132	Irx1	13	72106040	72111842	-	2620	protein_coding	Iroquois homeobox 1 [Source:MGI Symbol;Acc:MGI:1197515]	Homeobox
ENSMUSG00000032666	2757.5	2631.05	2966.2	3509.39	3955.37	4167.17	2784.92	3877.31	-0.477103	9.96645e-06	0.00541679	1700025G04Rik	1	151728154	151965876	-	11788	protein_coding	RIKEN cDNA 1700025G04 gene [Source:MGI Symbol;Acc:MGI:1916649]	-
ENSMUSG00000035929	1088.72	887.916	781.417	549.305	521.067	628.829	919.352	566.401	0.698745	9.98363e-06	0.00541679	H2-Q4	17	35598593	35604266	+	2596	protein_coding	histocompatibility 2, Q region locus 4 [Source:MGI Symbol;Acc:MGI:95933]	-
ENSMUSG00000032060	17093.4	14513.9	15155.2	22511.2	20149.9	20627	15587.5	21096	-0.436543	1.10686e-05	0.0058117	Cryab	9	50662625	50667936	+	1479	protein_coding	crystallin, alpha B [Source:MGI Symbol;Acc:MGI:88516]	-
ENSMUSG00000042961	1460.28	1730.25	1645.61	1075.77	1211.48	790.729	1612.05	1025.99	0.651668	2.05353e-05	0.0104454	Egflam	15	7235601	7427876	-	6121	protein_coding	EGF-like, fibronectin type III and laminin G domains [Source:MGI Symbol;Acc:MGI:2146149]	-
ENSMUSG00000047819	250.682	268.555	211.871	436.247	440.539	368.381	243.703	415.055	-0.770232	2.69781e-05	0.0133068	Tigd4	3	84500881	84504339	+	3459	protein_coding	tigger transposable element derived 4 [Source:MGI Symbol;Acc:MGI:2685264]	-
ENSMUSG00000020108	346.412	318.104	658.395	227.259	202.506	207.654	440.97	212.473	1.05514	2.82393e-05	0.0135192	Ddit4	10	59785491	59787656	-	1755	protein_coding	DNA-damage-inducible transcript 4 [Source:MGI Symbol;Acc:MGI:1921997]	-
ENSMUSG00000020437	322.885	102.071	100.24	49.1063	47.3697	63.3522	175.065	53.2761	1.71766	3.45277e-05	0.0160574	Myo1g	11	6456548	6470965	-	6957	protein_coding	myosin IG [Source:MGI Symbol;Acc:MGI:1927091]	-
ENSMUSG00000073411	5540.97	4215.62	4358.93	3306.11	3262.59	3462.08	4705.17	3343.59	0.492998	3.56929e-05	0.0161381	H2-D1	17	35481706	35486475	+	2579	protein_coding	histocompatibility 2, D region locus 1 [Source:MGI Symbol;Acc:MGI:95896]	-
ENSMUSG00000030772	554.908	651.073	454.877	302.632	367.115	324.973	553.619	331.574	0.738214	4.12661e-05	0.0181537	Dkk3	7	111715224	111758264	-	3359	protein_coding	dickkopf WNT signaling pathway inhibitor 3 [Source:MGI Symbol;Acc:MGI:1354952]	-
ENSMUSG00000043719	185.781	208.105	170.104	101.639	85.2655	89.1623	187.997	92.0222	1.02875	4.42434e-05	0.0189513	Col6a6	9	105565008	105705359	-	9166	protein_coding	collagen, type VI, alpha 6 [Source:MGI Symbol;Acc:MGI:2444259]	-
ENSMUSG00000064181	560.587	612.425	697.124	909.038	858.577	1045.31	623.379	937.642	-0.588453	4.83024e-05	0.0201594	Rab3ip	10	116741689	116786674	-	3175	protein_coding	RAB3A interacting protein [Source:MGI Symbol;Acc:MGI:105933]	-
ENSMUSG00000053317	508.666	434.048	615.11	792.553	711.73	1149.72	519.275	884.669	-0.767239	5.29058e-05	0.0215287	Sec61b	4	47474658	47483242	+	1271	protein_coding	Sec61 beta subunit [Source:MGI Symbol;Acc:MGI:1913462]	-
ENSMUSG00000037321	507.043	359.725	353.118	215.839	152.767	269.833	406.629	212.813	0.934362	5.60688e-05	0.0222593	Tap1	17	34406527	34416199	+	5476	protein_coding	transporter 1, ATP-binding cassette, sub-family B (MDR/TAP) [Source:MGI Symbol;Acc:MGI:98483]	-
ENSMUSG00000078965	563.832	637.199	442.727	950.15	782.785	840.003	547.919	857.646	-0.64836	6.18764e-05	0.02398	Gm12033	11	20285012	20286013	-	1002	processed_pseudogene	predicted gene 12033 [Source:MGI Symbol;Acc:MGI:3650772]	-
ENSMUSG00000071637	279.076	444.949	615.869	227.259	213.164	240.504	446.632	226.976	0.977043	6.66346e-05	0.0252235	Cebpd	16	15705150	15708895	+	3746	protein_coding	CCAAT/enhancer binding protein (C/EBP), delta [Source:MGI Symbol;Acc:MGI:103573]	TF_bZIP
ENSMUSG00000047139	5364.11	6425.5	6314.37	7510.98	9685.93	7961.26	6034.66	8386.06	-0.474764	6.89051e-05	0.0254902	Cd24a	10	43454280	43460261	+	2580	protein_coding	CD24a antigen [Source:MGI Symbol;Acc:MGI:88323]	-
ENSMUSG00000044320	121.69	135.764	154.916	59.3844	71.0546	48.1007	137.457	59.5132	1.20846	7.08827e-05	0.025639	1700001O22Rik	2	30684781	30693673	-	2788	protein_coding	RIKEN cDNA 1700001O22 gene [Source:MGI Symbol;Acc:MGI:1923631]	-
ENSMUSG00000057278	400.767	304.23	520.945	129.047	198.953	274.526	408.647	200.842	1.0268	8.7575e-05	0.0309882	Snrpg	6	86348286	86356310	+	1570	protein_coding	small nuclear ribonucleoprotein polypeptide G [Source:MGI Symbol;Acc:MGI:1915261]	-
ENSMUSG00000101249	5554.76	5914.16	4691.54	8072.85	6226.75	9055.84	5386.82	7785.15	-0.531469	9.35239e-05	0.0323891	Gm29216	1	24654787	24655278	-	492	unprocessed_pseudogene	predicted gene 29216 [Source:MGI Symbol;Acc:MGI:5579922]	-
ENSMUSG00000084796	184.158	91.17	112.39	15.9881	53.291	53.9667	129.239	41.0819	1.65675	9.9357e-05	0.0336924	Mir142hg	11	87646399	87648102	+	1704	lncRNA	Mir142 host gene (non-protein coding) [Source:MGI Symbol;Acc:MGI:1925841]	-
ENSMUSG00000032094	102.22	24.7745	42.5261	2.28401	8.2897	16.4246	56.5068	8.99945	2.65617	0.000111052	0.0358675	Cd3d	9	44893084	44898637	+	1815	protein_coding	CD3 antigen, delta polypeptide [Source:MGI Symbol;Acc:MGI:88331]	-
ENSMUSG00000024726	3291.32	2998.7	2844.69	3934.21	4059.59	3966.55	3044.9	3986.78	-0.388834	0.00011266	0.0358675	Carnmt1	19	18648128	18684564	+	4807	protein_coding	carnosine N-methyltransferase 1 [Source:MGI Symbol;Acc:MGI:1914633]	-
ENSMUSG00000053279	2635	2578.53	2747.49	3105.12	4121.17	3711.97	2653.67	3646.08	-0.458156	0.000112714	0.0358675	Aldh1a1	19	20470079	20620829	+	4937	protein_coding	aldehyde dehydrogenase family 1, subfamily A1 [Source:MGI Symbol;Acc:MGI:1353450]	-
ENSMUSG00000053897	37.3184	52.5218	50.8794	5.71004	15.3952	8.21232	46.9065	9.77251	2.26531	0.000114586	0.0358675	Slc39a8	3	135531040	135594333	+	7664	protein_coding	solute carrier family 39 (metal ion transporter), member 8 [Source:MGI Symbol;Acc:MGI:1914797]	-
ENSMUSG00000031700	10611.4	13721.1	12855.8	6937.69	10764.8	7049.69	12396.1	8250.72	0.587282	0.000122919	0.0377502	Gpt2	8	86219205	86254189	+	5643	protein_coding	glutamic pyruvate transaminase (alanine aminotransferase) 2 [Source:MGI Symbol;Acc:MGI:1915391]	-
ENSMUSG00000009585	397.522	305.221	251.36	178.153	119.609	198.269	318.034	165.344	0.94323	0.00012676	0.0380519	Apobec3	15	79775860	79800107	+	9454	protein_coding	apolipoprotein B mRNA editing enzyme, catalytic polypeptide 3 [Source:MGI Symbol;Acc:MGI:1933111]	-
ENSMUSG00000038893	249.06	213.06	237.691	113.059	143.293	127.878	233.27	128.077	0.866454	0.000128577	0.0380519	Fam117a	11	95227844	95272698	+	3029	protein_coding	family with sequence similarity 117, member A [Source:MGI Symbol;Acc:MGI:2144564]	-
ENSMUSG00000025479	369.939	542.065	269.585	109.633	266.455	167.766	393.863	181.284	1.11846	0.000143574	0.0415797	Cyp2e1	7	140343652	140354900	+	2158	protein_coding	cytochrome P450, family 2, subfamily e, polypeptide 1 [Source:MGI Symbol;Acc:MGI:88607]	-
ENSMUSG00000027863	121.69	28.7384	47.0825	4.56803	7.10546	23.4638	65.8371	11.7124	2.49491	0.000145607	0.0415797	Cd2	3	101183215	101195255	-	1741	protein_coding	CD2 antigen [Source:MGI Symbol;Acc:MGI:88320]	-
ENSMUSG00000004939	1651.74	1065.3	1110.99	886.197	730.678	841.176	1276.01	819.351	0.639412	0.000149899	0.0420673	Nmrk2	10	81034004	81037885	-	1854	protein_coding	nicotinamide riboside kinase 2 [Source:MGI Symbol;Acc:MGI:1916814]	-
ENSMUSG00000062933	887.528	706.567	511.073	445.383	315.009	462.236	701.723	407.543	0.783398	0.000156509	0.043178	Gm10123	9	96777711	96778200	+	490	processed_pseudogene	predicted pseudogene 10123 [Source:MGI Symbol;Acc:MGI:3704342]	-
ENSMUSG00000020034	1487.87	1700.52	1547.65	1080.34	1229.24	1162.63	1578.68	1157.4	0.447478	0.00016068	0.0435899	Tcp11l2	10	84412490	84450223	+	3438	protein_coding	t-complex 11 (mouse) like 2 [Source:MGI Symbol;Acc:MGI:2444679]	-
ENSMUSG00000028132	1653.37	1918.53	1421.59	1933.42	2682.31	2786.32	1664.5	2467.35	-0.568398	0.000172492	0.046027	Tlcd4	3	120995410	121076747	-	7874	protein_coding	TLC domain containing 4 [Source:MGI Symbol;Acc:MGI:1923195]	-
ENSMUSG00000022587	3241.83	2335.74	2823.43	2228.06	1661.49	1928.72	2800.33	1939.42	0.530224	0.000188281	0.0494297	Ly6e	15	74826900	74831752	+	3782	protein_coding	lymphocyte antigen 6 complex, locus E [Source:MGI Symbol;Acc:MGI:106651]	-
ENSMUSG00000046718	426.727	325.041	404.757	274.082	215.532	200.615	385.509	230.076	0.745573	0.000200368	0.0516123	Bst2	8	71986899	71990100	-	903	protein_coding	bone marrow stromal cell antigen 2 [Source:MGI Symbol;Acc:MGI:1916800]	-
ENSMUSG00000067212	853.455	540.083	542.967	358.59	331.588	457.544	645.502	382.574	0.75524	0.000202936	0.0516123	H2-T23	17	36340665	36343747	-	2889	protein_coding	histocompatibility 2, T region locus 23 [Source:MGI Symbol;Acc:MGI:95957]	-
ENSMUSG00000024066	1477.32	1945.29	1817.23	1217.38	1270.69	1277.6	1746.61	1255.23	0.476219	0.000210558	0.0527269	Xdh	17	74190890	74257191	-	9175	protein_coding	xanthine dehydrogenase [Source:MGI Symbol;Acc:MGI:98973]	-
ENSMUSG00000027074	981.635	1169.35	1215.79	767.429	795.812	834.137	1122.26	799.126	0.489859	0.000230968	0.0564107	Slc43a3	2	84766923	84788853	+	4464	protein_coding	solute carrier family 43, member 3 [Source:MGI Symbol;Acc:MGI:1931054]	-
ENSMUSG00000033685	765.026	460.805	494.366	294.638	343.431	380.113	573.399	339.394	0.757561	0.0002322	0.0564107	Ucp2	7	100142544	100151227	+	6989	protein_coding	uncoupling protein 2 (mitochondrial, proton carrier) [Source:MGI Symbol;Acc:MGI:109354]	-
ENSMUSG00000030849	54.355	71.3504	73.6613	9.13606	8.2897	32.8493	66.4556	16.7583	1.98826	0.000238065	0.0569851	Fgfr2	7	129764181	132725079	-	10328	protein_coding	fibroblast growth factor receptor 2 [Source:MGI Symbol;Acc:MGI:95523]	-
ENSMUSG00000041390	428.35	385.491	271.104	196.425	236.849	191.23	361.648	208.168	0.796031	0.00025258	0.0595174	Mdfic	6	15720660	15802168	+	7427	protein_coding	MyoD family inhibitor domain containing [Source:MGI Symbol;Acc:MGI:104611]	-
ENSMUSG00000040345	167.933	84.2331	87.3304	19.4141	17.7637	64.5254	113.165	33.901	1.74064	0.000255957	0.0595174	Arhgap9	10	127157833	127165812	+	3787	protein_coding	Rho GTPase activating protein 9 [Source:MGI Symbol;Acc:MGI:2143764]	-
ENSMUSG00000051367	2726.67	2388.26	2251.6	3217.03	3133.51	3336.55	2455.51	3229.03	-0.395068	0.000288339	0.065694	Six1	12	73086789	73100661	-	4383	protein_coding	sine oculis-related homeobox 1 [Source:MGI Symbol;Acc:MGI:102780]	Homeobox
ENSMUSG00000041782	21.093	26.7564	24.3006	1.14201	0	4.69275	24.05	1.94492	3.62787	0.000290592	0.065694	Lad1	1	135746336	135761080	+	3400	protein_coding	ladinin [Source:MGI Symbol;Acc:MGI:109343]	-
ENSMUSG00000022018	1118.74	856.205	851.281	1249.36	1342.93	1424.25	942.075	1338.85	-0.506618	0.000299086	0.066688	Rgcc	14	79526196	79539085	-	918	protein_coding	regulator of cell cycle [Source:MGI Symbol;Acc:MGI:1913464]	-
ENSMUSG00000020061	22219	16421.5	15443	21908.3	31339.8	24777.7	18027.9	26008.6	-0.528738	0.000311743	0.0685709	Mybpc1	10	88354141	88441014	-	4527	protein_coding	myosin binding protein C, slow-type [Source:MGI Symbol;Acc:MGI:1336213]	-
ENSMUSG00000034958	206.062	279.456	243.766	335.75	387.248	484.527	243.095	402.508	-0.729058	0.000316127	0.0686081	Atcay	10	81040342	81066667	-	3996	protein_coding	ataxia, cerebellar, Cayman type [Source:MGI Symbol;Acc:MGI:2448730]	-
ENSMUSG00000022372	65.7128	39.6391	23.5412	2.28401	9.47395	11.7319	42.9644	7.82995	2.45941	0.000332807	0.0712776	Sla	15	66652668	66703678	-	9186	protein_coding	src-like adaptor [Source:MGI Symbol;Acc:MGI:104295]	-
ENSMUSG00000024222	644.147	904.763	789.011	974.132	1216.22	1241.23	779.307	1143.86	-0.554514	0.00035672	0.075407	Fkbp5	17	28618068	28736501	-	9468	protein_coding	FK506 binding protein 5 [Source:MGI Symbol;Acc:MGI:104670]	-
ENSMUSG00000033088	1163.36	1158.45	1347.93	1655.91	1434.12	2690.12	1223.25	1926.72	-0.655176	0.000365453	0.0762625	Triobp	15	78831924	78890069	+	12302	protein_coding	TRIO and F-actin binding protein [Source:MGI Symbol;Acc:MGI:1349410]	-
ENSMUSG00000086363	34.8846	63.4226	38.7291	12.5621	13.0267	7.03913	45.6788	10.876	2.06586	0.000372976	0.0764114	A330102I10Rik	13	29198241	29225639	+	5660	lncRNA	RIKEN cDNA A330102I10 gene [Source:MGI Symbol;Acc:MGI:1925170]	-
ENSMUSG00000032089	187.403	90.179	85.0522	63.9524	23.6849	39.8884	120.878	42.5086	1.50705	0.000375555	0.0764114	Il10ra	9	45165135	45180447	-	3498	protein_coding	interleukin 10 receptor, alpha [Source:MGI Symbol;Acc:MGI:96538]	-
ENSMUSG00000030091	1129.29	1144.58	1263.63	867.925	855.024	902.182	1179.17	875.044	0.430695	0.000387765	0.0779217	Nup210	6	90990050	91093811	-	10474	protein_coding	nucleoporin 210 [Source:MGI Symbol;Acc:MGI:1859555]	-
ENSMUSG00000064109	35.6958	20.8105	21.263	4.56803	1.18424	3.51957	25.9231	3.09061	3.06483	0.000399831	0.0793665	Hcst	7	30117137	30119279	-	722	protein_coding	hematopoietic cell signal transducer [Source:MGI Symbol;Acc:MGI:1344360]	-
ENSMUSG00000031239	3266.98	3539.77	3060.36	4215.15	4125.9	4253.98	3289.04	4198.34	-0.352512	0.000412322	0.0800231	Itm2a	X	106440705	106446982	-	1744	protein_coding	integral membrane protein 2A [Source:MGI Symbol;Acc:MGI:107706]	-
ENSMUSG00000025488	9677.63	12410	14183.2	9238.84	9097.36	8126.68	12090.3	8820.96	0.45485	0.000421627	0.0800231	Cox8b	7	140478858	140480359	-	360	protein_coding	cytochrome c oxidase subunit 8B [Source:MGI Symbol;Acc:MGI:105958]	-
ENSMUSG00000026979	174.423	49.5489	42.5261	13.7041	11.8424	38.7152	88.8326	21.4206	2.05389	0.000422633	0.0800231	Psd4	2	24257592	24304966	+	11786	protein_coding	pleckstrin and Sec7 domain containing 4 [Source:MGI Symbol;Acc:MGI:2674093]	-
ENSMUSG00000030798	601.961	137.746	269.585	49.1063	71.0546	91.5087	336.431	70.5565	2.25415	0.000422804	0.0800231	Cd37	7	44883056	44888539	-	3522	protein_coding	CD37 antigen [Source:MGI Symbol;Acc:MGI:88330]	-
ENSMUSG00000001687	3503.87	3571.49	3033.78	4068.97	4375.78	4706.83	3369.71	4383.86	-0.379815	0.000475016	0.0888716	Ubl3	5	148441445	148489599	-	8098	protein_coding	ubiquitin-like 3 [Source:MGI Symbol;Acc:MGI:1344373]	-
ENSMUSG00000037573	6000.96	6508.74	5841.26	8614.16	9065.38	6747.01	6116.99	8142.18	-0.412704	0.000520936	0.0949901	Tob1	11	94102280	94106321	+	2288	protein_coding	transducer of ErbB-2.1 [Source:MGI Symbol;Acc:MGI:1349721]	-
ENSMUSG00000064267	139.538	39.6391	36.4509	4.56803	29.6061	11.7319	71.8761	15.302	2.23621	0.000522245	0.0949901	Hvcn1	5	122344867	122380360	+	3563	protein_coding	hydrogen voltage-gated channel 1 [Source:MGI Symbol;Acc:MGI:1921346]	-
ENSMUSG00000051998	119.257	34.6842	28.857	3.42602	4.73697	24.637	60.9326	10.9333	2.48131	0.000526341	0.0949901	Lax1	1	133606829	133617846	-	2309	protein_coding	lymphocyte transmembrane adaptor 1 [Source:MGI Symbol;Acc:MGI:2443362]	-
ENSMUSG00000059058	122.502	162.52	168.586	62.8104	87.634	76.2573	151.203	75.5672	1.00092	0.000531062	0.0949901	Tma7-ps	1	171538656	171538850	+	195	processed_pseudogene	translational machinery associated 7 homolog (S. cerevisiae), pseudogene [Source:MGI Symbol;Acc:MGI:3705453]	-
ENSMUSG00000021508	1406.74	1280.34	1397.29	1146.58	928.447	676.93	1361.46	917.317	0.569677	0.000555994	0.0983686	Cxcl14	13	56436456	56444364	-	1827	protein_coding	chemokine (C-X-C motif) ligand 14 [Source:MGI Symbol;Acc:MGI:1888514]	-
ENSMUSG00000028212	77.0705	60.4497	56.1952	132.473	129.083	129.051	64.5718	130.202	-1.01132	0.000567367	0.0985046	Ccne2	4	11191351	11204779	+	3495	protein_coding	cyclin E2 [Source:MGI Symbol;Acc:MGI:1329034]	-
ENSMUSG00000026211	2812.67	3048.25	3186.42	3865.69	3878.4	3721.35	3015.78	3821.82	-0.341708	0.000576098	0.0985046	Obsl1	1	75455954	75483096	-	8467	protein_coding	obscurin-like 1 [Source:MGI Symbol;Acc:MGI:2138628]	-
ENSMUSG00000120992	266.096	112.972	126.06	62.8104	59.2122	93.8551	168.376	71.9592	1.22808	0.000576387	0.0985046	ENSMUSG00000120992	17	35215654	35219393	-	3043	lncRNA	novel transcript	-
ENSMUSG00000028600	360.203	429.094	467.787	261.52	301.982	246.37	419.028	269.957	0.634565	0.00058097	0.0985046	Podn	4	107871988	107953642	-	4270	protein_coding	podocan [Source:MGI Symbol;Acc:MGI:2674939]	-
ENSMUSG00000056973	2273.18	2049.34	2320.71	2712.27	2927.45	2884.87	2214.41	2841.53	-0.359272	0.000597256	0.100222	Ces1d	8	93892696	93924466	-	2369	protein_coding	carboxylesterase 1D [Source:MGI Symbol;Acc:MGI:2148202]	-
ENSMUSG00000031438	654.694	939.447	654.598	1078.05	1094.24	1073.47	749.58	1081.92	-0.53134	0.000640589	0.106397	Rnf128	X	138464065	138573894	+	3464	protein_coding	ring finger protein 128 [Source:MGI Symbol;Acc:MGI:1914139]	-
ENSMUSG00000038872	500.553	563.867	380.457	743.447	657.255	743.802	481.625	714.834	-0.571802	0.00066045	0.108587	Zfhx3	8	108669276	109688262	+	20976	protein_coding	zinc finger homeobox 3 [Source:MGI Symbol;Acc:MGI:99948]	Homeobox
ENSMUSG00000060961	393.465	554.948	456.396	626.962	619.359	993.691	468.27	746.671	-0.674301	0.000677372	0.110256	Slc4a4	5	89034345	89387512	+	11333	protein_coding	solute carrier family 4 (anion exchanger), member 4 [Source:MGI Symbol;Acc:MGI:1927555]	-
ENSMUSG00000028273	7910.68	8804.84	7350.94	9027.57	11495.5	11063.2	8022.15	10528.7	-0.39238	0.000694688	0.111176	Pdlim5	3	141945351	142101457	-	8877	protein_coding	PDZ and LIM domain 5 [Source:MGI Symbol;Acc:MGI:1927489]	-
ENSMUSG00000070385	43055.7	41788.6	50615.2	63146.1	52899	58221.8	45153.1	58089	-0.363417	0.000696685	0.111176	Ampd1	3	102981330	103007036	+	3548	protein_coding	adenosine monophosphate deaminase 1 [Source:MGI Symbol;Acc:MGI:88015]	-
ENSMUSG00000025920	1427.83	1401.24	1305.4	1789.52	1885.32	1690.56	1378.16	1788.47	-0.376191	0.000720558	0.113725	Stau2	1	16298898	16590336	-	6747	protein_coding	staufen double-stranded RNA binding protein 2 [Source:MGI Symbol;Acc:MGI:1352508]	-
ENSMUSG00000020427	983.258	911.7	850.522	640.666	463.039	743.802	915.16	615.836	0.571252	0.00072663	0.113725	Igfbp3	11	7156086	7163923	-	3130	protein_coding	insulin-like growth factor binding protein 3 [Source:MGI Symbol;Acc:MGI:96438]	-
ENSMUSG00000023861	634.412	641.163	634.854	891.907	873.972	815.366	636.81	860.415	-0.434303	0.000735028	0.113943	Mpc1	17	8501736	8516493	+	2082	protein_coding	mitochondrial pyruvate carrier 1 [Source:MGI Symbol;Acc:MGI:1915240]	-
ENSMUSG00000055489	4010.91	4736.88	4551.81	4975.72	6193.59	6385.67	4433.2	5851.66	-0.400571	0.000749027	0.115018	Ano5	7	51160777	51248457	+	7820	protein_coding	anoctamin 5 [Source:MGI Symbol;Acc:MGI:3576659]	-
ENSMUSG00000085277	65.7128	97.1159	93.4055	30.8342	27.2376	44.5812	85.4114	34.2177	1.31868	0.000783356	0.119165	Gm13943	2	77145095	77147379	+	343	lncRNA	predicted gene 13943 [Source:MGI Symbol;Acc:MGI:3650360]	-
ENSMUSG00000026594	192.271	76.3053	56.1952	30.8342	29.6061	50.4471	108.257	36.9625	1.55142	0.000806233	0.12151	Ralgps2	1	156631736	156767196	-	12085	protein_coding	Ral GEF with PH domain and SH3 binding motif 2 [Source:MGI Symbol;Acc:MGI:1925505]	-
ENSMUSG00000114003	679.843	693.685	836.853	537.885	535.278	497.432	736.794	523.532	0.493704	0.000821216	0.122632	Gm9616	13	3348887	3349667	+	781	processed_pseudogene	predicted gene 9616 [Source:MGI Symbol;Acc:MGI:3780024]	-
ENSMUSG00000071748	133.048	205.132	129.097	258.094	245.138	306.202	155.759	269.811	-0.797464	0.000848557	0.125563	Styx-ps	X	67864699	67868924	+	4226	protein_coding	serine/threonine/tyrosine interacting protein, pseudogene [Source:MGI Symbol;Acc:MGI:3709613]	-
ENSMUSG00000064065	39.7522	9.90978	13.6691	0	2.36849	2.34638	21.1104	1.57162	3.75966	0.00086853	0.126513	Ipcef1	10	6835796	7002478	-	9003	protein_coding	interaction protein for cytohesin exchange factors 1 [Source:MGI Symbol;Acc:MGI:2444159]	-
ENSMUSG00000118084	64.0902	64.4136	82.0146	15.9881	29.6061	31.6761	70.1728	25.7568	1.44895	0.000878067	0.126513	AA388235	17	34200468	34201751	+	717	lncRNA	expressed sequence AA388235 [Source:MGI Symbol;Acc:MGI:3035178]	-
ENSMUSG00000008496	159.009	41.6211	53.1576	12.5621	24.8691	35.1957	84.5958	24.209	1.80845	0.000878292	0.126513	Pou2f2	7	24786769	24879151	-	8243	protein_coding	POU domain, class 2, transcription factor 2 [Source:MGI Symbol;Acc:MGI:101897]	Pou
ENSMUSG00000021390	517.589	466.751	327.299	697.766	608.701	676.93	437.213	661.132	-0.59787	0.000895292	0.12783	Ogn	13	49761522	49777977	+	2566	protein_coding	osteoglycin [Source:MGI Symbol;Acc:MGI:109278]	-
ENSMUSG00000030830	141.161	61.4406	25.06	11.4201	13.0267	32.8493	75.8871	19.0987	1.99116	0.000935571	0.131827	Itgal	7	126895432	126934310	+	6569	protein_coding	integrin alpha L [Source:MGI Symbol;Acc:MGI:96606]	-
ENSMUSG00000030220	275.831	144.683	185.292	107.349	84.0813	120.838	201.935	104.089	0.957776	0.000939484	0.131827	Arhgdib	6	136900653	136918897	-	1707	protein_coding	Rho, GDP dissociation inhibitor (GDI) beta [Source:MGI Symbol;Acc:MGI:101940]	-
ENSMUSG00000120101	0	0	0	5.71004	7.10546	14.0783	0	8.96459	-5.84384	0.000965867	1	ENSMUSG00000120101	8	127321430	127322648	+	1219	lncRNA	novel transcript	-
ENSMUSG00000020297	49.4874	30.7203	18.2255	0	10.6582	3.51957	32.8111	4.72592	2.80241	0.000982529	0.136689	Nsg2	11	31950463	32009202	+	4157	protein_coding	neuron specific gene family member 2 [Source:MGI Symbol;Acc:MGI:1202070]	-
ENSMUSG00000067288	2334.02	2625.1	3951.89	1900.3	1900.71	2304.14	2970.34	2035.05	0.54589	0.0010029	0.137413	Rps28	17	34038001	34043536	-	1719	protein_coding	ribosomal protein S28 [Source:MGI Symbol;Acc:MGI:1859516]	-
ENSMUSG00000006519	356.958	196.214	254.397	137.041	116.056	186.537	269.19	146.545	0.878921	0.00100462	0.137413	Cyba	8	123151515	123159669	-	1039	protein_coding	cytochrome b-245, alpha polypeptide [Source:MGI Symbol;Acc:MGI:1316658]	-
ENSMUSG00000048616	64.9015	59.4587	48.6013	113.059	112.503	122.012	57.6538	115.858	-1.00849	0.0010154	0.13773	Nog	11	89191464	89193158	-	1695	protein_coding	noggin [Source:MGI Symbol;Acc:MGI:104327]	-
ENSMUSG00000047180	337.488	113.962	130.616	67.3784	58.0279	114.972	194.022	80.1263	1.27732	0.00106124	0.142758	Neurl3	1	36303678	36313760	-	3217	protein_coding	neuralized E3 ubiquitin protein ligase 3 [Source:MGI Symbol;Acc:MGI:2429944]	-
ENSMUSG00000006269	23.5268	10.9008	17.4661	2.28401	0	0	17.2979	0.761338	4.48699	0.00109996	0.146755	Atp6v1b1	6	83719972	83735837	+	4381	protein_coding	ATPase, H+ transporting, lysosomal V1 subunit B1 [Source:MGI Symbol;Acc:MGI:103285]	-
ENSMUSG00000058248	14.6028	7.92783	7.59395	0	0	0	10.0415	0	5.54964	0.00111651	1	Kcnh1	1	191873082	192192467	+	7331	protein_coding	potassium voltage-gated channel, subfamily H (eag-related), member 1 [Source:MGI Symbol;Acc:MGI:1341721]	-
ENSMUSG00000025340	2377.83	2329.79	2594.09	2827.61	3115.74	3465.6	2433.9	3136.32	-0.365508	0.00113511	0.148348	Rabgef1	5	130200639	130243183	+	4168	protein_coding	RAB guanine nucleotide exchange factor (GEF) 1 [Source:MGI Symbol;Acc:MGI:1929459]	-
ENSMUSG00000028970	558.964	525.218	506.516	390.566	397.906	300.336	530.233	362.936	0.546797	0.00113597	0.148348	Abcb1b	5	8848147	8916315	+	7990	protein_coding	ATP-binding cassette, sub-family B (MDR/TAP), member 1B [Source:MGI Symbol;Acc:MGI:97568]	-
ENSMUSG00000090799	7641.34	7950.62	7142.87	6408.94	6194.78	5590.24	7578.27	6064.66	0.32132	0.00115047	0.148348	Klhl33	14	51126039	51134964	-	6300	protein_coding	kelch-like 33 [Source:MGI Symbol;Acc:MGI:3644593]	-
ENSMUSG00000024456	2590.38	2154.39	2338.94	2930.39	2974.82	3144.15	2361.23	3016.45	-0.352934	0.00115543	0.148348	Diaph1	18	37976654	38068529	-	6339	protein_coding	diaphanous related formin 1 [Source:MGI Symbol;Acc:MGI:1194490]	-
ENSMUSG00000106416	0	0	0	18.2721	7.10546	2.34638	0	9.24132	-5.88927	0.00115636	1	Gm5857	3	144132941	144133433	-	493	processed_pseudogene	predicted gene 5857 [Source:MGI Symbol;Acc:MGI:3644956]	-
ENSMUSG00000004837	278.265	231.889	239.969	138.183	133.82	180.671	250.041	150.891	0.729378	0.00115747	0.148348	Grap	11	61544091	61563610	+	1793	protein_coding	GRB2-related adaptor protein [Source:MGI Symbol;Acc:MGI:1918770]	-
ENSMUSG00000023092	19244.9	15623.8	13364.6	18997.3	25171.1	21308.6	16077.8	21825.7	-0.440959	0.00117101	0.148528	Fhl1	X	55777147	55838706	+	3714	protein_coding	four and a half LIM domains 1 [Source:MGI Symbol;Acc:MGI:1298387]	-
ENSMUSG00000053693	12.9803	12.8827	4.55637	0	0	0	10.1398	0	5.55947	0.00117387	1	Mast1	8	85638532	85663988	-	6459	protein_coding	microtubule associated serine/threonine kinase 1 [Source:MGI Symbol;Acc:MGI:1861901]	-
ENSMUSG00000030844	84.372	50.5399	49.3606	20.5561	15.3952	26.9833	61.4242	20.9782	1.55078	0.00117722	0.148528	Rgs10	7	127975345	128020482	-	1711	protein_coding	regulator of G-protein signalling 10 [Source:MGI Symbol;Acc:MGI:1915115]	-
ENSMUSG00000000706	6.49015	5.94587	18.2255	0	0	0	10.2205	0	5.5787	0.00117865	1	Btn1a1	13	23641162	23650071	-	4119	protein_coding	butyrophilin, subfamily 1, member A1 [Source:MGI Symbol;Acc:MGI:103118]	-
ENSMUSG00000009633	438.896	367.653	578.659	1035.8	806.47	484.527	461.736	775.599	-0.747063	0.00119212	0.148528	G0s2	1	192954469	192955525	-	871	protein_coding	G0/G1 switch gene 2 [Source:MGI Symbol;Acc:MGI:1316737]	-
ENSMUSG00000113178	7913.93	6791.17	6281.71	10208.4	8038.64	9181.37	6995.6	9142.81	-0.386214	0.00119708	0.148528	Mylf-ps	12	101188256	101188676	-	421	processed_pseudogene	myosin light chain, alkali, fast skeletal muscle, pseudogene [Source:MGI Symbol;Acc:MGI:97270]	-
ENSMUSG00000027828	5397.37	5850.74	5108.45	6301.59	6719.4	8309.7	5452.18	7110.23	-0.383185	0.0012045	0.148528	Ssr3	3	65287076	65300044	-	4172	protein_coding	signal sequence receptor, gamma [Source:MGI Symbol;Acc:MGI:1914687]	-
ENSMUSG00000037406	199.572	146.665	113.15	73.0884	42.6328	97.3747	153.129	71.032	1.10756	0.00122026	0.149339	Htra4	8	25514945	25528978	-	2404	protein_coding	HtrA serine peptidase 4 [Source:MGI Symbol;Acc:MGI:3036260]	-
ENSMUSG00000116802	35.6958	46.576	33.4134	95.9286	91.1868	72.7377	38.5617	86.6177	-1.17313	0.00127897	0.155357	Gm5165	17	17455115	17486611	+	2627	lncRNA	predicted gene 5165 [Source:MGI Symbol;Acc:MGI:3646034]	-
ENSMUSG00000002668	233.645	80.2692	78.2176	26.2662	35.5273	76.2573	130.711	46.0169	1.50801	0.00129496	0.156133	Dennd1c	17	57372905	57385514	-	5109	protein_coding	DENN/MADD domain containing 1C [Source:MGI Symbol;Acc:MGI:1918035]	-
ENSMUSG00000093674	6289.77	7704.86	8774.8	6424.93	4791.45	5625.44	7589.81	5613.94	0.435036	0.00133376	0.158919	Rpl41	10	128383983	128385174	-	1168	protein_coding	ribosomal protein L41 [Source:MGI Symbol;Acc:MGI:1915195]	-
ENSMUSG00000036745	3576.07	3775.63	3647.37	3899.95	5152.64	5521.03	3666.36	4857.87	-0.405983	0.00133759	0.158919	Ttll7	3	146558122	146689764	+	8266	protein_coding	tubulin tyrosine ligase-like family, member 7 [Source:MGI Symbol;Acc:MGI:1918142]	-
ENSMUSG00000040940	3576.88	2619.16	2824.95	2306.85	2129.27	2356.94	3007	2264.35	0.409474	0.00138302	0.163126	Arhgef1	7	24602337	24626019	+	7732	protein_coding	Rho guanine nucleotide exchange factor (GEF) 1 [Source:MGI Symbol;Acc:MGI:1353510]	-
ENSMUSG00000000486	266.907	117.926	132.135	58.2424	98.2922	84.4696	172.323	80.3347	1.10326	0.00142043	0.166333	Septin1	7	126813619	126832302	-	2763	protein_coding	septin 1 [Source:MGI Symbol;Acc:MGI:1858916]	-
ENSMUSG00000066026	1233.13	1400.25	1408.68	1025.52	843.181	1119.22	1347.35	995.975	0.435728	0.00143244	0.166542	Dhrs3	4	144619397	144654779	+	2927	protein_coding	dehydrogenase/reductase (SDR family) member 3 [Source:MGI Symbol;Acc:MGI:1315215]	-
ENSMUSG00000015314	78.6931	15.8557	6.83455	4.56803	4.73697	4.69275	33.7944	4.66592	2.85828	0.00147087	0.169797	Slamf6	1	171745082	171780737	+	10832	protein_coding	SLAM family member 6 [Source:MGI Symbol;Acc:MGI:1353620]	-
ENSMUSG00000057337	207.685	87.2061	78.977	43.3963	33.1588	72.7377	124.623	49.7643	1.3255	0.0017834	0.204425	Chst3	10	60017354	60055082	-	6497	protein_coding	carbohydrate sulfotransferase 3 [Source:MGI Symbol;Acc:MGI:1858224]	-
ENSMUSG00000024033	36.5071	11.8917	27.3382	54.8163	65.1334	91.5087	25.2457	70.4861	-1.47016	0.00182772	0.207445	Rsph1	17	31473993	31496357	-	1372	protein_coding	radial spoke head 1 homolog (Chlamydomonas) [Source:MGI Symbol;Acc:MGI:1194909]	-
ENSMUSG00000032870	869.68	752.152	817.109	534.459	622.912	639.388	812.98	598.92	0.441636	0.00183523	0.207445	Smap2	4	120825514	120874444	-	3160	protein_coding	small ArfGAP 2 [Source:MGI Symbol;Acc:MGI:1917030]	-
ENSMUSG00000026832	128.18	60.4497	48.6013	21.6981	21.3164	41.0616	79.0771	28.0254	1.49781	0.00187695	0.210697	Cytip	2	58019149	58085544	-	6744	protein_coding	cytohesin 1 interacting protein [Source:MGI Symbol;Acc:MGI:2183535]	-
ENSMUSG00000053044	90.0508	31.7113	30.3758	0	8.2897	21.1174	50.7126	9.80237	2.3754	0.00189978	0.211799	Cd8b1	6	71299772	71314478	+	1483	protein_coding	CD8 antigen, beta chain 1 [Source:MGI Symbol;Acc:MGI:88347]	-
ENSMUSG00000067341	43.8085	5.94587	14.4285	0	0	4.69275	21.3943	1.56425	3.78159	0.00194342	0.21519	H2-Eb2	17	34544639	34560386	+	3392	protein_coding	histocompatibility 2, class II antigen E beta2 [Source:MGI Symbol;Acc:MGI:95902]	-
ENSMUSG00000058135	5861.42	6186.68	7467.89	5249.81	4912.24	5213.65	6505.33	5125.23	0.344129	0.00196858	0.216503	Gstm1	3	107919571	107925289	-	1473	protein_coding	glutathione S-transferase, mu 1 [Source:MGI Symbol;Acc:MGI:95860]	-
ENSMUSG00000110574	0.811269	0	0	13.7041	7.10546	10.5587	0.270423	10.4561	-5.10505	0.00198401	1	Gm21112	8	21136480	21137057	-	578	processed_pseudogene	predicted gene, 21112 [Source:MGI Symbol;Acc:MGI:5434467]	-
ENSMUSG00000037742	12706.1	9674.92	9976.17	8151.65	8305.1	8814.17	10785.7	8423.64	0.356681	0.00202141	0.220822	Eef1a1	9	78385731	78396433	-	2493	protein_coding	eukaryotic translation elongation factor 1 alpha 1 [Source:MGI Symbol;Acc:MGI:1096881]	-
ENSMUSG00000037169	38.9409	6.93685	37.2103	52.5323	55.6594	170.112	27.696	92.768	-1.73277	0.00204028	0.221398	Mycn	12	12986094	12991915	-	3295	protein_coding	v-myc avian myelocytomatosis viral related oncogene, neuroblastoma derived [Source:MGI Symbol;Acc:MGI:97357]	bHLH
ENSMUSG00000018008	304.226	120.899	159.473	117.627	79.3443	90.3355	194.866	95.7689	1.0262	0.00208024	0.224238	Cyth4	15	78481247	78506219	+	7552	protein_coding	cytohesin 4 [Source:MGI Symbol;Acc:MGI:2441702]	-
ENSMUSG00000073073	0.811269	0	0	13.7041	1.18424	19.9442	0.270423	11.6108	-5.25613	0.00214016	1	Gm8098	11	30217464	30230491	+	1499	lncRNA	predicted gene 8098 [Source:MGI Symbol;Acc:MGI:3645749]	-
ENSMUSG00000046805	145.217	61.4406	56.9546	33.1182	39.08	30.5029	87.8708	34.2337	1.36168	0.00214055	0.228786	Mpeg1	19	12438143	12442647	+	4334	protein_coding	macrophage expressed gene 1 [Source:MGI Symbol;Acc:MGI:1333743]	-
ENSMUSG00000026100	1497.6	1608.36	1454.24	1904.87	1931.5	1885.31	1520.07	1907.23	-0.327824	0.00215054	0.228786	Mstn	1	53100799	53107238	+	2705	protein_coding	myostatin [Source:MGI Symbol;Acc:MGI:95691]	-
ENSMUSG00000069682	1824.54	1881.87	1836.98	1508.59	1483.86	1443.02	1847.8	1478.49	0.321536	0.00216981	0.229338	Gm10275	10	29574731	29575389	-	659	transcribed_processed_pseudogene	predicted pseudogene 10275 [Source:MGI Symbol;Acc:MGI:3704354]	-
ENSMUSG00000086555	1.62254	3.96391	7.59395	10.2781	13.0267	64.5254	4.39347	29.2767	-2.7264	0.00221554	0.231958	Gm13446	2	35439550	35448714	-	2120	lncRNA	predicted gene 13446 [Source:MGI Symbol;Acc:MGI:3649869]	-
ENSMUSG00000023913	1998.16	2229.7	2260.72	2688.28	2620.73	2788.67	2162.86	2699.23	-0.319702	0.00223534	0.231958	Pla2g7	17	43878989	43923092	+	2905	protein_coding	phospholipase A2, group VII (platelet-activating factor acetylhydrolase, plasma) [Source:MGI Symbol;Acc:MGI:1351327]	-
ENSMUSG00000039661	1534.92	1562.77	1514.99	1126.02	1102.53	1339.78	1537.56	1189.44	0.370278	0.0022418	0.231958	Dusp26	8	31579499	31587075	+	2305	protein_coding	dual specificity phosphatase 26 (putative) [Source:MGI Symbol;Acc:MGI:1914209]	-
ENSMUSG00000000126	309.093	351.797	338.69	435.105	503.303	471.622	333.194	470.01	-0.496845	0.00225551	0.231958	Wnt9a	11	59197754	59224378	+	3329	protein_coding	wingless-type MMTV integration site family, member 9A [Source:MGI Symbol;Acc:MGI:2446084]	-
ENSMUSG00000090019	300.169	164.502	192.127	125.621	75.7916	146.649	218.933	116.02	0.917065	0.00226586	0.231958	Gimap1	6	48715988	48720729	+	3073	protein_coding	GTPase, IMAP family member 1 [Source:MGI Symbol;Acc:MGI:109368]	-
ENSMUSG00000090293	0	0	2.27818	9.13606	11.8424	21.1174	0.759395	14.032	-4.11711	0.00228282	1	Gm17034	6	82741263	82744269	+	2229	lncRNA	predicted gene 17034 [Source:MGI Symbol;Acc:MGI:4937861]	-
ENSMUSG00000032066	0	0	0	3.42602	7.10546	12.9051	0	7.81219	-5.64504	0.00232738	1	Bco2	9	50444387	50466481	-	2118	protein_coding	beta-carotene oxygenase 2 [Source:MGI Symbol;Acc:MGI:2177469]	-
ENSMUSG00000079491	109.521	59.4587	89.6086	39.9702	43.817	29.3297	86.1962	37.7057	1.19597	0.00239183	0.242592	H2-T10	17	36426768	36432357	-	3419	protein_coding	histocompatibility 2, T region locus 10 [Source:MGI Symbol;Acc:MGI:95942]	-
ENSMUSG00000059336	26.7719	9.90978	9.87213	0	0	2.34638	15.5179	0.782126	4.31811	0.0024398	0.242592	Slc14a1	18	78143306	78185334	-	3995	protein_coding	solute carrier family 14 (urea transporter), member 1 [Source:MGI Symbol;Acc:MGI:1351654]	-
ENSMUSG00000120528	197.95	224.952	208.074	284.36	326.851	328.493	210.325	313.235	-0.575546	0.00244886	0.242592	ENSMUSG00000120528	15	84015274	84016273	-	1000	lncRNA	novel transcript	-
ENSMUSG00000015950	132.237	55.4948	62.2704	14.8461	18.9479	51.6203	83.334	28.4714	1.55186	0.00244935	0.242592	Ncf1	5	134248907	134258479	-	3663	protein_coding	neutrophil cytosolic factor 1 [Source:MGI Symbol;Acc:MGI:97283]	-
ENSMUSG00000117605	12.169	7.92783	6.07516	0	0	0	8.724	0	5.34569	0.00245582	1	Gm50097	18	14464918	14467225	+	2308	lncRNA	predicted gene, 50097 [Source:MGI Symbol;Acc:MGI:6275436]	-
ENSMUSG00000027742	2265.06	2160.33	2395.89	2803.63	2777.05	2842.64	2273.76	2807.77	-0.304004	0.00246461	0.242592	Cog6	3	52889296	52924658	-	4957	protein_coding	component of oligomeric golgi complex 6 [Source:MGI Symbol;Acc:MGI:1914792]	-
ENSMUSG00000032338	97.3523	61.4406	110.872	197.567	181.189	127.878	89.8882	168.878	-0.904443	0.00247601	0.242592	Hcn4	9	58730695	58770458	+	6118	protein_coding	hyperpolarization-activated, cyclic nucleotide-gated K+ 4 [Source:MGI Symbol;Acc:MGI:1298209]	-
ENSMUSG00000063849	420.237	403.328	381.975	248.958	300.798	287.431	401.847	279.062	0.526191	0.00247903	0.242592	Ppcdc	9	57292378	57347407	-	5803	protein_coding	phosphopantothenoylcysteine decarboxylase [Source:MGI Symbol;Acc:MGI:1914062]	-
ENSMUSG00000004626	288	190.268	207.315	134.757	119.609	154.861	228.528	136.409	0.74562	0.00250876	0.242592	Stxbp2	8	3680955	3693644	+	4159	protein_coding	syntaxin binding protein 2 [Source:MGI Symbol;Acc:MGI:107370]	-
ENSMUSG00000064341	349773	368356	243400	539028	422015	364891	320510	441978	-0.463611	0.00251777	0.242592	mt-Nd1	MT	2751	3707	+	957	protein_coding	mitochondrially encoded NADH dehydrogenase 1 [Source:MGI Symbol;Acc:MGI:101787]	-
ENSMUSG00000114277	47.0536	43.603	59.2328	13.7041	13.0267	24.637	49.9631	17.1226	1.54734	0.00251877	0.242592	Gm48583	13	60789604	60789823	+	220	processed_pseudogene	predicted gene, 48583 [Source:MGI Symbol;Acc:MGI:6098152]	-
ENSMUSG00000023274	63.279	14.8647	28.857	0	8.2897	10.5587	35.6669	6.2828	2.51274	0.00253902	0.243104	Cd4	6	124841655	124865184	-	4032	protein_coding	CD4 antigen [Source:MGI Symbol;Acc:MGI:88335]	-
ENSMUSG00000056069	84.372	43.603	36.4509	13.7041	11.8424	26.9833	54.8086	17.51	1.64746	0.00259154	0.246681	Otulinl	15	27655155	27681665	-	3241	protein_coding	OTU deubiquitinase with linear linkage specificity like [Source:MGI Symbol;Acc:MGI:2687281]	-
ENSMUSG00000038807	258.795	226.934	173.901	127.905	145.662	124.358	219.877	132.642	0.728419	0.0026203	0.247969	Rap1gap2	11	74274182	74501741	-	7164	protein_coding	RAP1 GTPase activating protein 2 [Source:MGI Symbol;Acc:MGI:3028623]	-
ENSMUSG00000084552	0	0	0	7.99405	2.36849	12.9051	0	7.75587	-5.63559	0.00264899	1	Gm24840	5	123766264	123766410	+	147	snRNA	predicted gene, 24840 [Source:MGI Symbol;Acc:MGI:5454617]	-
ENSMUSG00000013936	4807.58	6734.69	7216.53	10347.7	7483.23	7866.23	6252.93	8565.73	-0.454098	0.00266237	0.24844	Myl2	5	122239014	122251535	+	1950	protein_coding	myosin, light polypeptide 2, regulatory, cardiac, slow [Source:MGI Symbol;Acc:MGI:97272]	-
ENSMUSG00000082070	15.4141	23.7835	8.35334	1.14201	2.36849	0	15.8503	1.17016	3.75749	0.00266571	0.24844	Gm1866	X	113501745	113502221	-	477	processed_pseudogene	predicted gene 1866 [Source:MGI Symbol;Acc:MGI:3037724]	-
ENSMUSG00000040462	906.187	932.51	845.966	624.678	682.124	728.55	894.888	678.451	0.399149	0.00267107	0.24844	Os9	10	126931519	126957000	-	2629	protein_coding	amplified in osteosarcoma [Source:MGI Symbol;Acc:MGI:1924301]	-
ENSMUSG00000073421	1824.54	654.046	1170.99	388.282	490.277	593.633	1216.53	490.731	1.31004	0.00270975	0.249698	H2-Ab1	17	34476663	34488393	+	2568	protein_coding	histocompatibility 2, class II antigen A, beta 1 [Source:MGI Symbol;Acc:MGI:103070]	-
ENSMUSG00000081559	163.065	314.14	319.705	134.757	143.293	175.978	265.637	151.343	0.811012	0.00272859	0.249698	Gm12411	4	45550017	45550499	+	483	processed_pseudogene	predicted gene 12411 [Source:MGI Symbol;Acc:MGI:3649918]	-
ENSMUSG00000028464	121819	117197	123333	154949	150811	133454	120783	146404	-0.277539	0.00273062	0.249698	Tpm2	4	43514711	43523765	-	2909	protein_coding	tropomyosin 2, beta [Source:MGI Symbol;Acc:MGI:98810]	-
ENSMUSG00000020053	526.513	392.427	287.811	238.679	298.429	207.654	402.25	248.254	0.696106	0.00276747	0.25018	Igf1	10	87694127	87772904	+	9904	protein_coding	insulin-like growth factor 1 [Source:MGI Symbol;Acc:MGI:96432]	-
ENSMUSG00000035890	1442.44	1528.09	1891.65	2109.29	1843.87	2690.12	1620.73	2214.43	-0.449953	0.00278901	0.25018	Rnf126	10	79594349	79602786	-	1704	protein_coding	ring finger protein 126 [Source:MGI Symbol;Acc:MGI:1917544]	-
ENSMUSG00000051212	45.4311	27.7474	18.9849	2.28401	2.36849	12.9051	30.7211	5.85253	2.39387	0.00279779	0.25018	Gpr183	14	122189963	122202607	-	2887	protein_coding	G protein-coupled receptor 183 [Source:MGI Symbol;Acc:MGI:2442034]	-
ENSMUSG00000075232	7553.72	7331.26	8057.18	5885.9	6252.81	6656.67	7647.39	6265.13	0.287741	0.00280962	0.25018	Amd1	10	40163454	40178184	-	3544	protein_coding	S-adenosylmethionine decarboxylase 1 [Source:MGI Symbol;Acc:MGI:88004]	-
ENSMUSG00000043881	196.327	177.385	101.759	319.762	254.612	238.157	158.49	270.844	-0.775779	0.00281339	0.25018	Kbtbd7	14	79663951	79668476	+	4526	protein_coding	kelch repeat and BTB (POZ) domain containing 7 [Source:MGI Symbol;Acc:MGI:2685141]	-
ENSMUSG00000041642	184.158	102.071	102.518	37.6862	50.9225	89.1623	129.582	59.257	1.13057	0.00282811	0.25018	Kif21b	1	136059127	136105736	+	12184	protein_coding	kinesin family member 21B [Source:MGI Symbol;Acc:MGI:109234]	-
ENSMUSG00000021624	47.0536	21.8015	10.6315	2.28401	2.36849	8.21232	26.4955	4.28827	2.62889	0.00288009	0.251655	Cd180	13	102830066	102876137	+	4509	protein_coding	CD180 antigen [Source:MGI Symbol;Acc:MGI:1194924]	-
ENSMUSG00000078636	382.108	449.904	299.201	648.66	483.171	533.801	377.071	555.211	-0.560686	0.00288093	0.251655	Gm7336	7	51396395	51397626	+	1232	processed_pseudogene	predicted gene 7336 [Source:MGI Symbol;Acc:MGI:3644851]	-
ENSMUSG00000027639	1223.39	1087.1	1195.29	953.576	923.71	830.618	1168.59	902.634	0.373	0.00289551	0.251655	Samhd1	2	156939453	156977185	-	9150	protein_coding	SAM domain and HD domain, 1 [Source:MGI Symbol;Acc:MGI:1927468]	-
ENSMUSG00000031304	141.161	42.6121	79.7364	29.6922	42.6328	30.5029	87.8364	34.276	1.36164	0.00290662	0.251655	Il2rg	X	100307984	100311861	-	2387	protein_coding	interleukin 2 receptor, gamma chain [Source:MGI Symbol;Acc:MGI:96551]	-
ENSMUSG00000037337	237.702	73.3324	82.0146	41.1123	37.8958	77.4305	131.016	52.1462	1.33092	0.00296285	0.254448	Map4k1	7	28681475	28702704	+	3077	protein_coding	mitogen-activated protein kinase kinase kinase kinase 1 [Source:MGI Symbol;Acc:MGI:1346882]	-
ENSMUSG00000052889	116.011	27.7474	56.1952	5.71004	16.5794	34.0225	66.6513	18.7706	1.83268	0.00298889	0.254448	Prkcb	7	121887974	122233625	+	7651	protein_coding	protein kinase C, beta [Source:MGI Symbol;Acc:MGI:97596]	-
ENSMUSG00000086474	30.0169	17.8376	19.7443	71.9464	54.4752	48.1007	22.5329	58.1741	-1.36488	0.00298931	0.254448	9130204K15Rik	11	79672805	79763220	-	1462	lncRNA	RIKEN cDNA 9130204K15 gene [Source:MGI Symbol;Acc:MGI:2441733]	-
ENSMUSG00000022371	253.927	194.232	172.383	161.023	100.661	79.7768	206.847	113.82	0.860951	0.00300142	0.254448	Col14a1	15	55171146	55384199	+	7013	protein_coding	collagen, type XIV, alpha 1 [Source:MGI Symbol;Acc:MGI:1341272]	-
ENSMUSG00000024965	282.322	90.179	56.1952	58.2424	65.1334	39.8884	142.899	54.4214	1.3935	0.00304702	0.256625	Fermt3	19	6976326	6996837	-	5784	protein_coding	fermitin family member 3 [Source:MGI Symbol;Acc:MGI:2147790]	-
ENSMUSG00000046982	363.448	405.31	344.006	525.323	468.96	550.225	370.921	514.836	-0.4745	0.0030943	0.256625	Tshz1	18	84029752	84105831	-	5848	protein_coding	teashirt zinc finger family member 1 [Source:MGI Symbol;Acc:MGI:1346031]	zf-C2H2
ENSMUSG00000003379	732.576	138.737	183.773	9.13606	28.4218	82.1232	351.695	39.8937	3.14053	0.00311098	0.256625	Cd79a	7	24596806	24601622	+	1457	protein_coding	CD79A antigen (immunoglobulin-associated alpha) [Source:MGI Symbol;Acc:MGI:101774]	-
ENSMUSG00000087090	5823.29	6865.5	7188.43	5255.52	5191.72	5543.32	6625.74	5330.19	0.313878	0.00311615	0.256625	Nctc1	7	142098346	142112337	-	3442	lncRNA	non-coding transcript 1 [Source:MGI Symbol;Acc:MGI:1306816]	-
ENSMUSG00000048897	531.381	659.991	571.824	794.837	712.915	884.584	587.732	797.445	-0.441453	0.00312768	0.256625	Zfp710	7	79674562	79743921	+	6926	protein_coding	zinc finger protein 710 [Source:MGI Symbol;Acc:MGI:1921747]	zf-C2H2
ENSMUSG00000050122	126.558	167.475	108.593	208.987	213.164	234.638	134.209	218.93	-0.710527	0.0031349	0.256625	Vwa3b	1	37065677	37226694	+	5964	protein_coding	von Willebrand factor A domain containing 3B [Source:MGI Symbol;Acc:MGI:1918103]	-
ENSMUSG00000005583	13102.8	13029.4	10608	13626.4	16953.6	16058.6	12246.7	15546.2	-0.344227	0.00313746	0.256625	Mef2c	13	83652153	83815199	+	15715	protein_coding	myocyte enhancer factor 2C [Source:MGI Symbol;Acc:MGI:99458]	SRF
ENSMUSG00000000732	476.215	142.701	170.864	117.627	114.872	147.822	263.26	126.773	1.05558	0.00317821	0.258658	Icosl	10	77905136	77919747	+	4620	protein_coding	icos ligand [Source:MGI Symbol;Acc:MGI:1354701]	-
ENSMUSG00000034116	174.423	45.585	36.4509	6.85204	20.1321	44.5812	85.4862	23.8551	1.84391	0.00324179	0.260363	Vav1	17	57586100	57635031	+	3688	protein_coding	vav 1 oncogene [Source:MGI Symbol;Acc:MGI:98923]	-
ENSMUSG00000057322	2240.72	2515.1	3247.17	2025.92	2007.29	2046.04	2667.67	2026.42	0.396944	0.00324381	0.260363	Rpl38	11	114559350	114563157	+	542	protein_coding	ribosomal protein L38 [Source:MGI Symbol;Acc:MGI:1914921]	-
ENSMUSG00000064370	392627	412469	344278	584999	475107	418036	383125	492714	-0.36294	0.00324714	0.260363	mt-Cytb	MT	14145	15288	+	1144	protein_coding	mitochondrially encoded cytochrome b [Source:MGI Symbol;Acc:MGI:102501]	-
ENSMUSG00000024339	406.446	327.023	340.209	254.668	225.006	254.582	357.892	244.752	0.54876	0.00326595	0.260587	Tap2	17	34422501	34435295	+	3781	protein_coding	transporter 2, ATP-binding cassette, sub-family B (MDR/TAP) [Source:MGI Symbol;Acc:MGI:98484]	-
ENSMUSG00000031712	214.986	282.429	233.894	320.904	357.642	403.577	243.77	360.707	-0.567359	0.00329155	0.261349	Il15	8	83058261	83129851	-	2261	protein_coding	interleukin 15 [Source:MGI Symbol;Acc:MGI:103014]	-
ENSMUSG00000039789	237.702	217.024	131.375	368.868	287.771	295.644	195.367	317.428	-0.702657	0.00332678	0.262721	Zfp597	16	3676185	3702425	-	6660	protein_coding	zinc finger protein 597 [Source:MGI Symbol;Acc:MGI:1918313]	zf-C2H2
ENSMUSG00000055413	200.383	123.872	104.796	74.2305	63.9491	84.4696	143.017	74.2164	0.946725	0.00334633	0.262721	H2-Q5	17	35613102	35616776	+	1591	protein_coding	histocompatibility 2, Q region locus 5 [Source:MGI Symbol;Acc:MGI:95934]	-
ENSMUSG00000042349	120.879	82.2512	79.7364	49.1063	33.1588	51.6203	94.2889	44.6285	1.07935	0.00336384	0.262721	Ikbke	1	131182080	131207344	-	9018	protein_coding	inhibitor of kappaB kinase epsilon [Source:MGI Symbol;Acc:MGI:1929612]	-
ENSMUSG00000022893	713.917	549.993	697.124	857.647	839.629	944.417	653.678	880.564	-0.428323	0.00338094	0.262721	Adamts1	16	85590715	85600001	-	5302	protein_coding	a disintegrin-like and metallopeptidase (reprolysin type) with thrombospondin type 1 motif, 1 [Source:MGI Symbol;Acc:MGI:109249]	-
ENSMUSG00000021798	52708.1	52786.4	58595.6	65398.2	61308.3	76300.7	54696.7	67669	-0.30703	0.00340538	0.262721	Ldb3	14	34248560	34310639	-	6105	protein_coding	LIM domain binding 3 [Source:MGI Symbol;Acc:MGI:1344412]	-
ENSMUSG00000004707	75.448	24.7745	14.4285	2.28401	14.2109	7.03913	38.217	7.84469	2.28923	0.00340567	0.262721	Ly9	1	171416192	171434978	-	3307	protein_coding	lymphocyte antigen 9 [Source:MGI Symbol;Acc:MGI:96885]	-
ENSMUSG00000021457	434.029	132.791	153.398	107.349	90.0025	143.129	240.073	113.493	1.08212	0.00348335	0.266385	Syk	13	52737209	52802828	+	9362	protein_coding	spleen tyrosine kinase [Source:MGI Symbol;Acc:MGI:99515]	-
ENSMUSG00000098112	152.519	47.567	25.8194	19.4141	16.5794	32.8493	75.3016	22.9476	1.71535	0.0034859	0.266385	Bin2	15	100538958	100567434	-	2704	protein_coding	bridging integrator 2 [Source:MGI Symbol;Acc:MGI:3611448]	-
ENSMUSG00000053205	617.376	545.038	445.005	757.151	775.679	679.276	535.806	737.369	-0.461282	0.0035268	0.268251	Styx	14	45588550	45660277	+	16150	protein_coding	serine/threonine/tyrosine interaction protein [Source:MGI Symbol;Acc:MGI:1891150]	-
ENSMUSG00000020173	1992.48	2132.59	2314.63	2732.82	2749.81	2523.53	2146.57	2668.72	-0.313987	0.00355434	0.269088	Cobl	11	12186608	12414960	-	8142	protein_coding	cordon-bleu WH2 repeat [Source:MGI Symbol;Acc:MGI:105056]	-
ENSMUSG00000004266	477.837	144.683	116.947	57.1004	59.2122	78.6036	246.489	64.9721	1.92399	0.00359078	0.270589	Ptpn6	6	124697670	124715677	-	2802	protein_coding	protein tyrosine phosphatase, non-receptor type 6 [Source:MGI Symbol;Acc:MGI:96055]	-
ENSMUSG00000020300	2434.62	2177.18	1551.44	2491.86	3088.51	2785.15	2054.41	2788.51	-0.441051	0.00361841	0.271414	Cpeb4	11	31822211	31885634	+	6369	protein_coding	cytoplasmic polyadenylation element binding protein 4 [Source:MGI Symbol;Acc:MGI:1914829]	-
ENSMUSG00000003283	34.0733	11.8917	13.6691	1.14201	2.36849	4.69275	19.878	2.73442	2.8678	0.00364139	0.271591	Hck	2	152950388	152993361	+	2092	protein_coding	hemopoietic cell kinase [Source:MGI Symbol;Acc:MGI:96052]	-
ENSMUSG00000120016	2.43381	0.990978	1.51879	7.99405	17.7637	18.771	1.64786	14.8429	-3.15317	0.00365414	0.271591	ENSMUSG00000120016	4	151946673	151947768	+	1096	lncRNA	novel transcript	-
ENSMUSG00000039087	803.967	854.223	796.605	914.748	1117.93	1211.9	818.265	1081.53	-0.402653	0.00367566	0.271949	Rreb1	13	37962376	38135981	+	13994	protein_coding	ras responsive element binding protein 1 [Source:MGI Symbol;Acc:MGI:2443664]	zf-C2H2
ENSMUSG00000076609	1095.21	235.853	349.322	59.3844	110.135	180.671	560.129	116.73	2.26288	0.00373414	0.275026	Igkc	6	70703419	70703950	+	532	IG_C_gene	immunoglobulin kappa constant [Source:MGI Symbol;Acc:MGI:96495]	-
ENSMUSG00000022488	209.307	57.4767	101.759	52.5323	45.0013	61.0058	122.848	52.8465	1.21969	0.00376355	0.275662	Nckap1l	15	103362221	103407237	+	5935	protein_coding	NCK associated protein 1 like [Source:MGI Symbol;Acc:MGI:1926063]	-
ENSMUSG00000036202	458.367	505.399	400.201	560.725	616.991	702.74	454.656	626.819	-0.464638	0.00377665	0.275662	Rif1	2	51962844	52012395	+	10504	protein_coding	replication timing regulatory factor 1 [Source:MGI Symbol;Acc:MGI:1098622]	-
ENSMUSG00000028977	1325.61	1473.58	1413.99	1725.57	1736.1	1777.38	1404.4	1746.35	-0.314723	0.00381577	0.277274	Casz1	4	148888886	149039346	+	12524	protein_coding	castor zinc finger 1 [Source:MGI Symbol;Acc:MGI:1196251]	-
ENSMUSG00000026883	2601.74	2699.42	3058.08	3173.64	3186.8	5299.29	2786.42	3886.58	-0.479974	0.00385777	0.279079	Dab2ip	2	35448278	35621006	+	8366	protein_coding	disabled 2 interacting protein [Source:MGI Symbol;Acc:MGI:1916851]	-
ENSMUSG00000018168	115.2	52.5218	19.7443	4.56803	7.10546	34.0225	62.4888	15.232	2.03762	0.00389254	0.2797	Ikzf3	11	98355728	98436857	-	8754	protein_coding	IKAROS family zinc finger 3 [Source:MGI Symbol;Acc:MGI:1342542]	zf-C2H2
ENSMUSG00000051000	1184.45	1440.88	1514.23	1669.61	1900.71	1765.65	1379.86	1778.66	-0.366294	0.00390071	0.2797	Fhip1a	3	85567368	85724598	-	5290	protein_coding	FHF complex subunit HOOK interacting protein 1A [Source:MGI Symbol;Acc:MGI:2444746]	-
ENSMUSG00000044847	154.952	173.421	150.36	254.668	248.691	224.079	159.578	242.479	-0.605411	0.00395612	0.282428	Lsm11	11	45819096	45835762	-	6453	protein_coding	U7 snRNP-specific Sm-like protein LSM11 [Source:MGI Symbol;Acc:MGI:1919540]	-
ENSMUSG00000028229	830.739	861.16	685.733	969.564	1130.95	1032.41	792.544	1044.31	-0.398867	0.00400258	0.283856	Rmdn1	4	19575162	19606932	+	1963	protein_coding	regulator of microtubule dynamics 1 [Source:MGI Symbol;Acc:MGI:1913552]	-
ENSMUSG00000025170	426.727	353.779	432.855	550.447	647.781	497.432	404.454	565.22	-0.481209	0.00401334	0.283856	Rab40b	11	121246951	121279077	-	2008	protein_coding	Rab40B, member RAS oncogene family [Source:MGI Symbol;Acc:MGI:2183451]	-
ENSMUSG00000048373	502.987	576.749	572.584	769.713	714.099	700.394	550.773	728.068	-0.403097	0.00403655	0.283856	Fgfbp1	5	44136200	44139121	-	2263	protein_coding	fibroblast growth factor binding protein 1 [Source:MGI Symbol;Acc:MGI:1096350]	-
ENSMUSG00000038776	768.272	747.198	895.326	581.282	518.699	680.449	803.598	593.477	0.437928	0.00404586	0.283856	Ephx1	1	180803775	180848469	-	1950	protein_coding	epoxide hydrolase 1, microsomal [Source:MGI Symbol;Acc:MGI:95405]	-
ENSMUSG00000020101	550.04	332.969	478.419	287.786	298.429	327.32	453.809	304.512	0.577552	0.00412103	0.287889	Vsir	10	60182630	60208463	+	5014	protein_coding	V-set immunoregulatory receptor [Source:MGI Symbol;Acc:MGI:1921298]	-
ENSMUSG00000034917	50.2987	19.8196	13.6691	4.56803	2.36849	9.38551	27.9291	5.44067	2.36081	0.00422502	0.291201	Tjp3	10	81109041	81127415	-	3714	protein_coding	tight junction protein 3 [Source:MGI Symbol;Acc:MGI:1351650]	-
ENSMUSG00000030380	19.4705	27.7474	40.2479	61.6684	74.6073	68.0449	29.1553	68.1069	-1.22036	0.00422587	0.291201	Mzf1	7	12776230	12788691	-	8278	protein_coding	myeloid zinc finger 1 [Source:MGI Symbol;Acc:MGI:107457]	zf-C2H2
ENSMUSG00000085795	560.587	506.39	497.403	679.494	731.862	659.332	521.46	690.23	-0.404291	0.00422775	0.291201	Zfp703	8	27467353	27471489	+	3392	protein_coding	zinc finger protein 703 [Source:MGI Symbol;Acc:MGI:2662729]	-
ENSMUSG00000036390	753.669	849.268	887.732	577.856	508.04	729.723	830.223	605.206	0.456041	0.00424751	0.291201	Gadd45a	6	67012080	67014441	-	1764	protein_coding	growth arrest and DNA-damage-inducible 45 alpha [Source:MGI Symbol;Acc:MGI:107799]	-
ENSMUSG00000017652	85.1832	30.7203	36.4509	9.13606	11.8424	25.8102	50.7848	15.5962	1.70662	0.00426971	0.291201	Cd40	2	164897547	164914868	+	3406	protein_coding	CD40 antigen [Source:MGI Symbol;Acc:MGI:88336]	-
ENSMUSG00000026646	15.4141	30.7203	30.3758	47.9643	47.3697	104.414	25.5034	66.5826	-1.38695	0.00428008	0.291201	Suv39h2	2	3456852	3476068	-	4410	protein_coding	suppressor of variegation 3-9 2 [Source:MGI Symbol;Acc:MGI:1890396]	-
ENSMUSG00000037887	1163.36	854.223	946.206	1409.24	1319.25	1196.65	987.929	1308.38	-0.404621	0.00429368	0.291201	Dusp8	7	141633227	141649580	-	4870	protein_coding	dual specificity phosphatase 8 [Source:MGI Symbol;Acc:MGI:106626]	-
ENSMUSG00000028860	25.9606	23.7835	15.9473	0	4.73697	5.86594	21.8971	3.53431	2.63616	0.00433811	0.291344	Sytl1	4	132980401	132990424	-	2518	protein_coding	synaptotagmin-like 1 [Source:MGI Symbol;Acc:MGI:1933365]	-
ENSMUSG00000036046	5489.86	6267.94	6929.48	4440.12	5394.23	5014.21	6229.09	4949.52	0.331812	0.00436069	0.291344	5031439G07Rik	15	84828137	84872752	-	9604	protein_coding	RIKEN cDNA 5031439G07 gene [Source:MGI Symbol;Acc:MGI:2444899]	-
ENSMUSG00000027985	81.9381	20.8105	26.5788	0	4.73697	19.9442	43.1092	8.22706	2.39409	0.00437016	0.291344	Lef1	3	130904120	131018005	+	8788	protein_coding	lymphoid enhancer binding factor 1 [Source:MGI Symbol;Acc:MGI:96770]	HMG
ENSMUSG00000097636	57.6001	13.8737	9.87213	0	0	9.38551	27.1153	3.1285	3.11997	0.00438466	0.291344	Mirt1	19	53431661	53453227	-	8627	lncRNA	myocardial infarction associated transcript 1 [Source:MGI Symbol;Acc:MGI:1922001]	-
ENSMUSG00000075415	721.218	678.82	599.162	499.057	454.75	532.628	666.4	495.478	0.427105	0.00440651	0.291344	Fnbp1	2	30916218	31032020	-	10030	protein_coding	formin binding protein 1 [Source:MGI Symbol;Acc:MGI:109606]	-
ENSMUSG00000060550	70.5804	43.603	35.6915	17.1301	24.8691	8.21232	49.9583	16.7372	1.57858	0.00443586	0.291344	H2-Q7	17	35658131	35662749	+	4265	protein_coding	histocompatibility 2, Q region locus 7 [Source:MGI Symbol;Acc:MGI:95936]	-
ENSMUSG00000037972	356.958	232.88	203.518	181.579	153.952	148.995	264.452	161.509	0.711504	0.00443872	0.291344	Snn	16	10878809	10892849	+	2967	protein_coding	stannin [Source:MGI Symbol;Acc:MGI:1276549]	-
ENSMUSG00000004952	2261.01	2002.77	2446.77	3542.51	2913.24	2401.52	2236.85	2952.42	-0.400148	0.00443898	0.291344	Rasa4	5	136112770	136140714	+	7485	protein_coding	RAS p21 protein activator 4 [Source:MGI Symbol;Acc:MGI:1858600]	-
ENSMUSG00000067870	684.711	485.579	491.328	978.7	570.805	918.607	553.873	822.704	-0.570526	0.00447519	0.291964	Rpl31-ps8	15	90648482	90648859	-	378	processed_pseudogene	ribosomal protein L31, pseudogene 8 [Source:MGI Symbol;Acc:MGI:3647726]	-
ENSMUSG00000040183	69.7691	82.2512	74.4207	135.899	149.215	111.453	75.4803	132.189	-0.810155	0.00451544	0.291964	Ankrd6	4	32804035	32950841	-	5477	protein_coding	ankyrin repeat domain 6 [Source:MGI Symbol;Acc:MGI:2154278]	-
ENSMUSG00000094708	65.7128	69.3685	75.1801	101.639	118.424	163.073	70.0871	127.712	-0.864782	0.00451853	0.291964	Gm10359	5	106010567	106011568	-	1002	processed_pseudogene	predicted gene 10359 [Source:MGI Symbol;Acc:MGI:3708724]	-
ENSMUSG00000078716	520.835	482.606	485.253	613.258	635.939	739.109	496.231	662.768	-0.417173	0.00452074	0.291964	Tmem8b	4	43668971	43692668	+	5603	protein_coding	transmembrane protein 8B [Source:MGI Symbol;Acc:MGI:2441680]	-
ENSMUSG00000030750	395.899	369.635	402.479	266.088	229.743	316.761	389.338	270.864	0.523942	0.00453811	0.291964	Nsmce1	7	125066812	125090768	-	1329	protein_coding	NSE1 homolog, SMC5-SMC6 complex component [Source:MGI Symbol;Acc:MGI:1914961]	-
ENSMUSG00000041959	675.787	639.181	625.741	518.471	429.88	503.298	646.903	483.883	0.418699	0.00458123	0.29336	S100a10	3	93462387	93471950	+	1212	protein_coding	S100 calcium binding protein A10 (calpactin) [Source:MGI Symbol;Acc:MGI:1339468]	-
ENSMUSG00000025287	563.832	543.056	460.953	679.494	742.521	669.891	522.613	697.302	-0.416752	0.00459585	0.29336	Acot9	X	154045439	154080650	+	2273	protein_coding	acyl-CoA thioesterase 9 [Source:MGI Symbol;Acc:MGI:1928939]	-
ENSMUSG00000087080	108.71	113.962	159.473	74.2305	80.5286	48.1007	127.382	67.6199	0.915275	0.00464556	0.294649	Gm12199	11	50608497	50609742	-	517	lncRNA	predicted gene 12199 [Source:MGI Symbol;Acc:MGI:3650414]	-
ENSMUSG00000025572	487.573	302.248	328.058	232.969	125.53	295.644	372.626	218.048	0.773494	0.00465225	0.294649	Tmc6	11	117656814	117673024	-	4091	protein_coding	transmembrane channel-like gene family 6 [Source:MGI Symbol;Acc:MGI:1098686]	-
ENSMUSG00000056665	493.251	620.352	555.117	451.093	403.827	341.398	556.24	398.773	0.479027	0.00472858	0.297492	Them6	15	74593053	74596488	+	1784	protein_coding	thioesterase superfamily member 6 [Source:MGI Symbol;Acc:MGI:1925301]	-
ENSMUSG00000056749	1075.74	1234.76	1133.78	725.174	1012.53	856.428	1148.09	864.71	0.4088	0.00473369	0.297492	Nfil3	13	53121245	53135109	-	2026	protein_coding	nuclear factor, interleukin 3, regulated [Source:MGI Symbol;Acc:MGI:109495]	TF_bZIP
ENSMUSG00000064363	259011	265260	171714	379954	295944	266147	231995	314015	-0.436746	0.00478405	0.298708	mt-Nd4	MT	10167	11544	+	1378	protein_coding	mitochondrially encoded NADH dehydrogenase 4 [Source:MGI Symbol;Acc:MGI:102498]	-
ENSMUSG00000032322	123.313	53.5128	71.3831	20.5561	43.817	39.8884	82.7363	34.7538	1.25521	0.00481353	0.298708	Pstpip1	9	55997246	56036172	+	3830	protein_coding	proline-serine-threonine phosphatase-interacting protein 1 [Source:MGI Symbol;Acc:MGI:1321396]	-
ENSMUSG00000048416	4112.32	5058.94	4881.39	6917.14	5074.48	6019.63	4684.22	6003.75	-0.358208	0.00483528	0.298708	Mlf1	3	67281430	67307336	+	1719	protein_coding	myeloid leukemia factor 1 [Source:MGI Symbol;Acc:MGI:1341819]	-
ENSMUSG00000052684	2297.51	1681.69	2149.09	2542.11	2714.29	2596.27	2042.76	2617.55	-0.356978	0.0048757	0.298708	Jun	4	94937271	94940459	-	3189	protein_coding	jun proto-oncogene [Source:MGI Symbol;Acc:MGI:96646]	TF_bZIP
ENSMUSG00000087410	3014.67	2675.64	3407.4	4418.43	3752.87	3456.21	3032.57	3875.84	-0.353632	0.00488099	0.298708	2310065F04Rik	11	67003287	67010906	-	2916	lncRNA	RIKEN cDNA 2310065F04 gene [Source:MGI Symbol;Acc:MGI:1921434]	-
ENSMUSG00000042099	1366.99	1486.47	1544.61	1155.71	1128.58	1223.64	1466.02	1169.31	0.326258	0.00488412	0.298708	Kank3	17	34029493	34041892	+	3260	protein_coding	KN motif and ankyrin repeat domains 3 [Source:MGI Symbol;Acc:MGI:1098615]	-
ENSMUSG00000024910	66.524	63.4226	25.06	5.71004	10.6582	29.3297	51.6689	15.2326	1.76127	0.00488462	0.298708	Ctsw	19	5515071	5518535	-	1887	protein_coding	cathepsin W [Source:MGI Symbol;Acc:MGI:1338045]	-
ENSMUSG00000021519	554.097	531.164	422.983	722.89	633.57	686.315	502.748	680.925	-0.438776	0.00489986	0.298708	Mterf3	13	67055032	67081152	-	4899	protein_coding	mitochondrial transcription termination factor 3 [Source:MGI Symbol;Acc:MGI:1913660]	-
ENSMUSG00000032423	1618.48	1758.99	1203.64	1840.92	2054.66	2158.67	1527.04	2018.08	-0.403018	0.0049315	0.299515	Syncrip	9	88329062	88364627	-	12297	protein_coding	synaptotagmin binding, cytoplasmic RNA interacting protein [Source:MGI Symbol;Acc:MGI:1891690]	-
ENSMUSG00000023961	1801.83	1948.26	1657.76	2079.59	2372.04	2293.58	1802.62	2248.41	-0.319278	0.00496989	0.299672	Enpp4	17	44407199	44416700	-	4560	protein_coding	ectonucleotide pyrophosphatase/phosphodiesterase 4 [Source:MGI Symbol;Acc:MGI:2682634]	-
ENSMUSG00000027804	1526	1648	1422.35	2055.61	1853.34	1832.52	1532.11	1913.82	-0.321582	0.0049709	0.299672	Ppid	3	79498649	79510957	+	4638	protein_coding	peptidylprolyl isomerase D (cyclophilin D) [Source:MGI Symbol;Acc:MGI:1914988]	-
ENSMUSG00000054400	53.5437	39.6391	34.9322	14.8461	18.9479	10.5587	42.705	14.7842	1.53093	0.00504332	0.301484	Cklf	8	104977493	104991570	+	6124	protein_coding	chemokine-like factor [Source:MGI Symbol;Acc:MGI:1922708]	-
ENSMUSG00000041220	111.955	80.2692	39.4885	129.047	162.241	163.073	77.2376	151.454	-0.973613	0.00504956	0.301484	Elovl6	3	129326004	129432144	+	6431	protein_coding	ELOVL family member 6, elongation of long chain fatty acids (yeast) [Source:MGI Symbol;Acc:MGI:2156528]	-
ENSMUSG00000028262	34.0733	49.5489	18.9849	10.2781	0	11.7319	34.2024	7.33665	2.21411	0.00505654	0.301484	Clca3a2	3	144502320	144525255	-	3974	protein_coding	chloride channel accessory 3A2 [Source:MGI Symbol;Acc:MGI:1931471]	-
ENSMUSG00000036731	4.86761	7.92783	9.87213	0	0	0	7.55586	0	5.13859	0.00515566	1	Cysrt1	2	25128830	25132464	-	1330	protein_coding	cysteine rich tail 1 [Source:MGI Symbol;Acc:MGI:1915109]	-
ENSMUSG00000079428	867.246	456.841	437.411	979.842	720.02	1019.5	587.166	906.454	-0.625939	0.0051571	0.306358	Tceal7	X	135115528	135126849	+	1217	protein_coding	transcription elongation factor A (SII)-like 7 [Source:MGI Symbol;Acc:MGI:1915746]	-
ENSMUSG00000050357	141.161	59.4587	23.5412	17.1301	26.0534	31.6761	74.7202	24.9532	1.58309	0.00520625	0.307973	Carmil2	8	106412906	106424819	+	5487	protein_coding	capping protein regulator and myosin 1 linker 2 [Source:MGI Symbol;Acc:MGI:2685431]	-
ENSMUSG00000028630	2264.25	1903.67	1698.01	2554.67	2741.52	2253.7	1955.31	2516.63	-0.364131	0.00522212	0.307973	Dyrk2	10	118691508	118706114	-	6251	protein_coding	dual-specificity tyrosine-(Y)-phosphorylation regulated kinase 2 [Source:MGI Symbol;Acc:MGI:1330301]	-
ENSMUSG00000004612	33.262	31.7113	19.7443	0	2.36849	12.9051	28.2392	5.09119	2.47387	0.00524457	0.308007	Nkg7	7	43086497	43087673	+	914	protein_coding	natural killer cell group 7 sequence [Source:MGI Symbol;Acc:MGI:1931250]	-
ENSMUSG00000002897	203.628	134.773	123.022	52.5323	81.7128	110.28	153.808	81.5083	0.9174	0.00526792	0.308007	Il17ra	6	120440208	120464520	+	8662	protein_coding	interleukin 17 receptor A [Source:MGI Symbol;Acc:MGI:107399]	-
ENSMUSG00000035133	1018.95	1201.07	663.711	1303.03	1345.3	1394.92	961.243	1347.75	-0.488938	0.0052843	0.308007	Arhgap5	12	52550755	52618758	+	10887	protein_coding	Rho GTPase activating protein 5 [Source:MGI Symbol;Acc:MGI:1332637]	-
ENSMUSG00000023074	2417.58	2534.92	2102	2762.51	3022.19	2949.4	2351.5	2911.37	-0.308529	0.0052984	0.308007	Mospd1	X	52433475	52459379	-	2085	protein_coding	motile sperm domain containing 1 [Source:MGI Symbol;Acc:MGI:1917630]	-
ENSMUSG00000038777	3652.33	4275.08	4593.58	5329.75	4966.72	5162.03	4173.66	5152.83	-0.304055	0.00537298	0.311231	Sema6c	3	95067768	95081335	+	5935	protein_coding	sema domain, transmembrane domain (TM), and cytoplasmic domain, (semaphorin) 6C [Source:MGI Symbol;Acc:MGI:1338032]	-
ENSMUSG00000021719	47.0536	76.3053	40.2479	82.2245	144.478	102.067	54.5356	109.59	-1.01394	0.0054171	0.312674	Rgs7bp	13	105082412	105191438	-	7077	protein_coding	regulator of G-protein signalling 7 binding protein [Source:MGI Symbol;Acc:MGI:106334]	-
ENSMUSG00000040387	19.4705	3.96391	1.51879	0	0	0	8.31772	0	5.27863	0.00550691	1	Klhl32	4	24612554	24851124	-	7826	protein_coding	kelch-like 32 [Source:MGI Symbol;Acc:MGI:3612790]	-
ENSMUSG00000096727	240.947	194.232	160.992	145.035	112.503	104.414	198.723	120.651	0.719059	0.00552964	0.317497	Psmb9	17	34400961	34406738	-	3660	protein_coding	proteasome (prosome, macropain) subunit, beta type 9 (large multifunctional peptidase 2) [Source:MGI Symbol;Acc:MGI:1346526]	-
ENSMUSG00000028234	9000.22	8999.07	11214.7	8107.11	7132.7	8226.4	9738.01	7822.07	0.316177	0.00553966	0.317497	Rps20	4	3831334	3835665	-	4080	protein_coding	ribosomal protein S20 [Source:MGI Symbol;Acc:MGI:1914677]	-
ENSMUSG00000006731	177.668	57.4767	32.654	37.6862	15.3952	38.7152	89.2662	30.5989	1.54458	0.00559459	0.319037	B4galnt1	10	127001094	127008199	+	3454	protein_coding	beta-1,4-N-acetyl-galactosaminyl transferase 1 [Source:MGI Symbol;Acc:MGI:1342057]	-
ENSMUSG00000021589	543.55	629.271	467.787	769.713	648.965	805.981	546.869	741.553	-0.441103	0.00562454	0.319037	Rhobtb3	13	76017656	76092044	-	5781	protein_coding	Rho-related BTB domain containing 3 [Source:MGI Symbol;Acc:MGI:1920546]	-
ENSMUSG00000079055	2348.62	3009.6	2743.69	1898.02	2418.23	1988.55	2700.64	2101.6	0.361612	0.00562534	0.319037	Slc8a3	12	81244689	81379954	-	5332	protein_coding	solute carrier family 8 (sodium/calcium exchanger), member 3 [Source:MGI Symbol;Acc:MGI:107976]	-
ENSMUSG00000104117	60.0339	80.2692	58.4734	35.4022	33.1588	15.2515	66.2588	27.9375	1.2428	0.00570244	0.322287	Gm20743	1	164690702	164764344	+	4171	lncRNA	predicted gene, 20743 [Source:MGI Symbol;Acc:MGI:5434099]	-
ENSMUSG00000099411	599.528	590.623	541.448	847.369	671.466	766.092	577.2	761.642	-0.400651	0.0057604	0.323319	2310015D24Rik	16	13331995	13338971	-	4222	lncRNA	RIKEN cDNA 2310015D24 gene [Source:MGI Symbol;Acc:MGI:1917350]	-
ENSMUSG00000074903	17.8479	45.585	4.55637	51.3903	53.291	109.107	22.6631	71.2626	-1.67006	0.00576043	0.323319	Gm2058	7	39238355	39239141	+	560	processed_pseudogene	predicted gene 2058 [Source:MGI Symbol;Acc:MGI:3805010]	-
ENSMUSG00000073418	476.215	237.835	227.059	171.301	209.611	178.325	313.703	186.412	0.751933	0.00583087	0.326036	C4b	17	34947354	34962856	-	5695	protein_coding	complement component 4B (Chido blood group) [Source:MGI Symbol;Acc:MGI:88228]	-
ENSMUSG00000003352	224.721	158.557	123.781	77.6565	63.9491	130.224	169.02	90.6099	0.899415	0.00584889	0.326036	Cacnb3	15	98528721	98542410	+	4010	protein_coding	calcium channel, voltage-dependent, beta 3 subunit [Source:MGI Symbol;Acc:MGI:103307]	-
ENSMUSG00000106736	0.811269	3.96391	2.27818	30.8342	14.2109	5.86594	2.35112	16.9704	-2.87948	0.00602706	0.334821	Gm42573	6	22245456	22245933	-	478	processed_pseudogene	predicted gene 42573 [Source:MGI Symbol;Acc:MGI:5662710]	-
ENSMUSG00000021886	21.9043	5.94587	9.87213	0	1.18424	1.17319	12.5741	0.785811	4.01408	0.00603615	1	Gpr65	12	98234894	98242903	+	2069	protein_coding	G-protein coupled receptor 65 [Source:MGI Symbol;Acc:MGI:108031]	-
ENSMUSG00000029254	85.1832	14.8647	12.1503	4.56803	4.73697	14.0783	37.3994	7.79442	2.26563	0.00609457	0.337419	Stap1	5	86219605	86253984	+	6215	protein_coding	signal transducing adaptor family member 1 [Source:MGI Symbol;Acc:MGI:1926193]	-
ENSMUSG00000104960	409.691	485.579	535.373	367.726	288.955	361.342	476.881	339.341	0.490785	0.00611753	0.337542	Snhg8	3	123301194	123302053	-	860	lncRNA	small nucleolar RNA host gene 8 [Source:MGI Symbol;Acc:MGI:1917145]	-
ENSMUSG00000022831	216.609	120.899	116.187	39.9702	60.3964	118.492	151.232	72.9529	1.05319	0.00614101	0.337693	Hcls1	16	36755345	36783574	+	2525	protein_coding	hematopoietic cell specific Lyn substrate 1 [Source:MGI Symbol;Acc:MGI:104568]	-
ENSMUSG00000056656	16.2254	5.94587	1.51879	0	0	0	7.89668	0	5.20199	0.00617657	1	Apol8	15	77631998	77641203	-	2962	protein_coding	apolipoprotein L 8 [Source:MGI Symbol;Acc:MGI:2444921]	-
ENSMUSG00000028773	5895.49	6768.38	8377.64	4497.22	6272.94	5299.29	7013.84	5356.48	0.389037	0.00621119	0.34011	Fabp3	4	130202388	130209256	+	823	protein_coding	fatty acid binding protein 3, muscle and heart [Source:MGI Symbol;Acc:MGI:95476]	-
ENSMUSG00000028581	747.99	280.447	376.66	146.177	175.268	247.543	468.365	189.663	1.30469	0.00623763	0.34011	Laptm5	4	130640436	130663452	+	3788	protein_coding	lysosomal-associated protein transmembrane 5 [Source:MGI Symbol;Acc:MGI:108046]	-
ENSMUSG00000026989	23.5268	26.7564	8.35334	0	2.36849	5.86594	19.5455	2.74481	2.83345	0.00624764	0.34011	Dapl1	2	59314997	59335364	+	679	protein_coding	death associated protein-like 1 [Source:MGI Symbol;Acc:MGI:1923997]	-
ENSMUSG00000030774	1175.53	1517.19	1566.63	1192.26	1032.66	1045.31	1419.78	1090.08	0.380964	0.0062954	0.341568	Pak1	7	97437748	97561588	+	3943	protein_coding	p21 (RAC1) activated kinase 1 [Source:MGI Symbol;Acc:MGI:1339975]	-
ENSMUSG00000119584	184625	192842	215648	283261	241583	212450	197705	245765	-0.313928	0.00632048	0.341789	Rn18s-rs5	17	40157244	40159092	+	1849	rRNA	18s RNA, related sequence 5 [Source:MGI Symbol;Acc:MGI:107222]	-
ENSMUSG00000028484	367.505	385.491	390.329	469.365	532.91	529.108	381.108	510.461	-0.421492	0.00636406	0.343006	Psip1	4	83373917	83404696	-	5082	protein_coding	PC4 and SFRS1 interacting protein 1 [Source:MGI Symbol;Acc:MGI:2142116]	-
ENSMUSG00000052949	846.153	772.963	897.604	547.021	749.626	585.421	838.907	627.356	0.420102	0.00641892	0.343174	Rnf157	11	116227179	116303858	-	9537	protein_coding	ring finger protein 157 [Source:MGI Symbol;Acc:MGI:2442484]	-
ENSMUSG00000035493	571.133	428.103	574.102	385.998	373.037	383.633	524.446	380.889	0.463102	0.00642913	0.343174	Tgfbi	13	56757336	56787375	+	3771	protein_coding	transforming growth factor, beta induced [Source:MGI Symbol;Acc:MGI:99959]	-
ENSMUSG00000037318	128.992	34.6842	33.4134	10.2781	24.8691	29.3297	65.6964	21.4923	1.61531	0.00643042	0.343174	Traf3ip3	1	192857761	192884011	-	5756	protein_coding	TRAF3 interacting protein 3 [Source:MGI Symbol;Acc:MGI:2441706]	-
ENSMUSG00000019987	1.62254	13.8737	7.59395	0	0	0	7.69673	0	5.15942	0.00645446	1	Arg1	10	24791119	24803382	-	2228	protein_coding	arginase, liver [Source:MGI Symbol;Acc:MGI:88070]	-
ENSMUSG00000025856	766.649	755.125	685.733	1151.14	836.076	929.165	735.836	972.128	-0.402333	0.00655444	0.348638	Pdgfa	5	138961769	138983125	-	3119	protein_coding	platelet derived growth factor, alpha [Source:MGI Symbol;Acc:MGI:97527]	-
ENSMUSG00000024677	126.558	46.576	31.1352	10.2781	20.1321	37.542	68.0897	22.6507	1.59001	0.0066165	0.348638	Ms4a6b	19	11493876	11508620	+	4485	protein_coding	membrane-spanning 4-domains, subfamily A, member 6B [Source:MGI Symbol;Acc:MGI:1917024]	-
ENSMUSG00000027215	597.094	384.5	454.877	385.998	267.639	324.973	478.824	326.204	0.554474	0.00663404	0.348638	Cd82	2	93249456	93293485	-	3005	protein_coding	CD82 antigen [Source:MGI Symbol;Acc:MGI:104651]	-
ENSMUSG00000019102	21.9043	32.7023	23.5412	5.71004	4.73697	9.38551	26.0493	6.61084	1.97551	0.00663551	0.348638	Aldh3a1	11	61098363	61109247	+	1942	protein_coding	aldehyde dehydrogenase family 3, subfamily A1 [Source:MGI Symbol;Acc:MGI:1353451]	-
ENSMUSG00000030793	38.1296	33.6933	36.4509	14.8461	5.92122	14.0783	36.0913	11.6152	1.63443	0.0066399	0.348638	Pycard	7	127588880	127593039	-	3800	protein_coding	PYD and CARD domain containing [Source:MGI Symbol;Acc:MGI:1931465]	-
ENSMUSG00000020390	16310.6	17758.3	15440.8	19849.2	18933.7	20192.9	16503.2	19658.6	-0.252496	0.00668288	0.349766	Ube2b	11	51876324	51891589	-	2126	protein_coding	ubiquitin-conjugating enzyme E2B [Source:MGI Symbol;Acc:MGI:102944]	-
ENSMUSG00000028072	8.11269	7.92783	5.31576	0	0	0	7.11876	0	5.05086	0.00670307	1	Ntrk1	3	87685551	87702469	-	2588	protein_coding	neurotrophic tyrosine kinase, receptor, type 1 [Source:MGI Symbol;Acc:MGI:97383]	-
ENSMUSG00000030494	208.496	214.051	258.194	309.484	292.508	393.018	226.914	331.67	-0.546316	0.00670511	0.349805	Rhpn2	7	35033595	35091714	+	6304	protein_coding	rhophilin, Rho GTPase binding protein 2 [Source:MGI Symbol;Acc:MGI:1289234]	-
ENSMUSG00000035186	62.4677	22.7925	26.5788	0	4.73697	18.771	37.2797	7.836	2.25475	0.00678384	0.352781	Ubd	17	37504783	37506986	+	931	protein_coding	ubiquitin D [Source:MGI Symbol;Acc:MGI:1344410]	-
ENSMUSG00000059159	114.389	164.502	223.262	107.349	90.0025	90.3355	167.384	95.8956	0.804284	0.00681255	0.353146	Gm8129	6	52323715	52323927	-	213	processed_pseudogene	predicted pseudogene 8129 [Source:MGI Symbol;Acc:MGI:3646863]	-
ENSMUSG00000035828	1031.93	1158.45	1154.28	898.76	814.76	926.819	1114.89	880.113	0.340873	0.00684014	0.353451	Pim3	15	88746389	88749929	+	2427	protein_coding	proviral integration site 3 [Source:MGI Symbol;Acc:MGI:1355297]	-
ENSMUSG00000016477	367.505	424.139	376.66	504.767	528.173	524.415	389.434	519.118	-0.415898	0.00686724	0.353728	E2f3	13	30090558	30170046	-	5429	protein_coding	E2F transcription factor 3 [Source:MGI Symbol;Acc:MGI:1096340]	E2F
ENSMUSG00000052565	49.4874	34.6842	28.0976	95.9286	74.6073	64.5254	37.4231	78.3538	-1.06655	0.00690146	0.353789	H1f3	13	23737436	23744860	+	7425	protein_coding	H1.3 linker histone, cluster member [Source:MGI Symbol;Acc:MGI:107502]	-
ENSMUSG00000084843	322.885	234.862	216.427	382.572	342.246	403.577	258.058	376.132	-0.543137	0.00692827	0.353789	B230312C02Rik	2	180012284	180027678	-	1703	lncRNA	RIKEN cDNA B230312C02 gene [Source:MGI Symbol;Acc:MGI:2444130]	-
ENSMUSG00000048163	181.724	82.2512	72.1425	14.8461	60.3964	62.179	112.039	45.8072	1.29264	0.00693363	0.353789	Selplg	5	113956597	113970705	-	4272	protein_coding	selectin, platelet (p-selectin) ligand [Source:MGI Symbol;Acc:MGI:106689]	-
ENSMUSG00000079641	2905.96	2812.4	3008.72	2322.84	2314.01	2571.63	2909.03	2402.83	0.275991	0.00705908	0.358453	Rpl39	X	36346173	36349055	-	1434	protein_coding	ribosomal protein L39 [Source:MGI Symbol;Acc:MGI:1914498]	-
ENSMUSG00000047963	1502.47	1871.96	2016.95	2076.17	2428.88	2376.88	1797.13	2293.98	-0.352121	0.00706909	0.358453	Stbd1	5	92750900	92754438	+	2221	protein_coding	starch binding domain 1 [Source:MGI Symbol;Acc:MGI:1261768]	-
ENSMUSG00000034610	425.916	517.291	373.622	508.193	611.07	720.338	438.943	613.2	-0.48401	0.00711243	0.359531	Tut4	4	108316623	108416618	+	8684	protein_coding	terminal uridylyl transferase 4 [Source:MGI Symbol;Acc:MGI:2445126]	-
ENSMUSG00000039001	4394.64	4563.45	5482.07	3915.94	3797.87	4042.81	4813.39	3918.87	0.296799	0.00714566	0.360092	Rps21	2	179899170	179900238	+	810	protein_coding	ribosomal protein S21 [Source:MGI Symbol;Acc:MGI:1913731]	-
ENSMUSG00000032422	344.789	359.725	318.946	413.407	515.146	466.929	341.153	465.161	-0.447991	0.0071815	0.360782	Snx14	9	88258800	88321011	-	6110	protein_coding	sorting nexin 14 [Source:MGI Symbol;Acc:MGI:2155664]	-
ENSMUSG00000104213	1184.45	208.105	317.427	11.4201	61.5807	141.956	569.995	71.6522	2.99213	0.00724562	0.362138	Ighd	12	113370224	113379944	-	1900	IG_C_gene	immunoglobulin heavy constant delta [Source:MGI Symbol;Acc:MGI:96447]	-
ENSMUSG00000025351	3514.42	3696.35	4037.7	3121.11	3217.59	2959.95	3749.49	3099.55	0.274752	0.00726926	0.362138	Cd63	10	128736858	128748691	+	3682	protein_coding	CD63 antigen [Source:MGI Symbol;Acc:MGI:99529]	-
ENSMUSG00000040794	401.578	485.579	627.26	362.016	356.457	351.957	504.806	356.81	0.501311	0.00727524	0.362138	C1qtnf4	2	90716204	90720869	+	1290	protein_coding	C1q and tumor necrosis factor related protein 4 [Source:MGI Symbol;Acc:MGI:1914695]	-
ENSMUSG00000040562	3101.48	3568.51	4051.37	2908.69	2883.63	2857.89	3573.79	2883.4	0.309778	0.00734433	0.364462	Gstm2	3	107889018	107893769	-	1679	protein_coding	glutathione S-transferase, mu 2 [Source:MGI Symbol;Acc:MGI:95861]	-
ENSMUSG00000031827	401.578	173.421	251.36	139.325	166.978	185.364	275.453	163.889	0.751291	0.00741203	0.366209	Cotl1	8	120535961	120567283	-	1596	protein_coding	coactosin-like 1 (Dictyostelium) [Source:MGI Symbol;Acc:MGI:1919292]	-
ENSMUSG00000058905	2.43381	2.97293	6.07516	21.6981	11.8424	24.637	3.8273	19.3925	-2.32751	0.00742453	0.366209	Gm10051	5	133503962	133504375	+	414	processed_pseudogene	predicted pseudogene 10051 [Source:MGI Symbol;Acc:MGI:3641791]	-
ENSMUSG00000115584	151.707	440.985	330.337	177.011	159.873	192.403	307.676	176.429	0.80044	0.00750605	0.369112	Gm5854	14	102219427	102220199	-	773	processed_pseudogene	predicted gene 5854 [Source:MGI Symbol;Acc:MGI:3645469]	-
ENSMUSG00000000244	174.423	35.6752	64.5485	27.4082	17.7637	55.1399	91.5488	33.4372	1.45555	0.00759064	0.372147	Tspan32	7	142558783	142573381	+	6234	protein_coding	tetraspanin 32 [Source:MGI Symbol;Acc:MGI:1350360]	-
ENSMUSG00000026415	16.2254	4.95489	1.51879	0	0	0	7.56635	0	5.141	0.00759225	1	Fcamr	1	130728639	130742477	+	1911	protein_coding	Fc receptor, IgA, IgM, high affinity [Source:MGI Symbol;Acc:MGI:1927803]	-
ENSMUSG00000097580	1.62254	3.96391	3.03758	13.7041	22.5006	12.9051	2.87468	16.3699	-2.5229	0.00771757	0.377234	Gm5432	12	15867004	15938156	+	1670	lncRNA	predicted gene 5432 [Source:MGI Symbol;Acc:MGI:3649057]	-
ENSMUSG00000027387	282.322	270.537	310.592	391.708	371.852	422.348	287.817	395.303	-0.456662	0.00775541	0.377948	Zc3h8	2	128768188	128785997	-	1624	protein_coding	zinc finger CCCH type containing 8 [Source:MGI Symbol;Acc:MGI:1930128]	-
ENSMUSG00000030156	17.8479	4.95489	6.07516	0	0	1.17319	9.62599	0.391063	4.52878	0.00780774	1	Cd69	6	129244288	129252399	-	6509	protein_coding	CD69 antigen [Source:MGI Symbol;Acc:MGI:88343]	-
ENSMUSG00000020922	1190.13	1286.29	1369.19	1658.19	1501.62	1601.4	1281.87	1587.07	-0.308065	0.00781817	0.379197	Lsm12	11	102053323	102076122	-	2388	protein_coding	LSM12 homolog [Source:MGI Symbol;Acc:MGI:1919592]	-
ENSMUSG00000032690	196.327	142.701	131.375	116.485	78.1601	79.7768	156.801	91.4739	0.77708	0.00784448	0.379197	Oas2	5	120868398	120887918	-	4451	protein_coding	2'-5' oligoadenylate synthetase 2 [Source:MGI Symbol;Acc:MGI:2180852]	-
ENSMUSG00000000731	20.2817	1.98196	1.51879	0	0	0	7.92749	0	5.21058	0.00784892	1	Aire	10	77865856	77879444	-	3825	protein_coding	autoimmune regulator (autoimmune polyendocrinopathy candidiasis ectodermal dystrophy) [Source:MGI Symbol;Acc:MGI:1338803]	SAND
ENSMUSG00000074207	512.722	629.271	713.831	452.235	463.039	459.89	618.608	458.388	0.432694	0.00790283	0.379197	Adh1	3	137966752	137996459	+	2233	protein_coding	alcohol dehydrogenase 1 (class I) [Source:MGI Symbol;Acc:MGI:87921]	-
ENSMUSG00000025792	237.702	211.078	158.713	268.372	343.431	293.297	202.498	301.7	-0.576293	0.00791271	0.379197	Slc25a10	11	120382666	120390013	+	3455	protein_coding	solute carrier family 25 (mitochondrial carrier, dicarboxylate transporter), member 10 [Source:MGI Symbol;Acc:MGI:1353497]	-
ENSMUSG00000005763	123.313	102.071	75.9395	59.3844	60.3964	34.0225	100.441	51.2678	0.969104	0.00792232	0.379197	Cd247	1	165616250	165704846	+	5329	protein_coding	CD247 antigen [Source:MGI Symbol;Acc:MGI:88334]	-
ENSMUSG00000032312	582.491	372.608	369.066	341.46	228.559	310.895	441.388	293.638	0.58828	0.00792509	0.379197	Csk	9	57533929	57560914	-	3737	protein_coding	c-src tyrosine kinase [Source:MGI Symbol;Acc:MGI:88537]	-
ENSMUSG00000051980	545.984	667.919	713.831	448.809	549.489	416.482	642.578	471.593	0.446444	0.00794409	0.379197	Casr	16	36314058	36382503	-	4718	protein_coding	calcium-sensing receptor [Source:MGI Symbol;Acc:MGI:1351351]	-
ENSMUSG00000030704	2391.62	2409.07	1814.19	2719.12	2806.66	2792.19	2204.96	2772.65	-0.331006	0.00799933	0.380716	Rab6a	7	100256617	100290475	+	3728	protein_coding	RAB6A, member RAS oncogene family [Source:MGI Symbol;Acc:MGI:894313]	-
ENSMUSG00000071531	6.49015	7.92783	6.07516	0	0	0	6.83104	0	4.99129	0.00803175	1	Gprin2	14	33907645	33923610	-	10516	protein_coding	G protein regulated inducer of neurite outgrowth 2 [Source:MGI Symbol;Acc:MGI:2444560]	-
ENSMUSG00000097415	644.959	509.363	526.26	328.898	300.798	520.896	560.194	383.531	0.547041	0.00804727	0.381253	AU020206	7	75418786	75431869	-	3211	lncRNA	expressed sequence AU020206 [Source:MGI Symbol;Acc:MGI:2142134]	-
ENSMUSG00000086486	0	0	0	11.4201	4.73697	2.34638	0	6.16781	-5.30587	0.00805015	1	Ift88os	14	57744201	57748292	-	2016	lncRNA	intraflagellar transport 88, opposite strand [Source:MGI Symbol;Acc:MGI:1919181]	-
ENSMUSG00000032625	47.0536	36.6662	30.3758	91.3606	71.0546	68.0449	38.0319	76.82	-1.01521	0.00805744	0.381253	Thsd7a	6	12311609	12749409	-	13737	protein_coding	thrombospondin, type I, domain containing 7A [Source:MGI Symbol;Acc:MGI:2685683]	-
ENSMUSG00000055214	101.409	138.737	123.781	175.869	172.9	225.252	121.309	191.34	-0.659507	0.00810939	0.382599	Pld5	1	175789872	176102878	-	10094	protein_coding	phospholipase D family, member 5 [Source:MGI Symbol;Acc:MGI:2442056]	-
ENSMUSG00000023994	395.088	336.933	398.682	264.946	310.272	221.733	376.901	265.65	0.505888	0.00819575	0.385555	Nfya	17	48693913	48716934	-	7315	protein_coding	nuclear transcription factor-Y alpha [Source:MGI Symbol;Acc:MGI:97316]	NF-YA
ENSMUSG00000046828	77.0705	139.728	56.9546	242.105	113.687	165.42	91.251	173.737	-0.936094	0.00825433	0.387192	Mettl21e	1	44243230	44258121	-	3961	protein_coding	methyltransferase like 21E [Source:MGI Symbol;Acc:MGI:2685837]	-
ENSMUSG00000034774	4.86761	7.92783	7.59395	0	0	0	6.79646	0	4.98445	0.00836114	1	Dsg1c	18	20380397	20418088	+	4088	protein_coding	desmoglein 1 gamma [Source:MGI Symbol;Acc:MGI:2664358]	-
ENSMUSG00000095478	1126.04	1505.3	613.591	578.998	563.7	502.125	1081.64	548.274	0.979824	0.00841435	0.392707	Gm9824	10	28906124	28906684	+	561	processed_pseudogene	predicted pseudogene 9824 [Source:MGI Symbol;Acc:MGI:3641964]	-
ENSMUSG00000029370	8.92396	3.96391	7.59395	0	0	0	6.82727	0	4.99541	0.00843243	1	Rassf6	5	90750935	90788516	-	4260	protein_coding	Ras association (RalGDS/AF-6) domain family member 6 [Source:MGI Symbol;Acc:MGI:1920496]	-
ENSMUSG00000005465	146.028	44.594	32.654	19.4141	26.0534	36.3688	74.4255	27.2788	1.45	0.00844455	0.392707	Il27ra	8	84756923	84769218	-	3495	protein_coding	interleukin 27 receptor, alpha [Source:MGI Symbol;Acc:MGI:1355318]	-
ENSMUSG00000028528	10.5465	3.96391	6.07516	0	0	0	6.86185	0	5.00219	0.00845087	1	Dnajc6	4	101353828	101499996	+	5926	protein_coding	DnaJ heat shock protein family (Hsp40) member C6 [Source:MGI Symbol;Acc:MGI:1919935]	-
ENSMUSG00000020283	563.021	548.011	486.772	652.086	639.491	832.964	532.601	708.18	-0.411504	0.00850384	0.392707	Pex13	11	23596479	23615959	-	4644	protein_coding	peroxisomal biogenesis factor 13 [Source:MGI Symbol;Acc:MGI:1919379]	-
ENSMUSG00000110185	520.023	576.749	430.577	698.908	615.807	720.338	509.116	678.351	-0.415783	0.00853442	0.392707	Igip	18	36431732	36434570	+	2839	protein_coding	IgA inducing protein [Source:MGI Symbol;Acc:MGI:1924271]	-
ENSMUSG00000061414	45.4311	21.8015	31.8946	10.2781	11.8424	9.38551	33.0424	10.502	1.65743	0.0085345	0.392707	Cracr2a	6	127538301	127651211	+	7824	protein_coding	calcium release activated channel regulator 2A [Source:MGI Symbol;Acc:MGI:2685919]	-
ENSMUSG00000106019	640.091	628.28	649.282	488.779	545.936	417.655	639.218	484.123	0.401176	0.00853925	0.392707	Gm43672	3	22128574	22130306	-	1733	lncRNA	predicted gene 43672 [Source:MGI Symbol;Acc:MGI:5663809]	-
ENSMUSG00000040268	1084.67	1000.89	862.672	1237.94	1205.56	1281.12	982.742	1241.54	-0.337653	0.00854079	0.392707	Plekha1	7	130467486	130515042	+	8527	protein_coding	pleckstrin homology domain containing, family A (phosphoinositide binding specific) member 1 [Source:MGI Symbol;Acc:MGI:2442213]	-
ENSMUSG00000037465	851.832	515.309	555.877	947.866	987.659	766.092	641.006	900.539	-0.489623	0.00861289	0.394907	Klf10	15	38291707	38300950	-	4179	protein_coding	Kruppel-like factor 10 [Source:MGI Symbol;Acc:MGI:1101353]	zf-C2H2
ENSMUSG00000072849	32.4508	12.8827	22.7818	0	7.10546	5.86594	22.7051	4.3238	2.40195	0.00870662	0.397258	Serpina1e	12	103913190	103925234	-	1617	protein_coding	serine (or cysteine) peptidase inhibitor, clade A, member 1E [Source:MGI Symbol;Acc:MGI:891967]	-
ENSMUSG00000078622	2988.71	3186.99	2668.51	3523.09	3642.73	3530.12	2948.07	3565.32	-0.274651	0.0087448	0.397258	Ccdc47	11	106088234	106107170	-	6414	protein_coding	coiled-coil domain containing 47 [Source:MGI Symbol;Acc:MGI:1914413]	-
ENSMUSG00000023439	67.3353	49.5489	57.714	15.9881	31.9746	28.1565	58.1994	25.3731	1.20093	0.00877006	0.397258	Gnb3	6	124811203	124817238	-	2632	protein_coding	guanine nucleotide binding protein (G protein), beta 3 [Source:MGI Symbol;Acc:MGI:95785]	-
ENSMUSG00000051506	182.535	51.5309	78.2176	35.4022	47.3697	56.3131	104.095	46.3617	1.17004	0.00877039	0.397258	Wdfy4	14	32681504	32907465	-	10552	protein_coding	WD repeat and FYVE domain containing 4 [Source:MGI Symbol;Acc:MGI:3584510]	-
ENSMUSG00000006262	866.435	878.998	614.35	941.014	1160.56	1046.48	786.594	1049.35	-0.416787	0.0087862	0.397258	Mob1b	5	88868714	88912079	+	15033	protein_coding	MOB kinase activator 1B [Source:MGI Symbol;Acc:MGI:1915723]	-
ENSMUSG00000024978	3359.46	3548.69	3525.11	3547.07	4336.7	5562.09	3477.76	4481.95	-0.365953	0.00887328	0.400084	Gpam	19	55055700	55115670	-	6664	protein_coding	glycerol-3-phosphate acyltransferase, mitochondrial [Source:MGI Symbol;Acc:MGI:109162]	-
ENSMUSG00000043557	404.823	507.381	518.667	621.252	665.545	608.885	476.957	631.894	-0.406166	0.00891501	0.400178	Mdga1	17	30046923	30189061	-	9515	protein_coding	MAM domain containing glycosylphosphatidylinositol anchor 1 [Source:MGI Symbol;Acc:MGI:1922012]	-
ENSMUSG00000079022	648.204	632.244	719.147	896.476	804.101	847.042	666.532	849.206	-0.348794	0.00892453	0.400178	Col22a1	15	71667644	71906076	-	9203	protein_coding	collagen, type XXII, alpha 1 [Source:MGI Symbol;Acc:MGI:1916950]	-
ENSMUSG00000063785	351.279	364.68	317.427	508.193	412.117	476.315	344.462	465.541	-0.435792	0.00899369	0.402171	Utp14a	X	47345739	47371330	+	4130	protein_coding	UTP14A small subunit processome component [Source:MGI Symbol;Acc:MGI:1919804]	-
ENSMUSG00000022490	3170.44	3396.08	4234.38	3198.76	2690.6	2656.1	3600.3	2848.49	0.338075	0.00903055	0.402238	Ppp1r1a	15	103438706	103446430	-	1306	protein_coding	protein phosphatase 1, regulatory inhibitor subunit 1A [Source:MGI Symbol;Acc:MGI:1889595]	-
ENSMUSG00000021565	38.9409	9.90978	1.51879	0	2.36849	2.34638	16.7898	1.57162	3.42524	0.0090446	0.402238	Slc6a19	13	73827864	73852984	-	5006	protein_coding	solute carrier family 6 (neurotransmitter transporter), member 19 [Source:MGI Symbol;Acc:MGI:1921588]	-
ENSMUSG00000027376	3.24508	23.7835	22.7818	0	3.55273	2.34638	16.6035	1.96637	3.08334	0.0091594	0.406233	Prom2	2	127368393	127383387	-	5187	protein_coding	prominin 2 [Source:MGI Symbol;Acc:MGI:2138997]	-
ENSMUSG00000003809	1530.05	1678.72	1889.37	1267.63	1434.12	1384.36	1699.38	1362.04	0.319544	0.00925718	0.409207	Gcdh	8	85613022	85620550	-	2754	protein_coding	glutaryl-Coenzyme A dehydrogenase [Source:MGI Symbol;Acc:MGI:104541]	-
ENSMUSG00000078193	442.141	456.841	429.058	356.306	304.351	328.493	442.68	329.717	0.424362	0.00936527	0.409207	Gm2000	1	156193610	156194054	+	445	protein_coding	predicted gene 2000 [Source:MGI Symbol;Acc:MGI:3780170]	-
ENSMUSG00000012889	30.0169	11.8917	9.11274	0	4.73697	2.34638	17.0071	2.36112	2.85782	0.00937641	0.409207	Podnl1	8	84852618	84859156	+	3549	protein_coding	podocan-like 1 [Source:MGI Symbol;Acc:MGI:2685352]	-
ENSMUSG00000041702	659.562	683.775	587.771	750.299	814.76	932.685	643.703	832.581	-0.371879	0.00940543	0.409207	Btbd7	12	102747056	102844730	-	16456	protein_coding	BTB (POZ) domain containing 7 [Source:MGI Symbol;Acc:MGI:1917858]	-
ENSMUSG00000110677	124.124	127.836	108.593	76.5145	73.4231	62.179	120.185	70.7055	0.764001	0.00941252	0.409207	Gm45777	12	103335031	103338726	+	301	unitary_pseudogene	predicted gene 45777 [Source:MGI Symbol;Acc:MGI:5804892]	-
ENSMUSG00000000673	101.409	35.6752	31.8946	2.28401	7.10546	36.3688	56.3261	15.2528	1.88736	0.00941296	0.409207	Haao	17	84138585	84155392	-	4681	protein_coding	3-hydroxyanthranilate 3,4-dioxygenase [Source:MGI Symbol;Acc:MGI:1349444]	-
ENSMUSG00000055541	19.4705	23.7835	10.6315	2.28401	1.18424	5.86594	17.9618	3.1114	2.52547	0.00942332	0.409207	Lair1	7	4006401	4066203	-	7475	protein_coding	leukocyte-associated Ig-like receptor 1 [Source:MGI Symbol;Acc:MGI:105492]	-
ENSMUSG00000031838	305.037	212.069	248.322	204.419	117.24	166.593	255.143	162.751	0.649195	0.00942757	0.409207	Ifi30	8	71215419	71219307	-	980	protein_coding	interferon gamma inducible protein 30 [Source:MGI Symbol;Acc:MGI:2137648]	-
ENSMUSG00000040247	133.048	100.089	63.7891	21.6981	59.2122	57.4862	98.9753	46.1322	1.10195	0.00948974	0.41044	Tbc1d10c	19	4233410	4241283	-	3623	protein_coding	TBC1 domain family, member 10c [Source:MGI Symbol;Acc:MGI:1922072]	-
ENSMUSG00000027339	319.64	178.376	233.894	171.301	158.689	134.917	243.97	154.969	0.656566	0.00950642	0.41044	Rassf2	2	131831335	131872178	-	11993	protein_coding	Ras association (RalGDS/AF-6) domain family member 2 [Source:MGI Symbol;Acc:MGI:2442060]	-
ENSMUSG00000060586	1654.99	578.731	849.003	438.531	423.959	492.739	1027.57	451.743	1.18589	0.00957296	0.41222	H2-Eb1	17	34524841	34535648	+	1944	protein_coding	histocompatibility 2, class II antigen E beta [Source:MGI Symbol;Acc:MGI:95901]	-
ENSMUSG00000073940	144.406	335.942	200.48	405.412	336.325	339.052	226.943	360.263	-0.670866	0.00959835	0.412222	Hbb-bt	7	103461731	103463203	-	703	protein_coding	hemoglobin, beta adult t chain [Source:MGI Symbol;Acc:MGI:5474850]	-
ENSMUSG00000026623	640.902	583.686	476.14	655.512	839.629	774.305	566.91	756.482	-0.416626	0.00963529	0.412254	Lpgat1	1	191449946	191516367	+	7610	protein_coding	lysophosphatidylglycerol acyltransferase 1 [Source:MGI Symbol;Acc:MGI:2446186]	-
ENSMUSG00000032724	417.803	386.481	489.05	307.2	344.615	293.297	431.112	315.037	0.453991	0.00964975	0.412254	Abtb2	2	103396655	103548768	+	6032	protein_coding	ankyrin repeat and BTB (POZ) domain containing 2 [Source:MGI Symbol;Acc:MGI:2139365]	-
ENSMUSG00000036560	73.8255	57.4767	52.3982	36.5442	23.6849	23.4638	61.2335	27.8976	1.1331	0.00970983	0.413736	Lgi4	7	30758767	30770360	+	4584	protein_coding	leucine-rich repeat LGI family, member 4 [Source:MGI Symbol;Acc:MGI:2180197]	-
ENSMUSG00000046873	435.651	433.057	349.322	557.299	515.146	547.879	406.01	540.108	-0.413044	0.00975747	0.414334	Mbtps2	X	156318367	156381711	-	10105	protein_coding	membrane-bound transcription factor peptidase, site 2 [Source:MGI Symbol;Acc:MGI:2444506]	zf-C2H2
ENSMUSG00000040093	114.389	125.854	86.571	47.9643	56.8437	75.0841	108.938	59.964	0.859574	0.00977479	0.414334	Bmf	2	118359238	118380168	-	5253	protein_coding	BCL2 modifying factor [Source:MGI Symbol;Acc:MGI:2176433]	-
ENSMUSG00000042515	107.087	93.152	91.8867	147.319	183.558	137.263	97.3754	156.047	-0.679665	0.00986047	0.415031	Pwwp3b	X	138110791	138139084	+	4859	protein_coding	PWWP domain containing 3B [Source:MGI Symbol;Acc:MGI:2445062]	-
ENSMUSG00000046330	6086.14	6258.03	8133.88	5348.02	5070.93	5969.18	6826.01	5462.71	0.321582	0.00986142	0.415031	Rpl37a	1	72750449	72752972	+	1410	protein_coding	ribosomal protein L37a [Source:MGI Symbol;Acc:MGI:98068]	-
ENSMUSG00000010142	76.2593	17.8376	58.4734	4.56803	22.5006	21.1174	50.8568	16.062	1.66948	0.00986772	0.415031	Tnfrsf13b	11	61017581	61040198	+	2836	protein_coding	tumor necrosis factor receptor superfamily, member 13b [Source:MGI Symbol;Acc:MGI:1889411]	-
ENSMUSG00000051279	0	0	0	4.56803	10.6582	2.34638	0	5.85753	-5.22963	0.00999705	1	Gdf6	4	9844372	9862345	+	3532	protein_coding	growth differentiation factor 6 [Source:MGI Symbol;Acc:MGI:95689]	-
ENSMUSG00000029168	59.2226	67.3865	73.6613	26.2662	27.2376	42.2348	66.7568	31.9129	1.06546	0.0100733	0.421926	Dpysl5	5	30868908	30956719	+	7376	protein_coding	dihydropyrimidinase-like 5 [Source:MGI Symbol;Acc:MGI:1929772]	-
ENSMUSG00000068227	42.9972	39.6391	12.9097	0	7.10546	14.0783	31.8487	7.06124	2.17437	0.0100935	0.421926	Il2rb	15	78363456	78379471	-	4287	protein_coding	interleukin 2 receptor, beta chain [Source:MGI Symbol;Acc:MGI:96550]	-
ENSMUSG00000100345	10.5465	7.92783	7.59395	1.14201	0	0	8.68942	0.380669	4.37859	0.0101257	1	Gm29418	17	86103646	86131472	-	647	lncRNA	predicted gene 29418 [Source:MGI Symbol;Acc:MGI:5580124]	-
ENSMUSG00000029597	1.62254	5.94587	0.759395	15.9881	10.6582	22.2906	2.77593	16.3123	-2.60511	0.0101352	0.421926	Sds	5	120614591	120621997	+	1694	protein_coding	serine dehydratase [Source:MGI Symbol;Acc:MGI:98270]	-
ENSMUSG00000034330	149.273	67.3865	53.917	49.1063	41.4485	34.0225	90.1923	41.5258	1.11954	0.0101353	0.421926	Plcg2	8	118225030	118361881	+	4298	protein_coding	phospholipase C, gamma 2 [Source:MGI Symbol;Acc:MGI:97616]	-
ENSMUSG00000031015	531.381	430.085	355.397	284.36	318.562	334.359	438.954	312.427	0.490448	0.0102364	0.425047	Swap70	7	109820918	109882713	+	8090	protein_coding	SWA-70 protein [Source:MGI Symbol;Acc:MGI:1298390]	-
ENSMUSG00000042474	239.324	28.7384	91.8867	9.13606	4.73697	36.3688	119.983	16.7473	2.8416	0.0103137	0.427166	Fcmr	1	130793406	130808528	+	1736	protein_coding	Fc fragment of IgM receptor [Source:MGI Symbol;Acc:MGI:1916419]	-
ENSMUSG00000020309	314.772	289.366	237.691	403.128	318.562	483.354	280.609	401.681	-0.518375	0.0103686	0.428348	Chac2	11	30926707	30936350	-	1315	protein_coding	ChaC, cation transport regulator 2 [Source:MGI Symbol;Acc:MGI:1915294]	-
ENSMUSG00000045322	4.05634	4.95489	10.6315	0	0	0	6.54759	0	4.93484	0.010514	1	Tlr9	9	106099797	106104082	+	3478	protein_coding	toll-like receptor 9 [Source:MGI Symbol;Acc:MGI:1932389]	-
ENSMUSG00000106837	0	0	0	2.28401	3.55273	11.7319	0	5.85621	-5.22936	0.0105167	1	D630030B08Rik	5	67990693	67994171	-	3479	TEC	RIKEN cDNA D630030B08 gene [Source:MGI Symbol;Acc:MGI:2443017]	-
ENSMUSG00000038642	207.685	100.089	130.616	60.5264	65.1334	111.453	146.13	79.0376	0.88901	0.010537	0.434206	Ctss	3	95434097	95463714	+	1358	protein_coding	cathepsin S [Source:MGI Symbol;Acc:MGI:107341]	-
ENSMUSG00000067597	104.654	82.2512	75.9395	191.857	106.582	148.995	87.6148	149.145	-0.767763	0.0106351	0.437141	Dgat2l6	X	99568444	99589750	+	4741	protein_coding	diacylglycerol O-acyltransferase 2-like 6 [Source:MGI Symbol;Acc:MGI:3045268]	-
ENSMUSG00000025316	391.032	329.996	504.997	301.49	312.64	244.023	408.675	286.051	0.516561	0.0107988	0.442749	Banp	8	122676489	122755997	+	6632	protein_coding	BTG3 associated nuclear protein [Source:MGI Symbol;Acc:MGI:1889023]	-
ENSMUSG00000039476	17.8479	20.8105	9.11274	25.1242	48.554	55.1399	15.9237	42.9393	-1.43999	0.0108272	0.442799	Prrx2	2	30724984	30771263	+	1961	protein_coding	paired related homeobox 2 [Source:MGI Symbol;Acc:MGI:98218]	Homeobox
ENSMUSG00000031360	220.665	191.259	159.473	110.775	108.95	145.475	190.466	121.733	0.6454	0.0108583	0.44296	Ctps2	X	161684234	161815504	+	4720	protein_coding	cytidine 5'-triphosphate synthase 2 [Source:MGI Symbol;Acc:MGI:1933185]	-
ENSMUSG00000087366	287.189	252.699	252.119	382.572	422.775	303.856	264.003	369.734	-0.485552	0.01089	0.443039	Junos	4	94939771	95055555	+	5595	lncRNA	jun proto-oncogene, opposite strand [Source:MGI Symbol;Acc:MGI:2652837]	-
ENSMUSG00000035934	1690.68	1647.01	1593.97	2016.78	1810.71	2211.46	1643.89	2012.98	-0.292314	0.0109417	0.443039	Pknox2	9	36802278	37058703	-	10335	protein_coding	Pbx/knotted 1 homeobox 2 [Source:MGI Symbol;Acc:MGI:2445415]	Homeobox
ENSMUSG00000032313	193.893	230.898	201.24	220.407	354.089	355.476	208.677	309.991	-0.571812	0.0109419	0.443039	Tmem266	9	55234197	55345629	+	4714	protein_coding	transmembrane protein 266 [Source:MGI Symbol;Acc:MGI:2142980]	-
ENSMUSG00000039323	7.30142	1.98196	10.6315	0	0	0	6.6383	0	4.95775	0.0109916	1	Igfbp2	1	72863662	72891633	+	1847	protein_coding	insulin-like growth factor binding protein 2 [Source:MGI Symbol;Acc:MGI:96437]	-
ENSMUSG00000030779	1158.49	1248.63	1025.94	1335.01	1399.78	1550.96	1144.36	1428.58	-0.320789	0.011031	0.444648	Rbbp6	7	122564909	122601780	+	12915	protein_coding	retinoblastoma binding protein 6, ubiquitin ligase [Source:MGI Symbol;Acc:MGI:894835]	-
ENSMUSG00000028756	31576.2	35589	42015.8	27967.8	31782.7	29654.7	36393.7	29801.7	0.288313	0.011082	0.444648	Pink1	4	138040720	138053618	-	2673	protein_coding	PTEN induced putative kinase 1 [Source:MGI Symbol;Acc:MGI:1916193]	-
ENSMUSG00000022742	726.086	774.945	673.583	871.351	868.05	1021.85	724.871	920.416	-0.345323	0.0110865	0.444648	Cpox	16	58490655	58537999	+	6661	protein_coding	coproporphyrinogen oxidase [Source:MGI Symbol;Acc:MGI:104841]	-
ENSMUSG00000025279	54.355	25.7654	19.7443	5.71004	16.5794	7.03913	33.2882	9.77619	1.77113	0.0110909	0.444648	Dnase1l3	14	14475200	14505240	+	5151	protein_coding	deoxyribonuclease 1-like 3 [Source:MGI Symbol;Acc:MGI:1314633]	-
ENSMUSG00000026193	1220.96	876.025	826.221	1237.94	1064.63	1744.53	974.402	1349.03	-0.469132	0.0111615	0.445436	Fn1	1	71624679	71692359	-	11685	protein_coding	fibronectin 1 [Source:MGI Symbol;Acc:MGI:95566]	-
ENSMUSG00000030089	2824.03	2694.47	3197.05	3622.45	3381.02	3496.1	2905.18	3499.85	-0.268316	0.0112166	0.445436	Slc41a3	6	90581707	90623394	+	2911	protein_coding	solute carrier family 41, member 3 [Source:MGI Symbol;Acc:MGI:1918949]	-
ENSMUSG00000024013	225.533	36.6662	69.8643	42.2543	48.554	45.7544	110.688	45.5209	1.28453	0.0112229	0.445436	Fgd2	17	29579888	29598635	+	4507	protein_coding	FYVE, RhoGEF and PH domain containing 2 [Source:MGI Symbol;Acc:MGI:1347084]	-
ENSMUSG00000044566	2.43381	3.96391	4.55637	26.2662	7.10546	21.1174	3.65136	18.163	-2.31579	0.0112291	0.445436	Cage1	13	38190028	38221045	-	4523	protein_coding	cancer antigen 1 [Source:MGI Symbol;Acc:MGI:1918463]	-
ENSMUSG00000059493	104.654	90.179	61.511	174.727	138.556	120.838	85.4479	144.707	-0.762483	0.0112474	0.445436	Nhs	X	160616292	160942726	-	8805	protein_coding	NHS actin remodeling regulator [Source:MGI Symbol;Acc:MGI:2684894]	-
ENSMUSG00000024670	87.617	22.7925	17.4661	4.56803	15.3952	16.4246	42.6252	12.1293	1.81716	0.0113122	0.445523	Cd6	19	10766705	10807422	-	7968	protein_coding	CD6 antigen [Source:MGI Symbol;Acc:MGI:103566]	-
ENSMUSG00000073752	55.9775	53.5128	51.6388	25.1242	10.6582	31.6761	53.7097	22.4861	1.25503	0.0113224	0.445523	Gm10570	4	130200349	130202467	-	2119	lncRNA	predicted gene 10570 [Source:MGI Symbol;Acc:MGI:3642427]	-
ENSMUSG00000024911	687.145	754.134	783.695	630.388	497.382	588.941	741.658	572.237	0.3739	0.0113317	0.445523	Fibp	19	5510643	5515079	+	4133	protein_coding	fibroblast growth factor (acidic) intracellular binding protein [Source:MGI Symbol;Acc:MGI:1926233]	-
ENSMUSG00000052915	2041.96	2042.41	1919.75	2495.29	2369.67	2318.22	2001.37	2394.39	-0.258893	0.01142	0.447637	Msl1	11	98686342	98698685	+	5433	protein_coding	male specific lethal 1 [Source:MGI Symbol;Acc:MGI:1921276]	-
ENSMUSG00000021189	216.609	186.304	173.901	278.65	242.77	307.375	192.271	276.265	-0.522966	0.0114405	0.447637	Atxn3	12	101885160	101924505	-	5407	protein_coding	ataxin 3 [Source:MGI Symbol;Acc:MGI:1099442]	-
ENSMUSG00000025898	623.054	517.291	395.645	582.424	872.787	694.528	511.997	716.58	-0.48527	0.0115643	0.450668	Cwf19l2	9	3403592	3479236	+	10536	protein_coding	CWF19-like 2, cell cycle control (S. pombe) [Source:MGI Symbol;Acc:MGI:1918023]	-
ENSMUSG00000046794	34.0733	42.6121	34.9322	60.5264	108.95	57.4862	37.2058	75.6543	-1.02633	0.0115733	0.450668	Ppp1r3b	8	35842893	35855293	+	6216	protein_coding	protein phosphatase 1, regulatory subunit 3B [Source:MGI Symbol;Acc:MGI:2177268]	-
ENSMUSG00000031333	1482.19	1665.83	1053.28	1653.63	1955.19	1899.39	1400.43	1836.07	-0.391615	0.0116878	0.454039	Abcb7	X	103324263	103457462	-	5905	protein_coding	ATP-binding cassette, sub-family B (MDR/TAP), member 7 [Source:MGI Symbol;Acc:MGI:109533]	-
ENSMUSG00000038523	0	0	0.759395	2.28401	11.8424	8.21232	0.253132	7.44626	-4.61347	0.0117074	1	1700003F12Rik	2	154389005	154391923	+	976	protein_coding	RIKEN cDNA 1700003F12 gene [Source:MGI Symbol;Acc:MGI:1922730]	-
ENSMUSG00000021952	403.201	444.949	340.209	550.447	582.648	464.583	396.12	532.559	-0.428718	0.011758	0.454629	Xpo4	14	57814978	57902887	-	10731	protein_coding	exportin 4 [Source:MGI Symbol;Acc:MGI:1888526]	-
ENSMUSG00000056492	4144.77	4085.8	3746.85	3351.79	3279.17	3469.12	3992.48	3366.69	0.245817	0.0117588	0.454629	Adgrf5	17	43671342	43770448	+	9010	protein_coding	adhesion G protein-coupled receptor F5 [Source:MGI Symbol;Acc:MGI:2182928]	-
ENSMUSG00000062078	5528.8	5726.86	3613.2	5575.28	7213.23	6648.46	4956.29	6478.99	-0.386724	0.0118017	0.454791	Qk	17	10421530	10538783	-	14242	protein_coding	quaking, KH domain containing RNA binding [Source:MGI Symbol;Acc:MGI:97837]	-
ENSMUSG00000042607	288.812	477.651	312.871	518.471	461.855	546.706	359.778	509.011	-0.503668	0.0118189	0.454791	Asb4	6	5383386	5433022	+	3932	protein_coding	ankyrin repeat and SOCS box-containing 4 [Source:MGI Symbol;Acc:MGI:1929751]	-
ENSMUSG00000091994	95.7297	83.2422	109.353	53.6743	59.2122	49.2739	96.1082	54.0535	0.832539	0.0118732	0.455803	E130317F20Rik	10	79687215	79690805	-	3591	lncRNA	RIKEN cDNA E130317F20 gene [Source:MGI Symbol;Acc:MGI:3041202]	-
ENSMUSG00000039086	112.766	149.638	89.6086	213.555	182.374	161.9	117.338	185.943	-0.669323	0.0120087	0.45992	Ss18l1	2	179684302	179711994	+	4343	protein_coding	SS18, nBAF chromatin remodeling complex subunit like 1 [Source:MGI Symbol;Acc:MGI:2444061]	-
ENSMUSG00000034460	521.646	435.039	437.411	609.832	621.728	580.728	464.699	604.096	-0.377959	0.0121274	0.463374	Six4	12	73146383	73160230	-	10855	protein_coding	sine oculis-related homeobox 4 [Source:MGI Symbol;Acc:MGI:106034]	Homeobox
ENSMUSG00000066735	869.68	966.204	881.657	1070.06	1127.4	1157.94	905.847	1118.47	-0.304789	0.0121573	0.463429	Vkorc1l1	5	129970811	130015533	+	5262	protein_coding	vitamin K epoxide reductase complex, subunit 1-like 1 [Source:MGI Symbol;Acc:MGI:1916818]	-
ENSMUSG00000102205	1.62254	15.8557	3.03758	0	0	0	6.83859	0	4.98457	0.012211	1	9430092D12Rik	16	77210531	77211804	+	1274	TEC	RIKEN cDNA 9430092D12 gene [Source:MGI Symbol;Acc:MGI:1924677]	-
ENSMUSG00000024259	1134.15	1182.24	1047.21	1357.85	1377.28	1370.28	1121.2	1368.47	-0.288105	0.0122195	0.464232	Slc25a46	18	31689164	31742964	-	5425	protein_coding	solute carrier family 25, member 46 [Source:MGI Symbol;Acc:MGI:1914703]	-
ENSMUSG00000062210	178.479	85.2241	89.6086	65.0944	58.0279	66.8718	117.771	63.3314	0.896569	0.0122547	0.464232	Tnfaip8	18	50112494	50240240	+	10328	protein_coding	tumor necrosis factor, alpha-induced protein 8 [Source:MGI Symbol;Acc:MGI:2147191]	-
ENSMUSG00000083567	84.372	243.781	247.563	318.62	335.141	315.588	191.905	323.116	-0.752904	0.0122836	0.464232	Gm11451	2	162740814	162741443	-	630	processed_pseudogene	predicted gene 11451 [Source:MGI Symbol;Acc:MGI:3705412]	-
ENSMUSG00000106847	1371.86	1520.16	1690.41	1122.59	1347.67	1196.65	1527.48	1222.3	0.321838	0.0123247	0.464232	Peg13	15	72677449	72682173	-	4725	lncRNA	paternally expressed 13 [Source:MGI Symbol;Acc:MGI:2663476]	-
ENSMUSG00000037280	49.4874	24.7745	19.7443	4.56803	5.92122	16.4246	31.3354	8.9713	1.80671	0.0123406	0.464232	Galnt6	15	100589694	100627257	-	3871	protein_coding	polypeptide N-acetylgalactosaminyltransferase 6 [Source:MGI Symbol;Acc:MGI:1891640]	-
ENSMUSG00000029402	511.099	512.336	608.275	441.957	357.642	429.387	543.903	409.662	0.409473	0.012376	0.464232	Snrnp35	5	124621197	124629187	+	1347	protein_coding	small nuclear ribonucleoprotein 35 (U11/U12) [Source:MGI Symbol;Acc:MGI:1923417]	-
ENSMUSG00000091345	11.3578	1.98196	6.07516	0	0	0	6.47163	0	4.91961	0.0123981	1	Col6a5	9	105733277	105837842	-	9413	protein_coding	collagen, type VI, alpha 5 [Source:MGI Symbol;Acc:MGI:3648134]	-
ENSMUSG00000020392	929.714	945.393	1109.48	1228.8	1157.01	1351.51	994.861	1245.77	-0.323889	0.0124253	0.464232	Cdkn2aipnl	11	51858488	51868161	+	1958	protein_coding	CDKN2A interacting protein N-terminal like [Source:MGI Symbol;Acc:MGI:1261797]	-
ENSMUSG00000115925	38.9409	42.6121	26.5788	58.2424	60.3964	102.067	36.0439	73.5687	-1.03395	0.012434	0.464232	Gm33432	15	84011505	84020460	+	1578	lncRNA	predicted gene, 33432 [Source:MGI Symbol;Acc:MGI:5592591]	-
ENSMUSG00000039747	136.293	60.4497	54.6764	13.7041	13.0267	66.8718	83.8064	31.2008	1.42698	0.0124351	0.464232	Orai2	5	136176313	136199567	-	6077	protein_coding	ORAI calcium release-activated calcium modulator 2 [Source:MGI Symbol;Acc:MGI:2443195]	-
ENSMUSG00000035370	6.49015	10.9008	8.35334	29.6922	24.8691	25.8102	8.58142	26.7905	-1.65067	0.0125467	0.46529	Gm49322	10	80441855	80451618	+	4520	protein_coding	predicted gene, 49322 [Source:MGI Symbol;Acc:MGI:6121503]	-
ENSMUSG00000022747	4719.96	5279.93	4818.36	5767.14	5646.47	6088.85	4939.42	5834.15	-0.240381	0.0125773	0.46529	St3gal6	16	58288488	58344606	-	6172	protein_coding	ST3 beta-galactoside alpha-2,3-sialyltransferase 6 [Source:MGI Symbol;Acc:MGI:1888707]	-
ENSMUSG00000037992	372.372	354.77	370.585	534.459	418.038	506.817	365.909	486.438	-0.410596	0.0125828	0.46529	Rara	11	98818644	98865768	+	4365	protein_coding	retinoic acid receptor, alpha [Source:MGI Symbol;Acc:MGI:97856]	THR-like
ENSMUSG00000057948	146.028	86.2151	68.3455	47.9643	33.1588	69.2181	100.196	50.1137	0.999726	0.0126368	0.46529	Unc13d	11	115952921	115968787	-	4679	protein_coding	unc-13 homolog D [Source:MGI Symbol;Acc:MGI:1917700]	-
ENSMUSG00000052951	14.6028	8.9188	23.5412	0	2.36849	4.69275	15.6876	2.35375	2.74731	0.0126427	0.46529	C130021I20Rik	2	33531205	33536366	+	4140	lncRNA	Riken cDNA C130021I20 gene [Source:MGI Symbol;Acc:MGI:3639863]	-
ENSMUSG00000024892	2953.83	3067.08	3820.51	4034.71	6329.78	12119	3280.47	7494.51	-1.19191	0.012657	0.46529	Pcx	19	4560500	4671780	+	4753	protein_coding	pyruvate carboxylase [Source:MGI Symbol;Acc:MGI:97520]	-
ENSMUSG00000020671	8684.63	9536.18	7778.48	9439.83	10871.4	11073.7	8666.43	10461.6	-0.271732	0.0126635	0.46529	Rab10	12	3297428	3359969	-	3513	protein_coding	RAB10, member RAS oncogene family [Source:MGI Symbol;Acc:MGI:105066]	-
ENSMUSG00000041653	394.277	339.906	159.473	370.01	525.804	510.337	297.885	468.717	-0.655398	0.0127216	0.466372	Pnpla3	15	84052038	84071437	+	1548	protein_coding	patatin-like phospholipase domain containing 3 [Source:MGI Symbol;Acc:MGI:2151796]	-
ENSMUSG00000109015	29.2057	15.8557	9.87213	3.42602	1.18424	5.86594	18.3112	3.49207	2.38941	0.0128157	0.468765	Gm31024	7	27866700	27869052	-	2353	TEC	predicted gene, 31024 [Source:MGI Symbol;Acc:MGI:5590183]	-
ENSMUSG00000021298	177.668	37.6572	53.1576	23.9821	37.8958	46.9275	89.4942	36.2685	1.30613	0.0128975	0.470633	Gpr132	12	112814493	112831848	-	2715	protein_coding	G protein-coupled receptor 132 [Source:MGI Symbol;Acc:MGI:1890220]	-
ENSMUSG00000079435	1994.91	2299.07	3008.72	1964.25	1836.76	1920.51	2434.23	1907.17	0.352314	0.0129246	0.470633	Rpl36a	X	133486403	133488811	+	1655	protein_coding	ribosomal protein L36A [Source:MGI Symbol;Acc:MGI:1201789]	-
ENSMUSG00000059895	30291.2	37973.3	42967.3	31985.3	29789.6	28460.4	37077.3	30078.5	0.301805	0.013017	0.471546	Ptp4a3	15	73594994	73630615	+	9351	protein_coding	protein tyrosine phosphatase 4a3 [Source:MGI Symbol;Acc:MGI:1277098]	-
ENSMUSG00000102037	4.86761	5.94587	7.59395	0	0	0	6.13581	0	4.83872	0.0130233	1	Bcl2a1a	9	88838953	88844472	+	819	protein_coding	B cell leukemia/lymphoma 2 related protein A1a [Source:MGI Symbol;Acc:MGI:102687]	-
ENSMUSG00000067869	56.7888	45.585	82.0146	91.3606	129.083	110.28	61.4628	110.241	-0.836576	0.0130429	0.471546	Tcea1-ps1	15	90766818	90767721	+	904	processed_pseudogene	transcription elongation factor A (SII) 1, pseudogene 1 [Source:MGI Symbol;Acc:MGI:1861432]	-
ENSMUSG00000030888	348.034	314.14	365.269	504.767	479.619	395.365	342.481	459.917	-0.424263	0.0130556	0.471546	Rrp8	7	105380937	105386592	-	3558	protein_coding	ribosomal RNA processing 8 [Source:MGI Symbol;Acc:MGI:1914251]	-
ENSMUSG00000020592	157.386	193.241	176.939	134.757	91.1868	112.626	175.855	112.857	0.638156	0.0130655	0.471546	Sdc1	12	8821323	8843715	+	3809	protein_coding	syndecan 1 [Source:MGI Symbol;Acc:MGI:1349162]	-
ENSMUSG00000026469	2683.68	2690.51	2459.68	2985.21	3656.94	2925.93	2611.29	3189.36	-0.28861	0.0131501	0.473548	Xpr1	1	155151447	155293161	-	17880	protein_coding	xenotropic and polytropic retrovirus receptor 1 [Source:MGI Symbol;Acc:MGI:97932]	-
ENSMUSG00000039740	717.162	711.522	750.282	896.476	798.18	1118.05	726.322	937.568	-0.3681	0.0132358	0.475583	Alg2	4	47465067	47474333	-	3450	protein_coding	asparagine-linked glycosylation 2 (alpha-1,3-mannosyltransferase) [Source:MGI Symbol;Acc:MGI:1914731]	-
ENSMUSG00000090523	915.922	927.556	1041.13	756.009	744.889	811.847	961.536	770.915	0.319237	0.0132837	0.475751	Gypc	18	32661375	32693087	-	2331	protein_coding	glycophorin C [Source:MGI Symbol;Acc:MGI:1098566]	-
ENSMUSG00000050965	2066.3	2181.14	2079.22	2270.31	2576.91	2853.19	2108.89	2566.81	-0.283585	0.0133019	0.475751	Prkca	11	107824213	108234754	-	8992	protein_coding	protein kinase C, alpha [Source:MGI Symbol;Acc:MGI:97595]	-
ENSMUSG00000038608	237.702	129.818	94.1649	122.195	53.291	63.3522	153.895	79.6126	0.950001	0.0133282	0.475751	Dock10	1	80478790	80736244	-	18267	protein_coding	dedicator of cytokinesis 10 [Source:MGI Symbol;Acc:MGI:2146320]	-
ENSMUSG00000006462	213.364	202.16	226.3	172.443	130.267	130.224	213.941	144.311	0.568233	0.013402	0.476368	A530013C23Rik	2	167532597	167571092	+	6088	lncRNA	RIKEN cDNA A530013C23 gene [Source:MGI Symbol;Acc:MGI:3041178]	-
ENSMUSG00000063406	1094.4	1318	661.433	1368.12	1292.01	1613.13	1024.61	1424.42	-0.476522	0.013404	0.476368	Tmed5	5	108254232	108280486	-	7688	protein_coding	transmembrane p24 trafficking protein 5 [Source:MGI Symbol;Acc:MGI:1921586]	-
ENSMUSG00000037606	718.784	562.876	736.613	500.199	585.016	424.694	672.758	503.303	0.419948	0.013489	0.477439	Osbpl5	7	143242499	143310722	-	4915	protein_coding	oxysterol binding protein-like 5 [Source:MGI Symbol;Acc:MGI:1930265]	-
ENSMUSG00000032193	302.603	149.638	157.195	333.466	310.272	303.856	203.145	315.865	-0.635131	0.0134942	0.477439	Ldlr	9	21634779	21661215	+	9622	protein_coding	low density lipoprotein receptor [Source:MGI Symbol;Acc:MGI:96765]	-
ENSMUSG00000089820	0	0	0	2.28401	0	17.5978	0	6.62728	-5.40811	0.0135354	1	Gm15775	8	125051517	125058534	-	538	lncRNA	predicted gene 15775 [Source:MGI Symbol;Acc:MGI:3783216]	-
ENSMUSG00000035459	357.77	464.769	624.222	352.88	288.955	369.554	482.254	337.13	0.517062	0.0135992	0.477439	Stab2	10	86677062	86843889	-	8757	protein_coding	stabilin 2 [Source:MGI Symbol;Acc:MGI:2178743]	-
ENSMUSG00000032177	1702.04	1914.57	1883.3	2292.01	2232.3	2091.8	1833.3	2205.37	-0.266804	0.0136256	0.477439	Pde4a	9	21077010	21124544	+	7655	protein_coding	phosphodiesterase 4A, cAMP specific [Source:MGI Symbol;Acc:MGI:99558]	-
ENSMUSG00000036769	450.254	469.724	324.261	487.637	583.832	624.136	414.746	565.202	-0.448083	0.0136364	0.477439	Wdr44	X	23559290	23672264	+	8353	protein_coding	WD repeat domain 44 [Source:MGI Symbol;Acc:MGI:1919654]	-
ENSMUSG00000002265	1564.13	1310.07	795.846	692.056	1065.82	814.193	1223.35	857.356	0.512629	0.0136404	0.477439	Peg3	7	6706891	6733430	-	13616	protein_coding	paternally expressed 3 [Source:MGI Symbol;Acc:MGI:104748]	zf-C2H2
ENSMUSG00000038538	1182.02	1242.69	1024.42	1340.72	1419.91	1499.34	1149.71	1419.99	-0.30532	0.0136644	0.477439	Ubn2	6	38410885	38501760	+	21438	protein_coding	ubinuclein 2 [Source:MGI Symbol;Acc:MGI:2444236]	-
ENSMUSG00000020886	147.651	112.972	135.932	199.851	185.926	205.308	132.185	197.028	-0.573406	0.0136764	0.477439	Dlg4	11	69907768	69938348	+	13251	protein_coding	discs large MAGUK scaffold protein 4 [Source:MGI Symbol;Acc:MGI:1277959]	-
ENSMUSG00000035686	828.305	572.785	498.163	740.021	1200.82	769.612	633.085	903.485	-0.512801	0.0136981	0.477439	Thrsp	7	97062145	97066937	-	2189	protein_coding	thyroid hormone responsive [Source:MGI Symbol;Acc:MGI:109126]	-
ENSMUSG00000106904	7.30142	17.8376	1.51879	0	1.18424	0	8.88594	0.394748	4.40137	0.0137191	1	Gm43029	6	29546603	29548137	-	1535	TEC	predicted gene 43029 [Source:MGI Symbol;Acc:MGI:5663166]	-
ENSMUSG00000089838	470.536	232.88	291.608	363.158	616.991	538.494	331.674	506.214	-0.608196	0.013729	0.477494	Gm2962	1	170752878	170753213	-	336	processed_pseudogene	predicted pseudogene 2962 [Source:MGI Symbol;Acc:MGI:3781140]	-
ENSMUSG00000113061	82.7494	110.99	125.3	157.597	184.742	158.38	106.346	166.906	-0.649942	0.013768	0.47783	Rps18-ps5	13	28441511	28442117	+	607	protein_coding	ribosomal protein S18, pseudogene 5 [Source:MGI Symbol;Acc:MGI:3649931]	-
ENSMUSG00000024610	4612.87	1610.34	2245.53	923.884	1048.06	1525.15	2822.91	1165.69	1.27606	0.013894	0.481177	Cd74	18	60936920	60945724	+	1679	protein_coding	CD74 antigen (invariant polypeptide of major histocompatibility complex, class II antigen-associated) [Source:MGI Symbol;Acc:MGI:96534]	-
ENSMUSG00000037824	586.547	612.425	605.237	529.891	406.196	448.158	601.403	461.415	0.381782	0.0139665	0.48128	Tspan14	14	40628402	40688764	-	2650	protein_coding	tetraspanin 14 [Source:MGI Symbol;Acc:MGI:1196325]	-
ENSMUSG00000028195	779.629	444.949	638.651	1215.1	852.655	642.907	621.076	903.553	-0.539853	0.0139906	0.48128	Ccn1	3	145352731	145355736	-	2019	protein_coding	cellular communication network factor 1 [Source:MGI Symbol;Acc:MGI:88613]	-
ENSMUSG00000024990	67.3353	102.071	31.1352	81.0825	144.478	171.286	66.8471	132.282	-0.991661	0.013999	0.48128	Rbp4	19	38105077	38113729	-	1343	protein_coding	retinol binding protein 4, plasma [Source:MGI Symbol;Acc:MGI:97879]	-
ENSMUSG00000003746	528.947	303.239	309.074	252.384	259.349	263.967	380.42	258.567	0.558018	0.0140153	0.48128	Man1a	10	53780881	53952705	-	9647	protein_coding	mannosidase 1, alpha [Source:MGI Symbol;Acc:MGI:104677]	-
ENSMUSG00000025189	0	1.98196	0	6.85204	4.73697	16.4246	0.660652	9.33789	-3.95169	0.0140472	1	Cnnm1	19	43428875	43485649	+	5717	protein_coding	cyclin M1 [Source:MGI Symbol;Acc:MGI:1891366]	-
ENSMUSG00000035547	85.9945	63.4226	92.6461	49.1063	30.7903	46.9275	80.6877	42.2747	0.934581	0.0141104	0.483526	Capn5	7	97770766	97827481	-	5485	protein_coding	calpain 5 [Source:MGI Symbol;Acc:MGI:1100859]	-
ENSMUSG00000021552	338.299	398.373	366.028	521.897	504.488	430.56	367.567	485.648	-0.403017	0.0142821	0.487487	Gkap1	13	58381160	58423513	-	5773	protein_coding	G kinase anchoring protein 1 [Source:MGI Symbol;Acc:MGI:1891694]	-
ENSMUSG00000063659	3110.4	3327.7	2776.35	3507.1	3870.11	3674.43	3071.49	3683.88	-0.262635	0.0142859	0.487487	Zbtb18	1	177269917	177278330	+	6138	protein_coding	zinc finger and BTB domain containing 18 [Source:MGI Symbol;Acc:MGI:1353609]	ZBTB
ENSMUSG00000066272	0	0.990978	0	13.7041	0	10.5587	0.330326	8.08759	-4.73499	0.0143666	1	Olfr559	7	102372414	102376698	-	1560	protein_coding	olfactory receptor 559 [Source:MGI Symbol;Acc:MGI:3030393]	-
ENSMUSG00000020140	4.05634	7.92783	6.07516	0	0	0	6.01978	0	4.80797	0.0144071	1	Lgr5	10	115286216	115423685	-	10264	protein_coding	leucine rich repeat containing G protein coupled receptor 5 [Source:MGI Symbol;Acc:MGI:1341817]	-
ENSMUSG00000054519	161.442	188.286	198.202	276.366	230.927	272.18	182.643	259.824	-0.508777	0.0144262	0.491245	Zfp867	11	59352023	59363300	-	3412	protein_coding	zinc finger protein 867 [Source:MGI Symbol;Acc:MGI:2681848]	zf-C2H2
ENSMUSG00000120913	24.3381	26.7564	19.7443	11.4201	2.36849	4.69275	23.6129	6.16044	1.93177	0.0145523	0.494506	ENSMUSG00000120913	4	129276486	129289058	+	1553	lncRNA	novel transcript	-
ENSMUSG00000026888	468.913	485.579	494.366	642.95	651.334	559.611	482.953	617.965	-0.355658	0.014666	0.497062	Grb14	2	64742820	64855331	-	7185	protein_coding	growth factor receptor bound protein 14 [Source:MGI Symbol;Acc:MGI:1355324]	-
ENSMUSG00000115044	0.811269	0	0	9.13606	2.36849	9.38551	0.270423	6.96335	-4.51872	0.0147031	1	Gm48978	16	94018880	94023871	-	4992	TEC	predicted gene, 48978 [Source:MGI Symbol;Acc:MGI:6118322]	-
ENSMUSG00000060923	3044.69	3637.88	2428.54	4083.82	3485.23	3931.36	3037.04	3833.47	-0.336543	0.0147143	0.497062	Acyp2	11	30455991	30599587	-	863	protein_coding	acylphosphatase 2, muscle type [Source:MGI Symbol;Acc:MGI:1922822]	-
ENSMUSG00000030471	123.313	94.1429	113.15	162.165	171.715	170.112	110.202	167.998	-0.605573	0.0147192	0.497062	Zdhhc13	7	48438751	48477188	+	2410	protein_coding	zinc finger, DHHC domain containing 13 [Source:MGI Symbol;Acc:MGI:1919227]	-
ENSMUSG00000026796	554.908	384.5	470.825	387.14	311.456	333.186	470.077	343.927	0.451908	0.0147922	0.498262	Niban2	2	32766126	32815266	+	4672	protein_coding	niban apoptosis regulator 2 [Source:MGI Symbol;Acc:MGI:2442910]	-
ENSMUSG00000001622	8.11269	18.8286	5.31576	0	0	2.34638	10.7523	0.782126	3.77925	0.0148069	1	Csn3	5	88073438	88080524	+	4152	protein_coding	casein kappa [Source:MGI Symbol;Acc:MGI:107461]	-
ENSMUSG00000086801	107.087	48.5579	66.8267	126.763	78.1601	226.425	74.1574	143.783	-0.952024	0.014832	0.498262	Gm15943	15	58077871	58187449	+	3821	lncRNA	predicted gene 15943 [Source:MGI Symbol;Acc:MGI:3802102]	-
ENSMUSG00000030789	60.8452	11.8917	25.06	7.99405	14.2109	5.86594	32.599	9.35697	1.80617	0.0148571	0.498262	Itgax	7	127728719	127749829	+	4803	protein_coding	integrin alpha X [Source:MGI Symbol;Acc:MGI:96609]	-
ENSMUSG00000041695	1074.12	1267.46	919.627	1651.34	1217.4	1345.65	1087.07	1404.8	-0.37106	0.0148816	0.498262	Kcnj2	11	110956990	110967647	+	5444	protein_coding	potassium inwardly-rectifying channel, subfamily J, member 2 [Source:MGI Symbol;Acc:MGI:104744]	-
ENSMUSG00000026764	15.4141	14.8647	9.87213	54.8163	20.1321	35.1957	13.3836	36.7147	-1.46137	0.0149167	0.498262	Kif5c	2	49509310	49664790	+	7142	protein_coding	kinesin family member 5C [Source:MGI Symbol;Acc:MGI:1098269]	-
ENSMUSG00000086177	8.11269	7.92783	7.59395	1.14201	0	0	7.87815	0.380669	4.2366	0.0149359	1	Gm14616	2	174698082	174708324	+	314	lncRNA	predicted gene 14616 [Source:MGI Symbol;Acc:MGI:3705280]	-
ENSMUSG00000027782	4543.92	4835.97	4117.44	4956.31	5979.25	5301.64	4499.11	5412.4	-0.26681	0.0149618	0.498262	Kpna4	3	68974482	69034446	-	8940	protein_coding	karyopherin (importin) alpha 4 [Source:MGI Symbol;Acc:MGI:1100848]	-
ENSMUSG00000064602	1.62254	4.95489	3.79697	20.5561	8.2897	21.1174	3.45813	16.6544	-2.28205	0.0149913	0.498262	Snora41	1	63218163	63218294	+	132	snoRNA	small nucleolar RNA, H/ACA box 41 [Source:MGI Symbol;Acc:MGI:3819505]	-
ENSMUSG00000041841	3864.07	3929.23	5522.32	3592.75	3439.04	3591.13	4438.54	3540.98	0.32621	0.0149996	0.498262	Rpl37	15	5146127	5148622	+	1684	protein_coding	ribosomal protein L37 [Source:MGI Symbol;Acc:MGI:1914531]	-
ENSMUSG00000042659	382.919	245.763	290.089	559.583	428.696	341.398	306.257	443.226	-0.532103	0.0151139	0.500421	Arrdc4	7	68386743	68398989	-	4039	protein_coding	arrestin domain containing 4 [Source:MGI Symbol;Acc:MGI:1913662]	-
ENSMUSG00000053886	232.023	213.06	246.803	185.005	114.872	164.246	230.629	154.708	0.576302	0.0151262	0.500421	Sh2d4a	8	68729219	68800351	+	2723	protein_coding	SH2 domain containing 4A [Source:MGI Symbol;Acc:MGI:1919531]	-
ENSMUSG00000028434	186.592	254.681	198.202	279.792	307.903	309.722	213.158	299.139	-0.491683	0.0151568	0.500421	Epb41l4b	4	56991972	57143437	-	8858	protein_coding	erythrocyte membrane protein band 4.1 like 4b [Source:MGI Symbol;Acc:MGI:1859149]	-
ENSMUSG00000057286	153.33	132.791	179.217	86.7925	82.897	122.012	155.113	97.2337	0.675914	0.0152893	0.502974	St6galnac2	11	116566129	116585694	-	5790	protein_coding	ST6 (alpha-N-acetyl-neuraminyl-2,3-beta-galactosyl-1,3)-N-acetylgalactosaminide alpha-2,6-sialyltransferase 2 [Source:MGI Symbol;Acc:MGI:107553]	-
ENSMUSG00000015850	872.925	1398.27	1110.23	850.795	853.84	872.852	1127.14	859.162	0.390658	0.0152959	0.502974	Adamtsl4	3	95583511	95595228	-	4198	protein_coding	ADAMTS-like 4 [Source:MGI Symbol;Acc:MGI:2389008]	-
ENSMUSG00000038884	167.121	163.511	150.36	124.479	91.1868	95.0283	160.331	103.565	0.62939	0.0154724	0.50775	Shfl	9	20779938	20785603	+	3417	protein_coding	shiftless antiviral inhibitor of ribosomal frameshifting [Source:MGI Symbol;Acc:MGI:2441788]	-
ENSMUSG00000074825	195.516	237.835	266.548	159.881	156.32	166.593	233.299	160.931	0.535978	0.0155539	0.509397	Itpripl1	2	126980692	126985362	-	3738	protein_coding	inositol 1,4,5-triphosphate receptor interacting protein-like 1 [Source:MGI Symbol;Acc:MGI:1920588]	-
ENSMUSG00000036594	2028.17	626.298	1025.18	412.265	586.201	560.784	1226.55	519.75	1.23892	0.0155926	0.509639	H2-Aa	17	34501718	34506797	-	3798	protein_coding	histocompatibility 2, class II antigen A, alpha [Source:MGI Symbol;Acc:MGI:95895]	-
ENSMUSG00000040592	482.705	103.062	213.39	2.28401	60.3964	48.1007	266.386	36.9271	2.8514	0.0157098	0.512277	Cd79b	11	106202167	106205588	-	1431	protein_coding	CD79B antigen [Source:MGI Symbol;Acc:MGI:96431]	-
ENSMUSG00000110547	543.55	433.057	602.959	700.05	602.78	793.076	526.522	698.635	-0.406343	0.0157523	0.512277	Gm29773	8	124623012	124627359	+	1895	lncRNA	predicted gene, 29773 [Source:MGI Symbol;Acc:MGI:5588932]	-
ENSMUSG00000030319	3207.76	3389.15	3562.32	3953.63	3904.45	4088.56	3386.41	3982.21	-0.233761	0.0157677	0.512277	Cand2	6	115751499	115782518	+	5474	protein_coding	cullin-associated and neddylation-dissociated 2 (putative) [Source:MGI Symbol;Acc:MGI:1914338]	-
ENSMUSG00000084265	4.05634	0	0	6.85204	14.2109	16.4246	1.35211	12.4959	-3.18098	0.0157804	1	Gm14541	X	36102790	36102946	-	157	processed_pseudogene	predicted gene 14541 [Source:MGI Symbol;Acc:MGI:3709642]	-
ENSMUSG00000085653	583.302	607.47	681.177	827.955	805.286	728.55	623.983	787.264	-0.334869	0.015882	0.514207	Gm15179	1	75344855	75351664	-	944	lncRNA	predicted gene 15179 [Source:MGI Symbol;Acc:MGI:3705125]	-
ENSMUSG00000038174	205.251	212.069	132.135	236.395	283.034	289.778	183.152	269.736	-0.561176	0.0158903	0.514207	Fam126b	1	58561965	58625482	-	12041	protein_coding	family with sequence similarity 126, member B [Source:MGI Symbol;Acc:MGI:1098784]	-
ENSMUSG00000027660	373.995	290.357	223.262	430.537	464.223	362.515	295.871	419.092	-0.502782	0.0159686	0.515717	Skil	3	31149207	31176726	+	9694	protein_coding	SKI-like [Source:MGI Symbol;Acc:MGI:106203]	-
ENSMUSG00000045573	109.521	74.3234	133.653	45.6803	61.5807	70.3913	105.833	59.2174	0.842024	0.0160056	0.515888	Penk	4	4133531	4138819	-	1634	protein_coding	preproenkephalin [Source:MGI Symbol;Acc:MGI:104629]	-
ENSMUSG00000020628	547.606	575.758	526.26	425.969	432.249	431.733	549.875	429.984	0.354227	0.0160738	0.517062	Trappc12	12	28740627	28800471	-	10020	protein_coding	trafficking protein particle complex 12 [Source:MGI Symbol;Acc:MGI:2445089]	-
ENSMUSG00000043832	6.49015	6.93685	4.55637	13.7041	22.5006	28.1565	5.99446	21.4537	-1.84578	0.0161867	0.519665	Clec4a3	6	122929474	122946834	+	1327	protein_coding	C-type lectin domain family 4, member a3 [Source:MGI Symbol;Acc:MGI:1920399]	-
ENSMUSG00000032435	1014.9	1134.67	984.175	1183.12	1299.12	1369.11	1044.58	1283.78	-0.298156	0.0162799	0.521315	Dync1li1	9	114517858	114553370	+	3871	protein_coding	dynein cytoplasmic 1 light intermediate chain 1 [Source:MGI Symbol;Acc:MGI:2135610]	-
ENSMUSG00000067336	2215.58	2191.05	1566.63	2264.6	2666.92	2612.69	1991.09	2514.74	-0.337296	0.0163021	0.521315	Bmpr2	1	59802559	59918173	+	17983	protein_coding	bone morphogenetic protein receptor, type II (serine/threonine kinase) [Source:MGI Symbol;Acc:MGI:1095407]	-
ENSMUSG00000093910	12.169	2.97293	3.03758	0	0	0	6.05985	0	4.82255	0.0163351	1	Zfp853	5	143272793	143279378	-	3140	protein_coding	zinc finger protein 853 [Source:MGI Symbol;Acc:MGI:2685638]	zf-C2H2
ENSMUSG00000001663	241.758	243.781	255.157	174.727	182.374	172.459	246.898	176.52	0.484428	0.0164986	0.526456	Gstt1	10	75619647	75634418	-	1528	protein_coding	glutathione S-transferase, theta 1 [Source:MGI Symbol;Acc:MGI:107379]	-
ENSMUSG00000001627	1126.04	976.114	781.417	1373.83	1250.56	1091.07	961.191	1238.49	-0.366135	0.0165855	0.526456	Ifrd1	12	40251566	40298503	-	5858	protein_coding	interferon-related developmental regulator 1 [Source:MGI Symbol;Acc:MGI:1316717]	-
ENSMUSG00000002055	61.6564	45.585	51.6388	73.0884	79.3443	139.609	52.9601	97.3474	-0.875796	0.0166181	0.526456	Spag5	11	78192355	78213283	+	5624	protein_coding	sperm associated antigen 5 [Source:MGI Symbol;Acc:MGI:1927470]	-
ENSMUSG00000079018	2135.26	2337.72	2432.34	2091.01	1699.39	1893.53	2301.77	1894.64	0.280712	0.016642	0.526456	Ly6c1	15	74915867	74920679	-	1677	protein_coding	lymphocyte antigen 6 complex, locus C1 [Source:MGI Symbol;Acc:MGI:96882]	-
ENSMUSG00000050304	14.6028	11.8917	33.4134	0	9.47395	1.17319	19.9693	3.54905	2.50355	0.0166548	0.526456	Slc25a2	18	37770431	37771776	-	1346	protein_coding	solute carrier family 25 (mitochondrial carrier, ornithine transporter) member 2 [Source:MGI Symbol;Acc:MGI:2137907]	-
ENSMUSG00000059994	166.31	34.6842	22.7818	0	8.2897	12.9051	74.5921	7.06493	3.40202	0.0166569	0.526456	Fcrl1	3	87283694	87310241	+	3560	protein_coding	Fc receptor-like 1 [Source:MGI Symbol;Acc:MGI:2442862]	-
ENSMUSG00000115205	36.5071	46.576	44.8043	71.9464	76.9758	83.2964	42.6291	77.4062	-0.862055	0.0167182	0.527369	Gm16374	15	4914602	4915600	+	999	processed_pseudogene	predicted pseudogene 16374 [Source:MGI Symbol;Acc:MGI:3648759]	-
ENSMUSG00000026479	68.1466	37.6572	71.3831	25.1242	28.4218	30.5029	59.0623	28.0163	1.0809	0.0167645	0.527658	Lamc2	1	152998502	153062193	-	8039	protein_coding	laminin, gamma 2 [Source:MGI Symbol;Acc:MGI:99913]	-
ENSMUSG00000027368	129.803	75.3143	57.714	35.4022	45.0013	53.9667	87.6104	44.79	0.968835	0.0167941	0.527658	Dusp2	2	127178079	127180296	+	2003	protein_coding	dual specificity phosphatase 2 [Source:MGI Symbol;Acc:MGI:101911]	-
ENSMUSG00000047721	507.854	474.679	596.884	425.969	371.852	409.443	526.472	402.421	0.388705	0.0168408	0.527658	Bola2	7	126294573	126298970	+	4398	protein_coding	bolA-like 2 (E. coli) [Source:MGI Symbol;Acc:MGI:1913412]	-
ENSMUSG00000039158	265.285	138.737	187.57	116.485	84.0813	158.38	197.197	119.649	0.722629	0.016857	0.527658	Akna	4	63285362	63321591	-	5765	protein_coding	AT-hook transcription factor [Source:MGI Symbol;Acc:MGI:2140340]	-
ENSMUSG00000025270	73.8255	109.999	51.6388	199.851	97.108	124.358	78.4876	140.439	-0.846048	0.0168986	0.527944	Alas2	X	149330371	149353634	+	2403	protein_coding	aminolevulinic acid synthase 2, erythroid [Source:MGI Symbol;Acc:MGI:87990]	-
ENSMUSG00000052760	109.521	26.7564	40.2479	10.2781	28.4218	28.1565	58.8419	22.2855	1.40519	0.0169498	0.528257	A630001G21Rik	1	85644804	85706364	-	2709	protein_coding	RIKEN cDNA A630001G21 gene [Source:MGI Symbol;Acc:MGI:2443131]	-
ENSMUSG00000038900	6701.08	6903.15	7765.57	6292.46	5914.11	5956.28	7123.27	6054.28	0.234666	0.0169981	0.528257	Rpl12	2	32851571	32855357	+	3598	protein_coding	ribosomal protein L12 [Source:MGI Symbol;Acc:MGI:98002]	-
ENSMUSG00000022425	564.643	476.661	385.013	275.224	416.854	329.666	475.439	340.581	0.481288	0.017059	0.528257	Enpp2	15	54702297	54816288	-	5779	protein_coding	ectonucleotide pyrophosphatase/phosphodiesterase 2 [Source:MGI Symbol;Acc:MGI:1321390]	-
ENSMUSG00000076937	174.423	18.8286	40.2479	0	8.2897	12.9051	77.8331	7.06493	3.46351	0.0171163	0.528257	Iglc2	16	19017146	19019101	-	612	IG_C_gene	immunoglobulin lambda constant 2 [Source:MGI Symbol;Acc:MGI:99547]	-
ENSMUSG00000030393	15.4141	36.6662	18.2255	65.0944	42.6328	50.4471	23.4353	52.7248	-1.18281	0.0171259	0.528257	Zik1	7	10221156	10229321	-	4199	protein_coding	zinc finger protein interacting with K protein 1 [Source:MGI Symbol;Acc:MGI:108070]	zf-C2H2
ENSMUSG00000022435	15.4141	12.8827	30.3758	0	0	9.38551	19.5575	3.1285	2.65019	0.0171396	0.528257	Upk3a	15	84901342	84906748	+	1093	protein_coding	uroplakin 3A [Source:MGI Symbol;Acc:MGI:98914]	-
ENSMUSG00000020460	2192.05	2291.14	3227.43	1911.72	1842.68	2271.29	2570.21	2008.57	0.356111	0.0171567	0.528257	Rps27a	11	29495846	29498109	-	1972	protein_coding	ribosomal protein S27A [Source:MGI Symbol;Acc:MGI:1925544]	-
ENSMUSG00000024900	293.679	266.573	309.074	189.573	163.426	254.582	289.775	202.527	0.517715	0.0171683	0.528257	Cpt1a	19	3372334	3435733	+	7642	protein_coding	carnitine palmitoyltransferase 1a, liver [Source:MGI Symbol;Acc:MGI:1098296]	-
ENSMUSG00000003849	1054.65	1127.73	1240.09	783.417	780.416	1094.59	1140.82	886.139	0.364711	0.01737	0.533046	Nqo1	8	108114857	108129838	-	1553	protein_coding	NAD(P)H dehydrogenase, quinone 1 [Source:MGI Symbol;Acc:MGI:103187]	-
ENSMUSG00000050350	49.4874	8.9188	17.4661	0	11.8424	3.51957	25.2908	5.12067	2.31296	0.01747	0.533046	Gpr18	14	122148665	122153193	-	1498	protein_coding	G protein-coupled receptor 18 [Source:MGI Symbol;Acc:MGI:107859]	-
ENSMUSG00000031748	272.586	277.474	217.187	333.466	348.168	358.996	255.749	346.876	-0.441369	0.0174839	0.533046	Gnao1	8	94536594	94696016	+	11053	protein_coding	guanine nucleotide binding protein, alpha O [Source:MGI Symbol;Acc:MGI:95775]	-
ENSMUSG00000059975	175.234	193.241	170.864	300.348	227.375	236.984	179.78	254.902	-0.505408	0.0174852	0.533046	Zfp74	7	29630240	29653514	-	5628	protein_coding	zinc finger protein 74 [Source:MGI Symbol;Acc:MGI:107784]	zf-C2H2
ENSMUSG00000094786	77.0705	95.1339	97.9619	39.9702	61.5807	50.4471	90.0554	50.666	0.830342	0.0174876	0.533046	Gm14403	2	177190008	177201556	+	1656	protein_coding	predicted gene 14403 [Source:MGI Symbol;Acc:MGI:3649813]	zf-C2H2
ENSMUSG00000045394	36.5071	46.576	26.5788	11.4201	0	19.9442	36.554	10.4548	1.80223	0.0175384	0.533594	Epcam	17	87943407	87958557	+	2195	protein_coding	epithelial cell adhesion molecule [Source:MGI Symbol;Acc:MGI:106653]	-
ENSMUSG00000087528	80.3156	32.7023	44.0449	132.473	87.634	80.95	52.3543	100.352	-0.934546	0.0176069	0.53434	9830144P21Rik	2	129047878	129072499	-	4889	lncRNA	RIKEN cDNA 9830144P21 gene [Source:MGI Symbol;Acc:MGI:3041171]	-
ENSMUSG00000031101	137.104	42.6121	41.7667	18.2721	16.5794	52.7935	73.8277	29.215	1.33952	0.0176286	0.53434	Sash3	X	47235313	47250442	+	2677	protein_coding	SAM and SH3 domain containing 3 [Source:MGI Symbol;Acc:MGI:1921381]	-
ENSMUSG00000116262	0	0.990978	0	6.85204	10.6582	2.34638	0.330326	6.61887	-4.44451	0.0177134	1	Gm49544	15	78910656	78912812	-	2157	lncRNA	predicted gene, 49544 [Source:MGI Symbol;Acc:MGI:6155250]	-
ENSMUSG00000108053	0	0	0	15.9881	0	2.34638	0	6.11149	-5.29328	0.0178052	1	Gm43890	6	83291127	83293925	-	2799	TEC	predicted gene, 43890 [Source:MGI Symbol;Acc:MGI:5690282]	-
ENSMUSG00000039704	594.66	676.838	494.366	660.08	785.153	857.601	588.621	767.611	-0.3844	0.0178976	0.541485	Lmbrd2	15	9140637	9202569	+	8588	protein_coding	LMBR1 domain containing 2 [Source:MGI Symbol;Acc:MGI:2444173]	-
ENSMUSG00000027447	11674.2	11627.1	12729.7	11219.1	9637.37	9753.89	12010.3	10203.4	0.235246	0.0180139	0.543369	Cst3	2	148713642	148717612	-	1266	protein_coding	cystatin C [Source:MGI Symbol;Acc:MGI:102519]	-
ENSMUSG00000048852	55.9775	55.4948	39.4885	25.1242	28.4218	14.0783	50.3203	22.5414	1.15665	0.0180392	0.543369	Gm12185	11	48795483	48883053	-	5587	protein_coding	predicted gene 12185 [Source:MGI Symbol;Acc:MGI:3652173]	-
ENSMUSG00000020682	116.011	130.809	98.7213	34.2602	61.5807	93.8551	115.181	63.232	0.864762	0.01806	0.543369	Mmp28	11	83331594	83353897	-	3874	protein_coding	matrix metallopeptidase 28 (epilysin) [Source:MGI Symbol;Acc:MGI:2153062]	-
ENSMUSG00000054702	27.5831	3.96391	7.59395	2.28401	2.36849	0	13.047	1.55083	3.07507	0.0180776	1	Ap1s3	1	79584593	79649689	-	2878	protein_coding	adaptor-related protein complex AP-1, sigma 3 [Source:MGI Symbol;Acc:MGI:1891304]	-
ENSMUSG00000112041	186.592	160.538	94.1649	347.17	207.243	170.112	147.098	241.508	-0.717474	0.0181006	0.543587	9530020I12Rik	12	11235994	11254503	-	2284	lncRNA	RIKEN cDNA 9530020I12 gene [Source:MGI Symbol;Acc:MGI:1924692]	-
ENSMUSG00000064351	821661	825467	633573	1.18065e+06	932357	769189	760234	960731	-0.337691	0.0183042	0.548689	mt-Co1	MT	5328	6872	+	1545	protein_coding	mitochondrially encoded cytochrome c oxidase I [Source:MGI Symbol;Acc:MGI:102504]	-
ENSMUSG00000040205	81.9381	95.1339	104.037	158.739	132.635	143.129	93.703	144.834	-0.628178	0.0183625	0.549424	Cuzd1	7	130910283	130924021	-	2256	protein_coding	CUB and zona pellucida-like domains 1 [Source:MGI Symbol;Acc:MGI:1202881]	-
ENSMUSG00000034926	74.6367	78.2873	86.571	155.313	82.897	164.246	79.8317	134.152	-0.748649	0.0185507	0.554035	Dhcr24	4	106418235	106446310	+	4028	protein_coding	24-dehydrocholesterol reductase [Source:MGI Symbol;Acc:MGI:1922004]	-
ENSMUSG00000064280	203.628	208.105	193.646	304.916	275.929	252.236	201.793	277.693	-0.461472	0.0185932	0.554289	Ccdc146	5	21497959	21629675	-	4371	protein_coding	coiled-coil domain containing 146 [Source:MGI Symbol;Acc:MGI:1922422]	-
ENSMUSG00000042895	6939.59	6556.31	5876.2	4709.64	6548.87	3689.68	6457.37	4982.73	0.374007	0.0186608	0.555287	Abra	15	41727472	41733116	-	2979	protein_coding	actin-binding Rho activating protein [Source:MGI Symbol;Acc:MGI:2444891]	-
ENSMUSG00000031603	8.11269	7.92783	1.51879	0	0	0	5.8531	0	4.76576	0.018844	1	Fgf20	8	40732207	40761372	-	1678	protein_coding	fibroblast growth factor 20 [Source:MGI Symbol;Acc:MGI:1891346]	-
ENSMUSG00000074629	25.9606	24.7745	24.3006	1.14201	9.47395	10.5587	25.0119	7.05822	1.82933	0.0188531	0.559348	4930518I15Rik	2	156698536	156700132	-	1597	TEC	RIKEN cDNA 4930518I15 gene [Source:MGI Symbol;Acc:MGI:1921954]	-
ENSMUSG00000032315	8.11269	26.7564	19.7443	23.9821	63.9491	51.6203	18.2045	46.5172	-1.36084	0.0188803	0.559348	Cyp1a1	9	57595211	57611107	+	2787	protein_coding	cytochrome P450, family 1, subfamily a, polypeptide 1 [Source:MGI Symbol;Acc:MGI:88588]	-
ENSMUSG00000001281	319.64	107.026	145.044	27.4082	46.1855	105.587	190.57	59.7269	1.67464	0.0189083	0.559348	Itgb7	15	102124430	102140379	-	2770	protein_coding	integrin beta 7 [Source:MGI Symbol;Acc:MGI:96616]	-
ENSMUSG00000050600	20.2817	19.8196	17.4661	0	2.36849	9.38551	19.1891	3.918	2.2957	0.0189488	0.559348	Zfp831	2	174485327	174552625	+	9807	protein_coding	zinc finger protein 831 [Source:MGI Symbol;Acc:MGI:3641861]	zf-C2H2
ENSMUSG00000078670	65.7128	96.1249	99.4807	43.3963	27.2376	65.6986	87.1061	45.4441	0.937858	0.0189872	0.559348	Fam174b	7	73390050	73426667	+	3262	protein_coding	family with sequence similarity 174, member B [Source:MGI Symbol;Acc:MGI:3698178]	-
ENSMUSG00000044199	120.068	130.809	112.39	28.5502	68.6861	98.5478	121.089	65.2614	0.892261	0.0190274	0.559348	S1pr4	10	81333581	81335966	-	2386	protein_coding	sphingosine-1-phosphate receptor 4 [Source:MGI Symbol;Acc:MGI:1333809]	-
ENSMUSG00000027187	2405.41	2144.48	2186.3	1408.09	1820.18	2122.3	2245.4	1783.53	0.332463	0.0190426	0.559348	Cat	2	103284194	103315505	-	2613	protein_coding	catalase [Source:MGI Symbol;Acc:MGI:88271]	-
ENSMUSG00000071072	1505.71	1262.51	1032.78	1808.94	1428.2	1607.27	1267	1614.8	-0.350248	0.0190722	0.559348	Ptges3	10	127894823	127913141	+	2217	protein_coding	prostaglandin E synthase 3 [Source:MGI Symbol;Acc:MGI:1929282]	-
ENSMUSG00000022124	1882.14	2146.46	1468.67	2232.62	2201.51	2435.54	1832.42	2289.89	-0.322312	0.0191213	0.55978	Fbxl3	14	103317675	103337002	-	5103	protein_coding	F-box and leucine-rich repeat protein 3 [Source:MGI Symbol;Acc:MGI:1354702]	-
ENSMUSG00000107835	0	1.98196	0	20.5561	2.36849	4.69275	0.660652	9.20579	-3.92481	0.0191627	1	Gm43999	6	88719709	88722597	+	2889	TEC	predicted gene, 43999 [Source:MGI Symbol;Acc:MGI:5690391]	-
ENSMUSG00000024399	367.505	88.1971	148.841	34.2602	47.3697	100.894	201.514	60.8414	1.72852	0.0192081	0.560646	Ltb	17	35413415	35415296	+	1516	protein_coding	lymphotoxin B [Source:MGI Symbol;Acc:MGI:104796]	-
ENSMUSG00000100550	15.4141	22.7925	12.1503	51.3903	18.9479	57.4862	16.7856	42.6082	-1.35341	0.0192198	0.560646	2310039L15Rik	10	95172138	95202064	+	4487	lncRNA	RIKEN cDNA 2310039L15 gene [Source:MGI Symbol;Acc:MGI:1916879]	-
ENSMUSG00000032735	1137.4	1126.74	1308.44	1041.51	901.209	963.188	1190.86	968.636	0.298367	0.0192566	0.560716	Ablim3	18	61932463	62044895	-	4535	protein_coding	actin binding LIM protein family, member 3 [Source:MGI Symbol;Acc:MGI:2442582]	-
ENSMUSG00000020263	1217.71	1109.9	1291.73	1033.52	968.711	969.054	1206.45	990.427	0.285253	0.0194473	0.565257	Appl2	10	83435897	83484602	-	5949	protein_coding	adaptor protein, phosphotyrosine interaction, PH domain and leucine zipper containing 2 [Source:MGI Symbol;Acc:MGI:2384914]	-
ENSMUSG00000049517	7103.47	7035.95	9023.13	6468.33	6089.38	6678.96	7720.85	6412.22	0.26809	0.0195851	0.566345	Rps23	13	91071077	91073069	+	1268	protein_coding	ribosomal protein S23 [Source:MGI Symbol;Acc:MGI:1913725]	-
ENSMUSG00000079547	263.662	85.2241	91.1274	43.3963	91.1868	87.9891	146.671	74.1907	0.985487	0.0196333	0.566345	H2-DMb1	17	34372046	34379204	+	1681	protein_coding	histocompatibility 2, class II, locus Mb1 [Source:MGI Symbol;Acc:MGI:95922]	-
ENSMUSG00000117698	53.5437	94.1429	91.1274	46.8223	45.0013	35.1957	79.6047	42.3397	0.909102	0.0196375	0.566345	BC037704	19	43663572	43665615	+	2044	lncRNA	cDNA sequence BC037704 [Source:MGI Symbol;Acc:MGI:2652856]	-
ENSMUSG00000067276	89.2396	103.062	110.872	50.2483	76.9758	49.2739	101.058	58.8327	0.781342	0.0196542	0.566345	Capn6	X	142585227	142610410	-	7795	protein_coding	calpain 6 [Source:MGI Symbol;Acc:MGI:1100850]	-
ENSMUSG00000091086	558.153	585.668	783.695	436.247	497.382	529.108	642.505	487.579	0.399225	0.0196587	0.566345	Rpl6l	10	110961712	110962582	+	871	processed_pseudogene	ribosomal protein L6-like [Source:MGI Symbol;Acc:MGI:3647789]	-
ENSMUSG00000114104	0	0	1.51879	18.2721	7.10546	1.17319	0.506263	8.85025	-4.04448	0.0196791	1	Gm47585	13	63421414	63423725	+	2312	TEC	predicted gene, 47585 [Source:MGI Symbol;Acc:MGI:6096625]	-
ENSMUSG00000053714	51.1099	41.6211	49.3606	135.899	60.3964	71.5645	47.3639	89.2866	-0.913527	0.0197449	0.56709	4732471J01Rik	7	25076244	25274499	+	6007	lncRNA	RIKEN cDNA 4732471J01 gene [Source:MGI Symbol;Acc:MGI:3603586]	-
ENSMUSG00000104402	0	0	0	12.5621	0	4.69275	0	5.75161	-5.20541	0.0197486	1	Gm38012	1	61716408	61719436	+	3029	TEC	predicted gene, 38012 [Source:MGI Symbol;Acc:MGI:5611240]	-
ENSMUSG00000038332	1308.58	1764.93	1385.14	1272.2	1022	1234.19	1486.21	1176.13	0.336677	0.0197852	0.56709	Sesn1	10	41685931	41784420	+	3982	protein_coding	sestrin 1 [Source:MGI Symbol;Acc:MGI:2155278]	-
ENSMUSG00000019734	37.3184	27.7474	42.5261	81.0825	45.0013	85.6428	35.864	70.5755	-0.971972	0.0198005	0.56709	Tmc4	7	3668789	3680552	-	4280	protein_coding	transmembrane channel-like gene family 4 [Source:MGI Symbol;Acc:MGI:2669035]	-
ENSMUSG00000079915	4.05634	9.90978	3.03758	0	0	0	5.6679	0	4.71686	0.019835	1	Gm16073	9	65745449	65745965	+	517	processed_pseudogene	predicted gene 16073 [Source:MGI Symbol;Acc:MGI:3802177]	-
ENSMUSG00000030711	614.942	844.313	700.162	583.566	509.225	578.382	719.806	557.057	0.368439	0.0198511	0.56709	Sult1a1	7	126272037	126275604	-	1507	protein_coding	sulfotransferase family 1A, phenol-preferring, member 1 [Source:MGI Symbol;Acc:MGI:102896]	-
ENSMUSG00000021113	258.795	237.835	248.322	344.886	342.246	308.549	248.317	331.894	-0.417969	0.0199168	0.56709	Snapc1	12	74011255	74035740	+	7914	protein_coding	small nuclear RNA activating complex, polypeptide 1 [Source:MGI Symbol;Acc:MGI:1922877]	-
ENSMUSG00000000782	159.009	81.2602	46.3231	26.2662	48.554	61.0058	95.5307	45.2753	1.07813	0.0199548	0.56709	Tcf7	11	52143198	52174158	-	3019	protein_coding	transcription factor 7, T cell specific [Source:MGI Symbol;Acc:MGI:98507]	HMG
ENSMUSG00000056216	1538.98	1318.99	1132.26	1589.67	1616.49	1731.63	1330.08	1645.93	-0.307557	0.0199562	0.56709	Cebpg	7	34745847	34755998	-	5621	protein_coding	CCAAT/enhancer binding protein (C/EBP), gamma [Source:MGI Symbol;Acc:MGI:104982]	TF_bZIP
ENSMUSG00000093651	20.2817	13.8737	22.0224	4.56803	7.10546	2.34638	18.726	4.67329	2.00682	0.0199879	0.56709	Gm5873	6	6735427	6736492	-	1066	processed_pseudogene	predicted gene 5873 [Source:MGI Symbol;Acc:MGI:3648385]	-
ENSMUSG00000064284	642.525	626.298	760.913	528.749	547.121	529.108	676.579	534.993	0.339716	0.0199981	0.56709	Cdpf1	15	85691173	85695898	-	1215	protein_coding	cysteine rich, DPF motif domain containing 1 [Source:MGI Symbol;Acc:MGI:1919605]	-
ENSMUSG00000043929	73.0142	62.4316	47.0825	98.2126	79.3443	140.783	60.8428	106.113	-0.803974	0.0200588	0.56782	Klhl15	X	93278205	93321330	+	9741	protein_coding	kelch-like 15 [Source:MGI Symbol;Acc:MGI:1923400]	-
ENSMUSG00000005373	4290.8	3751.84	4280.71	4901.49	4367.49	5564.43	4107.78	4944.47	-0.267249	0.0201522	0.568868	Mlxipl	5	135118744	135167236	+	5538	protein_coding	MLX interacting protein-like [Source:MGI Symbol;Acc:MGI:1927999]	bHLH
ENSMUSG00000052397	245.814	101.08	102.518	69.6624	80.5286	100.894	149.804	83.6951	0.841614	0.0201657	0.568868	Ezr	17	7005440	7050183	-	3290	protein_coding	ezrin [Source:MGI Symbol;Acc:MGI:98931]	-
ENSMUSG00000043008	129.803	58.4677	72.1425	42.2543	30.7903	59.8326	86.8044	44.2924	0.972856	0.0202189	0.569382	Klhl6	16	19765246	19801787	-	2609	protein_coding	kelch-like 6 [Source:MGI Symbol;Acc:MGI:2686922]	-
ENSMUSG00000020532	707.426	665.937	458.674	617.826	981.738	906.875	610.679	835.479	-0.452816	0.0203949	0.573346	Acaca	11	84020498	84292477	+	17074	protein_coding	acetyl-Coenzyme A carboxylase alpha [Source:MGI Symbol;Acc:MGI:108451]	-
ENSMUSG00000067203	251.493	200.178	214.909	204.419	90.0025	129.051	222.193	141.158	0.654106	0.0204498	0.573898	H2-K2	17	34193608	34197811	-	1951	transcribed_unprocessed_pseudogene	histocompatibility 2, K region locus 2 [Source:MGI Symbol;Acc:MGI:95906]	-
ENSMUSG00000037946	111.955	76.3053	77.4582	29.6922	33.1588	73.9109	88.5729	45.5873	0.959713	0.0205503	0.575726	Fgd3	13	49415030	49473787	-	6012	protein_coding	FYVE, RhoGEF and PH domain containing 3 [Source:MGI Symbol;Acc:MGI:1353657]	-
ENSMUSG00000068874	903.753	1151.52	1078.34	826.813	922.526	737.936	1044.54	829.091	0.332787	0.0205871	0.575767	Selenbp1	3	94840367	94852069	+	2273	protein_coding	selenium binding protein 1 [Source:MGI Symbol;Acc:MGI:96825]	-
ENSMUSG00000097709	12.169	7.92783	0	0	0	0	6.69895	0	4.96204	0.0206772	1	2810429I04Rik	13	3528205	3552395	+	13377	lncRNA	RIKEN cDNA 2810429I04 gene [Source:MGI Symbol;Acc:MGI:1924187]	-
ENSMUSG00000030757	1.62254	12.8827	16.7067	2.28401	0	0	10.404	0.761338	3.75451	0.0207086	1	Zkscan2	7	123074607	123099672	-	8984	protein_coding	zinc finger with KRAB and SCAN domains 2 [Source:MGI Symbol;Acc:MGI:2444060]	zf-C2H2
ENSMUSG00000116305	33.262	38.6481	29.6164	11.4201	10.6582	17.5978	33.8422	13.2254	1.35369	0.0207207	0.578435	Lncppara	15	85537757	85591728	+	4545	lncRNA	long noncoding RNA near Ppara [Source:MGI Symbol;Acc:MGI:5568843]	-
ENSMUSG00000115026	18.6592	9.90978	11.3909	1.14201	3.55273	2.34638	13.32	2.34704	2.51102	0.0207536	0.578435	Gm49041	6	39184002	39184545	+	544	lncRNA	predicted gene, 49041 [Source:MGI Symbol;Acc:MGI:6118414]	-
ENSMUSG00000032245	445.387	462.787	515.629	341.46	370.668	388.325	474.601	366.818	0.372309	0.0207929	0.578541	Cln6	9	62746067	62759288	+	2434	protein_coding	ceroid-lipofuscinosis, neuronal 6 [Source:MGI Symbol;Acc:MGI:2159324]	-
ENSMUSG00000105128	9.73523	3.96391	3.03758	0	0	0	5.57891	0	4.70182	0.0208818	1	Gm42870	16	19050083	19053552	+	3470	TEC	predicted gene 42870 [Source:MGI Symbol;Acc:MGI:5663007]	-
ENSMUSG00000080727	44.6198	51.5309	55.4358	79.9405	87.634	92.6819	50.5288	86.7521	-0.779421	0.0209063	0.5802	C920021L13Rik	3	95778820	95796405	+	5084	lncRNA	RIKEN cDNA C920021L13 gene [Source:MGI Symbol;Acc:MGI:1923991]	-
ENSMUSG00000061111	788.553	925.574	918.867	724.032	738.968	653.466	877.665	705.489	0.314727	0.021004	0.5802	Mcrip1	11	120433714	120440553	-	1282	protein_coding	MAPK regulated corepressor interacting protein 1 [Source:MGI Symbol;Acc:MGI:2384752]	-
ENSMUSG00000120980	23.5268	45.585	56.9546	26.2662	9.47395	12.9051	42.0221	16.2151	1.37146	0.0210067	0.5802	ENSMUSG00000120980	9	40711600	40712124	-	525	lncRNA	novel transcript	-
ENSMUSG00000031506	90.0508	26.7564	42.5261	5.71004	27.2376	26.9833	53.1111	19.977	1.41567	0.0210128	0.5802	Ptpn7	1	135060438	135073055	+	6102	protein_coding	protein tyrosine phosphatase, non-receptor type 7 [Source:MGI Symbol;Acc:MGI:2156893]	-
ENSMUSG00000020482	825.06	731.342	762.432	957.002	892.92	998.384	772.945	949.435	-0.296276	0.0210308	0.5802	Ccdc117	11	5478887	5492187	-	3372	protein_coding	coiled-coil domain containing 117 [Source:MGI Symbol;Acc:MGI:2144383]	-
ENSMUSG00000039910	1265.58	1703.49	1417.79	1226.52	1040.95	1241.23	1462.29	1169.57	0.321433	0.021204	0.583651	Cited2	10	17598966	17601422	+	2457	protein_coding	Cbp/p300-interacting transactivator, with Glu/Asp-rich carboxy-terminal domain, 2 [Source:MGI Symbol;Acc:MGI:1306784]	-
ENSMUSG00000031730	418.615	427.112	420.705	591.56	515.146	506.817	422.144	537.841	-0.349794	0.0212519	0.583651	Dhodh	8	110317975	110335305	-	6326	protein_coding	dihydroorotate dehydrogenase [Source:MGI Symbol;Acc:MGI:1928378]	-
ENSMUSG00000025433	12.169	1.98196	3.03758	0	0	0	5.72952	0	4.7427	0.0213272	1	Crisp3	17	40532668	40553179	-	1417	protein_coding	cysteine-rich secretory protein 3 [Source:MGI Symbol;Acc:MGI:102552]	-
ENSMUSG00000017493	1992.48	1499.35	1811.92	1550.85	1319.25	1426.6	1767.91	1432.23	0.304317	0.0213281	0.583651	Igfbp4	11	98932070	98945218	+	4416	protein_coding	insulin-like growth factor binding protein 4 [Source:MGI Symbol;Acc:MGI:96439]	-
ENSMUSG00000034653	223.099	219.997	154.916	252.384	275.929	317.934	199.338	282.082	-0.502866	0.0213565	0.583651	Ythdc2	18	44960813	45022791	+	8878	protein_coding	YTH domain containing 2 [Source:MGI Symbol;Acc:MGI:2448561]	-
ENSMUSG00000036820	295.302	340.897	310.592	242.105	242.77	218.213	315.597	234.363	0.428325	0.0213774	0.583651	Amdhd2	17	24374807	24382740	-	3659	protein_coding	amidohydrolase domain containing 2 [Source:MGI Symbol;Acc:MGI:2443978]	-
ENSMUSG00000030315	689.578	768.999	661.433	1008.39	724.757	977.266	706.67	903.472	-0.35538	0.0213948	0.583651	Vgll4	6	114837589	114946955	-	5396	protein_coding	vestigial like family member 4 [Source:MGI Symbol;Acc:MGI:2652840]	-
ENSMUSG00000032705	1758.02	1647.01	1699.53	2387.94	1944.53	1870.06	1701.52	2067.51	-0.281041	0.0214069	0.583651	Exd2	12	80509869	80547001	+	8337	protein_coding	exonuclease 3'-5' domain containing 2 [Source:MGI Symbol;Acc:MGI:1922485]	-
ENSMUSG00000033860	8.92396	11.8917	7.59395	0	0	2.34638	9.46988	0.782126	3.60033	0.0214301	1	Fgg	3	82915031	82922356	+	2093	protein_coding	fibrinogen gamma chain [Source:MGI Symbol;Acc:MGI:95526]	-
ENSMUSG00000120990	109.521	70.3595	82.774	181.579	106.582	139.609	87.5516	142.59	-0.701677	0.0214921	0.584994	ENSMUSG00000120990	4	43397468	43399837	-	1097	lncRNA	novel transcript, antisense to Rusc2	-
ENSMUSG00000028161	10975.7	12633	10051.3	13540.8	13181.8	12994.2	11220	13238.9	-0.238874	0.0215674	0.585456	Ppp3ca	3	136375885	136643488	+	9981	protein_coding	protein phosphatase 3, catalytic subunit, alpha isoform [Source:MGI Symbol;Acc:MGI:107164]	-
ENSMUSG00000070577	123.313	180.358	154.157	98.2126	111.319	85.6428	152.609	98.3914	0.631412	0.0215941	0.585456	Gm572	4	148727774	148756029	+	1385	protein_coding	predicted gene 572 [Source:MGI Symbol;Acc:MGI:2685418]	-
ENSMUSG00000005410	89.2396	48.5579	40.2479	22.8401	36.7115	23.4638	59.3485	27.6718	1.10249	0.021617	0.585456	Mcm5	8	75836197	75855067	+	3993	protein_coding	minichromosome maintenance complex component 5 [Source:MGI Symbol;Acc:MGI:103197]	-
ENSMUSG00000041560	2304	2381.32	2618.39	2138.98	2112.69	1872.41	2434.57	2041.36	0.254286	0.021786	0.588548	Nop53	7	15670108	15679999	-	3847	protein_coding	NOP53 ribosome biogenesis factor [Source:MGI Symbol;Acc:MGI:2154441]	-
ENSMUSG00000118642	1114.68	1050.44	1152.76	979.842	716.467	945.59	1105.96	880.633	0.328819	0.0218034	0.588548	AY036118	17	40158994	40159718	-	714	pseudogene	cDNA sequence AY036118 [Source:MGI Symbol;Acc:MGI:2158419]	-
ENSMUSG00000003134	655.505	652.064	657.636	525.323	476.066	565.477	655.068	522.289	0.32678	0.0219718	0.591368	Tbc1d8	1	39410573	39517836	-	5239	protein_coding	TBC1 domain family, member 8 [Source:MGI Symbol;Acc:MGI:1927225]	-
ENSMUSG00000051726	70.5804	236.844	189.849	110.775	59.2122	99.721	165.758	89.9026	0.880147	0.0219805	0.591368	Kcnf1	12	17222101	17226889	-	4789	protein_coding	potassium voltage-gated channel, subfamily F, member 1 [Source:MGI Symbol;Acc:MGI:2687399]	-
ENSMUSG00000114882	0	0	0	14.8461	0	2.34638	0	5.73082	-5.2005	0.0220565	1	Gm48581	13	47305833	47308484	-	2652	TEC	predicted gene, 48581 [Source:MGI Symbol;Acc:MGI:6098148]	-
ENSMUSG00000074934	16.2254	13.8737	7.59395	0	4.73697	0	12.5643	1.57899	3.00098	0.022127	1	Grem1	2	113576509	113588991	-	4148	protein_coding	gremlin 1, DAN family BMP antagonist [Source:MGI Symbol;Acc:MGI:1344337]	-
ENSMUSG00000031825	581.68	500.444	593.847	454.519	429.88	432.907	558.657	439.102	0.348485	0.0221351	0.594464	Crispld2	8	120719177	120779532	+	4777	protein_coding	cysteine-rich secretory protein LCCL domain containing 2 [Source:MGI Symbol;Acc:MGI:1926142]	-
ENSMUSG00000047261	7.30142	5.94587	3.03758	0	0	0	5.42829	0	4.65946	0.0221713	1	Gap43	16	42068805	42161014	-	1523	protein_coding	growth associated protein 43 [Source:MGI Symbol;Acc:MGI:95639]	-
ENSMUSG00000058620	53.5437	72.3414	50.12	19.4141	14.2109	45.7544	58.6684	26.4598	1.14665	0.0221918	0.594464	Adra2b	2	127205128	127209141	+	4014	protein_coding	adrenergic receptor, alpha 2b [Source:MGI Symbol;Acc:MGI:87935]	-
ENSMUSG00000030850	1190.13	1310.07	1163.39	1343	1540.7	1546.26	1221.2	1476.65	-0.27452	0.0222052	0.594464	Ate1	7	129993223	130122099	-	5579	protein_coding	arginyltransferase 1 [Source:MGI Symbol;Acc:MGI:1333870]	-
ENSMUSG00000070520	278.265	290.357	271.104	384.856	344.615	371.901	279.909	367.124	-0.392119	0.0222905	0.59467	Nsmce3	7	64516800	64522745	-	5946	protein_coding	NSE3 homolog, SMC5-SMC6 complex component [Source:MGI Symbol;Acc:MGI:1913897]	-
ENSMUSG00000030435	1935.69	2062.23	2363.24	1654.77	1887.68	1730.45	2120.38	1757.64	0.271006	0.0223023	0.59467	U2af2	7	5065142	5082937	+	4113	protein_coding	U2 small nuclear ribonucleoprotein auxiliary factor (U2AF) 2 [Source:MGI Symbol;Acc:MGI:98886]	-
ENSMUSG00000021250	161.442	131.8	110.872	342.602	170.531	145.475	134.705	219.536	-0.705581	0.022359	0.59467	Fos	12	85520664	85524047	+	2352	protein_coding	FBJ osteosarcoma oncogene [Source:MGI Symbol;Acc:MGI:95574]	TF_bZIP
ENSMUSG00000050856	2568.48	2994.74	4050.61	2495.29	2612.44	2535.26	3204.61	2547.66	0.331239	0.022359	0.59467	Atp5k	5	108581110	108582314	-	616	protein_coding	ATP synthase, H+ transporting, mitochondrial F1F0 complex, subunit E [Source:MGI Symbol;Acc:MGI:106636]	-
ENSMUSG00000040321	524.891	571.794	458.674	564.151	725.941	712.126	518.453	667.406	-0.365355	0.0224148	0.595181	Zfp770	2	114023942	114031950	-	6793	protein_coding	zinc finger protein 770 [Source:MGI Symbol;Acc:MGI:2445100]	zf-C2H2
ENSMUSG00002076173	402.389	399.364	421.464	676.068	513.962	436.426	407.739	542.152	-0.411091	0.0224801	0.595943	ENSMUSG00002076173	16	10961989	10962045	+	57	miRNA	-	-
ENSMUSG00000055675	117.634	64.4136	45.5637	35.4022	42.6328	36.3688	75.8704	38.1346	0.993033	0.0225679	0.596583	Kbtbd11	8	15061025	15083333	+	7137	protein_coding	kelch repeat and BTB (POZ) domain containing 11 [Source:MGI Symbol;Acc:MGI:1922151]	-
ENSMUSG00000033209	616.564	630.262	491.328	626.962	763.837	859.947	579.385	750.249	-0.373687	0.02262	0.596583	Ttc28	5	111027669	111437646	+	12315	protein_coding	tetratricopeptide repeat domain 28 [Source:MGI Symbol;Acc:MGI:2140873]	-
ENSMUSG00000000787	7237.33	7004.23	6102.5	7440.18	8891.3	7821.65	6781.35	8051.04	-0.24767	0.0226219	0.596583	Ddx3x	X	13147209	13160291	+	5277	protein_coding	DEAD box helicase 3, X-linked [Source:MGI Symbol;Acc:MGI:103064]	-
ENSMUSG00000085391	4.86761	0	0.759395	18.2721	4.73697	16.4246	1.87567	13.1446	-2.78193	0.0226509	0.596583	Gm16150	1	38274501	38285747	+	912	lncRNA	predicted gene 16150 [Source:MGI Symbol;Acc:MGI:3801827]	-
ENSMUSG00000030433	830.739	679.811	862.672	855.363	1367.8	2176.26	791.074	1466.48	-0.890268	0.0228131	0.599302	Sbk2	7	4943511	4967405	-	3147	protein_coding	SH3-binding domain kinase family, member 2 [Source:MGI Symbol;Acc:MGI:2685925]	-
ENSMUSG00000002718	1831.84	1911.6	1817.23	2040.77	2412.3	2162.19	1853.56	2205.09	-0.250651	0.0228362	0.599302	Cse1l	2	166747960	166788309	+	5273	protein_coding	chromosome segregation 1-like (S. cerevisiae) [Source:MGI Symbol;Acc:MGI:1339951]	-
ENSMUSG00000027022	55689.5	49717.4	50197.5	60018.2	62349.2	57323.2	51868.1	59896.9	-0.207622	0.0228833	0.599302	Xirp2	2	67004178	67356959	+	14378	protein_coding	xin actin-binding repeat containing 2 [Source:MGI Symbol;Acc:MGI:2685198]	-
ENSMUSG00000024338	289.623	180.358	205.037	151.887	127.898	174.805	225.006	151.53	0.571739	0.0229014	0.599302	Psmb8	17	34416695	34420428	+	3381	protein_coding	proteasome (prosome, macropain) subunit, beta type 8 (large multifunctional peptidase 7) [Source:MGI Symbol;Acc:MGI:1346527]	-
ENSMUSG00000095438	355.336	313.149	391.088	274.082	273.56	247.543	353.191	265.062	0.415589	0.0229518	0.599656	Mir133a-1hg	18	10781718	10787714	-	685	lncRNA	Mir133a-1, Mir1b and Mir1a-2 host gene [Source:MGI Symbol;Acc:MGI:5433911]	-
ENSMUSG00000042644	479.46	438.012	310.592	288.928	246.323	347.264	409.355	294.171	0.475667	0.0230403	0.600072	Itpr3	17	27276278	27341197	+	9019	protein_coding	inositol 1,4,5-triphosphate receptor 3 [Source:MGI Symbol;Acc:MGI:96624]	-
ENSMUSG00000037548	302.603	57.4767	80.4958	17.1301	11.8424	63.3522	146.859	30.7749	2.25515	0.0230414	0.600072	H2-DMb2	17	34362281	34370529	+	1747	protein_coding	histocompatibility 2, class II, locus Mb2 [Source:MGI Symbol;Acc:MGI:95923]	-
ENSMUSG00000106981	62.4677	50.5399	66.0673	91.3606	90.0025	117.319	59.6916	99.5606	-0.734526	0.0231633	0.600393	Gm45495	5	53439152	53440851	+	1700	lncRNA	predicted gene 45495 [Source:MGI Symbol;Acc:MGI:5791331]	-
ENSMUSG00000101304	224.721	284.411	255.157	175.869	163.426	206.481	254.763	181.925	0.48456	0.0231916	0.600393	Plet1os	9	50400083	50419123	-	1405	lncRNA	placenta expressed transcript 1, opposite strand [Source:MGI Symbol;Acc:MGI:1916881]	-
ENSMUSG00000033083	1994.91	2417	2377.66	1852.34	1892.42	1928.72	2263.19	1891.16	0.258885	0.0231979	0.600393	Tbc1d4	14	101679796	101846627	-	7676	protein_coding	TBC1 domain family, member 4 [Source:MGI Symbol;Acc:MGI:2429660]	-
ENSMUSG00000054065	36.5071	72.3414	44.8043	26.2662	2.36849	28.1565	51.2176	18.9304	1.43129	0.0232013	0.600393	Pkp3	7	140658131	140670423	+	3616	protein_coding	plakophilin 3 [Source:MGI Symbol;Acc:MGI:1891830]	-
ENSMUSG00000049128	4.86761	4.95489	6.07516	0	0	0	5.29922	0	4.6273	0.023236	1	Ivl	3	92478209	92481042	-	1922	protein_coding	involucrin [Source:MGI Symbol;Acc:MGI:96626]	-
ENSMUSG00000032011	487.573	288.375	309.833	205.561	233.296	309.722	361.927	249.526	0.537697	0.0232787	0.600478	Thy1	9	43954681	43959876	+	2995	protein_coding	thymus cell antigen 1, theta [Source:MGI Symbol;Acc:MGI:98747]	-
ENSMUSG00000001348	201.195	119.908	90.368	21.6981	119.609	59.8326	137.157	67.0464	1.03408	0.0233199	0.600478	Acp5	9	22038023	22047007	-	2030	protein_coding	acid phosphatase 5, tartrate resistant [Source:MGI Symbol;Acc:MGI:87883]	-
ENSMUSG00000047501	19.4705	32.7023	19.7443	0	0	14.0783	23.9723	4.69275	2.35299	0.0233263	0.600478	Cldn4	5	134973973	134975788	-	1816	protein_coding	claudin 4 [Source:MGI Symbol;Acc:MGI:1313314]	-
ENSMUSG00000076757	0	0	0	4.56803	7.10546	2.34638	0	4.67329	-4.90414	0.0233357	1	Trgc4	13	19528728	19536926	+	985	TR_C_gene	T cell receptor gamma, constant 4 [Source:MGI Symbol;Acc:MGI:98628]	-
ENSMUSG00000022286	3.24508	20.8105	12.1503	2.28401	0	2.34638	12.0686	1.54346	2.95603	0.0233588	1	Grhl2	15	37233280	37363813	+	8613	protein_coding	grainyhead like transcription factor 2 [Source:MGI Symbol;Acc:MGI:2182543]	CP2
ENSMUSG00000020261	299.358	412.247	380.457	326.614	202.506	247.543	364.021	258.887	0.490269	0.0233915	0.600478	Slc36a1	11	55095176	55127156	+	5626	protein_coding	solute carrier family 36 (proton/amino acid symporter), member 1 [Source:MGI Symbol;Acc:MGI:2445299]	-
ENSMUSG00000042249	480.271	538.101	473.103	454.519	355.273	320.28	497.158	376.691	0.399163	0.0233956	0.600478	Grk3	5	113058348	113163657	-	8693	protein_coding	G protein-coupled receptor kinase 3 [Source:MGI Symbol;Acc:MGI:87941]	-
ENSMUSG00000026480	111.955	30.7203	71.3831	26.2662	35.5273	38.7152	71.3528	33.5029	1.09561	0.0234259	0.600478	Ncf2	1	152675945	152712742	+	8478	protein_coding	neutrophil cytosolic factor 2 [Source:MGI Symbol;Acc:MGI:97284]	-
ENSMUSG00000061397	4.05634	23.7835	3.03758	0	0	2.34638	10.2925	0.782126	3.71242	0.0234552	1	Krt79	15	101837767	101848759	-	4753	protein_coding	keratin 79 [Source:MGI Symbol;Acc:MGI:2385030]	-
ENSMUSG00000040877	115.2	165.493	136.691	65.0944	100.661	96.2015	139.128	87.3189	0.670834	0.0234874	0.601101	Wdr25	12	108859557	108994378	+	4793	protein_coding	WD repeat domain 25 [Source:MGI Symbol;Acc:MGI:3045255]	-
ENSMUSG00000027676	44.6198	35.6752	38.7291	71.9464	69.8704	71.5645	39.6747	71.1271	-0.840267	0.0235241	0.601101	Ccdc39	3	33866511	33898459	-	7443	protein_coding	coiled-coil domain containing 39 [Source:MGI Symbol;Acc:MGI:1289263]	-
ENSMUSG00000114937	17.0366	2.97293	0	0	0	0	6.66986	0	4.95967	0.0235941	1	Gm30054	14	20414635	20428944	-	1899	lncRNA	predicted gene, 30054 [Source:MGI Symbol;Acc:MGI:5589213]	-
ENSMUSG00000015305	553.285	576.749	500.441	441.957	399.09	441.119	543.492	427.389	0.345773	0.0236003	0.601709	Sash1	10	8597983	8761814	-	8568	protein_coding	SAM and SH3 domain containing 1 [Source:MGI Symbol;Acc:MGI:1917347]	-
ENSMUSG00000085363	12.9803	14.8647	21.263	4.56803	4.73697	2.34638	16.3693	3.88379	2.07688	0.0236218	0.601709	Gm15478	5	67799744	67804119	+	2172	lncRNA	predicted gene 15478 [Source:MGI Symbol;Acc:MGI:3705145]	-
ENSMUSG00000079669	21.9043	17.8376	8.35334	4.56803	4.73697	0	16.0317	3.10167	2.36617	0.0237255	0.603368	Gm17396	9	117081590	117083771	+	2182	lncRNA	predicted gene, 17396 [Source:MGI Symbol;Acc:MGI:4937030]	-
ENSMUSG00000030605	2226.12	1779.8	2124.03	1521.15	1641.36	1861.85	2043.32	1674.79	0.287511	0.0237773	0.603368	Mfge8	7	78783516	78798808	-	4694	protein_coding	milk fat globule EGF and factor V/VIII domain containing [Source:MGI Symbol;Acc:MGI:102768]	-
ENSMUSG00000023845	1237.18	1787.72	1238.57	1649.06	1867.55	1864.2	1421.16	1793.6	-0.336861	0.0237981	0.603368	Lnpep	17	17741672	17845312	-	14144	protein_coding	leucyl/cystinyl aminopeptidase [Source:MGI Symbol;Acc:MGI:2387123]	-
ENSMUSG00000009092	11.3578	5.94587	9.11274	1.14201	1.18424	0	8.80546	0.775417	3.50617	0.0238535	1	Derl3	10	75729247	75731775	+	1993	protein_coding	Der1-like domain family, member 3 [Source:MGI Symbol;Acc:MGI:1917627]	-
ENSMUSG00000024811	3907.07	4061.03	3459.04	3735.5	5160.93	5140.91	3809.05	4679.12	-0.296914	0.0238605	0.603853	Tnks2	19	36811632	36870877	+	10406	protein_coding	tankyrase, TRF1-interacting ankyrin-related ADP-ribose polymerase 2 [Source:MGI Symbol;Acc:MGI:1921743]	-
ENSMUSG00000021477	3589.86	3564.55	3859.24	2924.68	3187.98	3293.14	3671.22	3135.27	0.22786	0.0238914	0.603853	Ctsl	13	64507151	64518704	-	6489	protein_coding	cathepsin L [Source:MGI Symbol;Acc:MGI:88564]	-
ENSMUSG00000025872	343.167	449.904	428.299	323.188	297.245	302.683	407.123	307.705	0.402935	0.0239733	0.604871	Thoc3	13	54606650	54616662	-	2428	protein_coding	THO complex 3 [Source:MGI Symbol;Acc:MGI:1920916]	-
ENSMUSG00000021215	825.06	1039.54	853.56	1070.06	1210.3	1079.33	906.052	1119.9	-0.306801	0.0240238	0.604871	Net1	13	3932018	3968220	-	5217	protein_coding	neuroepithelial cell transforming gene 1 [Source:MGI Symbol;Acc:MGI:1927138]	-
ENSMUSG00000038421	77.8818	9.90978	9.11274	0	7.10546	14.0783	32.3014	7.06124	2.19853	0.0240432	0.604871	Fcrla	1	170745145	170755152	-	1745	protein_coding	Fc receptor-like A [Source:MGI Symbol;Acc:MGI:2138647]	-
ENSMUSG00000036181	5609.11	6179.74	5629.39	4691.36	5512.65	4509.74	5806.08	4904.59	0.243335	0.0241858	0.606693	H1f2	13	23922791	23924350	+	1560	protein_coding	H1.2 linker histone, cluster member [Source:MGI Symbol;Acc:MGI:1931526]	-
ENSMUSG00000036438	4800.28	4650.66	4358.17	5561.57	5664.24	4934.43	4603.03	5386.75	-0.226901	0.0241902	0.606693	Calm2	17	87740840	87754363	-	1467	protein_coding	calmodulin 2 [Source:MGI Symbol;Acc:MGI:103250]	-
ENSMUSG00000093579	6.49015	18.8286	3.79697	0	0	2.34638	9.70524	0.782126	3.62965	0.0241964	1	Gm20036	12	101879499	101881594	+	844	lncRNA	predicted gene, 20036 [Source:MGI Symbol;Acc:MGI:5012221]	-
ENSMUSG00000050395	8.92396	5.94587	1.51879	0	0	0	5.46287	0	4.66816	0.0242502	1	Tnfsf15	4	63642840	63663350	-	5828	protein_coding	tumor necrosis factor (ligand) superfamily, member 15 [Source:MGI Symbol;Acc:MGI:2180140]	-
ENSMUSG00000106567	18.6592	0	1.51879	0	0	0	6.72599	0	4.97424	0.0242798	1	2010309G21Rik	16	18870082	18925657	+	1943	lncRNA	RIKEN cDNA 2010309G21 gene [Source:MGI Symbol;Acc:MGI:1917268]	-
ENSMUSG00000023826	317.206	293.33	331.096	420.259	362.379	450.504	313.877	411.047	-0.388173	0.0243144	0.60887	Prkn	17	11059271	12282248	+	10219	protein_coding	parkin RBR E3 ubiquitin protein ligase [Source:MGI Symbol;Acc:MGI:1355296]	-
ENSMUSG00000073209	5.67888	3.96391	6.07516	0	0	0	5.23932	0	4.61231	0.0244154	1	Klf14	6	30932958	30936013	-	3056	protein_coding	Kruppel-like factor 14 [Source:MGI Symbol;Acc:MGI:3577024]	zf-C2H2
ENSMUSG00000033697	130.614	108.017	150.36	208.987	174.084	185.364	129.664	189.478	-0.544201	0.024601	0.614115	Arhgap39	15	76608185	76702370	-	7367	protein_coding	Rho GTPase activating protein 39 [Source:MGI Symbol;Acc:MGI:107858]	-
ENSMUSG00000024533	337.488	288.375	248.322	344.886	390.8	437.599	291.395	391.095	-0.424752	0.024625	0.614115	Spire1	18	67621279	67743860	-	7766	protein_coding	spire type actin nucleation factor 1 [Source:MGI Symbol;Acc:MGI:1915416]	-
ENSMUSG00000027004	69.7691	87.2061	39.4885	83.3665	130.267	127.878	65.4879	113.837	-0.803504	0.0246371	0.614115	Frzb	2	80242314	80277969	-	3237	protein_coding	frizzled-related protein [Source:MGI Symbol;Acc:MGI:892032]	-
ENSMUSG00000038250	636.035	650.082	648.523	733.169	866.866	786.036	644.88	795.357	-0.30248	0.0247102	0.614832	Usp38	8	81707362	81741557	-	5736	protein_coding	ubiquitin specific peptidase 38 [Source:MGI Symbol;Acc:MGI:1922091]	-
ENSMUSG00000043716	11399.9	11375.4	12710	10069.1	10298.2	10395.6	11828.5	10254.3	0.206111	0.0247486	0.614832	Rpl7	1	16171519	16174886	-	2687	protein_coding	ribosomal protein L7 [Source:MGI Symbol;Acc:MGI:98073]	-
ENSMUSG00000069939	407.257	509.363	589.29	563.009	622.912	821.232	501.97	669.051	-0.414139	0.0247791	0.614832	Gm12070	11	26736633	26737634	+	1002	processed_pseudogene	predicted gene 12070 [Source:MGI Symbol;Acc:MGI:3650751]	-
ENSMUSG00000028337	41.3747	35.6752	31.1352	1.14201	7.10546	25.8102	36.0617	11.3525	1.66958	0.024892	0.615297	Coro2a	4	46536937	46602202	-	6459	protein_coding	coronin, actin binding protein 2A [Source:MGI Symbol;Acc:MGI:1345966]	-
ENSMUSG00000093861	12.9803	0.990978	3.03758	0	0	0	5.66962	0	4.72848	0.0249164	1	Igkv1-110	6	68247469	68248251	+	401	IG_V_gene	immunoglobulin kappa variable 1-110 [Source:MGI Symbol;Acc:MGI:4439558]	-
ENSMUSG00000028194	64.0902	59.4587	60.7516	115.343	121.977	71.5645	61.4335	102.961	-0.744618	0.0249302	0.615297	Ddah1	3	145464430	145600032	+	3983	protein_coding	dimethylarginine dimethylaminohydrolase 1 [Source:MGI Symbol;Acc:MGI:1916469]	-
ENSMUSG00000021838	1345.89	1345.75	1244.65	1445.78	1798.87	1522.8	1312.1	1589.15	-0.276506	0.0249839	0.615297	Samd4	14	47120311	47343272	+	8658	protein_coding	sterile alpha motif domain containing 4 [Source:MGI Symbol;Acc:MGI:1921730]	-
ENSMUSG00000020826	193.082	143.692	163.27	258.094	195.4	259.275	166.681	237.589	-0.509836	0.0249864	0.615297	Nos2	11	78811613	78851080	+	4439	protein_coding	nitric oxide synthase 2, inducible [Source:MGI Symbol;Acc:MGI:97361]	-
ENSMUSG00000035614	343.167	341.887	243.006	404.27	414.485	418.828	309.353	412.528	-0.417078	0.0250194	0.615297	Togaram1	12	65012578	65069347	+	12476	protein_coding	TOG array regulator of axonemal microtubules 1 [Source:MGI Symbol;Acc:MGI:2684313]	-
ENSMUSG00000105906	63.279	3.96391	8.35334	0	4.73697	9.38551	25.1987	4.70749	2.42668	0.0250247	0.615297	Iglc1	16	18880368	18880821	-	454	IG_C_gene	immunoglobulin lambda constant 1 [Source:MGI Symbol;Acc:MGI:99546]	-
ENSMUSG00000043391	871.303	994.942	991.769	1193.4	1185.43	1085.2	952.671	1154.67	-0.277727	0.0251847	0.616502	2510009E07Rik	16	21467795	21513415	-	6564	protein_coding	RIKEN cDNA 2510009E07 gene [Source:MGI Symbol;Acc:MGI:1919440]	-
ENSMUSG00000032487	0	0	0	2.28401	2.36849	9.38551	0	4.67934	-4.90585	0.0251861	1	Ptgs2	1	149975782	149983978	+	4580	protein_coding	prostaglandin-endoperoxide synthase 2 [Source:MGI Symbol;Acc:MGI:97798]	-
ENSMUSG00000094162	19.4705	4.95489	17.4661	5.71004	0	0	13.9638	1.90335	2.86728	0.0251939	0.616502	Ccl19-ps3	4	42132559	42134171	+	324	unprocessed_pseudogene	chemokine (C-C motif) ligand 19, pseudogene 3 [Source:MGI Symbol;Acc:MGI:1891391]	-
ENSMUSG00000071347	659.562	755.125	763.192	583.566	554.226	613.578	725.959	583.79	0.314195	0.0251952	0.616502	C1qtnf9	14	61005583	61018318	+	1903	protein_coding	C1q and tumor necrosis factor related protein 9 [Source:MGI Symbol;Acc:MGI:3045252]	-
ENSMUSG00000026556	30.8282	49.5489	56.9546	19.4141	22.5006	21.1174	45.7772	21.0107	1.12375	0.0252252	0.616502	Vangl2	1	171828527	171856011	-	6990	protein_coding	VANGL planar cell polarity 2 [Source:MGI Symbol;Acc:MGI:2135272]	-
ENSMUSG00000032575	593.037	544.047	459.434	393.992	376.589	459.89	532.173	410.157	0.375222	0.0252659	0.616571	Manf	9	106715511	106769178	-	3524	protein_coding	mesencephalic astrocyte-derived neurotrophic factor [Source:MGI Symbol;Acc:MGI:1922090]	-
ENSMUSG00000030307	0	0.990978	0	4.56803	4.73697	8.21232	0.330326	5.83911	-4.2637	0.0253461	1	Slc6a11	6	114108202	114226913	+	5050	protein_coding	solute carrier family 6 (neurotransmitter transporter, GABA), member 11 [Source:MGI Symbol;Acc:MGI:95630]	-
ENSMUSG00000045664	670.108	548.011	640.929	869.067	737.784	728.55	619.683	778.467	-0.328152	0.0253893	0.617855	Cdc42ep2	19	5965664	5974844	-	3411	protein_coding	CDC42 effector protein (Rho GTPase binding) 2 [Source:MGI Symbol;Acc:MGI:1929744]	-
ENSMUSG00000029838	96.541	140.719	38.7291	69.6624	26.0534	34.0225	91.9963	43.2461	1.08346	0.0254245	0.617855	Ptn	6	36691864	36787155	-	3433	protein_coding	pleiotrophin [Source:MGI Symbol;Acc:MGI:97804]	-
ENSMUSG00000024661	50688.1	53269	62423	49340.4	46158.3	46722.2	55460	47407	0.226363	0.0254574	0.617855	Fth1	19	9957962	9962462	+	3469	protein_coding	ferritin heavy polypeptide 1 [Source:MGI Symbol;Acc:MGI:95588]	-
ENSMUSG00000061983	3524.96	2505.19	3565.36	2700.85	2363.75	2693.64	3198.5	2586.08	0.307097	0.0255318	0.617855	Rps12	10	23661081	23663173	-	2027	protein_coding	ribosomal protein S12 [Source:MGI Symbol;Acc:MGI:98105]	-
ENSMUSG00000041202	98.9748	31.7113	43.2855	10.2781	40.2643	21.1174	57.9905	23.8866	1.28414	0.0255439	0.617855	Pla2g2d	4	138503046	138509357	+	2243	protein_coding	phospholipase A2, group IID [Source:MGI Symbol;Acc:MGI:1341796]	-
ENSMUSG00000025793	916.734	905.754	1051.76	688.63	878.709	741.455	958.083	769.598	0.316776	0.0255463	0.617855	Hgs	11	120358461	120374805	+	2982	protein_coding	HGF-regulated tyrosine kinase substrate [Source:MGI Symbol;Acc:MGI:104681]	-
ENSMUSG00000023169	107.899	44.594	23.5412	33.1182	24.8691	14.0783	58.678	24.0219	1.288	0.025622	0.618397	Slc38a1	15	96469299	96540794	-	17236	protein_coding	solute carrier family 38, member 1 [Source:MGI Symbol;Acc:MGI:2145895]	-
ENSMUSG00000030105	3515.23	3754.82	3419.55	3976.47	4340.25	4115.55	3563.2	4144.09	-0.218083	0.025649	0.618397	Arl8b	6	108760060	108802239	+	4479	protein_coding	ADP-ribosylation factor-like 8B [Source:MGI Symbol;Acc:MGI:1914416]	-
ENSMUSG00000028950	37.3184	30.7203	31.8946	45.6803	72.2389	71.5645	33.3111	63.1612	-0.921085	0.0256826	0.618397	Tas1r1	4	152112371	152123025	-	2863	protein_coding	taste receptor, type 1, member 1 [Source:MGI Symbol;Acc:MGI:1927505]	-
ENSMUSG00000053141	12.169	3.96391	0.759395	0	0	0	5.63078	0	4.71429	0.0258346	1	Ptprt	2	161363910	162503067	-	12611	protein_coding	protein tyrosine phosphatase, receptor type, T [Source:MGI Symbol;Acc:MGI:1321152]	-
ENSMUSG00000067931	138.727	109.008	94.1649	206.703	157.504	151.341	113.966	171.85	-0.593064	0.0258406	0.621282	Zfp948	17	21787270	21808961	+	2652	protein_coding	zinc finger protein 948 [Source:MGI Symbol;Acc:MGI:3040683]	zf-C2H2
ENSMUSG00000097533	6.49015	8.9188	14.4285	2.28401	1.18424	0	9.94582	1.15609	3.10023	0.0258427	1	Gm26590	14	52434959	52451309	+	1406	lncRNA	predicted gene, 26590 [Source:MGI Symbol;Acc:MGI:5477084]	-
ENSMUSG00000001552	3730.21	3182.03	3626.87	4079.25	3833.4	4612.98	3513.04	4175.21	-0.248849	0.0260156	0.623027	Jup	11	100259784	100288589	-	6436	protein_coding	junction plakoglobin [Source:MGI Symbol;Acc:MGI:96650]	-
ENSMUSG00000017144	124.935	89.188	91.1274	147.319	138.556	178.325	101.75	154.733	-0.603295	0.0260189	0.623027	Rnd3	2	51020450	51039123	-	4432	protein_coding	Rho family GTPase 3 [Source:MGI Symbol;Acc:MGI:1921444]	-
ENSMUSG00000094320	29.2057	9.90978	22.0224	47.9643	43.817	45.7544	20.3793	45.8452	-1.15893	0.0260358	0.623027	Chchd2-ps	4	148152488	148152949	-	462	processed_pseudogene	coiled-coil-helix-coiled-coil-helix domain containing 2, pseudogene [Source:MGI Symbol;Acc:MGI:3649942]	-
ENSMUSG00000034881	42.186	33.6933	34.9322	19.4141	15.3952	12.9051	36.9371	15.9048	1.21557	0.0260663	0.623027	Tbxa2r	10	81164565	81171006	+	1919	protein_coding	thromboxane A2 receptor [Source:MGI Symbol;Acc:MGI:98496]	-
ENSMUSG00000075420	0.811269	0	0	7.99405	4.73697	4.69275	0.270423	5.80793	-4.25686	0.0260893	1	Smim6	11	115802843	115804746	+	978	protein_coding	small integral membrane protein 6 [Source:MGI Symbol;Acc:MGI:1915778]	-
ENSMUSG00000035873	61.6564	60.4497	65.3079	27.4082	34.3431	38.7152	62.4713	33.4888	0.900761	0.0262125	0.623823	Pawr	10	108167982	108250101	+	1745	protein_coding	PRKC, apoptosis, WT1, regulator [Source:MGI Symbol;Acc:MGI:2149961]	-
ENSMUSG00000066878	7.30142	0	5.31576	25.1242	4.73697	30.5029	4.20573	20.1213	-2.23253	0.0262263	0.623823	Gm10184	17	90215890	90217877	-	1988	protein_coding	predicted pseudogene 10184 [Source:MGI Symbol;Acc:MGI:3704480]	-
ENSMUSG00000032816	1009.22	962.24	994.048	1004.97	1281.35	1393.75	988.502	1226.69	-0.31111	0.0262373	0.623823	Igdcc4	9	65008768	65045222	+	9481	protein_coding	immunoglobulin superfamily, DCC subclass, member 4 [Source:MGI Symbol;Acc:MGI:1858497]	-
ENSMUSG00000024608	9117.85	9510.42	11165.4	8084.27	8679.32	8617.07	9931.22	8460.22	0.231375	0.0262529	0.623823	Rps14	18	60880170	60911618	+	2394	protein_coding	ribosomal protein S14 [Source:MGI Symbol;Acc:MGI:98107]	-
ENSMUSG00000006276	903.753	927.556	878.62	765.145	767.39	695.701	903.31	742.745	0.282029	0.0263304	0.62448	Eps15l1	8	73094843	73175304	-	6739	protein_coding	epidermal growth factor receptor pathway substrate 15-like 1 [Source:MGI Symbol;Acc:MGI:104582]	-
ENSMUSG00000001240	619.809	596.569	679.658	541.311	515.146	451.678	632.012	502.712	0.330781	0.0263857	0.62448	Ramp2	11	101136854	101150372	+	3301	protein_coding	receptor (calcitonin) activity modifying protein 2 [Source:MGI Symbol;Acc:MGI:1859650]	-
ENSMUSG00000035824	262.851	277.474	230.097	195.283	197.769	166.593	256.807	186.548	0.459814	0.0263956	0.62448	Tk2	8	104953317	104975190	-	3571	protein_coding	thymidine kinase 2, mitochondrial [Source:MGI Symbol;Acc:MGI:1913266]	-
ENSMUSG00000048482	7.30142	12.8827	14.4285	36.5442	16.5794	39.8884	11.5375	31.004	-1.42762	0.026484	0.625661	Bdnf	2	109505045	109557352	+	6217	protein_coding	brain derived neurotrophic factor [Source:MGI Symbol;Acc:MGI:88145]	-
ENSMUSG00000104784	30.0169	24.7745	53.917	17.1301	13.0267	14.0783	36.2361	14.745	1.30136	0.0265369	0.626001	Gm42984	5	44383929	44400890	+	987	lncRNA	predicted gene 42984 [Source:MGI Symbol;Acc:MGI:5663121]	-
ENSMUSG00000021994	131.426	112.972	75.1801	158.739	127.898	218.213	106.526	168.283	-0.661569	0.0266087	0.626512	Wnt5a	14	28226707	28249405	+	7823	protein_coding	wingless-type MMTV integration site family, member 5A [Source:MGI Symbol;Acc:MGI:98958]	-
ENSMUSG00000035171	86.8058	125.854	90.368	65.0944	56.8437	61.0058	101.009	60.9813	0.724496	0.0266355	0.626512	1110059E24Rik	19	21558566	21630340	-	3067	protein_coding	RIKEN cDNA 1110059E24 gene [Source:MGI Symbol;Acc:MGI:1913456]	-
ENSMUSG00000069919	1573.86	2578.53	1527.9	3557.35	2396.91	3137.11	1893.43	3030.46	-0.678833	0.0268129	0.628744	Hba-a1	11	32233511	32234465	+	812	protein_coding	hemoglobin alpha, adult chain 1 [Source:MGI Symbol;Acc:MGI:96015]	-
ENSMUSG00000021880	40.5634	22.7925	18.2255	2.28401	0	17.5978	27.1938	6.62728	2.03818	0.0268398	0.628744	Rnase6	14	51361365	51369644	+	2667	protein_coding	ribonuclease, RNase A family, 6 [Source:MGI Symbol;Acc:MGI:1925666]	-
ENSMUSG00000032519	583.302	561.885	582.456	441.957	428.696	504.471	575.881	458.375	0.329535	0.0268463	0.628744	Slc25a38	9	119939440	119953570	+	2747	protein_coding	solute carrier family 25, member 38 [Source:MGI Symbol;Acc:MGI:2384782]	-
ENSMUSG00000095105	14.6028	11.8917	9.11274	0	0	4.69275	11.8691	1.56425	2.92705	0.0270057	1	Edaradd	13	12487513	12535319	-	6668	protein_coding	EDAR (ectodysplasin-A receptor)-associated death domain [Source:MGI Symbol;Acc:MGI:1931001]	-
ENSMUSG00000030019	396.71	340.897	287.811	428.253	510.409	415.309	341.806	451.323	-0.401315	0.0271377	0.632724	Fbxl14	6	119456629	119459591	+	2963	protein_coding	F-box and leucine-rich repeat protein 14 [Source:MGI Symbol;Acc:MGI:2141676]	-
ENSMUSG00000042487	696.069	744.225	727.5	904.47	834.892	892.797	722.598	877.386	-0.280375	0.0272383	0.632724	Leo1	9	75348806	75373714	+	4846	protein_coding	Leo1, Paf1/RNA polymerase II complex component [Source:MGI Symbol;Acc:MGI:2685031]	-
ENSMUSG00000041538	748.801	131.8	142.007	13.7041	49.7382	125.531	340.869	62.9912	2.43631	0.0272671	0.632724	H2-Ob	17	34457877	34473388	+	5380	protein_coding	histocompatibility 2, O region beta locus [Source:MGI Symbol;Acc:MGI:95925]	-
ENSMUSG00000052997	1667.97	1382.41	1499.8	1917.43	1792.94	1735.15	1516.73	1815.17	-0.258705	0.0273009	0.632724	Uba2	7	33840113	33869024	-	6033	protein_coding	ubiquitin-like modifier activating enzyme 2 [Source:MGI Symbol;Acc:MGI:1858313]	-
ENSMUSG00000038213	174.423	139.728	170.864	130.189	93.5552	100.894	161.672	108.213	0.580241	0.0273193	0.632724	Tapbpl	6	125200896	125208823	-	2352	protein_coding	TAP binding protein-like [Source:MGI Symbol;Acc:MGI:2384853]	-
ENSMUSG00000100860	11.3578	8.9188	5.31576	1.14201	0	1.17319	8.53078	0.771732	3.45851	0.0273203	1	2010009K17Rik	2	157912287	157933717	-	567	lncRNA	RIKEN cDNA 2010009K17 gene [Source:MGI Symbol;Acc:MGI:1919590]	-
ENSMUSG00000057058	38.1296	15.8557	20.5037	0	14.2109	4.69275	24.8296	6.30123	1.98571	0.0273375	0.632724	Skap1	11	96355419	96649956	+	7462	protein_coding	src family associated phosphoprotein 1 [Source:MGI Symbol;Acc:MGI:1925723]	-
ENSMUSG00000022261	600.339	554.948	501.96	433.963	465.408	408.27	552.416	435.88	0.341584	0.0273826	0.632724	Sdc2	15	32920869	33035081	+	3527	protein_coding	syndecan 2 [Source:MGI Symbol;Acc:MGI:1349165]	-
ENSMUSG00000008193	180.102	18.8286	32.654	2.28401	8.2897	24.637	77.1947	11.7369	2.71886	0.0274551	0.632724	Spib	7	44175417	44181495	-	2868	protein_coding	Spi-B transcription factor (Spi-1/PU.1 related) [Source:MGI Symbol;Acc:MGI:892986]	ETS
ENSMUSG00000026430	82.7494	58.4677	39.4885	12.5621	28.4218	42.2348	60.2352	27.7396	1.11957	0.0274667	0.632724	Rassf5	1	131104147	131172995	-	3997	protein_coding	Ras association (RalGDS/AF-6) domain family member 5 [Source:MGI Symbol;Acc:MGI:1926375]	-
ENSMUSG00000032855	1171.47	1176.29	1239.33	998.114	1042.13	959.668	1195.7	999.972	0.258119	0.0274682	0.632724	Pkd1	17	24768808	24815482	+	17415	protein_coding	polycystin 1, transient receptor potential channel interacting [Source:MGI Symbol;Acc:MGI:97603]	-
ENSMUSG00000104291	87.617	29.7293	53.917	1.14201	37.8958	21.1174	57.0878	20.0517	1.51425	0.02748	0.632724	A130071D04Rik	1	138089558	138095421	-	5864	TEC	RIKEN cDNA A130071D04 gene [Source:MGI Symbol;Acc:MGI:2444749]	-
ENSMUSG00000036528	355.336	340.897	406.276	197.567	247.507	347.264	367.503	264.113	0.477711	0.0275107	0.632724	Ppfibp2	7	107194414	107347790	+	10876	protein_coding	PTPRF interacting protein, binding protein 2 (liprin beta 2) [Source:MGI Symbol;Acc:MGI:894649]	-
ENSMUSG00000022629	687.956	742.243	576.381	704.618	981.738	875.199	668.86	853.852	-0.353112	0.0275216	0.632724	Kif21a	15	90817479	90934151	-	6476	protein_coding	kinesin family member 21A [Source:MGI Symbol;Acc:MGI:109188]	-
ENSMUSG00000037029	495.685	543.056	486.772	560.725	653.702	706.26	508.504	640.229	-0.332968	0.0276584	0.632932	Zfp146	7	29860694	29869175	-	3270	protein_coding	zinc finger protein 146 [Source:MGI Symbol;Acc:MGI:1347092]	zf-C2H2
ENSMUSG00000109509	29.2057	29.7293	41.7667	10.2781	11.8424	18.771	33.5672	13.6305	1.30313	0.0276733	0.632932	Rps12-ps4	7	30184126	30184522	-	397	processed_pseudogene	ribosomal protein S12, pseudogene 4 [Source:MGI Symbol;Acc:MGI:3780139]	-
ENSMUSG00000030451	1899.18	2096.91	2174.15	2038.48	2716.65	2798.05	2056.75	2517.73	-0.291668	0.027793	0.632932	Herc2	7	55699944	55881548	+	16175	protein_coding	HECT and RLD domain containing E3 ubiquitin protein ligase 2 [Source:MGI Symbol;Acc:MGI:103234]	-
ENSMUSG00000046230	538.682	574.767	477.659	592.702	688.045	721.511	530.37	667.419	-0.332542	0.0277976	0.632932	Vps13a	19	16592730	16758297	-	17801	protein_coding	vacuolar protein sorting 13A [Source:MGI Symbol;Acc:MGI:2444304]	-
ENSMUSG00000025648	2390	2271.32	2602.45	2107	2180.19	1794.98	2421.26	2027.39	0.256428	0.0278445	0.632932	Pfkfb4	9	108820846	108861296	+	4875	protein_coding	6-phosphofructo-2-kinase/fructose-2,6-biphosphatase 4 [Source:MGI Symbol;Acc:MGI:2687284]	-
ENSMUSG00000032192	333.431	302.248	345.525	397.418	428.696	436.426	327.068	420.847	-0.362353	0.0278628	0.632932	Gnb5	9	75213570	75253158	+	3115	protein_coding	guanine nucleotide binding protein (G protein), beta 5 [Source:MGI Symbol;Acc:MGI:101848]	-
ENSMUSG00000048251	39.7522	34.6842	24.3006	0	2.36849	23.4638	32.9123	8.61075	1.93586	0.0278689	0.632932	Bcl11b	12	107876662	107969861	-	8111	protein_coding	B cell leukemia/lymphoma 11B [Source:MGI Symbol;Acc:MGI:1929913]	zf-C2H2
ENSMUSG00000020738	175.234	180.358	159.473	717.18	114.872	778.997	171.688	537.016	-1.64531	0.0278755	0.632932	Sumo2	11	115413928	115427102	-	1736	protein_coding	small ubiquitin-like modifier 2 [Source:MGI Symbol;Acc:MGI:2158813]	-
ENSMUSG00000042406	5500.4	5573.26	5889.11	5210.98	4731.05	4719.74	5654.26	4887.26	0.210338	0.0279009	0.632932	Atf4	15	80139385	80141742	+	2358	protein_coding	activating transcription factor 4 [Source:MGI Symbol;Acc:MGI:88096]	TF_bZIP
ENSMUSG00000109768	0	0	0	1.14201	15.3952	0	0	5.51239	-5.14136	0.0279138	1	Gm45446	8	79504631	79504846	-	216	processed_pseudogene	predicted gene 45446 [Source:MGI Symbol;Acc:MGI:5791282]	-
ENSMUSG00000073616	1335.35	1454.76	1468.67	1267.63	1100.16	1188.44	1419.59	1185.41	0.259883	0.0279195	0.632932	Cops9	1	92564867	92569707	-	1499	protein_coding	COP9 signalosome subunit 9 [Source:MGI Symbol;Acc:MGI:1914165]	-
ENSMUSG00000029404	1508.96	1615.29	1885.58	1506.31	1406.88	1162.63	1669.94	1358.61	0.29787	0.0282293	0.637828	Arl6ip4	5	124254152	124256259	+	1442	protein_coding	ADP-ribosylation factor-like 6 interacting protein 4 [Source:MGI Symbol;Acc:MGI:1929500]	-
ENSMUSG00000005268	42.9972	51.5309	24.3006	7.99405	7.10546	29.3297	39.6096	14.8097	1.41685	0.0282497	0.637828	Prlr	15	10177324	10349266	+	15339	protein_coding	prolactin receptor [Source:MGI Symbol;Acc:MGI:97763]	-
ENSMUSG00000004319	1376.72	1562.77	1073.78	1689.03	1598.73	1675.31	1337.76	1654.36	-0.307501	0.028253	0.637828	Clcn3	8	61363423	61436334	-	17071	protein_coding	chloride channel, voltage-sensitive 3 [Source:MGI Symbol;Acc:MGI:103555]	-
ENSMUSG00000068129	30.0169	7.92783	0	0	1.18424	2.34638	12.6483	1.17687	3.43211	0.0284633	1	Cst7	2	150412335	150420864	+	986	protein_coding	cystatin F (leukocystatin) [Source:MGI Symbol;Acc:MGI:1298217]	-
ENSMUSG00000039725	467.291	427.112	495.125	333.466	384.879	368.381	463.176	362.242	0.355809	0.0284721	0.641357	Trp53rka	2	165332030	165335244	-	2118	protein_coding	transformation related protein 53 regulating kinase A [Source:MGI Symbol;Acc:MGI:1918294]	-
ENSMUSG00000024072	469.725	572.785	299.961	653.228	547.121	631.175	447.49	610.508	-0.450615	0.0284881	0.641357	Yipf4	17	74796488	74807272	+	2572	protein_coding	Yip1 domain family, member 4 [Source:MGI Symbol;Acc:MGI:1915114]	-
ENSMUSG00000024431	2329.96	2857.98	2189.33	2639.18	2908.5	3511.35	2459.09	3019.68	-0.29674	0.0287319	0.643948	Nr3c1	18	39543598	39652474	-	7684	protein_coding	nuclear receptor subfamily 3, group C, member 1 [Source:MGI Symbol;Acc:MGI:95824]	ESR-like
ENSMUSG00000022292	644.959	657.019	446.524	713.754	796.996	739.109	582.834	749.953	-0.365088	0.0287349	0.643948	Rrm2b	15	37924196	37961562	-	9134	protein_coding	ribonucleotide reductase M2 B (TP53 inducible) [Source:MGI Symbol;Acc:MGI:2155865]	-
ENSMUSG00000035183	18.6592	19.8196	10.6315	0	5.92122	4.69275	16.3701	3.53799	2.21334	0.0287631	0.643948	Slc24a5	2	124910044	124930597	+	2330	protein_coding	solute carrier family 24, member 5 [Source:MGI Symbol;Acc:MGI:2677271]	-
ENSMUSG00000062488	234.457	203.151	205.037	147.319	174.084	136.09	214.215	152.498	0.490936	0.0287671	0.643948	Ifit3b	19	34585370	34590801	+	2000	protein_coding	interferon-induced protein with tetratricopeptide repeats 3B [Source:MGI Symbol;Acc:MGI:3698419]	-
ENSMUSG00000067786	714.728	430.085	284.773	51.3903	288.955	77.4305	476.528	139.259	1.77501	0.0288102	0.643948	Nnat	2	157401998	157404442	+	1829	protein_coding	neuronatin [Source:MGI Symbol;Acc:MGI:104716]	-
ENSMUSG00000015759	1635.52	1631.15	1382.1	1834.06	1823.74	1871.24	1549.59	1843.01	-0.250674	0.0288406	0.643948	Cnih1	14	47013024	47025868	-	1623	protein_coding	cornichon family AMPA receptor auxiliary protein 1 [Source:MGI Symbol;Acc:MGI:1277202]	-
ENSMUSG00000021559	230.4	191.259	175.42	119.911	180.005	96.2015	199.026	132.039	0.592481	0.0289599	0.645726	Dapk1	13	60749761	60911005	+	9012	protein_coding	death associated protein kinase 1 [Source:MGI Symbol;Acc:MGI:1916885]	-
ENSMUSG00000040296	198.761	154.593	160.232	118.769	132.635	97.3747	171.195	116.26	0.559233	0.0290046	0.645803	Ddx58	4	40203773	40239828	-	7050	protein_coding	DEAD/H box helicase 58 [Source:MGI Symbol;Acc:MGI:2442858]	-
ENSMUSG00000025314	127.369	83.2422	114.669	45.6803	91.1868	53.9667	108.427	63.6112	0.772747	0.0290711	0.645803	Ptprj	2	90260098	90410939	-	8300	protein_coding	protein tyrosine phosphatase, receptor type, J [Source:MGI Symbol;Acc:MGI:104574]	-
ENSMUSG00000035413	53.5437	53.5128	66.0673	35.4022	33.1588	21.1174	57.708	29.8928	0.949852	0.0290823	0.645803	Tmem98	11	80701001	80712859	+	1633	protein_coding	transmembrane protein 98 [Source:MGI Symbol;Acc:MGI:1923457]	-
ENSMUSG00000051331	199.572	179.367	163.27	94.7866	137.372	137.263	180.736	123.141	0.554031	0.0291383	0.646163	Cacna1c	6	118564201	119173851	-	21864	protein_coding	calcium channel, voltage-dependent, L type, alpha 1C subunit [Source:MGI Symbol;Acc:MGI:103013]	-
ENSMUSG00000019787	32204.1	35476	26404.2	45531.8	32049.2	37749.7	31361.4	38443.6	-0.293795	0.0292596	0.646936	Trdn	10	32956550	33352705	+	9352	protein_coding	triadin [Source:MGI Symbol;Acc:MGI:1924007]	-
ENSMUSG00000060548	275.831	304.23	253.638	385.998	290.14	452.851	277.9	376.33	-0.438849	0.0292872	0.646936	Tnfrsf19	14	61201324	61283939	-	4738	protein_coding	tumor necrosis factor receptor superfamily, member 19 [Source:MGI Symbol;Acc:MGI:1352474]	-
ENSMUSG00000045201	38.9409	53.5128	18.9849	20.5561	11.8424	11.7319	37.1462	14.7101	1.32914	0.0292939	0.646936	Lrrc3b	14	7030776	7112248	+	2026	protein_coding	leucine rich repeat containing 3B [Source:MGI Symbol;Acc:MGI:2384996]	-
ENSMUSG00000112707	3.24508	2.97293	1.51879	17.1301	10.6582	9.38551	2.57893	12.3913	-2.27544	0.0293221	1	D830005E20Rik	10	33098341	33132414	-	2548	lncRNA	RIKEN cDNA D830005E20 gene [Source:MGI Symbol;Acc:MGI:3045284]	-
ENSMUSG00000034327	1512.21	1502.32	1395.77	1649.06	1708.86	1863.02	1470.1	1740.32	-0.243631	0.0293321	0.646936	Kctd9	14	67953386	67979759	+	4746	protein_coding	potassium channel tetramerisation domain containing 9 [Source:MGI Symbol;Acc:MGI:2145579]	-
ENSMUSG00000092183	5.67888	1.98196	7.59395	0	0	0	5.08493	0	4.57251	0.0294054	1	4930515G01Rik	5	114911798	114913044	-	1247	lncRNA	RIKEN cDNA 4930515G01 gene [Source:MGI Symbol;Acc:MGI:1914892]	-
ENSMUSG00000015488	1464.34	1546.92	1988.85	1287.04	1456.62	1324.53	1666.7	1356.06	0.298131	0.0294807	0.649332	Cacfd1	2	26899938	26911101	+	4693	protein_coding	calcium channel flower domain containing 1 [Source:MGI Symbol;Acc:MGI:1924317]	-
ENSMUSG00000038274	5578.28	5154.08	6006.81	5253.23	4240.78	4661.08	5579.72	4718.36	0.242026	0.0295298	0.649536	Fau	19	6107874	6109554	+	961	protein_coding	Finkel-Biskis-Reilly murine sarcoma virus (FBR-MuSV) ubiquitously expressed (fox derived) [Source:MGI Symbol;Acc:MGI:102547]	-
ENSMUSG00000071001	128.992	120.899	138.969	73.0884	101.845	78.6036	129.62	84.5123	0.618719	0.0295704	0.649551	Hrct1	4	43727188	43728639	+	1452	protein_coding	histidine rich carboxyl terminus 1 [Source:MGI Symbol;Acc:MGI:1917945]	-
ENSMUSG00000118107	292.057	247.745	235.412	461.371	288.955	319.107	258.405	356.478	-0.464495	0.0296503	0.65043	Gm34455	17	26686534	26722174	-	3314	lncRNA	predicted gene, 34455 [Source:MGI Symbol;Acc:MGI:5593614]	-
ENSMUSG00000030990	382.108	363.689	296.164	469.365	405.011	478.661	347.32	451.012	-0.378048	0.0296926	0.650479	Pgap2	7	101859415	101887774	+	4529	protein_coding	post-GPI attachment to proteins 2 [Source:MGI Symbol;Acc:MGI:2385286]	-
ENSMUSG00000037674	648.204	615.397	514.87	705.76	753.179	752.014	592.824	736.984	-0.314702	0.0298627	0.652814	Rfx7	9	72439522	72530219	+	15302	protein_coding	regulatory factor X, 7 [Source:MGI Symbol;Acc:MGI:2442675]	RFX
ENSMUSG00000036676	284.755	250.717	197.443	341.46	336.325	309.722	244.305	329.169	-0.431219	0.0298794	0.652814	Tmtc3	10	100279764	100323212	-	8939	protein_coding	transmembrane and tetratricopeptide repeat containing 3 [Source:MGI Symbol;Acc:MGI:3036255]	-
ENSMUSG00000031889	889.962	817.557	926.461	575.572	767.39	762.573	877.993	701.845	0.323865	0.029998	0.654376	Phaf1	8	105951777	105979685	+	4704	protein_coding	phagosome assembly factor 1 [Source:MGI Symbol;Acc:MGI:2443049]	-
ENSMUSG00000036931	43.8085	7.92783	31.8946	0	5.92122	15.2515	27.877	7.05756	1.98914	0.0300418	0.654376	Nfkbid	7	30121157	30128171	+	2346	protein_coding	nuclear factor of kappa light polypeptide gene enhancer in B cells inhibitor, delta [Source:MGI Symbol;Acc:MGI:3041243]	-
ENSMUSG00000062545	17.0366	5.94587	12.1503	4.56803	0	0	11.7109	1.52268	2.93311	0.0300579	1	Tlr12	4	128509236	128512412	-	3177	protein_coding	toll-like receptor 12 [Source:MGI Symbol;Acc:MGI:3045221]	-
ENSMUSG00000025268	470.536	471.706	545.245	385.998	401.459	388.325	495.829	391.927	0.340094	0.0300715	0.654376	Maged2	X	149589366	149597341	-	3239	protein_coding	MAGE family member D2 [Source:MGI Symbol;Acc:MGI:1933391]	-
ENSMUSG00000032643	3078.77	4751.74	5181.35	5274.93	5098.17	6074.77	4337.28	5482.62	-0.338117	0.0301239	0.65459	Fhl3	4	124594494	124602404	+	1683	protein_coding	four and a half LIM domains 3 [Source:MGI Symbol;Acc:MGI:1341092]	-
ENSMUSG00000058355	1757.21	1839.26	1631.18	1888.88	2265.46	2061.29	1742.55	2071.88	-0.250032	0.0302178	0.65459	Abce1	8	80410091	80438369	-	6004	protein_coding	ATP-binding cassette, sub-family E (OABP), member 1 [Source:MGI Symbol;Acc:MGI:1195458]	-
ENSMUSG00000028597	237.702	182.34	255.916	356.306	255.797	320.28	225.319	310.794	-0.461632	0.0302594	0.65459	Gpx7	4	108257587	108264158	-	1289	protein_coding	glutathione peroxidase 7 [Source:MGI Symbol;Acc:MGI:1914555]	-
ENSMUSG00000112129	58.4114	52.5218	52.3982	31.9762	15.3952	34.0225	54.4438	27.1313	1.00399	0.0302901	0.65459	Pbld1	10	62895941	62913741	+	3928	protein_coding	phenazine biosynthesis-like protein domain containing 1 [Source:MGI Symbol;Acc:MGI:1915621]	-
ENSMUSG00000045725	25.1493	37.6572	37.9697	14.8461	10.6582	16.4246	33.5921	13.9763	1.2636	0.030315	0.65459	Prr15	6	54302820	54307186	+	3157	protein_coding	proline rich 15 [Source:MGI Symbol;Acc:MGI:1925254]	-
ENSMUSG00000026429	89.2396	104.053	117.706	146.177	135.004	183.017	103.666	154.733	-0.577225	0.0303531	0.65459	Ube2t	1	134890303	134901900	+	4836	protein_coding	ubiquitin-conjugating enzyme E2T [Source:MGI Symbol;Acc:MGI:1914446]	-
ENSMUSG00000027331	24.3381	12.8827	6.83455	2.28401	0	5.86594	14.6851	2.71665	2.4332	0.0303628	0.65459	Knstrn	2	118644484	118684438	+	5158	protein_coding	kinetochore-localized astrin/SPAG5 binding [Source:MGI Symbol;Acc:MGI:1289298]	-
ENSMUSG00000029603	64.9015	23.7835	27.3382	14.8461	8.2897	22.2906	38.6744	15.1421	1.35495	0.0304079	0.654696	Dtx1	5	120818267	120849992	-	5270	protein_coding	deltex 1, E3 ubiquitin ligase [Source:MGI Symbol;Acc:MGI:1352744]	-
ENSMUSG00000105541	47.0536	65.4046	51.6388	28.5502	26.0534	30.5029	54.699	28.3688	0.944422	0.0305411	0.655724	Gm43136	5	110301353	110301988	-	636	lncRNA	predicted gene 43136 [Source:MGI Symbol;Acc:MGI:5663273]	-
ENSMUSG00000073409	68.1466	23.7835	25.06	11.4201	8.2897	24.637	38.9967	14.7822	1.40198	0.0305985	0.655724	H2-Q6	17	35643826	35649031	+	2085	protein_coding	histocompatibility 2, Q region locus 6 [Source:MGI Symbol;Acc:MGI:95935]	-
ENSMUSG00000045968	142.783	182.34	175.42	98.2126	107.766	133.744	166.848	113.241	0.55857	0.0306068	0.655724	Teddm2	1	153725288	153775974	-	4905	protein_coding	transmembrane epididymal family member 2 [Source:MGI Symbol;Acc:MGI:1923273]	-
ENSMUSG00000045045	124.124	122.881	168.586	218.123	171.715	829.444	138.53	406.428	-1.55248	0.0306168	0.655724	Lrfn4	19	4661813	4665695	-	3366	protein_coding	leucine rich repeat and fibronectin type III domain containing 4 [Source:MGI Symbol;Acc:MGI:2385612]	-
ENSMUSG00000039361	2611.47	2657.8	2021.51	3191.91	2945.21	2687.78	2430.26	2941.63	-0.275973	0.0307092	0.656838	Picalm	7	89779421	89862673	+	15732	protein_coding	phosphatidylinositol binding clathrin assembly protein [Source:MGI Symbol;Acc:MGI:2385902]	-
ENSMUSG00000059456	260.417	97.1159	142.007	20.5561	42.6328	102.067	166.513	55.0854	1.59676	0.0308614	0.657955	Ptk2b	14	66390706	66518501	-	7398	protein_coding	PTK2 protein tyrosine kinase 2 beta [Source:MGI Symbol;Acc:MGI:104908]	-
ENSMUSG00000014453	169.555	40.6301	56.1952	0	11.8424	22.2906	88.7935	11.3777	2.96551	0.0308841	0.657955	Blk	14	63610285	63654486	-	2698	protein_coding	B lymphoid kinase [Source:MGI Symbol;Acc:MGI:88169]	-
ENSMUSG00000051314	75.448	34.6842	25.06	6.85204	21.3164	25.8102	45.0641	17.9929	1.32725	0.0309363	0.657955	Ffar2	7	30517773	30523200	-	2790	protein_coding	free fatty acid receptor 2 [Source:MGI Symbol;Acc:MGI:2441731]	-
ENSMUSG00000049173	7626.74	7819.81	9228.16	8911.08	10237.8	9821.94	8224.9	9656.93	-0.231441	0.0309435	0.657955	Myoz3	18	60706822	60724860	-	3436	protein_coding	myozenin 3 [Source:MGI Symbol;Acc:MGI:2179296]	-
ENSMUSG00000004040	1397.82	1362.6	1387.41	1451.49	1796.5	1714.03	1382.61	1654.01	-0.258344	0.0309849	0.657955	Stat3	11	100775924	100830366	-	9527	protein_coding	signal transducer and activator of transcription 3 [Source:MGI Symbol;Acc:MGI:103038]	STAT
ENSMUSG00000074165	270.964	297.293	232.375	298.064	363.563	409.443	266.877	357.023	-0.421356	0.0310039	0.657955	Zfp788	7	41282627	41300954	+	4346	protein_coding	zinc finger protein 788 [Source:MGI Symbol;Acc:MGI:1914857]	zf-C2H2
ENSMUSG00000026103	2170.96	2234.66	1633.46	2287.44	2584.02	2480.12	2013.02	2450.53	-0.284252	0.0310659	0.658412	Gls	1	52202607	52272391	-	15057	protein_coding	glutaminase [Source:MGI Symbol;Acc:MGI:95752]	-
ENSMUSG00000042675	3166.38	2981.85	3642.82	2832.18	2373.22	2961.13	3263.68	2722.18	0.261997	0.0311528	0.658649	Ypel3	7	126376127	126379686	+	1848	protein_coding	yippee like 3 [Source:MGI Symbol;Acc:MGI:1913340]	-
ENSMUSG00000075318	32.4508	58.4677	42.5261	74.2305	72.2389	86.816	44.4815	77.7618	-0.811824	0.0312062	0.658649	Scn2a	2	65451115	65597791	+	12867	protein_coding	sodium channel, voltage-gated, type II, alpha [Source:MGI Symbol;Acc:MGI:98248]	-
ENSMUSG00000091575	24.3381	20.8105	13.6691	0	3.55273	10.5587	19.6059	4.70381	2.06206	0.0312134	0.658649	2010016I18Rik	3	106389298	106393229	-	3697	lncRNA	RIKEN cDNA 2010016I18 gene [Source:MGI Symbol;Acc:MGI:1916456]	-
ENSMUSG00000073436	189.026	142.701	193.646	105.065	112.503	140.783	175.124	119.45	0.554544	0.031239	0.658649	Eme2	17	25107460	25114061	-	6000	protein_coding	essential meiotic structure-specific endonuclease subunit 2 [Source:MGI Symbol;Acc:MGI:1919889]	-
ENSMUSG00000053329	4515.52	5238.31	5858.73	4019.86	4812.77	4229.35	5204.19	4353.99	0.25742	0.0312959	0.658995	Gatd3a	10	77997900	78005616	-	2527	protein_coding	glutamine amidotransferase like class 1 domain containing 3A [Source:MGI Symbol;Acc:MGI:1351861]	-
ENSMUSG00000105388	173.612	204.142	239.969	147.319	148.03	141.956	205.907	145.768	0.498953	0.0314317	0.661001	Rpl36a-ps2	3	145584775	145585095	+	321	processed_pseudogene	ribosomal protein L36A, pseudogene 2 [Source:MGI Symbol;Acc:MGI:3780887]	-
ENSMUSG00000026447	1240.43	1094.04	1177.82	1506.31	1397.41	1298.72	1170.76	1400.81	-0.258415	0.0315372	0.661614	Pik3c2b	1	132973405	133036425	+	9592	protein_coding	phosphatidylinositol-4-phosphate 3-kinase catalytic subunit type 2 beta [Source:MGI Symbol;Acc:MGI:2685045]	-
ENSMUSG00000021922	6.49015	3.96391	3.03758	22.8401	10.6582	16.4246	4.49721	16.641	-1.88804	0.0315422	0.661614	Itih4	14	30608433	30624310	+	3690	protein_coding	inter alpha-trypsin inhibitor, heavy chain 4 [Source:MGI Symbol;Acc:MGI:109536]	-
ENSMUSG00000029428	414.558	378.554	365.269	291.212	270.008	330.839	386.127	297.353	0.376911	0.0316802	0.661779	Stx2	5	129061621	129085638	-	4586	protein_coding	syntaxin 2 [Source:MGI Symbol;Acc:MGI:108059]	-
ENSMUSG00000034640	421.049	484.588	370.585	483.069	676.203	1248.27	425.407	802.515	-0.915908	0.0316839	0.661779	Tiparp	3	65435831	65462939	+	4358	protein_coding	TCDD-inducible poly(ADP-ribose) polymerase [Source:MGI Symbol;Acc:MGI:2159210]	-
ENSMUSG00000022686	87.617	26.7564	14.4285	18.2721	21.3164	4.69275	42.934	14.7604	1.54124	0.0317101	0.661779	B3gnt5	16	19578958	19591503	+	5197	protein_coding	UDP-GlcNAc:betaGal beta-1,3-N-acetylglucosaminyltransferase 5 [Source:MGI Symbol;Acc:MGI:2137302]	-
ENSMUSG00000103047	8.92396	2.97293	3.03758	0	0	0	4.97816	0	4.53844	0.0317394	1	Gm37310	15	8681590	8684557	-	2968	TEC	predicted gene, 37310 [Source:MGI Symbol;Acc:MGI:5610538]	-
ENSMUSG00000087298	114.389	157.566	83.5334	154.171	175.268	208.828	118.496	179.422	-0.603595	0.0318064	0.661779	Gm9392	7	46470288	46470841	-	554	processed_pseudogene	predicted pseudogene 9392 [Source:MGI Symbol;Acc:MGI:3643262]	-
ENSMUSG00000024948	1104.14	757.107	943.168	824.529	638.307	740.282	934.804	734.373	0.348919	0.0318386	0.661779	Map4k2	19	6391165	6405645	+	6654	protein_coding	mitogen-activated protein kinase kinase kinase kinase 2 [Source:MGI Symbol;Acc:MGI:1346883]	-
ENSMUSG00000039231	206.062	211.078	235.412	146.177	193.032	114.972	217.518	151.394	0.523636	0.0318429	0.661779	Suv39h1	X	7927410	7940999	-	5270	protein_coding	suppressor of variegation 3-9 1 [Source:MGI Symbol;Acc:MGI:1099440]	-
ENSMUSG00000023243	47.8649	45.585	34.1728	21.6981	18.9479	19.9442	42.5409	20.1967	1.07274	0.0318818	0.661779	Kcnk5	14	20190125	20231877	-	3404	protein_coding	potassium channel, subfamily K, member 5 [Source:MGI Symbol;Acc:MGI:1336175]	-
ENSMUSG00000032528	122.502	134.773	121.503	83.3665	56.8437	100.894	126.259	80.3681	0.650465	0.0318896	0.661779	Vipr1	9	121471782	121502020	+	5800	protein_coding	vasoactive intestinal peptide receptor 1 [Source:MGI Symbol;Acc:MGI:109272]	-
ENSMUSG00000084349	247.437	272.519	327.299	151.887	243.954	208.828	282.418	201.556	0.487962	0.0319312	0.661779	Rpl3-ps1	X	13068810	13070019	+	1210	processed_pseudogene	ribosomal protein L3, pseudogene 1 [Source:MGI Symbol;Acc:MGI:3644217]	-
ENSMUSG00000047822	4.86761	6.93685	1.51879	15.9881	22.5006	11.7319	4.44108	16.7402	-1.93678	0.0319826	0.661779	Angptl8	9	21746806	21748643	+	865	protein_coding	angiopoietin-like 8 [Source:MGI Symbol;Acc:MGI:3643534]	-
ENSMUSG00000079523	1732.87	832.422	990.251	628.104	663.176	831.791	1185.18	707.69	0.744149	0.032012	0.661779	Tmsb10	6	72934330	72935731	-	1276	protein_coding	thymosin, beta 10 [Source:MGI Symbol;Acc:MGI:109146]	-
ENSMUSG00000012483	81.1269	89.188	75.1801	101.639	142.109	132.57	81.8317	125.439	-0.617748	0.0320419	0.661779	Rpa3	6	8255936	8259173	-	1136	protein_coding	replication protein A3 [Source:MGI Symbol;Acc:MGI:1915490]	-
ENSMUSG00000078763	57.6001	13.8737	9.11274	6.85204	4.73697	11.7319	26.8622	7.77363	1.79092	0.0320786	0.661779	Slfn1	11	83007675	83013496	+	1864	protein_coding	schlafen 1 [Source:MGI Symbol;Acc:MGI:1313259]	-
ENSMUSG00000075700	4742.68	5294.8	4090.1	5402.84	5924.77	5387.28	4709.19	5571.63	-0.242926	0.0322915	0.664328	Selenot	3	58484057	58500554	+	3436	protein_coding	selenoprotein T [Source:MGI Symbol;Acc:MGI:1916477]	-
ENSMUSG00000031601	1260.71	1511.24	1075.3	1512.02	1578.6	1615.48	1282.42	1568.7	-0.291807	0.0323077	0.664328	Cnot7	8	40945581	40968888	-	5821	protein_coding	CCR4-NOT transcription complex, subunit 7 [Source:MGI Symbol;Acc:MGI:1298230]	-
ENSMUSG00000058655	7297.36	8243.95	9366.37	6826.92	7810.09	6208.51	8302.56	6948.51	0.256911	0.03237	0.664328	Eif4b	15	101982208	102005608	+	4468	protein_coding	eukaryotic translation initiation factor 4B [Source:MGI Symbol;Acc:MGI:95304]	-
ENSMUSG00000038203	126.558	100.089	104.796	162.165	159.873	158.38	110.481	160.139	-0.534225	0.0324089	0.664328	Hoxa13	6	52234674	52237788	-	2400	protein_coding	homeobox A13 [Source:MGI Symbol;Acc:MGI:96173]	Homeobox
ENSMUSG00000089679	161.442	110.99	146.563	68.5204	130.267	53.9667	139.665	84.2513	0.731642	0.0324398	0.664328	Gm16299	19	53807785	53813559	-	2766	lncRNA	predicted gene 16299 [Source:MGI Symbol;Acc:MGI:3826539]	-
ENSMUSG00000053137	223.099	146.665	184.533	167.875	103.029	90.3355	184.766	120.413	0.618468	0.0324471	0.664328	Mapk11	15	89026689	89033831	-	2887	protein_coding	mitogen-activated protein kinase 11 [Source:MGI Symbol;Acc:MGI:1338024]	-
ENSMUSG00000054662	0	27.7474	5.31576	0	0	2.34638	11.0211	0.782126	3.81262	0.0324591	1	Ano9	7	140681125	140697719	-	4410	protein_coding	anoctamin 9 [Source:MGI Symbol;Acc:MGI:1918595]	-
ENSMUSG00000013846	998.672	1101.97	1287.17	944.44	1037.4	660.505	1129.27	880.781	0.358777	0.0325025	0.664619	St3gal1	15	66974724	67048679	-	6851	protein_coding	ST3 beta-galactoside alpha-2,3-sialyltransferase 1 [Source:MGI Symbol;Acc:MGI:98304]	-
ENSMUSG00000037486	442.141	467.742	356.915	509.335	542.384	558.438	422.266	536.719	-0.347574	0.0325429	0.664619	Asxl2	12	3476857	3556852	+	15941	protein_coding	ASXL transcriptional regulator 2 [Source:MGI Symbol;Acc:MGI:1922552]	-
ENSMUSG00000038524	35.6958	50.5399	50.12	17.1301	30.7903	16.4246	45.4519	21.4484	1.08379	0.0326718	0.66559	Fchsd1	18	38090484	38102827	-	5473	protein_coding	FCH and double SH3 domains 1 [Source:MGI Symbol;Acc:MGI:2441771]	-
ENSMUSG00000110435	0	0	0	2.28401	0	12.9051	0	5.06303	-5.01977	0.0327409	1	Gm3635	8	112963245	112963598	-	354	processed_pseudogene	predicted gene 3635 [Source:MGI Symbol;Acc:MGI:3781811]	-
ENSMUSG00000097633	0	0	0	2.28401	0	12.9051	0	5.06303	-5.01977	0.0327409	1	Gm16617	14	52223882	52226284	-	675	lncRNA	predicted gene, 16617 [Source:MGI Symbol;Acc:MGI:4439541]	-
ENSMUSG00000020788	833.984	467.742	562.711	358.59	402.643	581.902	621.479	447.712	0.474158	0.0327748	0.66559	Atp2a3	11	72851995	72883870	+	5281	protein_coding	ATPase, Ca++ transporting, ubiquitous [Source:MGI Symbol;Acc:MGI:1194503]	-
ENSMUSG00000020955	1684.19	2042.41	1985.06	1432.08	1589.25	1730.45	1903.89	1583.93	0.265273	0.0328254	0.66559	Ap4s1	12	51737816	51791569	+	1137	protein_coding	adaptor-related protein complex AP-4, sigma 1 [Source:MGI Symbol;Acc:MGI:1337065]	-
ENSMUSG00000050332	679.032	681.793	662.951	1004.97	744.889	773.131	674.592	840.996	-0.318469	0.0328497	0.66559	Amer1	X	94463924	94488478	-	8496	protein_coding	APC membrane recruitment 1 [Source:MGI Symbol;Acc:MGI:1919595]	-
ENSMUSG00000005338	302.603	210.087	308.314	181.579	175.268	231.118	273.668	195.988	0.484089	0.0329281	0.66559	Cadm3	1	173160825	173195261	-	7248	protein_coding	cell adhesion molecule 3 [Source:MGI Symbol;Acc:MGI:2137858]	-
ENSMUSG00000051748	8.11269	21.8015	1.51879	0	2.36849	1.17319	10.4777	1.18056	3.14849	0.0329502	1	Wfdc21	11	83637766	83643468	+	434	protein_coding	WAP four-disulfide core domain 21 [Source:MGI Symbol;Acc:MGI:1913357]	-
ENSMUSG00000034614	1651.74	1794.66	1710.16	1193.4	1170.03	1756.26	1718.85	1373.23	0.323784	0.0329507	0.66559	Pik3ip1	11	3280401	3292971	+	4272	protein_coding	phosphoinositide-3-kinase interacting protein 1 [Source:MGI Symbol;Acc:MGI:1917016]	-
ENSMUSG00000086655	41.3747	40.6301	22.7818	91.3606	55.6594	51.6203	34.9289	66.2134	-0.928122	0.0329756	0.66559	C330018A13Rik	5	116261653	116267169	+	1619	lncRNA	RIKEN cDNA C330018A13 gene [Source:MGI Symbol;Acc:MGI:2444781]	-
ENSMUSG00000022533	874.548	716.477	489.05	761.719	1023.19	974.92	693.358	919.942	-0.408372	0.0329767	0.66559	Atp13a3	16	30131241	30224793	-	9938	protein_coding	ATPase type 13A3 [Source:MGI Symbol;Acc:MGI:2685387]	-
ENSMUSG00000070803	574.378	588.641	585.493	533.317	466.592	366.035	582.838	455.315	0.355905	0.0330586	0.66559	Cited4	4	120523769	120525017	+	1249	protein_coding	Cbp/p300-interacting transactivator, with Glu/Asp-rich carboxy-terminal domain, 4 [Source:MGI Symbol;Acc:MGI:1861694]	-
ENSMUSG00000048949	438.896	359.725	467.787	516.187	499.751	606.539	422.136	540.825	-0.355611	0.0330962	0.66559	Gm6206	X	102206716	102209013	-	2199	processed_pseudogene	predicted pseudogene 6206 [Source:MGI Symbol;Acc:MGI:3644890]	-
ENSMUSG00000037098	2501.95	2667.71	3134.02	2933.82	3662.87	3365.88	2767.9	3320.85	-0.262488	0.0331018	0.66559	Rab11fip3	17	26208010	26288529	-	6935	protein_coding	RAB11 family interacting protein 3 (class II) [Source:MGI Symbol;Acc:MGI:2444431]	-
ENSMUSG00000029082	24.3381	11.8917	13.6691	3.42602	2.36849	7.03913	16.633	4.27788	1.96166	0.0331262	0.66559	Bst1	5	43976227	44001328	+	3317	protein_coding	bone marrow stromal cell antigen 1 [Source:MGI Symbol;Acc:MGI:105370]	-
ENSMUSG00000001588	602.773	135.764	116.947	44.5383	50.9225	134.917	285.161	76.7925	1.89303	0.0331284	0.66559	Acap1	11	69772393	69786365	-	4878	protein_coding	ArfGAP with coiled-coil, ankyrin repeat and PH domains 1 [Source:MGI Symbol;Acc:MGI:2388270]	-
ENSMUSG00000090942	42.186	91.17	78.2176	140.467	132.635	83.2964	70.5245	118.8	-0.75596	0.033163	0.66559	F830016B08Rik	18	60426452	60436088	+	3297	protein_coding	RIKEN cDNA F830016B08 gene [Source:MGI Symbol;Acc:MGI:3588218]	-
ENSMUSG00000105679	38.1296	29.7293	25.8194	18.2721	7.10546	11.7319	31.2261	12.3698	1.33348	0.0333011	0.66716	Gm43338	5	140307377	140309599	-	2223	TEC	predicted gene 43338 [Source:MGI Symbol;Acc:MGI:5663475]	-
ENSMUSG00000020116	1252.6	1369.53	1072.27	1525.72	1460.17	1455.93	1231.47	1480.61	-0.266772	0.0333351	0.66716	Pno1	11	17153198	17161568	-	1717	protein_coding	partner of NOB1 homolog [Source:MGI Symbol;Acc:MGI:1913499]	-
ENSMUSG00000045534	381.296	479.633	413.87	326.614	290.14	363.688	424.933	326.814	0.377434	0.0333704	0.66716	Kcna5	6	126509514	126512375	-	2862	protein_coding	potassium voltage-gated channel, shaker-related subfamily, member 5 [Source:MGI Symbol;Acc:MGI:96662]	-
ENSMUSG00000044177	660.373	753.143	864.191	564.151	631.202	632.349	759.236	609.234	0.31803	0.0335038	0.66716	Wfikkn2	11	94126782	94136831	-	3827	protein_coding	WAP, follistatin/kazal, immunoglobulin, kunitz and netrin domain containing 2 [Source:MGI Symbol;Acc:MGI:2669209]	-
ENSMUSG00000057191	87.617	51.5309	28.0976	3.42602	21.3164	39.8884	55.7485	21.5436	1.37312	0.0335134	0.66716	AB124611	9	21437472	21456629	+	1447	protein_coding	cDNA sequence AB124611 [Source:MGI Symbol;Acc:MGI:3043001]	-
ENSMUSG00000004455	2938.42	3490.23	3213	3476.27	3768.26	4104.99	3213.88	3783.17	-0.235507	0.0335213	0.66716	Ppp1cc	5	122296341	122313336	+	3424	protein_coding	protein phosphatase 1 catalytic subunit gamma [Source:MGI Symbol;Acc:MGI:104872]	-
ENSMUSG00000036611	4574.74	4753.72	5607.37	7065.6	6245.7	4892.2	4978.61	6067.83	-0.285358	0.0335284	0.66716	Eepd1	9	25392843	25515406	+	2935	protein_coding	endonuclease/exonuclease/phosphatase family domain containing 1 [Source:MGI Symbol;Acc:MGI:1914734]	-
ENSMUSG00000069135	954.052	834.404	755.598	1062.07	1006.61	1025.37	848.018	1031.35	-0.282535	0.0336711	0.66716	Cep43	17	8384333	8415636	+	4008	protein_coding	centrosomal protein 43 [Source:MGI Symbol;Acc:MGI:1922546]	-
ENSMUSG00000039103	9993.21	9791.86	8918.33	11905.4	10586	10636.1	9567.8	11042.5	-0.206884	0.0336838	0.66716	Nexn	3	151942619	151971987	-	3826	protein_coding	nexilin [Source:MGI Symbol;Acc:MGI:1916060]	-
ENSMUSG00000025922	0.811269	0	0	7.99405	3.55273	4.69275	0.270423	5.41318	-4.15554	0.033717	1	Rpl7-ps8	15	59082757	59083566	+	810	processed_pseudogene	ribosomal protein L7, pseudogene 8 [Source:MGI Symbol;Acc:MGI:3647181]	-
ENSMUSG00000024177	86.8058	159.547	101.759	61.6684	86.4498	63.3522	116.037	70.4901	0.715663	0.0337229	0.66716	Nme4	17	26310708	26314576	-	1582	protein_coding	NME/NM23 nucleoside diphosphate kinase 4 [Source:MGI Symbol;Acc:MGI:1931148]	-
ENSMUSG00000037621	197.138	169.457	183.014	343.744	291.324	166.593	183.203	267.22	-0.544154	0.033744	0.66716	Atoh8	6	72183161	72212561	-	2507	protein_coding	atonal bHLH transcription factor 8 [Source:MGI Symbol;Acc:MGI:1918343]	bHLH
ENSMUSG00000036371	8311.45	9200.24	7420.04	8932.78	10327.8	9983.84	8310.58	9748.13	-0.230328	0.0337481	0.66716	Serbp1	6	67215160	67274720	+	20117	protein_coding	serpine1 mRNA binding protein 1 [Source:MGI Symbol;Acc:MGI:1914120]	-
ENSMUSG00000033728	535.437	508.372	543.727	364.3	454.75	439.946	529.179	419.665	0.335268	0.033774	0.66716	Lrrc14	15	76594823	76601899	+	5647	protein_coding	leucine rich repeat containing 14 [Source:MGI Symbol;Acc:MGI:2445060]	-
ENSMUSG00000040136	357.77	242.79	331.855	351.738	426.328	471.622	310.805	416.563	-0.41999	0.0338355	0.667564	Abcc8	7	45753947	45829457	-	8090	protein_coding	ATP-binding cassette, sub-family C (CFTR/MRP), member 8 [Source:MGI Symbol;Acc:MGI:1352629]	-
ENSMUSG00000029602	41.3747	9.90978	9.87213	7.99405	3.55273	4.69275	20.3855	5.41318	1.91356	0.0339669	0.668486	Rasal1	5	120786877	120817662	+	3539	protein_coding	RAS protein activator like 1 (GAP1 like) [Source:MGI Symbol;Acc:MGI:1330842]	-
ENSMUSG00000035711	451.065	128.827	236.172	178.153	131.451	188.883	272.021	166.162	0.712904	0.0339814	0.668486	Dok3	13	55671044	55677109	-	2459	protein_coding	docking protein 3 [Source:MGI Symbol;Acc:MGI:1351490]	-
ENSMUSG00000030103	2308.87	2999.69	2796.09	3478.55	4089.19	2579.84	2701.55	3382.53	-0.324492	0.0340054	0.668486	Bhlhe40	6	108637590	108643886	+	4705	protein_coding	basic helix-loop-helix family, member e40 [Source:MGI Symbol;Acc:MGI:1097714]	bHLH
ENSMUSG00000067995	338.299	390.445	374.382	216.981	333.957	273.353	367.709	274.764	0.420426	0.0340474	0.668504	Gtf2f2	14	76134377	76248305	-	1467	protein_coding	general transcription factor IIF, polypeptide 2 [Source:MGI Symbol;Acc:MGI:1915955]	-
ENSMUSG00000028256	251.493	291.348	227.059	449.951	330.404	274.526	256.633	351.627	-0.456412	0.0341069	0.668864	Odf2l	3	144824349	144859676	+	11140	protein_coding	outer dense fiber of sperm tails 2-like [Source:MGI Symbol;Acc:MGI:1098600]	-
ENSMUSG00000019230	0	0.990978	0	6.85204	2.36849	7.03913	0.330326	5.41989	-4.15712	0.0341171	1	Lhx9	1	138752924	138776315	-	9494	protein_coding	LIM homeobox protein 9 [Source:MGI Symbol;Acc:MGI:1316721]	Homeobox
ENSMUSG00000050592	648.204	856.205	873.304	1060.92	1199.64	793.076	792.571	1017.88	-0.361202	0.0342093	0.670065	Fam78a	2	31940067	31974869	-	5973	protein_coding	family with sequence similarity 78, member A [Source:MGI Symbol;Acc:MGI:2443569]	-
ENSMUSG00000037731	138.727	98.1068	88.8492	65.0944	61.5807	76.2573	108.561	67.6441	0.682959	0.0343224	0.671353	Themis2	4	132509154	132523698	-	3079	protein_coding	thymocyte selection associated family member 2 [Source:MGI Symbol;Acc:MGI:2446213]	-
ENSMUSG00000004709	6.49015	1.98196	6.07516	0	0	0	4.84909	0	4.50337	0.0343357	1	Cd244a	1	171386761	171437314	+	4876	protein_coding	CD244 molecule A [Source:MGI Symbol;Acc:MGI:109294]	-
ENSMUSG00000025877	21.093	11.8917	27.3382	4.56803	7.10546	7.03913	20.1076	6.23754	1.6957	0.0343575	0.671353	Hk3	13	55153798	55169198	-	3682	protein_coding	hexokinase 3 [Source:MGI Symbol;Acc:MGI:2670962]	-
ENSMUSG00000112909	3.24508	0.990978	1.51879	10.2781	10.6582	10.5587	1.91828	10.4983	-2.43647	0.0344305	1	Gm10120	10	127847645	127848001	+	357	processed_pseudogene	predicted gene 10120 [Source:MGI Symbol;Acc:MGI:3641745]	-
ENSMUSG00000037395	403.201	393.418	312.871	429.395	506.856	489.22	369.83	475.157	-0.362564	0.0344351	0.671783	Rcor3	1	191782846	191822359	-	13622	protein_coding	REST corepressor 3 [Source:MGI Symbol;Acc:MGI:2441920]	MYB
ENSMUSG00000047466	1090.35	1231.79	937.852	1389.82	1218.59	1357.38	1086.66	1321.93	-0.283873	0.0344986	0.671783	8030462N17Rik	18	77719193	77802186	-	6882	protein_coding	RIKEN cDNA 8030462N17 gene [Source:MGI Symbol;Acc:MGI:2444951]	-
ENSMUSG00000022876	51.1099	4.95489	7.59395	0	4.73697	8.21232	21.2196	4.31643	2.30436	0.0345202	0.671783	Samsn1	16	75655681	75819169	-	4935	protein_coding	SAM domain, SH3 domain and nuclear localization signals, 1 [Source:MGI Symbol;Acc:MGI:1914992]	-
ENSMUSG00000036867	254.738	126.845	147.323	312.91	284.218	197.096	176.302	264.741	-0.584667	0.0346025	0.671783	Smad6	9	63860358	63929341	-	3205	protein_coding	SMAD family member 6 [Source:MGI Symbol;Acc:MGI:1336883]	MH1
ENSMUSG00000104466	4.05634	17.8376	4.55637	0	0	2.34638	8.81677	0.782126	3.49051	0.03465	1	Gm10513	17	11944765	11951232	-	6468	TEC	predicted gene 10513 [Source:MGI Symbol;Acc:MGI:3641888]	-
ENSMUSG00000110206	202.817	175.403	167.826	130.189	125.53	131.397	182.016	129.039	0.49637	0.0347008	0.671783	Flt3l	7	44779212	44785856	-	3878	protein_coding	FMS-like tyrosine kinase 3 ligand [Source:MGI Symbol;Acc:MGI:95560]	-
ENSMUSG00000023026	313.961	373.599	266.548	236.395	210.795	260.448	318.036	235.88	0.42896	0.034744	0.671783	Dip2b	15	99936545	100117354	+	10256	protein_coding	disco interacting protein 2 homolog B [Source:MGI Symbol;Acc:MGI:2145977]	-
ENSMUSG00000085984	0	0	0	4.56803	1.18424	7.03913	0	4.2638	-4.77251	0.0348045	1	1700001G11Rik	14	66532771	66534578	-	1440	lncRNA	RIKEN cDNA 1700001G11 gene [Source:MGI Symbol;Acc:MGI:1916553]	-
ENSMUSG00000100303	9.73523	1.98196	3.03758	0	0	0	4.91825	0	4.52234	0.0348059	1	2600014E21Rik	2	74969187	75148164	+	9293	lncRNA	RIKEN cDNA 2600014E21 gene [Source:MGI Symbol;Acc:MGI:1919384]	-
ENSMUSG00000020189	425.916	400.355	292.367	469.365	459.486	529.108	372.879	485.986	-0.383519	0.0348116	0.671783	Osbpl8	10	111000613	111133110	+	9600	protein_coding	oxysterol binding protein-like 8 [Source:MGI Symbol;Acc:MGI:2443807]	-
ENSMUSG00000106446	8.92396	25.7654	13.6691	35.4022	37.8958	37.542	16.1195	36.9467	-1.21035	0.0348145	0.671783	Gm42970	3	127091971	127093322	-	1352	TEC	predicted gene 42970 [Source:MGI Symbol;Acc:MGI:5663107]	-
ENSMUSG00000029146	1374.29	1426.02	1546.89	1281.33	1288.46	1033.58	1449.06	1201.12	0.270877	0.0348396	0.671783	Snx17	5	31350571	31356487	+	3091	protein_coding	sorting nexin 17 [Source:MGI Symbol;Acc:MGI:2387801]	-
ENSMUSG00000038803	382.108	371.617	437.411	325.472	278.297	320.28	397.045	308.017	0.367065	0.0348677	0.671783	Ost4	5	31063229	31065132	-	1272	protein_coding	oligosaccharyltransferase complex subunit 4 (non-catalytic) [Source:MGI Symbol;Acc:MGI:1914945]	-
ENSMUSG00000040771	676.598	631.253	638.651	523.039	548.305	518.549	648.834	529.964	0.292225	0.0349466	0.671783	Oard1	17	48717042	48724294	+	1558	protein_coding	O-acyl-ADP-ribose deacylase 1 [Source:MGI Symbol;Acc:MGI:2146818]	-
ENSMUSG00000050921	50.2987	15.8557	16.7067	0	5.92122	16.4246	27.6203	7.44862	1.89545	0.0349543	0.671783	P2ry10	X	106132098	106148580	+	2982	protein_coding	purinergic receptor P2Y, G-protein coupled 10 [Source:MGI Symbol;Acc:MGI:1926076]	-
ENSMUSG00000083139	28.3944	19.8196	31.1352	36.5442	69.8704	51.6203	26.4497	52.6783	-0.987233	0.0349692	0.671783	Gm12418	4	84834133	84835074	+	942	processed_pseudogene	predicted gene 12418 [Source:MGI Symbol;Acc:MGI:3650582]	-
ENSMUSG00000121236	4.86761	0.990978	9.11274	0	0	0	4.99044	0	4.54715	0.0350031	1	ENSMUSG00000121236	2	164875724	164876459	-	736	lncRNA	novel transcript, sense intronic to Ncoa5	-
ENSMUSG00000083773	895.641	1048.45	1035.81	1219.66	1125.03	1229.5	993.303	1191.4	-0.262732	0.0350111	0.671783	Gm13394	2	28823622	28824621	-	1000	processed_pseudogene	predicted gene 13394 [Source:MGI Symbol;Acc:MGI:3651848]	-
ENSMUSG00000059810	474.592	350.806	470.825	328.898	303.166	361.342	432.074	331.135	0.385634	0.0350171	0.671783	Rgs3	4	62478084	62622238	+	10801	protein_coding	regulator of G-protein signaling 3 [Source:MGI Symbol;Acc:MGI:1354734]	-
ENSMUSG00000056457	0	0	0	6.85204	4.73697	1.17319	0	4.25407	-4.76952	0.0350226	1	Prl2c3	13	12805705	12814968	-	1360	protein_coding	prolactin family 2, subfamily c, member 3 [Source:MGI Symbol;Acc:MGI:1341833]	-
ENSMUSG00000025127	0	0	0	6.85204	4.73697	1.17319	0	4.25407	-4.76952	0.0350226	1	Gcgr	11	120421525	120429812	+	2621	protein_coding	glucagon receptor [Source:MGI Symbol;Acc:MGI:99572]	-
ENSMUSG00000006906	231.212	205.132	188.33	132.473	169.347	145.475	208.225	149.098	0.482127	0.0350669	0.671783	Stambp	6	83520193	83549711	-	10426	protein_coding	STAM binding protein [Source:MGI Symbol;Acc:MGI:1917777]	-
ENSMUSG00000057147	156.575	160.538	123.781	262.662	156.32	218.213	146.965	212.398	-0.533554	0.0351196	0.671783	Dph6	2	114346897	114485445	-	7407	protein_coding	diphthamine biosynthesis 6 [Source:MGI Symbol;Acc:MGI:1913882]	-
ENSMUSG00000029771	161.442	76.3053	86.571	35.4022	69.8704	77.4305	108.106	60.901	0.83065	0.0351731	0.671783	Irf5	6	29526624	29541870	+	2905	protein_coding	interferon regulatory factor 5 [Source:MGI Symbol;Acc:MGI:1350924]	IRF
ENSMUSG00000038244	5741.35	6722.8	7400.3	7192.36	9240.65	7420.42	6621.48	7951.14	-0.263961	0.0352029	0.671783	Mical2	7	111825063	112012313	+	15218	protein_coding	microtubule associated monooxygenase, calponin and LIM domain containing 2 [Source:MGI Symbol;Acc:MGI:2444947]	-
ENSMUSG00000060981	180.102	184.322	192.127	309.484	210.795	244.023	185.517	254.767	-0.457878	0.0352049	0.671783	H4c8	13	23715220	23715689	+	470	protein_coding	H4 clustered histone 8 [Source:MGI Symbol;Acc:MGI:2448427]	-
ENSMUSG00000052142	363.448	76.3053	61.511	11.4201	52.1067	55.1399	167.088	39.5556	2.07936	0.0352866	0.672553	Rasal3	17	32609633	32622557	-	4897	protein_coding	RAS protein activator like 3 [Source:MGI Symbol;Acc:MGI:2444128]	-
ENSMUSG00000050390	150.896	148.647	130.616	91.3606	85.2655	113.799	143.386	96.8085	0.565974	0.0353364	0.672715	C77080	4	129113371	129155197	-	5770	protein_coding	expressed sequence C77080 [Source:MGI Symbol;Acc:MGI:2140651]	-
ENSMUSG00000088054	0	0	0	3.42602	1.18424	8.21232	0	4.2742	-4.77569	0.0353403	1	Mir1968	8	13239031	13239098	-	68	miRNA	microRNA 1968 [Source:MGI Symbol;Acc:MGI:3837215]	-
ENSMUSG00000026880	1012.46	864.133	754.838	1140.87	1080.03	1010.12	877.145	1077	-0.296372	0.0354077	0.673283	Stom	2	35203998	35226988	-	2827	protein_coding	stomatin [Source:MGI Symbol;Acc:MGI:95403]	-
ENSMUSG00000049686	960.542	1152.51	1082.9	1307.6	1207.93	1309.28	1065.32	1274.93	-0.259756	0.0355017	0.674283	Orai1	5	123153137	123168519	+	2295	protein_coding	ORAI calcium release-activated calcium modulator 1 [Source:MGI Symbol;Acc:MGI:1925542]	-
ENSMUSG00000025887	346.412	312.158	219.465	252.384	174.084	198.269	292.678	208.245	0.489461	0.0356213	0.675577	Casp12	9	5345430	5373032	+	3840	protein_coding	caspase 12 [Source:MGI Symbol;Acc:MGI:1312922]	-
ENSMUSG00000021262	223.91	143.692	208.074	155.313	97.108	136.09	191.892	129.504	0.569125	0.0356528	0.675577	Evl	12	108520979	108654775	+	2940	protein_coding	Ena-vasodilator stimulated phosphoprotein [Source:MGI Symbol;Acc:MGI:1194884]	-
ENSMUSG00000055424	0	0	0	1.14201	0	14.0783	0	5.07342	-5.02253	0.035662	1	Gm9970	5	31397810	31398576	-	767	lncRNA	predicted gene 9970 [Source:MGI Symbol;Acc:MGI:3642876]	-
ENSMUSG00000053470	486.761	398.373	493.606	535.601	564.884	639.388	459.58	579.958	-0.333949	0.0357493	0.675926	Kdm3a	6	71565956	71609974	-	8225	protein_coding	lysine (K)-specific demethylase 3A [Source:MGI Symbol;Acc:MGI:98847]	-
ENSMUSG00000033416	1955.97	2330.78	2346.53	1448.06	2052.29	1908.78	2211.09	1803.05	0.294366	0.035779	0.675926	Gucd1	10	75186945	75353806	-	8206	protein_coding	guanylyl cyclase domain containing 1 [Source:MGI Symbol;Acc:MGI:1916028]	-
ENSMUSG00000064360	1241.24	1474.58	615.869	2365.1	1753.86	1755.09	1110.56	1958.02	-0.818445	0.0357958	0.675926	mt-Nd3	MT	9459	9806	+	348	protein_coding	mitochondrially encoded NADH dehydrogenase 3 [Source:MGI Symbol;Acc:MGI:102499]	-
ENSMUSG00000043592	8.11269	4.95489	1.51879	0	0	0	4.86212	0	4.50064	0.0358329	1	Unc5cl	17	48761929	48846742	+	3224	protein_coding	unc-5 family C-terminal like [Source:MGI Symbol;Acc:MGI:1923839]	-
ENSMUSG00000030165	25.9606	4.95489	6.07516	0	2.36849	3.51957	12.3302	1.96268	2.66059	0.0358711	1	Klrd1	6	129568745	129575738	+	1281	protein_coding	killer cell lectin-like receptor, subfamily D, member 1 [Source:MGI Symbol;Acc:MGI:1196275]	-
ENSMUSG00000099757	69.7691	16.8466	24.3006	13.7041	14.2109	15.2515	36.9721	14.3888	1.36532	0.0359766	0.678553	BE692007	19	11447462	11461994	-	5818	lncRNA	expressed sequence BE692007 [Source:MGI Symbol;Acc:MGI:3035348]	-
ENSMUSG00000106067	22.7155	4.95489	9.11274	2.28401	2.36849	2.34638	12.2611	2.33296	2.39894	0.0361402	1	Gm7902	5	133870412	133871358	-	947	processed_pseudogene	predicted gene 7902 [Source:MGI Symbol;Acc:MGI:3645041]	-
ENSMUSG00000098731	0.811269	0.990978	0	6.85204	7.10546	5.86594	0.600749	6.60782	-3.51186	0.0361591	1	Mir7027	5	114542529	114542600	+	72	miRNA	microRNA 7027 [Source:MGI Symbol;Acc:MGI:5531213]	-
ENSMUSG00000029725	189.026	205.132	187.57	319.762	223.822	248.716	193.91	264.1	-0.447065	0.0361594	0.681212	Ppp1r35	5	137777111	137778372	+	1085	protein_coding	protein phosphatase 1, regulatory subunit 35 [Source:MGI Symbol;Acc:MGI:1922853]	-
ENSMUSG00000021929	4222.65	4488.14	3687.62	4391.02	5466.47	4825.32	4132.8	4894.27	-0.244178	0.0362403	0.681946	Kpna3	14	61602660	61677323	-	4298	protein_coding	karyopherin (importin) alpha 3 [Source:MGI Symbol;Acc:MGI:1100863]	-
ENSMUSG00000027488	6374.14	7606.75	7818.73	8008.9	8839.19	8579.53	7266.54	8475.87	-0.222115	0.0365431	0.686851	Snta1	2	154218233	154250019	-	3094	protein_coding	syntrophin, acidic 1 [Source:MGI Symbol;Acc:MGI:101772]	-
ENSMUSG00000025930	69.7691	60.4497	45.5637	36.5442	37.8958	11.7319	58.5942	28.724	1.02717	0.0366385	0.687849	Msc	1	14823570	14826216	-	2546	protein_coding	musculin [Source:MGI Symbol;Acc:MGI:1333884]	bHLH
ENSMUSG00000047719	350.468	314.14	327.299	417.975	476.066	376.594	330.636	423.545	-0.356599	0.0368243	0.688387	Ubiad1	4	148518952	148529228	-	2992	protein_coding	UbiA prenyltransferase domain containing 1 [Source:MGI Symbol;Acc:MGI:1918957]	-
ENSMUSG00000034807	1296.41	1342.78	1480.06	1003.82	1224.51	1199	1373.08	1142.44	0.265701	0.0368267	0.688387	Colgalt1	8	72063642	72077555	+	4326	protein_coding	collagen beta(1-O)galactosyltransferase 1 [Source:MGI Symbol;Acc:MGI:1924348]	-
ENSMUSG00000060036	2128.77	1592.5	1723.83	1430.93	1276.61	1711.68	1815.03	1473.08	0.301494	0.0368532	0.688387	Rpl3	15	79961992	79976069	-	3175	protein_coding	ribosomal protein L3 [Source:MGI Symbol;Acc:MGI:1351605]	-
ENSMUSG00000043439	63.279	44.594	89.6086	92.5026	93.5552	144.302	65.8272	110.12	-0.736065	0.0369156	0.688387	Epop	11	97518215	97520528	-	2314	protein_coding	elongin BC and polycomb repressive complex 2 associated protein [Source:MGI Symbol;Acc:MGI:2143991]	-
ENSMUSG00000033542	323.696	343.869	319.705	224.975	253.428	278.046	329.09	252.15	0.383867	0.0369619	0.688387	Arhgef5	6	43242516	43266254	+	9977	protein_coding	Rho guanine nucleotide exchange factor (GEF) 5 [Source:MGI Symbol;Acc:MGI:1858952]	-
ENSMUSG00000057069	154.952	146.665	126.819	61.6684	76.9758	132.57	142.812	90.4048	0.659705	0.0369696	0.688387	Ero1b	13	12580755	12626285	+	6653	protein_coding	endoplasmic reticulum oxidoreductase 1 beta [Source:MGI Symbol;Acc:MGI:1914725]	-
ENSMUSG00000035208	73.8255	24.7745	36.4509	20.5561	23.6849	16.4246	45.017	20.2219	1.15835	0.0370472	0.688387	Slfn8	11	82892984	82911636	-	4091	protein_coding	schlafen 8 [Source:MGI Symbol;Acc:MGI:2672859]	-
ENSMUSG00000034266	14.6028	7.92783	3.03758	0	2.36849	0	8.52275	0.789496	3.44371	0.0370793	1	Batf	12	85733443	85755861	+	1406	protein_coding	basic leucine zipper transcription factor, ATF-like [Source:MGI Symbol;Acc:MGI:1859147]	TF_bZIP
ENSMUSG00000042460	744.745	615.397	442.727	700.05	817.128	822.405	600.956	779.861	-0.376477	0.0371085	0.688387	C1galt1	6	7844842	7875687	+	6092	protein_coding	core 1 synthase, glycoprotein-N-acetylgalactosamine 3-beta-galactosyltransferase, 1 [Source:MGI Symbol;Acc:MGI:2151071]	-
ENSMUSG00000027274	318.017	292.339	278.698	385.998	341.062	418.828	296.351	381.963	-0.366265	0.0371271	0.688387	Mkks	2	136715700	136733309	-	3227	protein_coding	McKusick-Kaufman syndrome [Source:MGI Symbol;Acc:MGI:1891836]	-
ENSMUSG00000113003	3.24508	3.96391	6.83455	0	0	0	4.68118	0	4.44977	0.0371886	1	Gm47138	12	99332803	99336172	-	3370	TEC	predicted gene, 47138 [Source:MGI Symbol;Acc:MGI:6095896]	-
ENSMUSG00000035367	274.209	204.142	170.104	393.992	286.587	239.33	216.152	306.637	-0.504914	0.0372033	0.688387	Rmi1	13	58550062	58558962	+	6568	protein_coding	RecQ mediated genome instability 1 [Source:MGI Symbol;Acc:MGI:1921636]	-
ENSMUSG00000085786	17.8479	18.8286	13.6691	9.13606	2.36849	0	16.7819	3.83485	2.12143	0.0373118	0.688387	Gm15987	6	128913346	128952034	-	4360	lncRNA	predicted gene 15987 [Source:MGI Symbol;Acc:MGI:3801849]	-
ENSMUSG00000096942	55.9775	48.5579	76.6989	90.2186	105.398	97.3747	60.4114	97.6636	-0.68793	0.0373143	0.688387	Rps19-ps6	12	110864548	110864985	+	438	processed_pseudogene	ribosomal protein S19, pseudogene 6 [Source:MGI Symbol;Acc:MGI:5011818]	-
ENSMUSG00000020312	123.313	152.611	249.081	316.336	236.849	222.906	175.002	258.697	-0.561829	0.0373197	0.688387	Shc2	10	79453885	79473752	-	5426	protein_coding	SHC (Src homology 2 domain containing) transforming protein 2 [Source:MGI Symbol;Acc:MGI:106180]	-
ENSMUSG00000034751	1891.88	2248.53	2000.25	2223.49	2407.57	2626.77	2046.88	2419.27	-0.241551	0.0374195	0.688387	Mast4	13	102868994	103471005	-	32401	protein_coding	microtubule associated serine/threonine kinase family member 4 [Source:MGI Symbol;Acc:MGI:1918885]	-
ENSMUSG00000018334	10815.8	10961.2	11409.9	14395	11963.2	12070.9	11062.3	12809.7	-0.21159	0.0374884	0.688387	Ksr1	11	78904266	79037233	-	7103	protein_coding	kinase suppressor of ras 1 [Source:MGI Symbol;Acc:MGI:105051]	-
ENSMUSG00000030409	12367.8	12674.6	14796	15961.8	14670.4	15434.5	13279.5	15355.6	-0.209501	0.0375353	0.688387	Dmpk	7	18817774	18827746	+	4330	protein_coding	dystrophia myotonica-protein kinase [Source:MGI Symbol;Acc:MGI:94906]	-
ENSMUSG00000057751	76.2593	42.6121	50.12	30.8342	24.8691	32.8493	56.3305	29.5175	0.934407	0.0375987	0.688387	Megf6	4	154255187	154360170	+	7877	protein_coding	multiple EGF-like-domains 6 [Source:MGI Symbol;Acc:MGI:1919351]	-
ENSMUSG00000020027	767.46	571.794	396.404	2020.21	696.335	1020.67	578.553	1245.74	-1.10659	0.037623	0.688387	Socs2	10	95221224	95253042	-	9531	protein_coding	suppressor of cytokine signaling 2 [Source:MGI Symbol;Acc:MGI:1201787]	-
ENSMUSG00000071237	1.62254	11.8917	1.51879	0	0	0	5.01102	0	4.53493	0.037637	1	Gemin6-ps	6	117785681	117786181	+	501	processed_pseudogene	gem nuclear organelle associated protein 6, pseudogene [Source:MGI Symbol;Acc:MGI:3645567]	-
ENSMUSG00000015437	3.24508	13.8737	0	0	0	0	5.70626	0	4.72385	0.0376592	1	Gzmb	14	56496295	56499717	-	1436	protein_coding	granzyme B [Source:MGI Symbol;Acc:MGI:109267]	-
ENSMUSG00000062456	493.251	499.453	553.599	384.856	368.3	469.275	515.434	407.477	0.33958	0.0377125	0.688387	Rpl9-ps6	19	32443265	32443978	-	714	protein_coding	ribosomal protein L9, pseudogene 6 [Source:MGI Symbol;Acc:MGI:3642682]	-
ENSMUSG00000020538	1589.28	2336.73	2025.31	3069.71	2441.91	2002.63	1983.77	2504.75	-0.336893	0.0377168	0.688387	Srebf1	11	60089915	60113407	-	5634	protein_coding	sterol regulatory element binding transcription factor 1 [Source:MGI Symbol;Acc:MGI:107606]	bHLH
ENSMUSG00000022677	1805.07	1907.63	1505.88	2153.83	2004.92	2041.35	1739.53	2066.7	-0.249319	0.0377611	0.688387	Cep20	16	14117108	14135269	-	5806	protein_coding	centrosomal protein 20 [Source:MGI Symbol;Acc:MGI:1913336]	-
ENSMUSG00000046275	187.403	148.647	116.947	61.6684	114.872	112.626	150.999	96.3887	0.648079	0.0378143	0.688387	Trarg1	11	76570634	76589490	+	3302	protein_coding	trafficking regulator of GLUT4 (SLC2A4) 1 [Source:MGI Symbol;Acc:MGI:3029307]	-
ENSMUSG00000041481	37.3184	6.93685	15.1879	0	7.10546	7.03913	19.8144	4.71486	2.07987	0.0378343	0.688387	Serpina3g	12	104202504	104208198	+	2105	protein_coding	serine (or cysteine) peptidase inhibitor, clade A, member 3G [Source:MGI Symbol;Acc:MGI:105046]	-
ENSMUSG00000029610	2312.12	2242.58	2398.17	2779.65	2452.57	2883.7	2317.62	2705.3	-0.222995	0.037867	0.688387	Aimp2	5	143839522	143846665	-	1654	protein_coding	aminoacyl tRNA synthetase complex-interacting multifunctional protein 2 [Source:MGI Symbol;Acc:MGI:2385237]	-
ENSMUSG00000035606	6599.67	7469	7688.87	9846.38	8853.4	7216.28	7252.51	8638.69	-0.252367	0.0378694	0.688387	Ky	9	102382949	102423438	+	5879	protein_coding	kyphoscoliosis peptidase [Source:MGI Symbol;Acc:MGI:96709]	-
ENSMUSG00000085620	0	0	0	13.7041	0	1.17319	0	4.95909	-4.99198	0.0378887	1	G630018N14Rik	13	31533884	31592905	-	6503	lncRNA	RIKEN cDNA G630018N14 gene [Source:MGI Symbol;Acc:MGI:3041239]	-
ENSMUSG00000103114	190.648	159.547	135.932	259.236	232.112	188.883	162.042	226.744	-0.485355	0.0379054	0.688387	Gm32200	1	191168537	191197245	-	2385	lncRNA	predicted gene, 32200 [Source:MGI Symbol;Acc:MGI:5591359]	-
ENSMUSG00000072974	14.6028	23.7835	23.5412	4.56803	11.8424	0	20.6425	5.47015	1.91735	0.0379526	0.688387	Gm4787	12	81423765	81426238	-	2474	protein_coding	predicted gene 4787 [Source:MGI Symbol;Acc:MGI:3646380]	-
ENSMUSG00000086547	0	0	0	0	4.73697	9.38551	0	4.70749	-4.91391	0.0379986	1	Gm11755	11	119013837	119029247	-	891	lncRNA	predicted gene 11755 [Source:MGI Symbol;Acc:MGI:3651696]	-
ENSMUSG00000014164	55.1663	35.6752	34.9322	70.8044	85.2655	63.3522	41.9245	73.1407	-0.800894	0.0380662	0.688387	Klhl3	13	58148042	58261406	-	7322	protein_coding	kelch-like 3 [Source:MGI Symbol;Acc:MGI:2445185]	-
ENSMUSG00000120094	0	0	0	9.13606	1.18424	2.34638	0	4.22223	-4.75968	0.0381239	1	ENSMUSG00000120094	1	135614650	135637152	+	2164	lncRNA	novel transcript, antisense to Nav1	-
ENSMUSG00000103094	0	0	0	9.13606	1.18424	2.34638	0	4.22223	-4.75968	0.0381239	1	Gm37558	3	69027075	69030057	-	2983	TEC	predicted gene, 37558 [Source:MGI Symbol;Acc:MGI:5610786]	-
ENSMUSG00000026205	14.6028	7.92783	23.5412	4.56803	2.36849	4.69275	15.3573	3.87642	1.99112	0.0381373	0.688387	Slc23a3	1	75102185	75110534	-	2167	protein_coding	solute carrier family 23 (nucleobase transporters), member 3 [Source:MGI Symbol;Acc:MGI:104516]	-
ENSMUSG00000028017	1612.8	1626.2	1821.03	1810.08	1940.98	2290.06	1686.68	2013.71	-0.255335	0.0381569	0.688387	Egf	3	129471214	129548965	-	11275	protein_coding	epidermal growth factor [Source:MGI Symbol;Acc:MGI:95290]	-
ENSMUSG00000042688	822.627	888.907	741.169	1017.53	909.499	1039.45	817.568	988.824	-0.275395	0.0381879	0.688387	Mapk6	9	75276344	75317287	-	6675	protein_coding	mitogen-activated protein kinase 6 [Source:MGI Symbol;Acc:MGI:1354946]	-
ENSMUSG00000071068	51.9212	17.8376	19.7443	0	7.10546	18.771	29.8344	8.62549	1.79484	0.0382502	0.688387	Treml2	17	48606526	48619561	+	4917	protein_coding	triggering receptor expressed on myeloid cells-like 2 [Source:MGI Symbol;Acc:MGI:2147038]	-
ENSMUSG00000031995	20.2817	19.8196	24.3006	7.99405	4.73697	9.38551	21.4673	7.37218	1.5424	0.0382709	0.688387	St14	9	31000698	31043149	-	7637	protein_coding	suppression of tumorigenicity 14 (colon carcinoma) [Source:MGI Symbol;Acc:MGI:1338881]	-
ENSMUSG00000030317	1263.15	1998.8	1809.64	1047.22	1270.69	1615.48	1690.53	1311.13	0.366388	0.0383454	0.688387	Timp4	6	115218853	115229166	-	5894	protein_coding	tissue inhibitor of metalloproteinase 4 [Source:MGI Symbol;Acc:MGI:109125]	-
ENSMUSG00000062585	46.2423	17.8376	12.1503	0	16.5794	2.34638	25.4101	6.3086	2.01578	0.0383557	0.688387	Cnr2	4	135622705	135647518	+	3982	protein_coding	cannabinoid receptor 2 (macrophage) [Source:MGI Symbol;Acc:MGI:104650]	-
ENSMUSG00000023064	498.119	361.707	304.517	203.277	370.668	248.716	388.114	274.22	0.501656	0.0383707	0.688387	Sncg	14	34092231	34096746	-	852	protein_coding	synuclein, gamma [Source:MGI Symbol;Acc:MGI:1298397]	-
ENSMUSG00000085180	223.099	172.43	192.886	175.869	97.108	129.051	196.138	134.009	0.549713	0.0383709	0.688387	AI838599	4	3242055	3258092	+	4243	lncRNA	expressed sequence AI838599 [Source:MGI Symbol;Acc:MGI:3510989]	-
ENSMUSG00000096146	5903.6	5901.28	7202.86	6884.02	7394.42	8048.07	6335.91	7442.17	-0.231992	0.0383812	0.688387	Kcnj11	7	45743377	45750188	-	3677	protein_coding	potassium inwardly rectifying channel, subfamily J, member 11 [Source:MGI Symbol;Acc:MGI:107501]	-
ENSMUSG00000029471	171.989	170.448	204.277	164.449	117.24	87.9891	182.238	123.226	0.564671	0.0383825	0.688387	Camkk2	5	122869233	122917472	-	10921	protein_coding	calcium/calmodulin-dependent protein kinase kinase 2, beta [Source:MGI Symbol;Acc:MGI:2444812]	-
ENSMUSG00000035172	1235.56	1285.3	1473.23	1797.52	1877.03	1277.6	1331.36	1650.72	-0.309948	0.0383921	0.688387	Plekhh3	11	101053505	101062177	-	3582	protein_coding	pleckstrin homology domain containing, family H (with MyTH4 domain) member 3 [Source:MGI Symbol;Acc:MGI:2384950]	-
ENSMUSG00000053647	86.8058	77.2963	91.1274	69.6624	39.08	42.2348	85.0765	50.3258	0.757377	0.0384012	0.688387	Gper1	5	139408906	139413555	+	2537	protein_coding	G protein-coupled estrogen receptor 1 [Source:MGI Symbol;Acc:MGI:1924104]	-
ENSMUSG00000081603	80.3156	81.2602	91.8867	44.5383	56.8437	53.9667	84.4875	51.7829	0.707654	0.0384704	0.68887	Gm14681	X	65822048	65822458	-	411	processed_pseudogene	predicted gene 14681 [Source:MGI Symbol;Acc:MGI:3705734]	-
ENSMUSG00000112346	12.169	15.8557	10.6315	53.6743	17.7637	24.637	12.8854	32.025	-1.32092	0.0385267	0.689119	Gm48768	10	98941653	98943942	-	2290	lncRNA	predicted gene, 48768 [Source:MGI Symbol;Acc:MGI:6098457]	-
ENSMUSG00000032113	10.5465	3.96391	4.55637	19.4141	23.6849	16.4246	6.35559	19.8412	-1.6345	0.0385982	0.689606	Chek1	9	36619778	36638361	-	4635	protein_coding	checkpoint kinase 1 [Source:MGI Symbol;Acc:MGI:1202065]	-
ENSMUSG00000036896	266.907	195.223	335.652	200.993	174.084	195.923	265.928	190.333	0.485224	0.0386386	0.689606	C1qc	4	136617115	136620376	-	1931	protein_coding	complement component 1, q subcomponent, C chain [Source:MGI Symbol;Acc:MGI:88225]	-
ENSMUSG00000026131	9224.94	9809.69	9105.9	9976.57	11495.5	10789.8	9380.18	10753.9	-0.197235	0.0386907	0.68978	Dst	1	33947306	34347742	+	41619	protein_coding	dystonin [Source:MGI Symbol;Acc:MGI:104627]	-
ENSMUSG00000044244	170.366	101.08	119.984	105.065	66.3176	77.4305	130.477	82.9376	0.654813	0.0388826	0.692442	Il20rb	9	100339772	100368841	-	4206	protein_coding	interleukin 20 receptor beta [Source:MGI Symbol;Acc:MGI:2143266]	-
ENSMUSG00000078300	189.026	147.656	179.217	294.638	197.769	226.425	171.966	239.611	-0.477066	0.0389594	0.693051	Gm2606	15	12574975	12575976	+	1002	processed_pseudogene	predicted pseudogene 2606 [Source:MGI Symbol;Acc:MGI:3780774]	-
ENSMUSG00000049775	6974.48	5055.97	4830.51	5025.97	3833.4	4844.1	5620.32	4567.82	0.299172	0.0390201	0.693373	Tmsb4x	X	165990089	165992311	-	1371	protein_coding	thymosin, beta 4, X chromosome [Source:MGI Symbol;Acc:MGI:99510]	-
ENSMUSG00000002032	249.871	277.474	258.194	387.14	287.771	353.13	261.846	342.68	-0.389273	0.039146	0.694851	Tmem25	9	44705066	44710604	-	3212	protein_coding	transmembrane protein 25 [Source:MGI Symbol;Acc:MGI:1918937]	-
ENSMUSG00000020074	792.61	894.853	700.162	950.15	952.132	993.691	795.875	965.324	-0.279764	0.0391957	0.694976	Ccar1	10	62579707	62628065	-	10562	protein_coding	cell division cycle and apoptosis regulator 1 [Source:MGI Symbol;Acc:MGI:1914750]	-
ENSMUSG00000025243	0	0	1.51879	5.71004	7.10546	7.03913	0.506263	6.61821	-3.62465	0.0392399	1	Slc6a20b	9	123419865	123461630	-	8538	protein_coding	solute carrier family 6 (neurotransmitter transporter), member 20B [Source:MGI Symbol;Acc:MGI:1336891]	-
ENSMUSG00000088464	0	0	0	4.56803	0	9.38551	0	4.65118	-4.89789	0.0392558	1	Mir1970	X	134686863	134686966	-	104	miRNA	microRNA 1970 [Source:MGI Symbol;Acc:MGI:3837218]	-
ENSMUSG00000004698	186.592	204.142	159.473	283.218	286.587	192.403	183.402	254.069	-0.47219	0.0392974	0.696021	Hdac9	12	34097579	34967094	-	14838	protein_coding	histone deacetylase 9 [Source:MGI Symbol;Acc:MGI:1931221]	-
ENSMUSG00000081404	5.67888	6.93685	1.51879	0	0	0	4.71151	0	4.45186	0.0393383	1	Gm15694	16	31805996	31806278	-	283	processed_pseudogene	predicted gene 15694 [Source:MGI Symbol;Acc:MGI:3783135]	-
ENSMUSG00000026094	328.564	242.79	238.45	132.473	235.664	201.788	269.934	189.975	0.507971	0.0394146	0.69672	Stk17b	1	53794665	53824383	-	5185	protein_coding	serine/threonine kinase 17b (apoptosis-inducing) [Source:MGI Symbol;Acc:MGI:2138162]	-
ENSMUSG00000120053	32.4508	28.7384	41.0073	6.85204	16.5794	19.9442	34.0655	14.4586	1.24079	0.039438	0.69672	ENSMUSG00000120053	5	121848832	121849569	-	738	lncRNA	novel transcript	-
ENSMUSG00000074001	4615.31	5049.03	5235.27	4293.95	4324.86	4367.78	4966.54	4328.86	0.198254	0.0394652	0.69672	Klhl40	9	121606673	121612884	+	2501	protein_coding	kelch-like 40 [Source:MGI Symbol;Acc:MGI:1919580]	-
ENSMUSG00000026504	337.488	314.14	287.051	322.046	415.669	502.125	312.893	413.28	-0.40144	0.0395124	0.696727	Sdccag8	1	176642226	176848003	+	4129	protein_coding	serologically defined colon cancer antigen 8 [Source:MGI Symbol;Acc:MGI:1924066]	-
ENSMUSG00000047880	80.3156	16.8466	12.1503	6.85204	14.2109	16.4246	36.4375	12.4959	1.54749	0.0395512	0.696727	Cxcr5	9	44423084	44473174	-	3332	protein_coding	chemokine (C-X-C motif) receptor 5 [Source:MGI Symbol;Acc:MGI:103567]	-
ENSMUSG00000042082	150.896	134.773	103.278	86.7925	97.108	71.5645	129.649	85.155	0.605407	0.0396531	0.697714	Arsb	13	93908138	94079524	+	6037	protein_coding	arylsulfatase B [Source:MGI Symbol;Acc:MGI:88075]	-
ENSMUSG00000049588	160.631	134.773	154.157	268.372	180.005	186.537	149.854	211.638	-0.497116	0.039693	0.697714	Ccdc69	11	54940557	54968957	-	1848	protein_coding	coiled-coil domain containing 69 [Source:MGI Symbol;Acc:MGI:1196234]	-
ENSMUSG00000097296	96.541	116.935	96.4431	191.857	127.898	137.263	103.307	152.34	-0.563241	0.0397724	0.698355	Gm26532	8	84935549	84936238	+	690	lncRNA	predicted gene, 26532 [Source:MGI Symbol;Acc:MGI:5477026]	-
ENSMUSG00000054200	10.5465	1.98196	6.07516	0	1.18424	0	6.2012	0.394748	3.89701	0.039984	1	Ffar4	19	38085519	38102711	+	1401	protein_coding	free fatty acid receptor 4 [Source:MGI Symbol;Acc:MGI:2147577]	-
ENSMUSG00000107176	1906.48	2221.77	2427.03	1988.23	1593.99	1872.41	2185.09	1818.21	0.265133	0.040041	0.702314	Gm9794	6	66852305	66852727	-	423	processed_pseudogene	predicted pseudogene 9794 [Source:MGI Symbol;Acc:MGI:3642653]	-
ENSMUSG00000042826	141.972	146.665	135.172	246.674	185.926	164.246	141.27	198.949	-0.495152	0.0401005	0.702601	Fgf11	11	69686894	69692683	-	3044	protein_coding	fibroblast growth factor 11 [Source:MGI Symbol;Acc:MGI:109167]	-
ENSMUSG00000057657	28.3944	17.8376	22.0224	35.4022	41.4485	61.0058	22.7515	45.9522	-1.00957	0.0402083	0.703025	Rps18-ps3	8	107989425	107989880	-	456	processed_pseudogene	ribosomal protein S18, pseudogene 3 [Source:MGI Symbol;Acc:MGI:3642474]	-
ENSMUSG00000030707	1230.69	362.698	508.035	77.6565	190.663	390.672	700.476	219.664	1.67322	0.0402111	0.703025	Coro1a	7	126298945	126306959	-	2783	protein_coding	coronin, actin binding protein 1A [Source:MGI Symbol;Acc:MGI:1345961]	-
ENSMUSG00000053846	0	0	0	9.13606	0	4.69275	0	4.6096	-4.88595	0.0402151	1	Lipg	18	75072393	75094334	-	4715	protein_coding	lipase, endothelial [Source:MGI Symbol;Acc:MGI:1341803]	-
ENSMUSG00000021509	9.73523	9.90978	4.55637	0	0	2.34638	8.06713	0.782126	3.36833	0.0402906	1	Slc25a48	13	56586168	56622052	+	3374	protein_coding	solute carrier family 25, member 48 [Source:MGI Symbol;Acc:MGI:2145373]	-
ENSMUSG00000090272	544.361	340.897	261.232	286.644	236.849	287.431	382.163	270.308	0.499535	0.0403063	0.70389	Mndal	1	173676692	173708447	-	3591	protein_coding	myeloid nuclear differentiation antigen like [Source:MGI Symbol;Acc:MGI:3780953]	-
ENSMUSG00000028039	0	11.8917	4.55637	0	0	0	5.4827	0	4.66873	0.0403259	1	Efna3	3	89221206	89230272	-	2434	protein_coding	ephrin A3 [Source:MGI Symbol;Acc:MGI:106644]	-
ENSMUSG00000031264	55.1663	21.8015	20.5037	6.85204	18.9479	11.7319	32.4905	12.5106	1.38095	0.0403567	0.70389	Btk	X	133443085	133484319	-	3149	protein_coding	Bruton agammaglobulinemia tyrosine kinase [Source:MGI Symbol;Acc:MGI:88216]	-
ENSMUSG00000008035	363.448	349.815	279.457	431.679	405.011	432.907	330.907	423.199	-0.356199	0.0403903	0.70389	Mid1ip1	X	10581252	10585929	+	2128	protein_coding	Mid1 interacting protein 1 (gastrulation specific G12-like (zebrafish)) [Source:MGI Symbol;Acc:MGI:1915291]	-
ENSMUSG00000044148	518.401	590.623	637.132	468.223	487.908	450.504	582.052	468.879	0.312083	0.0404769	0.704432	1810030O07Rik	X	12521118	12539907	-	2699	protein_coding	RIKEN cDNA 1810030O07 gene [Source:MGI Symbol;Acc:MGI:1916405]	-
ENSMUSG00000039037	19.4705	15.8557	7.59395	2.28401	4.73697	3.51957	14.3067	3.51352	2.0255	0.0405868	0.704432	St6galnac5	3	152522718	152687883	-	6002	protein_coding	ST6 (alpha-N-acetyl-neuraminyl-2,3-beta-galactosyl-1,3)-N-acetylgalactosaminide alpha-2,6-sialyltransferase 5 [Source:MGI Symbol;Acc:MGI:1349471]	-
ENSMUSG00000049362	0	0	1.51879	10.2781	0	12.9051	0.506263	7.72771	-3.85743	0.0406941	1	Olfr173	16	58615570	58620631	-	2867	protein_coding	olfactory receptor 173 [Source:MGI Symbol;Acc:MGI:3030007]	-
ENSMUSG00000057836	0	21.8015	4.55637	11.4201	45.0013	38.7152	8.78596	31.7122	-1.87646	0.040697	0.704432	Xlr3a	X	72129899	72140701	-	4045	protein_coding	X-linked lymphocyte-regulated 3A [Source:MGI Symbol;Acc:MGI:109506]	-
ENSMUSG00000047843	852.643	814.584	852.041	768.571	640.676	672.237	839.756	693.828	0.275449	0.0407166	0.704432	Bri3	5	144181247	144383567	+	1648	protein_coding	brain protein I3 [Source:MGI Symbol;Acc:MGI:1933174]	-
ENSMUSG00000041483	365.882	326.032	313.63	446.525	448.828	382.459	335.181	425.938	-0.34565	0.0407372	0.704432	Zfp281	1	136552639	136557791	+	4937	protein_coding	zinc finger protein 281 [Source:MGI Symbol;Acc:MGI:3029290]	zf-C2H2
ENSMUSG00000057897	4878.97	5347.32	5987.07	5756.86	6996.51	6285.94	5404.45	6346.44	-0.231693	0.0407376	0.704432	Camk2b	11	5919644	6016362	-	9125	protein_coding	calcium/calmodulin-dependent protein kinase II, beta [Source:MGI Symbol;Acc:MGI:88257]	-
ENSMUSG00000009628	1.62254	0	0	0	11.8424	11.7319	0.540846	7.85811	-3.82909	0.0407701	1	Tex15	8	34006766	34075610	+	9622	protein_coding	testis expressed gene 15 [Source:MGI Symbol;Acc:MGI:1934816]	-
ENSMUSG00000074647	0	0	0	0	2.36849	11.7319	0	4.70012	-4.91185	0.040839	1	Fam83c	2	155669468	155676774	-	3972	protein_coding	family with sequence similarity 83, member C [Source:MGI Symbol;Acc:MGI:1918655]	-
ENSMUSG00000035498	6.49015	17.8376	12.9097	2.28401	4.73697	0	12.4125	2.34033	2.40527	0.0408468	1	Cdcp1	9	122999889	123045103	-	6765	protein_coding	CUB domain containing protein 1 [Source:MGI Symbol;Acc:MGI:2442010]	-
ENSMUSG00000018449	227.155	192.25	213.39	276.366	265.271	292.124	210.932	277.92	-0.396545	0.0408727	0.704432	Rpain	11	70861039	70868659	+	2842	protein_coding	RPA interacting protein [Source:MGI Symbol;Acc:MGI:1916973]	-
ENSMUSG00000039765	212.552	255.672	201.24	290.07	284.218	306.202	223.155	293.497	-0.397759	0.040941	0.704432	Cc2d2a	5	43819688	43898314	+	6809	protein_coding	coiled-coil and C2 domain containing 2A [Source:MGI Symbol;Acc:MGI:1924487]	-
ENSMUSG00000004446	60.0339	35.6752	26.5788	2.28401	13.0267	30.5029	40.7626	15.2712	1.41868	0.0409584	0.704432	Bid	6	120868891	120893814	-	3550	protein_coding	BH3 interacting domain death agonist [Source:MGI Symbol;Acc:MGI:108093]	-
ENSMUSG00000103476	7.30142	3.96391	18.9849	43.3963	17.7637	24.637	10.0834	28.599	-1.48705	0.0409629	0.704432	Strit1	3	63388533	63391300	-	243	protein_coding	small transmembrane regulator of ion transport 1 [Source:MGI Symbol;Acc:MGI:5593461]	-
ENSMUSG00000118729	0	0.990978	0	5.71004	3.55273	5.86594	0.330326	5.0429	-4.05279	0.0409858	1	Snord88c	7	43899276	43899365	+	90	snoRNA	small nucleolar RNA, C/D box 88C [Source:MGI Symbol;Acc:MGI:3819561]	-
ENSMUSG00000026473	7632.42	12079	12045.5	7364.8	9010.91	9211.88	10585.7	8529.2	0.311596	0.0411458	0.704432	Glul	1	153775690	153785469	+	3782	protein_coding	glutamate-ammonia ligase (glutamine synthetase) [Source:MGI Symbol;Acc:MGI:95739]	-
ENSMUSG00000085967	0	0	0	0	16.5794	0	0	5.52647	-5.14505	0.0411694	1	Gm12530	4	57172071	57176554	+	1759	lncRNA	predicted gene 12530 [Source:MGI Symbol;Acc:MGI:3651546]	-
ENSMUSG00000028268	261.229	246.754	240.728	177.011	121.977	231.118	249.57	176.702	0.49792	0.0411793	0.704432	Gbp3	3	142265787	142278970	+	3265	protein_coding	guanylate binding protein 3 [Source:MGI Symbol;Acc:MGI:1926263]	-
ENSMUSG00000031467	850.21	793.774	807.996	944.44	981.738	988.998	817.326	971.725	-0.249342	0.0411869	0.704432	Agpat5	8	18896293	18941377	+	10783	protein_coding	1-acylglycerol-3-phosphate O-acyltransferase 5 (lysophosphatidic acid acyltransferase, epsilon) [Source:MGI Symbol;Acc:MGI:1196345]	-
ENSMUSG00000025017	93.2959	18.8286	41.0073	2.28401	22.5006	31.6761	51.0439	18.8202	1.44428	0.0411869	0.704432	Pik3ap1	19	41260816	41373541	-	5572	protein_coding	phosphoinositide-3-kinase adaptor protein 1 [Source:MGI Symbol;Acc:MGI:1933177]	-
ENSMUSG00000010755	1497.6	1449.8	1732.18	1330.44	1222.14	1386.71	1559.86	1313.1	0.248943	0.0412151	0.704432	Cars	7	143110967	143153827	-	6583	protein_coding	cysteinyl-tRNA synthetase [Source:MGI Symbol;Acc:MGI:1351477]	-
ENSMUSG00000109243	6.49015	6.93685	1.51879	6.85204	28.4218	18.771	4.98193	18.015	-1.86896	0.0413083	0.704432	Gm45867	7	81523952	81526268	+	2317	TEC	predicted gene 45867 [Source:MGI Symbol;Acc:MGI:5804982]	-
ENSMUSG00000025225	782.874	524.227	500.441	528.749	444.091	402.404	602.514	458.415	0.39458	0.041315	0.704432	Nfkb2	19	46292759	46300824	+	4584	protein_coding	nuclear factor of kappa light polypeptide gene enhancer in B cells 2, p49/p100 [Source:MGI Symbol;Acc:MGI:1099800]	RHD
ENSMUSG00000055368	40.5634	37.6572	78.2176	19.4141	35.5273	22.2906	52.1461	25.744	1.02362	0.0413435	0.704432	Slc6a2	8	93686707	93728295	+	6290	protein_coding	solute carrier family 6 (neurotransmitter transporter, noradrenalin), member 2 [Source:MGI Symbol;Acc:MGI:1270850]	-
ENSMUSG00000034994	53445.6	53736.8	69011.5	50141	52322.2	47874.3	58731.3	50112.5	0.228981	0.0413899	0.704432	Eef2	10	81012465	81018332	+	3324	protein_coding	eukaryotic translation elongation factor 2 [Source:MGI Symbol;Acc:MGI:95288]	-
ENSMUSG00000029174	1796.96	1233.77	1540.81	1630.79	2315.2	3243.87	1523.85	2396.62	-0.653107	0.0413943	0.704432	Tbc1d1	5	64313648	64508829	+	7405	protein_coding	TBC1 domain family, member 1 [Source:MGI Symbol;Acc:MGI:1889508]	-
ENSMUSG00000018920	106.276	54.5038	71.3831	42.2543	37.8958	52.7935	77.3877	44.3145	0.807163	0.0414299	0.704432	Cxcl16	11	70344809	70350810	-	3021	protein_coding	chemokine (C-X-C motif) ligand 16 [Source:MGI Symbol;Acc:MGI:1932682]	-
ENSMUSG00000027010	10690.9	12400.1	12277.9	11544.5	14835	15577.6	11789.6	13985.7	-0.246444	0.0414445	0.704432	Slc25a12	2	71101407	71198093	-	7342	protein_coding	solute carrier family 25 (mitochondrial carrier, Aralar), member 12 [Source:MGI Symbol;Acc:MGI:1926080]	-
ENSMUSG00000045216	834.796	820.53	881.657	911.322	1096.61	1038.27	845.661	1015.4	-0.263381	0.0415099	0.704432	Hs6st1	1	36107481	36145527	+	5542	protein_coding	heparan sulfate 6-O-sulfotransferase 1 [Source:MGI Symbol;Acc:MGI:1354958]	-
ENSMUSG00000075268	154.952	190.268	94.1649	95.9286	95.9237	92.6819	146.462	94.8447	0.623167	0.0415399	0.704432	Gm10819	19	16244425	16244985	-	561	processed_pseudogene	predicted gene 10819 [Source:MGI Symbol;Acc:MGI:3642135]	-
ENSMUSG00000044921	188.214	162.52	132.135	109.633	107.766	117.319	160.956	111.573	0.527972	0.0415446	0.704432	Rassf9	10	102348083	102385597	+	7326	protein_coding	Ras association (RalGDS/AF-6) domain family (N-terminal) member 9 [Source:MGI Symbol;Acc:MGI:2384307]	-
ENSMUSG00000027206	2256.95	2457.63	1906.84	2493	2726.13	2609.17	2207.14	2609.43	-0.242115	0.0415467	0.704432	Cops2	2	125672224	125701059	-	3549	protein_coding	COP9 signalosome subunit 2 [Source:MGI Symbol;Acc:MGI:1330276]	-
ENSMUSG00000025791	35512.5	40980.9	46935.1	46608.7	45411	53146.6	41142.8	48388.8	-0.234021	0.0416208	0.704955	Pgm1	4	99786611	99844491	+	2921	protein_coding	phosphoglucomutase 1 [Source:MGI Symbol;Acc:MGI:97565]	-
ENSMUSG00000106037	576.812	671.883	1123.14	620.11	522.251	625.31	790.613	589.224	0.425042	0.0416885	0.705367	Gm4332	3	119503165	119503510	+	346	processed_pseudogene	predicted gene 4332 [Source:MGI Symbol;Acc:MGI:3782515]	-
ENSMUSG00000029372	0.811269	0	0	4.56803	3.55273	7.03913	0.270423	5.0533	-4.05542	0.0417126	1	Ppbp	5	90916377	90917922	+	1083	protein_coding	pro-platelet basic protein [Source:MGI Symbol;Acc:MGI:1888712]	-
ENSMUSG00000062939	18.6592	11.8917	9.87213	0	0	7.03913	13.4744	2.34638	2.52514	0.0417817	0.705495	Stat4	1	52026307	52146348	+	3872	protein_coding	signal transducer and activator of transcription 4 [Source:MGI Symbol;Acc:MGI:103062]	STAT
ENSMUSG00000009569	982.447	1088.09	1047.21	1225.37	1106.08	1418.39	1039.25	1249.95	-0.266647	0.0418158	0.705495	Mrtfb	16	13074345	13235393	+	8990	protein_coding	myocardin related transcription factor B [Source:MGI Symbol;Acc:MGI:3050795]	-
ENSMUSG00000040396	317.206	313.149	347.043	419.117	413.301	398.884	325.8	410.434	-0.332404	0.0418635	0.705495	Abhd13	8	10027707	10042155	+	5191	protein_coding	abhydrolase domain containing 13 [Source:MGI Symbol;Acc:MGI:1916154]	-
ENSMUSG00000048538	25.9606	12.8827	33.4134	85.6505	41.4485	29.3297	24.0856	52.1429	-1.10604	0.0418694	0.705495	Gm9826	1	7247963	7249261	+	1299	processed_pseudogene	predicted gene 9826 [Source:MGI Symbol;Acc:MGI:3642725]	-
ENSMUSG00000040929	80.3156	119.908	68.3455	147.319	127.898	131.397	89.5232	135.538	-0.604665	0.0419447	0.706005	Rfx3	19	27739121	27988566	-	11034	protein_coding	regulatory factor X, 3 (influences HLA class II expression) [Source:MGI Symbol;Acc:MGI:106582]	RFX
ENSMUSG00000026384	914.3	943.411	591.568	881.629	1161.74	1099.28	816.427	1047.55	-0.3606	0.0420082	0.706005	Ptpn4	1	119580197	119765343	-	11321	protein_coding	protein tyrosine phosphatase, non-receptor type 4 [Source:MGI Symbol;Acc:MGI:1099792]	-
ENSMUSG00000057137	278.265	301.257	312.111	203.277	207.243	263.967	297.211	224.829	0.402828	0.0420298	0.706005	Tmem140	6	34840081	34851881	+	5853	protein_coding	transmembrane protein 140 [Source:MGI Symbol;Acc:MGI:1915737]	-
ENSMUSG00000054488	0	0	0	0	0	16.4246	0	5.47488	-5.1323	0.0421842	1	Gm9946	6	117536658	117549290	+	2706	lncRNA	predicted gene 9946 [Source:MGI Symbol;Acc:MGI:3643134]	-
ENSMUSG00000035513	421.86	353.779	366.788	481.927	497.382	452.851	380.809	477.387	-0.325352	0.0421914	0.707567	Ntng2	2	29084553	29143017	-	3990	protein_coding	netrin G2 [Source:MGI Symbol;Acc:MGI:2159341]	-
ENSMUSG00000032860	954.052	934.492	1020.63	1103.18	1197.27	1141.51	969.724	1147.32	-0.242105	0.0422343	0.707567	P2ry2	7	100645775	100662073	-	3927	protein_coding	purinergic receptor P2Y, G-protein coupled 2 [Source:MGI Symbol;Acc:MGI:105107]	-
ENSMUSG00000033220	436.463	110.99	167.826	44.5383	45.0013	144.302	238.426	77.9472	1.61345	0.0422747	0.707567	Rac2	15	78443367	78456983	-	3103	protein_coding	Rac family small GTPase 2 [Source:MGI Symbol;Acc:MGI:97846]	-
ENSMUSG00000018659	411.313	463.778	457.915	365.442	355.273	342.571	444.335	354.429	0.325713	0.0422967	0.707567	Pnpo	11	96828651	96834812	-	2925	protein_coding	pyridoxine 5'-phosphate oxidase [Source:MGI Symbol;Acc:MGI:2144151]	-
ENSMUSG00000039783	74.6367	12.8827	15.9473	17.1301	11.8424	7.03913	34.4889	12.0039	1.52454	0.0423425	0.707607	Kmo	1	175447947	175489682	+	4724	protein_coding	kynurenine 3-monooxygenase (kynurenine 3-hydroxylase) [Source:MGI Symbol;Acc:MGI:2138151]	-
ENSMUSG00000109225	4.86761	3.96391	4.55637	0	0	0	4.46263	0	4.3795	0.0424993	1	4930513N20Rik	7	130254858	130256122	-	1265	TEC	RIKEN cDNA 4930513N20 gene [Source:MGI Symbol;Acc:MGI:1922358]	-
ENSMUSG00000105359	14.6028	9.90978	14.4285	0	3.55273	4.69275	12.9804	2.7485	2.24784	0.0425495	0.710078	Rpl21-ps10	3	38161592	38162071	-	480	processed_pseudogene	ribosomal protein L21, pseudogene 10 [Source:MGI Symbol;Acc:MGI:3643358]	-
ENSMUSG00000024695	4993.36	5785.33	4213.88	5560.43	6222.02	5984.44	4997.52	5922.29	-0.245257	0.0425776	0.710078	Zfp91	19	12744384	12773490	-	9199	protein_coding	zinc finger protein 91 [Source:MGI Symbol;Acc:MGI:104854]	zf-C2H2
ENSMUSG00000046668	1023.82	796.746	825.462	1094.04	1185.43	960.841	882.01	1080.1	-0.291775	0.0427207	0.711578	Cxxc5	18	35962450	35994741	+	3008	protein_coding	CXXC finger 5 [Source:MGI Symbol;Acc:MGI:1914643]	-
ENSMUSG00000030880	515.156	593.596	561.193	398.56	473.697	470.449	556.648	447.569	0.314315	0.042755	0.711578	Polr3e	7	120516967	120546655	+	5024	protein_coding	polymerase (RNA) III (DNA directed) polypeptide E [Source:MGI Symbol;Acc:MGI:1349452]	-
ENSMUSG00000105804	11.3578	2.97293	3.79697	0	1.18424	0	6.04256	0.394748	3.85739	0.0428037	1	Gm43654	3	127623204	127626620	-	3417	TEC	predicted gene 43654 [Source:MGI Symbol;Acc:MGI:5663791]	-
ENSMUSG00000020516	1129.29	1016.74	822.424	1130.59	1303.85	1188.44	989.485	1207.63	-0.287808	0.0428671	0.711912	Rps6kb1	11	86389697	86435631	-	8658	protein_coding	ribosomal protein S6 kinase, polypeptide 1 [Source:MGI Symbol;Acc:MGI:1270849]	-
ENSMUSG00000032555	298.547	189.277	196.683	280.934	356.457	300.336	228.169	312.576	-0.452558	0.0428938	0.711912	Topbp1	9	103182414	103227627	+	11226	protein_coding	topoisomerase (DNA) II binding protein 1 [Source:MGI Symbol;Acc:MGI:1920018]	-
ENSMUSG00000024743	134.671	132.791	128.338	82.2245	99.4765	89.1623	131.933	90.2878	0.547386	0.0429063	0.711912	Syt7	19	10366454	10430544	+	7487	protein_coding	synaptotagmin VII [Source:MGI Symbol;Acc:MGI:1859545]	-
ENSMUSG00000109812	0	0	0.759395	6.85204	0	10.5587	0.253132	5.80358	-4.25572	0.0429339	1	Gm45640	8	91603209	91605104	+	1896	TEC	predicted gene 45640 [Source:MGI Symbol;Acc:MGI:5791476]	-
ENSMUSG00000027544	393.465	395.4	426.02	658.938	481.987	428.214	404.962	523.046	-0.369151	0.0429995	0.712731	Nfatc2	2	168318330	168443577	-	10578	protein_coding	nuclear factor of activated T cells, cytoplasmic, calcineurin dependent 2 [Source:MGI Symbol;Acc:MGI:102463]	RHD
ENSMUSG00000055805	628.733	451.886	405.517	372.294	278.297	451.678	495.379	367.423	0.431156	0.0430442	0.712746	Fmnl1	11	103061933	103089727	+	4886	protein_coding	formin-like 1 [Source:MGI Symbol;Acc:MGI:1888994]	-
ENSMUSG00000071715	146.028	21.8015	44.0449	36.5442	21.3164	36.3688	70.6249	31.4098	1.17151	0.0432189	0.714152	Ncf4	15	78129001	78146780	+	2020	protein_coding	neutrophil cytosolic factor 4 [Source:MGI Symbol;Acc:MGI:109186]	-
ENSMUSG00000056870	87.617	50.5399	52.3982	123.337	124.346	69.2181	63.5184	105.633	-0.731861	0.0433029	0.714152	Gulp1	1	44590671	44835998	+	3758	protein_coding	GULP, engulfment adaptor PTB domain containing 1 [Source:MGI Symbol;Acc:MGI:1920407]	-
ENSMUSG00000021357	549.229	558.912	514.87	590.418	585.016	915.087	541.003	696.84	-0.365422	0.0433755	0.714152	Exoc2	13	30997902	31158076	-	6964	protein_coding	exocyst complex component 2 [Source:MGI Symbol;Acc:MGI:1913732]	-
ENSMUSG00000034575	243.381	178.376	192.886	261.52	288.955	271.007	204.881	273.827	-0.416852	0.043427	0.714152	Tent4a	13	69646078	69682736	-	8918	protein_coding	terminal nucleotidyltransferase 4A [Source:MGI Symbol;Acc:MGI:2682295]	-
ENSMUSG00000058761	341.544	375.581	325.78	284.36	229.743	289.778	347.635	267.96	0.374288	0.0434692	0.714152	Rnf169	7	99569461	99629655	-	7640	protein_coding	ring finger protein 169 [Source:MGI Symbol;Acc:MGI:1920257]	-
ENSMUSG00000097282	0	0	0	11.4201	0	2.34638	0	4.58882	-4.87988	0.0434825	1	5031415H12Rik	17	71052324	71062577	-	2481	lncRNA	RIKEN cDNA 5031415H12 gene [Source:MGI Symbol;Acc:MGI:1923234]	-
ENSMUSG00000018199	201.195	134.773	132.135	224.975	207.243	222.906	156.034	218.375	-0.483835	0.043485	0.714152	Ro60	1	143626528	143652806	-	9541	protein_coding	Ro60, Y RNA binding protein [Source:MGI Symbol;Acc:MGI:106652]	-
ENSMUSG00000018604	322.074	223.961	188.33	468.223	401.459	207.654	244.788	359.112	-0.552991	0.0434925	0.714152	Tbx3	5	119808734	119822789	+	6624	protein_coding	T-box 3 [Source:MGI Symbol;Acc:MGI:98495]	T-box
ENSMUSG00000036298	16.2254	16.8466	13.6691	49.1063	16.5794	41.0616	15.5804	35.5824	-1.19488	0.0435302	0.714152	Slc2a13	15	91151899	91457464	-	8367	protein_coding	solute carrier family 2 (facilitated glucose transporter), member 13 [Source:MGI Symbol;Acc:MGI:2146030]	-
ENSMUSG00000046572	97.3523	95.1339	53.917	170.159	127.898	93.8551	82.1344	130.637	-0.673314	0.0435768	0.714152	Zfp518b	5	38825827	38842169	-	6882	protein_coding	zinc finger protein 518B [Source:MGI Symbol;Acc:MGI:2140750]	zf-C2H2
ENSMUSG00000039208	154.952	163.511	146.563	85.6505	119.609	117.319	155.009	107.526	0.52748	0.0435884	0.714152	Metrnl	11	121592370	121607132	+	1586	protein_coding	meteorin, glial cell differentiation regulator-like [Source:MGI Symbol;Acc:MGI:2384806]	-
ENSMUSG00000023572	855.077	886.925	827.74	1078.05	986.475	985.478	856.581	1016.67	-0.247705	0.0436117	0.714152	Ccndbp1	2	120838884	120847385	+	3469	protein_coding	cyclin D-type binding-protein 1 [Source:MGI Symbol;Acc:MGI:109595]	-
ENSMUSG00000110279	79.5043	59.4587	41.7667	23.9821	34.3431	38.7152	60.2432	32.3468	0.897183	0.0436801	0.714553	Gm45552	7	44771341	44773568	+	778	lncRNA	predicted gene 45552 [Source:MGI Symbol;Acc:MGI:5791388]	-
ENSMUSG00000005802	558.964	549.002	529.298	662.364	622.912	702.74	545.755	662.672	-0.280245	0.0437784	0.714814	Slc30a4	2	122523153	122544583	-	5482	protein_coding	solute carrier family 30 (zinc transporter), member 4 [Source:MGI Symbol;Acc:MGI:1345282]	-
ENSMUSG00000040466	200.383	178.376	173.901	137.041	116.056	144.302	184.22	132.466	0.475779	0.0437838	0.714814	Blvrb	7	27147403	27165569	+	2782	protein_coding	biliverdin reductase B (flavin reductase (NADPH)) [Source:MGI Symbol;Acc:MGI:2385271]	-
ENSMUSG00000108015	2.43381	0	0	2.28401	4.73697	17.5978	0.811269	8.20627	-3.30988	0.0438367	1	Gm32591	6	82800195	82818352	+	2153	lncRNA	predicted gene, 32591 [Source:MGI Symbol;Acc:MGI:5591750]	-
ENSMUSG00000048109	351.279	451.886	329.577	544.737	459.486	446.985	377.581	483.736	-0.359951	0.0438423	0.715052	Rbm15	3	107232737	107240989	-	7423	protein_coding	RNA binding motif protein 15 [Source:MGI Symbol;Acc:MGI:2443205]	-
ENSMUSG00000007613	815.325	845.304	680.418	833.665	1022	1005.42	780.349	953.697	-0.290146	0.043974	0.716481	Tgfbr1	4	47353222	47414931	+	6534	protein_coding	transforming growth factor, beta receptor I [Source:MGI Symbol;Acc:MGI:98728]	-
ENSMUSG00000021573	529.759	419.184	432.096	661.222	554.226	524.415	460.346	579.954	-0.332751	0.0441005	0.717824	Tppp	13	74157526	74183872	+	5102	protein_coding	tubulin polymerization promoting protein [Source:MGI Symbol;Acc:MGI:1920198]	-
ENSMUSG00000085010	3.24508	3.96391	6.07516	0	0	0	4.42805	0	4.36901	0.0442758	1	Gssos1	2	155434239	155436875	+	716	lncRNA	glutathione synthase, opposite strand 1 [Source:MGI Symbol;Acc:MGI:1915623]	-
ENSMUSG00000109231	12.169	6.93685	4.55637	0	2.36849	0	7.88742	0.789496	3.33281	0.0443511	1	Gm45737	7	46577561	46579172	-	1612	TEC	predicted gene 45737 [Source:MGI Symbol;Acc:MGI:5804852]	-
ENSMUSG00000079017	553.285	255.672	249.841	61.6684	234.48	132.57	352.933	142.906	1.30475	0.0443891	0.721799	Ifi27l2a	12	103408426	103409939	-	463	protein_coding	interferon, alpha-inducible protein 27 like 2A [Source:MGI Symbol;Acc:MGI:1924183]	-
ENSMUSG00000049313	1895.12	1965.11	2076.94	1607.95	1646.1	1834.87	1979.06	1696.3	0.222568	0.0445804	0.723935	Sorl1	9	41876016	42035593	-	11321	protein_coding	sortilin-related receptor, LDLR class A repeats-containing [Source:MGI Symbol;Acc:MGI:1202296]	-
ENSMUSG00000051111	12.169	5.94587	18.2255	4.56803	2.36849	0	12.1135	2.31217	2.38996	0.0445842	1	Sv2c	13	96091102	96269085	-	9700	protein_coding	synaptic vesicle glycoprotein 2c [Source:MGI Symbol;Acc:MGI:1922459]	-
ENSMUSG00000037563	5050.15	4743.81	5441.82	4614.85	3979.06	4566.05	5078.59	4386.65	0.211458	0.0446273	0.723935	Rps16	7	28050077	28052580	+	1266	protein_coding	ribosomal protein S16 [Source:MGI Symbol;Acc:MGI:98118]	-
ENSMUSG00000056071	0	0	0	2.28401	2.36849	7.03913	0	3.89721	-4.64205	0.044652	1	S100a9	3	90599939	90603028	-	522	protein_coding	S100 calcium binding protein A9 (calgranulin B) [Source:MGI Symbol;Acc:MGI:1338947]	-
ENSMUSG00000028599	211.741	165.493	189.849	119.911	82.897	178.325	189.028	127.044	0.574145	0.0446557	0.723935	Tnfrsf1b	4	144940033	144973440	-	3818	protein_coding	tumor necrosis factor receptor superfamily, member 1b [Source:MGI Symbol;Acc:MGI:1314883]	-
ENSMUSG00000100594	72.2029	67.3865	99.4807	159.881	94.7395	117.319	79.69	123.98	-0.634918	0.0446983	0.723935	2810414N06Rik	1	151624697	151630801	-	1619	lncRNA	RIKEN cDNA 2810414N06 gene [Source:MGI Symbol;Acc:MGI:1919065]	-
ENSMUSG00000098658	17.0366	26.7564	19.7443	41.1123	37.8958	46.9275	21.1791	41.9785	-0.993262	0.0447785	0.724014	Mir6338	11	72279582	72279690	+	109	miRNA	microRNA 6338 [Source:MGI Symbol;Acc:MGI:5531060]	-
ENSMUSG00000027076	368.316	375.581	352.359	396.276	483.171	500.952	365.419	460.133	-0.3327	0.0448009	0.724014	Timm10	2	84657341	84660557	+	815	protein_coding	translocase of inner mitochondrial membrane 10 [Source:MGI Symbol;Acc:MGI:1353429]	-
ENSMUSG00000026069	20.2817	23.7835	22.0224	2.28401	7.10546	12.9051	22.0292	7.43152	1.56963	0.0448617	0.724014	Il1rl1	1	40468730	40504575	+	6894	protein_coding	interleukin 1 receptor-like 1 [Source:MGI Symbol;Acc:MGI:98427]	-
ENSMUSG00000021003	159.009	117.926	121.503	170.159	211.98	178.325	132.813	186.821	-0.49073	0.044884	0.724014	Galc	12	98168553	98225718	-	14879	protein_coding	galactosylceramidase [Source:MGI Symbol;Acc:MGI:95636]	-
ENSMUSG00000044827	132.237	39.6391	42.5261	0	8.2897	23.4638	71.4673	10.5845	2.75655	0.0449256	0.724014	Tlr1	5	65082022	65090906	-	3346	protein_coding	toll-like receptor 1 [Source:MGI Symbol;Acc:MGI:1341295]	-
ENSMUSG00000030047	147.651	43.603	69.1049	25.1242	40.2643	68.0449	86.7863	44.4778	0.967855	0.0449851	0.724255	Arhgap25	6	87435527	87510241	-	4434	protein_coding	Rho GTPase activating protein 25 [Source:MGI Symbol;Acc:MGI:2443687]	-
ENSMUSG00000089766	0	0	0	15.9881	0	0	0	5.32937	-5.09567	0.0452086	1	Gm16538	19	5777176	5782483	+	1328	lncRNA	predicted gene 16538 [Source:MGI Symbol;Acc:MGI:4414958]	-
ENSMUSG00000066510	0	0	0	15.9881	0	0	0	5.32937	-5.09567	0.0452086	1	Ankdd1a	9	65395752	65427475	-	2616	protein_coding	ankyrin repeat and death domain containing 1A [Source:MGI Symbol;Acc:MGI:2686319]	-
ENSMUSG00000049537	2.43381	21.8015	8.35334	29.6922	17.7637	43.408	10.8629	30.2879	-1.49967	0.045224	0.727383	Tecrl	5	83425992	83503042	-	2350	protein_coding	trans-2,3-enoyl-CoA reductase-like [Source:MGI Symbol;Acc:MGI:2444966]	-
ENSMUSG00000041328	642.525	616.388	464.749	706.902	735.415	699.22	574.554	713.846	-0.314236	0.0453431	0.728579	Pcf11	7	92292751	92319142	-	7827	protein_coding	PCF11 cleavage and polyadenylation factor subunit [Source:MGI Symbol;Acc:MGI:1919579]	-
ENSMUSG00000014030	569.511	97.1159	145.044	9.13606	49.7382	112.626	270.557	57.1668	2.24308	0.0454969	0.728979	Pax5	4	44524757	44710487	-	8853	protein_coding	paired box 5 [Source:MGI Symbol;Acc:MGI:97489]	PAX
ENSMUSG00000035151	234.457	299.275	232.375	326.614	287.771	397.711	255.369	337.365	-0.404027	0.0454998	0.728979	Elmod2	8	84039261	84059115	-	11138	protein_coding	ELMO/CED-12 domain containing 2 [Source:MGI Symbol;Acc:MGI:2445165]	-
ENSMUSG00000024180	131.426	116.935	106.315	69.6624	97.108	66.8718	118.225	77.8807	0.602514	0.0455024	0.728979	Pgap6	17	26332273	26342228	+	4359	protein_coding	post-glycosylphosphatidylinositol attachment to proteins 6 [Source:MGI Symbol;Acc:MGI:1926283]	-
ENSMUSG00000037973	6.49015	1.98196	15.9473	2.28401	0	0	8.1398	0.761338	3.40981	0.0455685	1	Itprid1	6	55813880	55955720	+	3589	protein_coding	ITPR interacting domain containing 1 [Source:MGI Symbol;Acc:MGI:2685304]	-
ENSMUSG00000092368	41.3747	14.8647	16.7067	41.1123	42.6328	68.0449	24.3154	50.5967	-1.05201	0.0456998	0.731301	A930015D03Rik	17	36305345	36349335	+	3517	lncRNA	RIKEN cDNA A930015D03 gene [Source:MGI Symbol;Acc:MGI:1925060]	-
ENSMUSG00000104835	4.86761	10.9008	0	0	0	0	5.25612	0	4.60694	0.0457043	1	Gm5547	3	105722842	105724675	+	982	lncRNA	predicted gene 5547 [Source:MGI Symbol;Acc:MGI:3648206]	-
ENSMUSG00000051116	173.612	323.059	216.427	383.714	252.244	364.862	237.699	333.607	-0.492433	0.0457372	0.731301	Gm8121	5	57765911	57766409	+	499	processed_pseudogene	predicted pseudogene 8121 [Source:MGI Symbol;Acc:MGI:3645325]	-
ENSMUSG00000011306	901.32	938.456	1046.45	825.671	793.443	800.115	962.074	806.41	0.25498	0.0458133	0.731538	Sugp1	8	70495463	70524997	+	6109	protein_coding	SURP and G patch domain containing 1 [Source:MGI Symbol;Acc:MGI:1917866]	-
ENSMUSG00000059049	27.5831	60.4497	19.7443	12.5621	18.9479	14.0783	35.9257	15.1961	1.23431	0.0458946	0.731538	Frem1	4	82816157	82970576	-	13978	protein_coding	Fras1 related extracellular matrix protein 1 [Source:MGI Symbol;Acc:MGI:2670972]	-
ENSMUSG00000032572	8.11269	9.90978	10.6315	2.28401	2.36849	0	9.55133	1.55083	2.62083	0.0459144	1	Col6a4	9	105866653	105973982	-	8526	protein_coding	collagen, type VI, alpha 4 [Source:MGI Symbol;Acc:MGI:1915803]	-
ENSMUSG00000025357	873.736	606.479	566.508	477.359	474.882	625.31	682.241	525.85	0.376002	0.0459213	0.731538	Dgka	10	128556003	128580724	-	4762	protein_coding	diacylglycerol kinase, alpha [Source:MGI Symbol;Acc:MGI:102952]	-
ENSMUSG00000037649	227.967	93.152	168.586	59.3844	93.5552	144.302	163.235	99.0806	0.723383	0.0459318	0.731538	H2-DMa	17	34338515	34358075	+	3448	protein_coding	histocompatibility 2, class II, locus DMa [Source:MGI Symbol;Acc:MGI:95921]	-
ENSMUSG00000023004	925.658	731.342	672.824	602.98	619.359	659.332	776.608	627.224	0.308377	0.0460362	0.732484	Tuba1b	15	98829306	98832446	-	1875	protein_coding	tubulin, alpha 1B [Source:MGI Symbol;Acc:MGI:107804]	-
ENSMUSG00000048636	10.5465	5.94587	1.51879	0	1.18424	0	6.00372	0.394748	3.84302	0.0460771	1	A730049H05Rik	6	92793459	92824155	+	3739	protein_coding	RIKEN cDNA A730049H05 gene [Source:MGI Symbol;Acc:MGI:1921766]	-
ENSMUSG00000028261	1345.08	1362.6	1014.55	1562.27	1487.41	1439.5	1240.74	1496.39	-0.271111	0.0460877	0.732587	Ndufaf4	4	24898083	24905001	+	3902	protein_coding	NADH:ubiquinone oxidoreductase complex assembly factor 4 [Source:MGI Symbol;Acc:MGI:1915743]	-
ENSMUSG00000082292	3.24508	6.93685	3.03758	0	0	0	4.4065	0	4.35518	0.0461222	1	Gm12250	11	58078565	58079838	+	1274	processed_pseudogene	predicted gene 12250 [Source:MGI Symbol;Acc:MGI:3649299]	-
ENSMUSG00000074212	537.06	544.047	353.118	617.826	561.331	664.025	478.075	614.394	-0.363578	0.0462001	0.733251	Dnajb14	3	137573436	137622318	+	15741	protein_coding	DnaJ heat shock protein family (Hsp40) member B14 [Source:MGI Symbol;Acc:MGI:1917854]	-
ENSMUSG00000025730	412.125	385.491	410.073	343.744	290.14	323.8	402.563	319.228	0.334903	0.0462529	0.733251	Rab40c	17	26101088	26138701	-	3094	protein_coding	Rab40C, member RAS oncogene family [Source:MGI Symbol;Acc:MGI:2183454]	-
ENSMUSG00000049357	17.8479	15.8557	10.6315	2.28401	2.36849	7.03913	14.7784	3.89721	1.92268	0.046275	0.733251	Brd8dc	18	34712899	34730521	-	2434	protein_coding	BRD8 domain containing [Source:MGI Symbol;Acc:MGI:3045347]	-
ENSMUSG00000008734	735.821	798.728	841.409	439.673	755.547	656.986	791.986	617.402	0.359684	0.046384	0.733251	Gprc5b	7	118571270	118594434	-	4630	protein_coding	G protein-coupled receptor, family C, group 5, member B [Source:MGI Symbol;Acc:MGI:1927596]	-
ENSMUSG00000026918	1027.88	1010.8	992.529	1209.39	1236.35	1118.05	1010.4	1187.93	-0.233572	0.0463845	0.733251	Brd3	2	27335591	27397674	-	7336	protein_coding	bromodomain containing 3 [Source:MGI Symbol;Acc:MGI:1914632]	-
ENSMUSG00000023951	8247.36	8251.88	6908.97	10906.2	7579.16	9550.93	7802.74	9345.42	-0.260391	0.0463997	0.733251	Vegfa	17	46327919	46343295	-	4285	protein_coding	vascular endothelial growth factor A [Source:MGI Symbol;Acc:MGI:103178]	-
ENSMUSG00000099624	1.62254	5.94587	15.9473	0	1.18424	1.17319	7.83856	0.785811	3.33124	0.04646	1	Gm7889	1	93903075	93913538	+	958	unprocessed_pseudogene	predicted gene 7889 [Source:MGI Symbol;Acc:MGI:3648247]	-
ENSMUSG00000038518	707.426	866.115	974.303	718.322	654.887	698.047	849.282	690.419	0.298843	0.0465093	0.734269	Jarid2	13	44882950	45075119	+	9715	protein_coding	jumonji, AT rich interactive domain 2 [Source:MGI Symbol;Acc:MGI:104813]	ARID
ENSMUSG00000028885	39.7522	34.6842	43.2855	19.4141	17.7637	21.1174	39.2406	19.4317	1.01571	0.0465706	0.734525	Smpdl3b	4	132460277	132484563	-	2006	protein_coding	sphingomyelin phosphodiesterase, acid-like 3B [Source:MGI Symbol;Acc:MGI:1916022]	-
ENSMUSG00000045165	102.22	61.4406	59.9922	45.6803	28.4218	52.7935	74.5509	42.2985	0.818269	0.0466837	0.735595	AI467606	7	126690531	126693158	+	1932	protein_coding	expressed sequence AI467606 [Source:MGI Symbol;Acc:MGI:2141979]	-
ENSMUSG00000062980	885.094	768.008	719.906	995.83	979.369	885.757	791.003	953.652	-0.269801	0.0467774	0.735666	Cped1	6	21985915	22256403	+	8279	protein_coding	cadherin-like and PC-esterase domain containing 1 [Source:MGI Symbol;Acc:MGI:2444814]	-
ENSMUSG00000030352	895.641	943.411	1042.65	1079.2	1061.08	1342.13	960.567	1160.8	-0.272842	0.0467785	0.735666	Tspan9	6	127938359	128120557	-	4975	protein_coding	tetraspanin 9 [Source:MGI Symbol;Acc:MGI:1924558]	-
ENSMUSG00000003484	72.2029	13.8737	31.1352	3.42602	22.5006	17.5978	39.0706	14.5082	1.43537	0.0468664	0.735816	Cyp4f18	8	72742326	72763470	-	1855	protein_coding	cytochrome P450, family 4, subfamily f, polypeptide 18 [Source:MGI Symbol;Acc:MGI:1919304]	-
ENSMUSG00000040084	20.2817	33.6933	31.1352	10.2781	8.2897	16.4246	28.3701	11.6641	1.28055	0.0468833	0.735816	Bub1b	2	118428692	118472072	+	4275	protein_coding	BUB1B, mitotic checkpoint serine/threonine kinase [Source:MGI Symbol;Acc:MGI:1333889]	-
ENSMUSG00000021998	582.491	155.584	217.187	79.9405	97.108	194.749	318.42	123.933	1.36181	0.0469237	0.735816	Lcp1	14	75368541	75468282	+	9504	protein_coding	lymphocyte cytosolic protein 1 [Source:MGI Symbol;Acc:MGI:104808]	-
ENSMUSG00000048040	49.4874	62.4316	23.5412	11.4201	37.8958	3.51957	45.1534	17.6118	1.3569	0.0469991	0.736289	Arxes2	X	134894573	134896104	+	1532	protein_coding	adipocyte-related X-chromosome expressed sequence 2 [Source:MGI Symbol;Acc:MGI:1924226]	-
ENSMUSG00000031379	173.612	115.944	153.398	114.201	72.2389	110.28	147.651	98.9064	0.579705	0.0470771	0.736624	Pir	X	163052367	163156007	+	5553	protein_coding	pirin [Source:MGI Symbol;Acc:MGI:1916906]	-
ENSMUSG00000117422	2.43381	0	3.03758	13.7041	2.36849	16.4246	1.82379	10.8324	-2.53171	0.0470939	1	CJ186046Rik	17	86001057	86020456	+	1834	lncRNA	Riken cDNA CJ186046 gene [Source:MGI Symbol;Acc:MGI:5319478]	-
ENSMUSG00000041143	497.308	519.273	533.854	408.839	436.986	416.482	516.812	420.769	0.296754	0.047111	0.736624	Tmco4	4	138700199	138786482	+	3596	protein_coding	transmembrane and coiled-coil domains 4 [Source:MGI Symbol;Acc:MGI:1924306]	-
ENSMUSG00000021027	1225.83	1228.81	1119.35	1348.71	1437.67	1393.75	1191.33	1393.38	-0.226344	0.0472321	0.736962	Ralgapa1	12	55649681	55867952	-	12315	protein_coding	Ral GTPase activating protein, alpha subunit 1 [Source:MGI Symbol;Acc:MGI:1931050]	-
ENSMUSG00000120322	4.86761	0	2.27818	21.6981	10.6582	4.69275	2.38193	12.3497	-2.34587	0.0472448	1	ENSMUSG00000120322	12	73820368	73828279	-	481	lncRNA	novel transcript, antisense to KO:Prkchand Prkch	-
ENSMUSG00000002017	1248.54	1316.02	1258.32	1416.09	1489.78	1548.61	1274.29	1484.83	-0.220819	0.0472628	0.736962	Fam98a	17	75844081	75858941	-	3564	protein_coding	family with sequence similarity 98, member A [Source:MGI Symbol;Acc:MGI:1919972]	-
ENSMUSG00000020986	2847.55	3223.65	2695.85	3259.29	3704.31	3253.25	2922.35	3405.62	-0.221165	0.0472684	0.736962	Sec23a	12	59005169	59058803	-	4840	protein_coding	SEC23 homolog A, COPII coat complex component [Source:MGI Symbol;Acc:MGI:1349635]	-
ENSMUSG00000028445	430.784	393.418	477.659	311.768	285.403	410.616	433.954	335.929	0.370413	0.0473701	0.737566	Enho	4	41638144	41640324	-	1269	protein_coding	energy homeostasis associated [Source:MGI Symbol;Acc:MGI:1916888]	-
ENSMUSG00000026739	1286.67	1502.32	1105.68	1533.72	1647.28	1491.12	1298.22	1557.37	-0.263594	0.0475753	0.737566	Bmi1	2	18681829	18691440	+	3974	protein_coding	Bmi1 polycomb ring finger oncogene [Source:MGI Symbol;Acc:MGI:88174]	-
ENSMUSG00000012076	579.246	667.919	611.313	748.015	801.733	698.047	619.493	749.265	-0.275171	0.0476069	0.737566	Brms1l	12	55883109	55916521	+	3455	protein_coding	breast cancer metastasis-suppressor 1-like [Source:MGI Symbol;Acc:MGI:1196337]	-
ENSMUSG00000023021	321.262	261.618	277.179	192.999	248.691	210.001	286.687	217.23	0.401427	0.0476166	0.737566	Cers5	15	99632762	99670766	-	3542	protein_coding	ceramide synthase 5 [Source:MGI Symbol;Acc:MGI:1919199]	-
ENSMUSG00000087370	846.965	1011.79	801.161	1046.08	1070.56	1071.12	886.638	1062.59	-0.262445	0.0476433	0.737566	Tmem170b	13	41759383	41794831	+	7477	protein_coding	transmembrane protein 170B [Source:MGI Symbol;Acc:MGI:3647046]	-
ENSMUSG00000031389	317.206	131.8	72.9019	35.4022	65.1334	95.0283	173.969	65.188	1.41653	0.0476553	0.737566	Arhgap4	X	72935048	72965476	-	8105	protein_coding	Rho GTPase activating protein 4 [Source:MGI Symbol;Acc:MGI:2159577]	-
ENSMUSG00000030468	328.564	40.6301	60.7516	4.56803	14.2109	58.6594	143.315	25.8128	2.47366	0.0477009	0.737566	Siglecg	7	43057628	43067782	+	4806	protein_coding	sialic acid binding Ig-like lectin G [Source:MGI Symbol;Acc:MGI:2443630]	-
ENSMUSG00000012123	7.30142	5.94587	3.79697	0	1.18424	0	5.68142	0.394748	3.76384	0.047745	1	Crybg2	4	133788126	133819815	+	7801	protein_coding	crystallin beta-gamma domain containing 2 [Source:MGI Symbol;Acc:MGI:1334463]	-
ENSMUSG00000113902	1444.06	1725.29	1963.04	1532.57	1334.64	1404.31	1710.8	1423.84	0.264936	0.0477509	0.737566	Ndufb1	12	101934349	101943327	-	1153	protein_coding	NADH:ubiquinone oxidoreductase subunit B1 [Source:MGI Symbol;Acc:MGI:3780865]	-
ENSMUSG00000048521	19.4705	9.90978	9.11274	2.28401	3.55273	3.51957	12.831	3.11877	2.04377	0.0477969	0.737566	Cxcr6	9	123635540	123640825	+	1931	protein_coding	chemokine (C-X-C motif) receptor 6 [Source:MGI Symbol;Acc:MGI:1934582]	-
ENSMUSG00000031565	3605.28	4489.13	4468.28	3119.96	3198.64	4151.91	4187.56	3490.17	0.262752	0.047903	0.737566	Fgfr1	8	26003670	26065734	+	9875	protein_coding	fibroblast growth factor receptor 1 [Source:MGI Symbol;Acc:MGI:95522]	-
ENSMUSG00000019997	283.133	325.041	290.848	561.867	415.669	261.621	299.674	413.053	-0.463934	0.0479168	0.737566	Ccn2	10	24471340	24474581	+	2861	protein_coding	cellular communication network factor 2 [Source:MGI Symbol;Acc:MGI:95537]	-
ENSMUSG00000021635	413.747	433.057	387.291	475.075	517.514	529.108	411.365	507.232	-0.302971	0.0479276	0.737566	Rad17	13	100753672	100787559	-	8072	protein_coding	RAD17 checkpoint clamp loader component [Source:MGI Symbol;Acc:MGI:1333807]	-
ENSMUSG00000036282	886.717	817.557	628.019	930.736	1036.21	904.528	777.431	957.159	-0.30071	0.0479638	0.737566	Naa30	14	49409683	49428488	+	6970	protein_coding	N(alpha)-acetyltransferase 30, NatC catalytic subunit [Source:MGI Symbol;Acc:MGI:1922259]	-
ENSMUSG00000038658	1003.54	888.907	807.996	1018.67	1093.06	1121.57	900.148	1077.77	-0.259879	0.04798	0.737566	Ric1	19	29499682	29584229	+	10727	protein_coding	RAB6A GEF complex partner 1 [Source:MGI Symbol;Acc:MGI:1924893]	-
ENSMUSG00000040840	151.707	176.394	135.932	101.639	95.9237	125.531	154.678	107.698	0.520257	0.0479869	0.737566	4930579G18Rik	14	54887968	54892064	+	968	lncRNA	RIKEN cDNA 4930579G18 gene [Source:MGI Symbol;Acc:MGI:1923163]	-
ENSMUSG00000028010	290.434	294.321	331.096	280.934	208.427	204.135	305.284	231.165	0.401296	0.0480647	0.737648	Gar1	3	129618561	129625045	-	1714	protein_coding	GAR1 ribonucleoprotein [Source:MGI Symbol;Acc:MGI:1930948]	-
ENSMUSG00000028106	821.004	734.315	664.47	903.328	940.289	835.31	739.93	892.976	-0.271417	0.0480829	0.737648	Rprd2	3	95667653	95726175	-	11403	protein_coding	regulation of nuclear pre-mRNA domain containing 2 [Source:MGI Symbol;Acc:MGI:1922387]	-
ENSMUSG00000087600	4.05634	8.9188	0.759395	0	0	0	4.57818	0	4.40703	0.0481331	1	Pmepa1os	2	173118467	173120221	+	704	lncRNA	prostate transmembrane protein, androgen induced 1, opposite strand [Source:MGI Symbol;Acc:MGI:3650161]	-
ENSMUSG00000053641	146.84	162.52	85.8116	71.9464	99.4765	83.2964	131.724	84.9064	0.63092	0.0482637	0.739124	Dennd4a	9	64718622	64826949	+	16643	protein_coding	DENN/MADD domain containing 4A [Source:MGI Symbol;Acc:MGI:2142979]	-
ENSMUSG00000026356	1985.99	1987.9	1628.14	2043.05	2252.43	2300.62	1867.34	2198.7	-0.23607	0.0482698	0.739124	Dars	1	128291444	128345105	-	4358	protein_coding	aspartyl-tRNA synthetase [Source:MGI Symbol;Acc:MGI:2442544]	-
ENSMUSG00000067851	2721.81	2893.66	2884.18	2962.37	3420.1	3430.4	2833.21	3270.96	-0.20727	0.0483569	0.739693	Arfgef1	1	10207796	10302895	-	11318	protein_coding	ADP-ribosylation factor guanine nucleotide-exchange factor 1(brefeldin A-inhibited) [Source:MGI Symbol;Acc:MGI:2442988]	-
ENSMUSG00000038204	3706.69	4339.49	5071.24	3436.3	4129.46	3428.06	4372.47	3664.6	0.254917	0.0483979	0.739693	Asb10	5	24737695	24745976	-	2806	protein_coding	ankyrin repeat and SOCS box-containing 10 [Source:MGI Symbol;Acc:MGI:2152836]	-
ENSMUSG00000071711	2111.73	2358.53	3050.49	2290.87	2053.48	1845.43	2506.92	2063.26	0.281224	0.0484639	0.739919	Mpst	15	78290616	78298213	+	2143	protein_coding	mercaptopyruvate sulfurtransferase [Source:MGI Symbol;Acc:MGI:2179733]	-
ENSMUSG00000026875	153.33	44.594	53.917	27.4082	39.08	62.179	83.9469	42.8891	0.971729	0.0485037	0.739919	Traf1	2	34831762	34851784	-	8819	protein_coding	TNF receptor-associated factor 1 [Source:MGI Symbol;Acc:MGI:101836]	-
ENSMUSG00000025986	297.736	273.51	188.33	164.449	210.795	174.805	253.192	183.35	0.464568	0.0485833	0.74044	Slc39a10	1	46846704	46932012	-	6095	protein_coding	solute carrier family 39 (zinc transporter), member 10 [Source:MGI Symbol;Acc:MGI:1914515]	-
ENSMUSG00000031165	60.8452	40.6301	19.7443	20.5561	4.73697	24.637	40.4065	16.6434	1.2771	0.0487237	0.741489	Was	X	7947692	7956737	-	2381	protein_coding	Wiskott-Aldrich syndrome [Source:MGI Symbol;Acc:MGI:105059]	-
ENSMUSG00000025494	197.138	198.196	181.495	153.029	124.346	144.302	192.276	140.559	0.45107	0.0487432	0.741489	Sigirr	7	140671088	140680485	-	3043	protein_coding	single immunoglobulin and toll-interleukin 1 receptor (TIR) domain [Source:MGI Symbol;Acc:MGI:1344402]	-
ENSMUSG00000074006	6.49015	1.98196	4.55637	0	0	0	4.34282	0	4.34353	0.0487867	1	Omp	7	97792566	97794709	-	2144	protein_coding	olfactory marker protein [Source:MGI Symbol;Acc:MGI:97436]	-
ENSMUSG00000040447	1765.32	2154.39	2087.58	1410.38	1674.52	1909.95	2002.43	1664.95	0.266167	0.0488871	0.742984	Spns2	11	72342464	72380730	-	4083	protein_coding	spinster homolog 2 [Source:MGI Symbol;Acc:MGI:2384936]	-
ENSMUSG00000022449	189.837	200.178	142.007	162.165	98.2922	103.241	177.34	121.233	0.546172	0.0491416	0.745742	Adamts20	15	94168044	94363299	-	8997	protein_coding	a disintegrin-like and metallopeptidase (reprolysin type) with thrombospondin type 1 motif, 20 [Source:MGI Symbol;Acc:MGI:2660628]	-
ENSMUSG00000063511	6972.86	6592.98	7056.29	6710.43	5550.55	5605.5	6874.04	5955.49	0.206967	0.0491603	0.745742	Snrnp70	7	45025877	45045166	-	7618	protein_coding	small nuclear ribonucleoprotein 70 (U1) [Source:MGI Symbol;Acc:MGI:98341]	-
ENSMUSG00000000682	497.308	115.944	216.427	12.5621	48.554	145.475	276.56	68.8638	2.00619	0.0492464	0.745858	Cd52	4	133809759	133822393	-	1187	protein_coding	CD52 antigen [Source:MGI Symbol;Acc:MGI:1346088]	-
ENSMUSG00000025504	70.5804	92.161	116.947	63.9524	40.2643	66.8718	93.2294	57.0295	0.709384	0.0492596	0.745858	Eps8l2	7	140918793	140942933	+	5377	protein_coding	EPS8-like 2 [Source:MGI Symbol;Acc:MGI:2138828]	-
ENSMUSG00000091623	7.30142	7.92783	0	0	0	0	5.07641	0	4.55958	0.0493349	1	Gm17092	5	100125545	100128030	+	2011	lncRNA	predicted gene 17092 [Source:MGI Symbol;Acc:MGI:4937919]	-
ENSMUSG00000114535	0	1.98196	0	11.4201	0	11.7319	0.660652	7.71732	-3.65063	0.0494429	1	Gm47246	13	59751123	59753476	+	2354	TEC	predicted gene, 47246 [Source:MGI Symbol;Acc:MGI:6096070]	-
ENSMUSG00000027546	925.658	889.898	1098.08	1066.63	1312.14	1136.82	971.214	1171.87	-0.270028	0.0494807	0.747177	Atp9a	2	168476358	168584329	-	5917	protein_coding	ATPase, class II, type 9A [Source:MGI Symbol;Acc:MGI:1330826]	-
ENSMUSG00000060647	28.3944	23.7835	31.8946	61.6684	40.2643	52.7935	28.0242	51.5754	-0.876643	0.0494901	0.747177	Gm7099	12	9479547	9480100	+	554	processed_pseudogene	predicted gene 7099 [Source:MGI Symbol;Acc:MGI:3646387]	-
ENSMUSG00000012848	12390.5	12606.2	15992.9	12533.5	11046.6	11457.4	13663.2	11679.2	0.226429	0.0494914	0.747177	Rps5	7	12656217	12660613	+	1734	protein_coding	ribosomal protein S5 [Source:MGI Symbol;Acc:MGI:1097682]	-
ENSMUSG00000097451	647.392	486.57	525.501	984.41	647.781	549.052	553.155	727.081	-0.394147	0.0495687	0.747177	Rian	12	109570242	109628150	+	31981	lncRNA	RNA imprinted and accumulated in nucleus [Source:MGI Symbol;Acc:MGI:1922995]	-
ENSMUSG00000068114	742.311	509.363	810.274	810.825	808.838	1001.9	687.316	873.855	-0.344633	0.0495903	0.747177	Ccdc134	15	82012123	82026404	+	5349	protein_coding	coiled-coil domain containing 134 [Source:MGI Symbol;Acc:MGI:1923707]	-
ENSMUSG00000086392	4.86761	1.98196	6.07516	20.5561	11.8424	12.9051	4.30824	15.1012	-1.79102	0.0496558	0.747177	Mccc1os	3	36053982	36079255	+	7442	lncRNA	methylcrotonoyl-Coenzyme A carboxylase 1 (alpha), opposite strand [Source:MGI Symbol;Acc:MGI:3590669]	-
ENSMUSG00000049866	123.313	85.2241	42.5261	25.1242	33.1588	72.7377	83.6877	43.6736	0.937862	0.0497096	0.747177	Arl4c	1	88600847	88629943	-	5492	protein_coding	ADP-ribosylation factor-like 4C [Source:MGI Symbol;Acc:MGI:2445172]	-
ENSMUSG00000024889	197.138	192.25	212.63	220.407	210.795	430.56	200.673	287.254	-0.516831	0.0497302	0.747177	Rce1	19	4672619	4675669	-	2083	protein_coding	Ras converting CAAX endopeptidase 1 [Source:MGI Symbol;Acc:MGI:1336895]	-
ENSMUSG00000033047	2005.46	1843.22	2149.85	1536	1904.26	1643.64	1999.51	1694.63	0.23919	0.0497628	0.747177	Eif3l	15	78959379	78978605	+	3639	protein_coding	eukaryotic translation initiation factor 3, subunit L [Source:MGI Symbol;Acc:MGI:2386251]	-
ENSMUSG00000058183	11.3578	0	3.79697	0	0	0	5.05158	0	4.56267	0.049779	1	Mmel1	4	154954042	154979985	+	3475	protein_coding	membrane metallo-endopeptidase-like 1 [Source:MGI Symbol;Acc:MGI:1351603]	-
ENSMUSG00000055818	5.67888	0.990978	6.83455	15.9881	18.9479	12.9051	4.50147	15.947	-1.79899	0.0498065	0.747177	A230083G16Rik	6	124893826	124902807	+	991	lncRNA	RIKEN cDNA A230083G16 gene [Source:MGI Symbol;Acc:MGI:3045289]	-
ENSMUSG00000039934	92.4846	56.4858	45.5637	39.9702	26.0534	41.0616	64.8447	35.6951	0.861069	0.0498646	0.747177	Gsap	5	21391253	21520130	+	10425	protein_coding	gamma-secretase activating protein [Source:MGI Symbol;Acc:MGI:2442259]	-
ENSMUSG00000081051	1690.68	1645.02	1902.28	1486.89	1479.12	1531.01	1746	1499.01	0.220507	0.0499162	0.747177	Gm15427	1	95426346	95426876	+	531	processed_pseudogene	predicted pseudogene 15427 [Source:MGI Symbol;Acc:MGI:3642341]	-
ENSMUSG00000025508	5430.63	5397.86	6504.21	5343.45	4877.9	4723.26	5777.57	4981.54	0.214022	0.0500614	0.747177	Rplp2	7	141027283	141031498	+	2072	protein_coding	ribosomal protein, large P2 [Source:MGI Symbol;Acc:MGI:1914436]	-
ENSMUSG00000017756	498.119	421.166	416.908	364.3	389.616	299.163	445.397	351.026	0.343832	0.0500635	0.747177	Slc12a7	13	73881213	73964873	+	12669	protein_coding	solute carrier family 12, member 7 [Source:MGI Symbol;Acc:MGI:1342283]	-
ENSMUSG00000020133	369.127	364.68	477.659	307.2	312.64	329.666	403.822	316.502	0.352968	0.0500659	0.747177	2310011J03Rik	10	80154088	80156371	-	1649	protein_coding	RIKEN cDNA 2310011J03 gene [Source:MGI Symbol;Acc:MGI:1913624]	-
ENSMUSG00000117284	323.696	354.77	252.878	397.418	415.669	380.113	310.448	397.734	-0.359678	0.0500811	0.747177	Gm7072	17	22504852	22533818	-	3474	protein_coding	predicted gene 7072 [Source:MGI Symbol;Acc:MGI:3648314]	-
ENSMUSG00000024597	1960.03	2120.69	1634.22	2247.47	2274.93	2200.9	1904.98	2241.1	-0.235106	0.0504023	0.749436	Slc12a2	18	58011750	58079893	+	10920	protein_coding	solute carrier family 12, member 2 [Source:MGI Symbol;Acc:MGI:101924]	-
ENSMUSG00000035242	14420.3	14972.7	17965	12919.5	13290.8	14663.7	15786	13624.7	0.21249	0.0504492	0.749436	Oaz1	10	80662490	80665124	+	2558	protein_coding	ornithine decarboxylase antizyme 1 [Source:MGI Symbol;Acc:MGI:109433]	-
ENSMUSG00000085887	25.1493	6.93685	10.6315	5.71004	3.55273	1.17319	14.2392	3.47865	2.03436	0.0504598	0.749436	Arhgap27os3	11	103235579	103240950	+	2729	lncRNA	Rho GTPase activating protein 27, opposite strand 3 [Source:MGI Symbol;Acc:MGI:3650159]	-
ENSMUSG00000019933	1263.15	1123.77	1467.91	1662.76	1479.12	1464.14	1284.94	1535.34	-0.256024	0.050485	0.749436	Mrln	10	70040494	70055541	+	1180	protein_coding	myoregulin [Source:MGI Symbol;Acc:MGI:1916813]	-
ENSMUSG00000031197	972.711	1153.5	684.974	1124.88	1212.67	1183.75	937.061	1173.76	-0.326313	0.0504878	0.749436	Vbp1	X	74557905	74578548	+	2132	protein_coding	von Hippel-Lindau binding protein 1 [Source:MGI Symbol;Acc:MGI:1333804]	-
ENSMUSG00000019779	25.9606	31.7113	33.4134	9.13606	21.3164	8.21232	30.3618	12.8883	1.23794	0.0505088	0.749436	Frk	10	34359395	34487274	+	5256	protein_coding	fyn-related kinase [Source:MGI Symbol;Acc:MGI:103265]	-
ENSMUSG00000106496	0	1.98196	0	5.71004	1.18424	14.0783	0.660652	6.99085	-3.51356	0.050597	1	Gm7733	3	35591031	35591949	-	919	processed_pseudogene	predicted gene 7733 [Source:MGI Symbol;Acc:MGI:3643628]	-
ENSMUSG00000089706	23.5268	5.94587	6.83455	0	0	5.86594	12.1024	1.95531	2.63558	0.0505979	1	B230216N24Rik	1	97958839	97985405	-	6412	lncRNA	RIKEN cDNA B230216N24 gene [Source:MGI Symbol;Acc:MGI:1925853]	-
ENSMUSG00000074151	206.062	141.71	110.872	52.5323	87.634	143.129	152.881	94.4318	0.695721	0.0506788	0.750645	Nlrc5	8	95160984	95253900	+	8493	protein_coding	NLR family, CARD domain containing 5 [Source:MGI Symbol;Acc:MGI:3612191]	-
ENSMUSG00000036526	121.69	50.5399	48.6013	54.8163	18.9479	39.8884	73.6105	37.8842	0.95848	0.0506825	0.750645	Card11	5	140858745	140986337	-	4866	protein_coding	caspase recruitment domain family, member 11 [Source:MGI Symbol;Acc:MGI:1916978]	-
ENSMUSG00000029158	1894.31	1733.22	1755.72	2113.85	1971.77	2131.68	1794.42	2072.43	-0.20768	0.050751	0.750977	Yipf7	5	69674014	69699991	-	1219	protein_coding	Yip1 domain family, member 7 [Source:MGI Symbol;Acc:MGI:1922831]	-
ENSMUSG00000058056	3131.5	3392.12	3740.02	2513.56	3246.01	2951.74	3421.21	2903.77	0.23675	0.0510034	0.751657	Palld	8	61964467	62355724	-	10292	protein_coding	palladin, cytoskeletal associated protein [Source:MGI Symbol;Acc:MGI:1919583]	-
ENSMUSG00000022507	965.41	1192.15	902.161	1203.68	1312.14	1164.98	1019.91	1226.93	-0.267842	0.0511191	0.751657	1810013L24Rik	16	8647964	8676786	+	4960	protein_coding	RIKEN cDNA 1810013L24 gene [Source:MGI Symbol;Acc:MGI:1916303]	-
ENSMUSG00000022236	6.49015	0	1.51879	18.2721	9.47395	10.5587	2.66965	12.7683	-2.2336	0.051132	0.751657	Ropn1l	15	31441357	31453883	-	957	protein_coding	ropporin 1-like [Source:MGI Symbol;Acc:MGI:2182357]	-
ENSMUSG00000050222	51.1099	76.3053	66.8267	51.3903	35.5273	18.771	64.7473	35.2295	0.875127	0.0511474	0.751657	Il17d	14	57762234	57780623	+	1274	protein_coding	interleukin 17D [Source:MGI Symbol;Acc:MGI:2446510]	-
ENSMUSG00000036587	18.6592	3.96391	6.83455	0	2.36849	2.34638	9.81922	1.57162	2.65455	0.0511572	1	Fut7	2	25313279	25316386	+	2355	protein_coding	fucosyltransferase 7 [Source:MGI Symbol;Acc:MGI:107692]	-
ENSMUSG00000113507	0	0	0	7.99405	4.73697	0	0	4.24367	-4.76614	0.0511753	1	Gm48613	12	36995250	37002554	-	1688	lncRNA	predicted gene, 48613 [Source:MGI Symbol;Acc:MGI:6098202]	-
ENSMUSG00000034394	12.169	1.98196	15.1879	5.71004	34.3431	50.4471	9.77963	30.1667	-1.60819	0.051233	0.751657	Lif	11	4207557	4222514	+	4350	protein_coding	leukemia inhibitory factor [Source:MGI Symbol;Acc:MGI:96787]	-
ENSMUSG00000057132	26.7719	10.9008	7.59395	0	5.92122	4.69275	15.0889	3.53799	2.09898	0.0512352	0.751657	Rpgrip1	14	52348161	52401003	+	12152	protein_coding	retinitis pigmentosa GTPase regulator interacting protein 1 [Source:MGI Symbol;Acc:MGI:1932134]	-
ENSMUSG00000021711	631.978	641.163	565.749	810.825	650.15	776.651	612.963	745.875	-0.283939	0.0512439	0.751657	Trappc13	13	104278657	104314977	-	3883	protein_coding	trafficking protein particle complex 13 [Source:MGI Symbol;Acc:MGI:1914225]	-
ENSMUSG00000027287	1218.53	1333.86	984.175	1411.52	1485.04	1345.65	1178.85	1414.07	-0.263455	0.0512563	0.751657	Snap23	2	120398152	120431736	+	4293	protein_coding	synaptosomal-associated protein 23 [Source:MGI Symbol;Acc:MGI:109356]	-
ENSMUSG00000027694	174.423	106.035	217.187	100.497	113.687	120.838	165.881	111.674	0.574944	0.0513284	0.751657	Gm8325	3	60784420	60786279	+	1750	transcribed_processed_pseudogene	predicted pseudogene 8325 [Source:MGI Symbol;Acc:MGI:3644852]	-
ENSMUSG00000034165	455.933	368.644	400.201	351.738	307.903	309.722	408.259	323.121	0.338104	0.0513332	0.751657	Ccnd3	17	47815976	47910616	+	8775	protein_coding	cyclin D3 [Source:MGI Symbol;Acc:MGI:88315]	-
ENSMUSG00000092274	87840.1	81070.9	75335.7	77391.5	72173.7	61619.4	81415.6	70394.9	0.20983	0.0513446	0.751657	Neat1	19	5874736	5895898	-	21163	lncRNA	nuclear paraspeckle assembly transcript 1 (non-protein coding) [Source:MGI Symbol;Acc:MGI:1914211]	-
ENSMUSG00000055717	30.8282	5.94587	12.1503	6.85204	0	4.69275	16.3081	3.84827	2.08286	0.0513512	0.751657	Slain1	14	103887664	103942343	+	3284	protein_coding	SLAIN motif family, member 1 [Source:MGI Symbol;Acc:MGI:2145578]	-
ENSMUSG00000081975	0.811269	0	1.51879	25.1242	1.18424	0	0.776686	8.76947	-3.45061	0.0513518	1	Gm12482	4	52821488	52822117	+	630	processed_pseudogene	predicted gene 12482 [Source:MGI Symbol;Acc:MGI:3651627]	-
ENSMUSG00000120848	4.05634	6.93685	6.83455	17.1301	16.5794	18.771	5.94258	17.4935	-1.56105	0.0514148	0.751913	ENSMUSG00000120848	9	21401650	21401792	+	143	lncRNA	-	-
ENSMUSG00000030219	12.9803	6.93685	3.03758	0	0	2.34638	7.65158	0.782126	3.29418	0.0516089	1	Erp27	6	136884309	136899178	-	2981	protein_coding	endoplasmic reticulum protein 27 [Source:MGI Symbol;Acc:MGI:1916437]	-
ENSMUSG00000086127	0.811269	7.92783	4.55637	0	0	0	4.43182	0	4.363	0.0517161	1	Gm11934	4	33303569	33310137	-	1536	lncRNA	predicted gene 11934 [Source:MGI Symbol;Acc:MGI:3649212]	-
ENSMUSG00000074071	56.7888	42.6121	45.5637	25.1242	14.2109	35.1957	48.3215	24.8436	0.960387	0.0517258	0.753356	Fam169b	7	67923587	68012840	+	7027	protein_coding	family with sequence similarity 169, member B [Source:MGI Symbol;Acc:MGI:3644026]	-
ENSMUSG00000100131	2686.11	2437.81	1101.88	4483.52	4208.8	2631.46	2075.27	3774.59	-0.863121	0.0517311	0.753356	Gm28439	1	24650616	24651491	-	876	unprocessed_pseudogene	predicted gene 28439 [Source:MGI Symbol;Acc:MGI:5579145]	-
ENSMUSG00000072676	158.197	158.557	100.24	116.485	72.2389	85.6428	138.998	91.4554	0.601029	0.0517392	0.753356	Tmem254	14	25923724	25928096	-	2569	protein_coding	transmembrane protein 254 [Source:MGI Symbol;Acc:MGI:1196450]	-
ENSMUSG00000047443	62.4677	60.4497	29.6164	36.5442	22.5006	17.5978	50.8446	25.5476	0.988451	0.0517699	0.753356	Erfe	1	91294152	91301939	+	2815	protein_coding	erythroferrone [Source:MGI Symbol;Acc:MGI:3606476]	-
ENSMUSG00000021180	252.305	166.484	170.104	238.679	284.218	276.873	196.298	266.59	-0.440066	0.051835	0.753356	Rps6ka5	12	100514698	100693242	-	11932	protein_coding	ribosomal protein S6 kinase, polypeptide 5 [Source:MGI Symbol;Acc:MGI:1920336]	-
ENSMUSG00000035557	12.9803	88.1971	28.857	6.85204	24.8691	18.771	43.3448	16.8307	1.35967	0.0518439	0.753356	Krt17	11	100147043	100151855	-	1551	protein_coding	keratin 17 [Source:MGI Symbol;Acc:MGI:96691]	-
ENSMUSG00000036067	41.3747	5.94587	18.9849	0	5.92122	11.7319	22.1018	5.88437	1.91679	0.0519688	0.753356	Slc2a6	2	26911375	26918010	-	3211	protein_coding	solute carrier family 2 (facilitated glucose transporter), member 6 [Source:MGI Symbol;Acc:MGI:2443286]	-
ENSMUSG00000023104	668.485	693.685	675.102	606.406	564.884	515.03	679.091	562.107	0.272406	0.0519869	0.753356	Rfc2	5	134610220	134630659	+	6303	protein_coding	replication factor C (activator 1) 2 [Source:MGI Symbol;Acc:MGI:1341868]	-
ENSMUSG00000044716	563.832	494.498	590.05	673.784	751.995	598.326	549.46	674.702	-0.295033	0.0520131	0.753356	Dok7	5	35214110	35245183	+	4275	protein_coding	docking protein 7 [Source:MGI Symbol;Acc:MGI:3584043]	-
ENSMUSG00000042505	403.201	364.68	347.043	448.809	486.724	446.985	371.641	460.839	-0.310285	0.0520863	0.753356	Sdhaf3	6	6956004	7042979	+	5095	protein_coding	succinate dehydrogenase complex assembly factor 3 [Source:MGI Symbol;Acc:MGI:1913288]	-
ENSMUSG00000058440	434.84	438.012	492.088	341.46	363.563	393.018	454.98	366.014	0.314673	0.0521081	0.753356	Nrf1	6	30047987	30153457	+	10282	protein_coding	nuclear respiratory factor 1 [Source:MGI Symbol;Acc:MGI:1332235]	Nrf1
ENSMUSG00000089911	307.471	216.033	208.834	312.91	357.642	300.336	244.113	323.629	-0.405892	0.0521637	0.753356	Mfsd14a	3	116424813	116456326	-	7466	protein_coding	major facilitator superfamily domain containing 14A [Source:MGI Symbol;Acc:MGI:1201609]	-
ENSMUSG00000011263	130.614	106.035	122.263	191.857	153.952	156.034	119.637	167.281	-0.482049	0.0522638	0.753356	Exoc3l2	7	19197256	19230687	+	4016	protein_coding	exocyst complex component 3-like 2 [Source:MGI Symbol;Acc:MGI:1921713]	-
ENSMUSG00000021770	1596.58	1768.9	1516.51	1700.45	1859.26	2257.21	1627.33	1938.98	-0.253183	0.0522908	0.753356	Samd8	14	21800599	21848794	+	7639	protein_coding	sterile alpha motif domain containing 8 [Source:MGI Symbol;Acc:MGI:1914880]	-
ENSMUSG00000107881	760.159	1010.8	846.725	1042.65	1037.4	1067.6	872.561	1049.22	-0.267193	0.0523608	0.753356	Gm44250	6	5216258	5220486	-	4229	TEC	predicted gene, 44250 [Source:MGI Symbol;Acc:MGI:5690642]	-
ENSMUSG00000024068	1560.07	1767.91	1603.08	1799.8	2074.79	1873.58	1643.69	1916.06	-0.221596	0.0523615	0.753356	Spast	17	74645982	74698110	+	6164	protein_coding	spastin [Source:MGI Symbol;Acc:MGI:1858896]	-
ENSMUSG00000085317	3.24508	8.9188	4.55637	0	1.18424	0	5.57342	0.394748	3.73166	0.0523716	1	Gssos2	2	155433051	155434771	+	869	lncRNA	glutathione synthase, opposite strand 2 [Source:MGI Symbol;Acc:MGI:3702171]	-
ENSMUSG00000079003	377.24	325.041	369.825	524.181	357.642	492.739	357.369	458.187	-0.357834	0.0523975	0.753356	Samd1	8	84724130	84727038	+	2564	protein_coding	sterile alpha motif domain containing 1 [Source:MGI Symbol;Acc:MGI:2142433]	-
ENSMUSG00000007610	461.612	393.418	378.179	657.796	453.565	466.929	411.07	526.097	-0.35613	0.0524005	0.753356	Gtpbp3	8	71940747	71952227	+	3984	protein_coding	GTP binding protein 3 [Source:MGI Symbol;Acc:MGI:1917609]	-
ENSMUSG00000049892	70.5804	34.6842	29.6164	35.4022	129.083	92.6819	44.9603	85.7222	-0.928758	0.0524146	0.753356	Rasd1	11	59854007	59855770	-	1611	protein_coding	RAS, dexamethasone-induced 1 [Source:MGI Symbol;Acc:MGI:1270848]	-
ENSMUSG00000021973	1174.72	1236.74	1105.68	1215.1	1441.22	1512.24	1172.38	1389.52	-0.245475	0.0524392	0.753356	Micu2	14	58153718	58236719	-	3084	protein_coding	mitochondrial calcium uptake 2 [Source:MGI Symbol;Acc:MGI:1915764]	-
ENSMUSG00000040430	2151.48	2086.01	1868.87	2119.57	2958.24	2247.83	2035.45	2441.88	-0.2627	0.052486	0.753364	Pitpnc1	11	107098718	107361525	-	6612	protein_coding	phosphatidylinositol transfer protein, cytoplasmic 1 [Source:MGI Symbol;Acc:MGI:1919045]	-
ENSMUSG00000022901	53.5437	20.8105	27.3382	7.99405	21.3164	14.0783	33.8975	14.4629	1.23395	0.0525343	0.753392	Cd86	16	36424231	36486443	-	3661	protein_coding	CD86 antigen [Source:MGI Symbol;Acc:MGI:101773]	-
ENSMUSG00000036478	769.894	567.831	446.524	444.241	412.117	513.857	594.75	456.738	0.38076	0.0526298	0.753614	Btg1	10	96452868	96458671	+	5276	protein_coding	BTG anti-proliferation factor 1 [Source:MGI Symbol;Acc:MGI:88215]	-
ENSMUSG00000029312	1003.54	1094.04	1333.5	1480.04	1360.7	1281.12	1143.69	1373.95	-0.264182	0.0526694	0.753614	Klhl8	5	104009839	104059125	-	3489	protein_coding	kelch-like 8 [Source:MGI Symbol;Acc:MGI:2179430]	-
ENSMUSG00000040653	3864.07	3873.73	3375.51	4076.97	4913.43	3979.46	3704.44	4323.28	-0.223009	0.0526886	0.753614	Ppp1r14c	10	3316057	3414975	+	2617	protein_coding	protein phosphatase 1, regulatory inhibitor subunit 14C [Source:MGI Symbol;Acc:MGI:1923392]	-
ENSMUSG00000028931	85.9945	50.5399	56.9546	6.85204	28.4218	56.3131	64.4963	30.529	1.08173	0.0530995	0.758162	Kcnab2	4	152475199	152562367	-	6977	protein_coding	potassium voltage-gated channel, shaker-related subfamily, beta member 2 [Source:MGI Symbol;Acc:MGI:109239]	-
ENSMUSG00000045867	376.429	270.537	441.208	563.009	390.8	482.181	362.725	478.663	-0.397925	0.0530998	0.758162	Cradd	10	95010608	95159995	-	4759	protein_coding	CASP2 and RIPK1 domain containing adaptor with death domain [Source:MGI Symbol;Acc:MGI:1336168]	-
ENSMUSG00000032596	485.139	388.463	321.224	340.318	281.85	295.644	398.275	305.937	0.380033	0.0532486	0.759621	Uba7	9	107852704	107861259	+	6692	protein_coding	ubiquitin-like modifier activating enzyme 7 [Source:MGI Symbol;Acc:MGI:1349462]	-
ENSMUSG00000109715	52.7325	53.5128	74.4207	30.8342	33.1588	39.8884	60.222	34.6271	0.800941	0.0534812	0.761196	Gm45606	11	75421102	75423897	-	2796	lncRNA	predicted gene 45606 [Source:MGI Symbol;Acc:MGI:5791442]	-
ENSMUSG00000079363	590.604	686.748	608.275	427.111	361.194	655.812	628.542	481.372	0.384384	0.0535012	0.761196	Gbp4	5	105263633	105287452	-	7494	protein_coding	guanylate binding protein 4 [Source:MGI Symbol;Acc:MGI:97072]	-
ENSMUSG00000034127	3173.68	3402.03	3402.09	3037.74	2935.74	2760.51	3325.93	2911.33	0.191992	0.0535254	0.761196	Tspan8	10	115652737	115685798	+	1702	protein_coding	tetraspanin 8 [Source:MGI Symbol;Acc:MGI:2384918]	-
ENSMUSG00000025154	500.553	652.064	550.561	793.695	677.387	631.175	567.726	700.753	-0.305208	0.0535461	0.761196	Arhgap19	19	41755027	41790486	-	5103	protein_coding	Rho GTPase activating protein 19 [Source:MGI Symbol;Acc:MGI:1918335]	-
ENSMUSG00000026771	472.158	536.119	308.314	533.317	558.963	614.751	438.864	569.01	-0.376834	0.0536518	0.761509	Spopl	2	23396232	23462118	-	10280	protein_coding	speckle-type BTB/POZ protein-like [Source:MGI Symbol;Acc:MGI:1924107]	-
ENSMUSG00000027408	207.685	114.953	176.939	114.201	110.135	120.838	166.526	115.058	0.536523	0.0537158	0.761509	Cpxm1	2	130232695	130239494	-	2432	protein_coding	carboxypeptidase X 1 (M14 family) [Source:MGI Symbol;Acc:MGI:1934569]	-
ENSMUSG00000058704	1111.44	1274.4	978.1	1441.21	1232.8	1346.82	1121.31	1340.28	-0.258468	0.0537456	0.761509	Memo1	17	74506031	74602516	-	7079	protein_coding	mediator of cell motility 1 [Source:MGI Symbol;Acc:MGI:1924140]	-
ENSMUSG00000030336	60.0339	42.6121	24.3006	13.7041	8.2897	34.0225	42.3155	18.6721	1.17942	0.0537909	0.761509	Cd27	6	125209585	125213973	-	2328	protein_coding	CD27 antigen [Source:MGI Symbol;Acc:MGI:88326]	-
ENSMUSG00000043931	16.2254	0.990978	6.83455	0	0	2.34638	8.01697	0.782126	3.36784	0.0537986	1	Gimap7	6	48695555	48701570	+	2325	protein_coding	GTPase, IMAP family member 7 [Source:MGI Symbol;Acc:MGI:1349657]	-
ENSMUSG00000028584	1765.32	1586.56	1840.77	2132.13	1967.03	1934.59	1730.88	2011.25	-0.216077	0.053802	0.761509	Lrrc38	4	143076327	143097602	+	2324	protein_coding	leucine rich repeat containing 38 [Source:MGI Symbol;Acc:MGI:2442845]	-
ENSMUSG00000071657	601.961	652.064	789.77	503.625	602.78	551.399	681.265	552.601	0.302808	0.0538497	0.761522	Bscl2	19	8814831	8826047	+	5897	protein_coding	Berardinelli-Seip congenital lipodystrophy 2 (seipin) [Source:MGI Symbol;Acc:MGI:1298392]	-
ENSMUSG00000000214	8.11269	13.8737	6.07516	0	2.36849	2.34638	9.35385	1.57162	2.57473	0.0539369	1	Th	7	142446489	142484865	-	2364	protein_coding	tyrosine hydroxylase [Source:MGI Symbol;Acc:MGI:98735]	-
ENSMUSG00000053286	640.902	586.659	537.651	756.009	664.361	714.472	588.404	711.614	-0.274635	0.0541296	0.76378	Trmt1l	1	151304293	151333912	+	8211	protein_coding	tRNA methyltransferase 1 like [Source:MGI Symbol;Acc:MGI:1916185]	-
ENSMUSG00000044951	18131	21313	20946.4	20182.7	27615.4	23136.5	20130.1	23644.8	-0.232176	0.0541336	0.76378	Mylk4	13	32884810	32967937	-	7696	protein_coding	myosin light chain kinase family, member 4 [Source:MGI Symbol;Acc:MGI:3643758]	-
ENSMUSG00000039601	808.835	876.025	681.936	939.872	924.894	974.92	788.932	946.562	-0.26401	0.0541957	0.76378	Rcan2	17	44112242	44350407	+	4372	protein_coding	regulator of calcineurin 2 [Source:MGI Symbol;Acc:MGI:1858219]	-
ENSMUSG00000024308	1212.85	1211.97	1199.08	1082.62	1014.9	1010.12	1207.97	1035.88	0.221606	0.0541971	0.76378	Tapbp	17	34134873	34148266	+	3628	protein_coding	TAP binding protein [Source:MGI Symbol;Acc:MGI:1201689]	-
ENSMUSG00000070498	17.8479	11.8917	6.07516	11.4201	41.4485	37.542	11.9383	30.1369	-1.33764	0.0545354	0.76756	Tmem132b	5	125608838	125869647	+	8238	protein_coding	transmembrane protein 132B [Source:MGI Symbol;Acc:MGI:3609245]	-
ENSMUSG00000045362	13.7916	14.8647	6.07516	0	2.36849	4.69275	11.5771	2.35375	2.29959	0.0545578	1	Tnfrsf26	7	143161396	143182459	-	3218	protein_coding	tumor necrosis factor receptor superfamily, member 26 [Source:MGI Symbol;Acc:MGI:2651928]	-
ENSMUSG00000022560	257.172	184.322	210.352	122.195	209.611	127.878	217.282	153.228	0.505688	0.0545837	0.76756	Slc52a2	15	76423032	76428808	+	5499	protein_coding	solute carrier protein 52, member 2 [Source:MGI Symbol;Acc:MGI:1289288]	-
ENSMUSG00000036634	94.9184	58.4677	33.4134	35.4022	33.1588	31.6761	62.2665	33.4124	0.897191	0.0546068	0.76756	Mag	7	30598601	30614298	-	4072	protein_coding	myelin-associated glycoprotein [Source:MGI Symbol;Acc:MGI:96912]	-
ENSMUSG00000024660	107.087	95.1339	116.187	68.5204	80.5286	63.3522	106.136	70.8004	0.586012	0.054663	0.767687	Incenp	19	9849660	9876915	-	4329	protein_coding	inner centromere protein [Source:MGI Symbol;Acc:MGI:1313288]	-
ENSMUSG00000005237	30.8282	23.7835	10.6315	5.71004	8.2897	9.38551	21.7477	7.79508	1.47879	0.0547597	0.768382	Dnah2	11	69311635	69439936	-	14968	protein_coding	dynein, axonemal, heavy chain 2 [Source:MGI Symbol;Acc:MGI:107731]	-
ENSMUSG00000008226	1890.26	2076.1	1685.1	2052.19	2344.8	2211.46	1883.82	2202.82	-0.226237	0.0549131	0.768827	Scrn3	2	73142945	73168162	+	4815	protein_coding	secernin 3 [Source:MGI Symbol;Acc:MGI:1921866]	-
ENSMUSG00000029657	1999.78	1716.37	1854.44	2194.94	2129.27	2111.74	1856.86	2145.32	-0.207929	0.0549755	0.768827	Hsph1	5	149537752	149559841	-	7266	protein_coding	heat shock 105kDa/110kDa protein 1 [Source:MGI Symbol;Acc:MGI:105053]	-
ENSMUSG00000037234	2120.66	2232.67	1710.16	2108.14	2657.44	2461.35	2021.16	2408.98	-0.253664	0.0549802	0.768827	Hook3	8	26511449	26609252	-	28486	protein_coding	hook microtubule tethering protein 3 [Source:MGI Symbol;Acc:MGI:2443554]	-
ENSMUSG00000111496	50.2987	37.6572	35.6915	79.9405	65.1334	61.0058	41.2158	68.6932	-0.736487	0.0549803	0.768827	Gm47483	10	29227875	29229889	-	2015	TEC	predicted gene, 47483 [Source:MGI Symbol;Acc:MGI:6096458]	-
ENSMUSG00000029676	359.392	437.021	340.209	244.39	316.193	320.28	378.874	293.621	0.366497	0.0550416	0.769024	Pot1a	6	25743736	25809245	-	8669	protein_coding	protection of telomeres 1A [Source:MGI Symbol;Acc:MGI:2141503]	-
ENSMUSG00000040549	922.413	974.132	946.206	1010.68	1152.27	1189.61	947.583	1117.52	-0.23808	0.0551513	0.769102	Ckap5	2	91357107	91451009	+	9462	protein_coding	cytoskeleton associated protein 5 [Source:MGI Symbol;Acc:MGI:1923036]	-
ENSMUSG00000017837	651.449	535.128	804.199	508.193	535.278	550.225	663.592	531.232	0.322671	0.0551745	0.769102	Nkiras2	11	100510070	100518433	+	3578	protein_coding	NFKB inhibitor interacting Ras-like protein 2 [Source:MGI Symbol;Acc:MGI:1919216]	-
ENSMUSG00000096617	4225.9	4848.86	4816.84	5751.15	4969.09	5248.85	4630.53	5323.03	-0.201189	0.0551931	0.769102	Gm5559	5	96009573	96010574	+	1002	processed_pseudogene	predicted gene 5559 [Source:MGI Symbol;Acc:MGI:3779498]	-
ENSMUSG00000120709	2.43381	8.9188	1.51879	0	0	0	4.29047	0	4.3125	0.0553323	1	ENSMUSG00000120709	12	75716579	75718349	+	1771	lncRNA	novel transcript	-
ENSMUSG00000057606	447.009	299.275	353.878	251.242	281.85	310.895	366.721	281.329	0.38406	0.0553383	0.769102	Colq	14	31245039	31313300	-	3803	protein_coding	collagen-like tail subunit (single strand of homotrimer) of asymmetric acetylcholinesterase [Source:MGI Symbol;Acc:MGI:1338761]	-
ENSMUSG00000000290	185.781	64.4136	82.0146	82.2245	33.1588	71.5645	110.736	62.3159	0.830662	0.0554272	0.769102	Itgb2	10	77366086	77401542	+	3052	protein_coding	integrin beta 2 [Source:MGI Symbol;Acc:MGI:96611]	-
ENSMUSG00000081254	5.67888	9.90978	8.35334	9.13606	26.0534	30.5029	7.98067	21.8974	-1.46045	0.0554278	0.769102	Gm12112	11	32860373	32860603	+	231	processed_pseudogene	predicted gene 12112 [Source:MGI Symbol;Acc:MGI:3650115]	-
ENSMUSG00000055884	44.6198	39.6391	28.857	67.3784	60.3964	63.3522	37.7053	63.709	-0.759281	0.0554289	0.769102	Fancm	12	65122377	65178832	+	10440	protein_coding	Fanconi anemia, complementation group M [Source:MGI Symbol;Acc:MGI:2442306]	-
ENSMUSG00000027115	12.9803	25.7654	11.3909	55.9583	16.5794	39.8884	16.7122	37.4754	-1.17767	0.0554891	0.769102	Kif18a	2	109111083	109172092	+	9832	protein_coding	kinesin family member 18A [Source:MGI Symbol;Acc:MGI:2446977]	-
ENSMUSG00000007480	198.761	214.051	192.886	197.567	238.033	420.002	201.899	285.201	-0.498708	0.0555156	0.769102	Mc5r	18	68470667	68475517	+	3904	protein_coding	melanocortin 5 receptor [Source:MGI Symbol;Acc:MGI:99420]	-
ENSMUSG00000059146	71.3917	54.5038	70.6237	46.8223	40.2643	28.1565	65.5064	38.4144	0.771652	0.0555197	0.769102	Ntrk3	7	77825707	78387760	-	30170	protein_coding	neurotrophic tyrosine kinase, receptor, type 3 [Source:MGI Symbol;Acc:MGI:97385]	-
ENSMUSG00000029055	23.5268	38.6481	34.1728	7.99405	8.2897	24.637	32.1159	13.6402	1.23453	0.0556921	0.770387	Plch2	4	155067572	155141241	-	8112	protein_coding	phospholipase C, eta 2 [Source:MGI Symbol;Acc:MGI:2443078]	-
ENSMUSG00000062328	2087.39	1840.25	2253.12	1816.93	1629.52	1838.39	2060.25	1761.61	0.226439	0.0557243	0.770387	Rpl17	18	75131629	75136452	+	1327	protein_coding	ribosomal protein L17 [Source:MGI Symbol;Acc:MGI:2448270]	-
ENSMUSG00000087222	94.9184	84.2331	75.1801	54.8163	65.1334	38.7152	84.7772	52.8883	0.680536	0.0557705	0.770387	E030042O20Rik	2	75535114	75546239	+	3094	lncRNA	RIKEN cDNA E030042O20 gene [Source:MGI Symbol;Acc:MGI:2444099]	-
ENSMUSG00000065738	8.11269	8.9188	20.5037	0	4.73697	3.51957	12.5117	2.75218	2.19496	0.0558274	0.770387	Gm24494	3	153617247	153617327	-	81	snoRNA	predicted gene, 24494 [Source:MGI Symbol;Acc:MGI:5454271]	-
ENSMUSG00000006362	825.06	662.964	898.364	912.464	1040.95	944.417	795.463	965.944	-0.278615	0.0558491	0.770387	Cbfa2t3	8	123351880	123425848	-	8373	protein_coding	CBFA2/RUNX1 translocation partner 3 [Source:MGI Symbol;Acc:MGI:1338013]	-
ENSMUSG00000106820	3.24508	7.92783	1.51879	0	0	0	4.23056	0	4.2936	0.0559199	1	D5Ertd605e	5	147355411	147359860	+	1087	lncRNA	DNA segment, Chr 5, ERATO Doi 605, expressed [Source:MGI Symbol;Acc:MGI:1277165]	-
ENSMUSG00000021485	5.67888	8.9188	0	0	0	0	4.8659	0	4.49688	0.0559813	1	Mxd3	13	55472981	55477636	-	2369	protein_coding	Max dimerization protein 3 [Source:MGI Symbol;Acc:MGI:104987]	bHLH
ENSMUSG00000022867	3013.05	3414.91	2878.86	3111.97	4022.88	3799.96	3102.28	3644.93	-0.232812	0.0560103	0.771955	Usp25	16	76810594	76913668	+	5411	protein_coding	ubiquitin specific peptidase 25 [Source:MGI Symbol;Acc:MGI:1353655]	-
ENSMUSG00000106803	5.67888	13.8737	9.87213	2.28401	1.18424	2.34638	9.80824	1.93821	2.33302	0.056077	1	Gm8930	6	22733732	22734499	+	768	processed_pseudogene	predicted gene 8930 [Source:MGI Symbol;Acc:MGI:3646325]	-
ENSMUSG00000096188	343.167	331.978	325.021	383.714	421.591	436.426	333.388	413.91	-0.312009	0.056135	0.772766	Cmtm4	8	105074823	105122439	-	7734	protein_coding	CKLF-like MARVEL transmembrane domain containing 4 [Source:MGI Symbol;Acc:MGI:2142888]	-
ENSMUSG00000025915	159.009	179.367	132.894	203.277	206.058	224.079	157.09	211.138	-0.429346	0.056164	0.772766	Sgk3	1	9868332	9971070	+	14311	protein_coding	serum/glucocorticoid regulated kinase 3 [Source:MGI Symbol;Acc:MGI:2182368]	-
ENSMUSG00000073647	42.186	42.6121	29.6164	35.4022	71.0546	99.721	38.1381	68.726	-0.851669	0.0562565	0.773384	Gm10557	18	4198320	4198938	-	619	processed_pseudogene	predicted gene 10557 [Source:MGI Symbol;Acc:MGI:3708638]	-
ENSMUSG00000029591	199.572	209.096	195.164	117.627	153.952	171.286	201.278	147.621	0.447285	0.0564552	0.775078	Ung	5	114268447	114277384	+	5468	protein_coding	uracil DNA glycosylase [Source:MGI Symbol;Acc:MGI:109352]	-
ENSMUSG00000028675	1027.88	1103.95	937.852	1255.07	1213.85	1141.51	1023.23	1203.48	-0.234925	0.0564749	0.775078	Pnrc2	4	135598229	135601161	-	2213	protein_coding	proline-rich nuclear receptor coactivator 2 [Source:MGI Symbol;Acc:MGI:106512]	-
ENSMUSG00000024213	3559.04	3874.72	3953.41	3544.79	3215.22	3196.94	3795.72	3318.98	0.193559	0.0566351	0.776622	Nudt3	17	27798356	27842469	-	4607	protein_coding	nudix (nucleotide diphosphate linked moiety X)-type motif 3 [Source:MGI Symbol;Acc:MGI:1928484]	-
ENSMUSG00000020275	262.04	175.403	145.044	267.23	299.614	236.984	194.162	267.942	-0.46438	0.0567412	0.77693	Rel	11	23686847	23720970	-	7466	protein_coding	reticuloendotheliosis oncogene [Source:MGI Symbol;Acc:MGI:97897]	RHD
ENSMUSG00000107468	6.49015	4.95489	4.55637	0	1.18424	0	5.3338	0.394748	3.67431	0.0567454	1	5730507A11Rik	2	38752175	38755545	+	3371	TEC	RIKEN cDNA 5730507A11 gene [Source:MGI Symbol;Acc:MGI:1917874]	-
ENSMUSG00000051502	737.443	721.432	785.973	622.394	640.676	622.963	748.283	628.678	0.251769	0.0567531	0.77693	Ufsp1	5	137292891	137293927	+	1037	protein_coding	UFM1-specific peptidase 1 [Source:MGI Symbol;Acc:MGI:1917490]	-
ENSMUSG00000081194	174.423	238.826	296.923	235.253	450.013	310.895	236.724	332.054	-0.487305	0.0568484	0.77727	Gm8424	X	149707616	149709155	-	988	processed_pseudogene	predicted gene 8424 [Source:MGI Symbol;Acc:MGI:3646584]	-
ENSMUSG00000031221	909.432	965.213	1065.43	769.713	910.683	781.344	980.025	820.58	0.256591	0.0568735	0.77727	Igbp1	X	99537897	99559731	+	5717	protein_coding	immunoglobulin (CD79A) binding protein 1 [Source:MGI Symbol;Acc:MGI:1346500]	-
ENSMUSG00000028552	2281.29	2534.92	1840.77	2361.67	2812.58	2751.13	2218.99	2641.79	-0.252144	0.056978	0.777839	Eps15	4	109137465	109245014	+	6931	protein_coding	epidermal growth factor receptor pathway substrate 15 [Source:MGI Symbol;Acc:MGI:104583]	-
ENSMUSG00000030178	11.3578	5.94587	4.55637	0	2.36849	0	7.28667	0.789496	3.21883	0.0569918	1	Klra13-ps	6	130267841	130283391	-	1041	transcribed_unprocessed_pseudogene	killer cell lectin-like receptor subfamily A, member 13, pseudogene [Source:MGI Symbol;Acc:MGI:1321090]	-
ENSMUSG00000000340	944.317	1052.42	878.62	1058.64	1183.06	1157.94	958.452	1133.21	-0.242492	0.0570106	0.777839	Dbt	3	116306719	116343630	+	3348	protein_coding	dihydrolipoamide branched chain transacylase E2 [Source:MGI Symbol;Acc:MGI:105386]	-
ENSMUSG00000027401	1.62254	7.92783	3.03758	0	0	0	4.19598	0	4.28243	0.057057	1	Tgm3	2	129854269	129892319	+	4135	protein_coding	transglutaminase 3, E polypeptide [Source:MGI Symbol;Acc:MGI:98732]	-
ENSMUSG00000053192	1285.05	1363.59	1220.35	1306.46	1801.23	1515.76	1289.66	1541.15	-0.25723	0.0573143	0.780736	Mllt11	3	95126446	95139482	-	2385	protein_coding	myeloid/lymphoid or mixed-lineage leukemia; translocated to, 11 [Source:MGI Symbol;Acc:MGI:1929671]	-
ENSMUSG00000028125	72.2029	86.2151	66.0673	52.5323	53.291	28.1565	74.8285	44.6599	0.74221	0.0573866	0.780736	Abca4	3	121838092	121973772	+	12022	protein_coding	ATP-binding cassette, sub-family A (ABC1), member 4 [Source:MGI Symbol;Acc:MGI:109424]	-
ENSMUSG00000012296	1368.61	1178.27	1304.64	1612.51	1382.01	1522.8	1283.84	1505.77	-0.229578	0.0573903	0.780736	Tjap1	17	46568777	46593952	-	4701	protein_coding	tight junction associated protein 1 [Source:MGI Symbol;Acc:MGI:1921344]	-
ENSMUSG00000035963	161.442	350.806	426.78	391.708	458.302	478.661	313.01	442.891	-0.500735	0.057433	0.780736	Odf3l2	10	79475360	79481572	-	1248	protein_coding	outer dense fiber of sperm tails 3-like 2 [Source:MGI Symbol;Acc:MGI:2686003]	-
ENSMUSG00000086918	918.356	903.772	795.846	1043.79	1103.71	956.149	872.658	1034.55	-0.246005	0.0574628	0.780736	4930429F24Rik	9	79700881	79710517	+	1624	lncRNA	RIKEN cDNA 4930429F24 gene [Source:MGI Symbol;Acc:MGI:1921883]	-
ENSMUSG00000118026	8.11269	3.96391	0.759395	0	0	0	4.27867	0	4.31664	0.0577145	1	Gm50335	17	34346894	34348388	-	1415	lncRNA	predicted gene, 50335 [Source:MGI Symbol;Acc:MGI:6303206]	-
ENSMUSG00000060240	10.5465	4.95489	12.1503	29.6922	15.3952	25.8102	9.21723	23.6325	-1.34592	0.0577275	0.783679	Cend1	7	141006359	141009404	-	1775	protein_coding	cell cycle exit and neuronal differentiation 1 [Source:MGI Symbol;Acc:MGI:1929898]	-
ENSMUSG00000025150	481.082	327.023	463.231	725.174	419.222	533.801	423.779	559.399	-0.39927	0.0578519	0.784059	Cbr2	11	120620315	120622940	-	1327	protein_coding	carbonyl reductase 2 [Source:MGI Symbol;Acc:MGI:107200]	-
ENSMUSG00000051985	422.671	1270.43	779.139	1323.59	2060.58	1304.59	824.081	1562.92	-0.923712	0.0578783	0.784059	Igfn1	1	135881316	135934080	-	8996	protein_coding	immunoglobulin-like and fibronectin type III domain containing 1 [Source:MGI Symbol;Acc:MGI:3045352]	-
ENSMUSG00000073400	0	0.990978	0	13.7041	0	2.34638	0.330326	5.35015	-4.13986	0.0579138	1	Trim10	17	37180466	37188725	+	2245	protein_coding	tripartite motif-containing 10 [Source:MGI Symbol;Acc:MGI:1338757]	-
ENSMUSG00000038155	541.928	610.443	726.741	520.755	518.699	489.22	626.37	509.558	0.298316	0.0579395	0.784059	Gstp2	19	4090285	4096023	-	1113	protein_coding	glutathione S-transferase, pi 2 [Source:MGI Symbol;Acc:MGI:95864]	-
ENSMUSG00000035337	9.73523	5.94587	11.3909	44.5383	14.2109	14.0783	9.024	24.2758	-1.42014	0.0579482	0.784059	Uchl4	9	64142483	64143644	+	1162	protein_coding	ubiquitin carboxyl-terminal esterase L4 [Source:MGI Symbol;Acc:MGI:1890440]	-
ENSMUSG00000037139	1666.35	1230.79	1209.72	1532.57	1734.92	1675.31	1368.95	1647.6	-0.266944	0.0581373	0.785964	Myom3	4	135487026	135542875	+	6038	protein_coding	myomesin family, member 3 [Source:MGI Symbol;Acc:MGI:2685280]	-
ENSMUSG00000040987	281.51	206.123	274.141	210.129	177.637	186.537	253.925	191.434	0.409477	0.0583152	0.787715	Mill2	7	18573891	18599327	+	4546	protein_coding	MHC I like leukocyte 2 [Source:MGI Symbol;Acc:MGI:2179989]	-
ENSMUSG00000094335	11.3578	0	3.03758	0	0	0	4.79845	0	4.4883	0.0583301	1	Igkv1-117	6	68098030	68098811	+	404	IG_V_gene	immunoglobulin kappa variable 1-117 [Source:MGI Symbol;Acc:MGI:4439721]	-
ENSMUSG00000043015	148.462	107.026	82.0146	46.8223	49.7382	107.933	112.501	68.1646	0.72304	0.0584092	0.788331	Nemp2	1	52669862	52691078	+	7078	protein_coding	nuclear envelope integral membrane protein 2 [Source:MGI Symbol;Acc:MGI:2444113]	-
ENSMUSG00000058966	1755.59	2031.51	2232.62	2178.95	2529.54	2352.24	2006.57	2353.58	-0.229982	0.0585921	0.790144	Tlcd3b	7	126396840	126429391	+	3935	protein_coding	TLC domain containing 3B [Source:MGI Symbol;Acc:MGI:1916202]	-
ENSMUSG00000044477	4764.58	5189.75	5794.18	4429.85	4944.22	4265.71	5249.51	4546.59	0.207496	0.0587334	0.791027	Zfand3	17	30223707	30429802	+	4392	protein_coding	zinc finger, AN1-type domain 3 [Source:MGI Symbol;Acc:MGI:1096572]	-
ENSMUSG00000030325	7.30142	1.98196	3.03758	0	0	0	4.10698	0	4.26207	0.0587555	1	Klrb1c	6	128755448	128766178	-	2961	protein_coding	killer cell lectin-like receptor subfamily B member 1C [Source:MGI Symbol;Acc:MGI:107538]	-
ENSMUSG00000020527	159.82	191.259	126.06	252.384	181.189	220.559	159.046	218.044	-0.458872	0.0587906	0.791027	Myo19	11	84770974	84802052	+	7113	protein_coding	myosin XIX [Source:MGI Symbol;Acc:MGI:1913446]	-
ENSMUSG00000062421	518.401	517.291	533.854	626.962	734.231	556.091	523.182	639.095	-0.288448	0.0588657	0.791027	Arf2	11	103857565	103876163	+	2998	protein_coding	ADP-ribosylation factor 2 [Source:MGI Symbol;Acc:MGI:99595]	-
ENSMUSG00000057176	18.6592	38.6481	57.714	49.1063	97.108	65.6986	38.3404	70.6376	-0.878964	0.0588944	0.791027	Ccdc189	7	127181555	127187767	-	3426	protein_coding	coiled-coil domain containing 189 [Source:MGI Symbol;Acc:MGI:2685012]	-
ENSMUSG00000079480	396.71	385.491	511.832	340.318	304.351	375.42	431.344	340.03	0.344488	0.0589124	0.791027	Pin4	X	101163053	101171275	+	651	protein_coding	peptidyl-prolyl cis/trans isomerase, NIMA-interacting, 4 (parvulin) [Source:MGI Symbol;Acc:MGI:1916963]	-
ENSMUSG00000018819	1589.28	1184.22	1484.62	1323.59	1061.08	1152.07	1419.37	1178.91	0.268412	0.0589492	0.791027	Lsp1	7	142014546	142048604	+	5174	protein_coding	lymphocyte specific 1 [Source:MGI Symbol;Acc:MGI:96832]	-
ENSMUSG00000004552	4.86761	5.94587	1.51879	0	0	0	4.11076	0	4.25529	0.0589584	1	Ctse	1	131566044	131603243	+	3170	protein_coding	cathepsin E [Source:MGI Symbol;Acc:MGI:107361]	-
ENSMUSG00000047810	131.426	70.3595	64.5485	61.6684	55.6594	43.408	88.7778	53.5786	0.729404	0.05901	0.791191	Ccdc88b	19	6821991	6835579	-	5032	protein_coding	coiled-coil domain containing 88B [Source:MGI Symbol;Acc:MGI:1925567]	-
ENSMUSG00000108732	16.2254	6.93685	10.6315	0	2.36849	4.69275	11.2646	2.35375	2.26728	0.0590728	1	2310043P16Rik	7	34089157	34093037	+	3881	TEC	RIKEN cDNA 2310043P16 gene [Source:MGI Symbol;Acc:MGI:1917385]	-
ENSMUSG00000022788	434.029	606.479	324.261	581.282	525.804	678.103	454.923	595.063	-0.390004	0.0591127	0.791641	Fgd4	16	16234781	16418413	-	17517	protein_coding	FYVE, RhoGEF and PH domain containing 4 [Source:MGI Symbol;Acc:MGI:2183747]	-
ENSMUSG00000052105	71.3917	53.5128	75.9395	99.3546	121.977	85.6428	66.948	102.325	-0.607817	0.0591408	0.791641	Mtcl1	17	66643977	66756745	-	9226	protein_coding	microtubule crosslinking factor 1 [Source:MGI Symbol;Acc:MGI:1915867]	-
ENSMUSG00000046364	6636.99	6361.09	7865.81	6203.38	5967.4	6000.86	6954.63	6057.22	0.199501	0.0592222	0.791815	Rpl27a	7	109118354	109121574	+	2774	protein_coding	ribosomal protein L27A [Source:MGI Symbol;Acc:MGI:1347076]	-
ENSMUSG00000036304	257.172	283.42	173.142	344.886	473.697	201.788	237.911	340.124	-0.517341	0.0592511	0.791815	Zdhhc23	16	43785396	43800154	-	5836	protein_coding	zinc finger, DHHC domain containing 23 [Source:MGI Symbol;Acc:MGI:2685625]	-
ENSMUSG00000105748	3.24508	1.98196	0	11.4201	7.10546	9.38551	1.74234	9.30368	-2.43318	0.0593706	1	Gm43088	3	137602905	137605251	+	2347	TEC	predicted gene 43088 [Source:MGI Symbol;Acc:MGI:5663225]	-
ENSMUSG00000020573	50.2987	17.8376	11.3909	11.4201	4.73697	12.9051	26.5091	9.68737	1.45246	0.0593973	0.792532	Pik3cg	12	32223472	32258658	-	8426	protein_coding	phosphatidylinositol-4,5-bisphosphate 3-kinase catalytic subunit gamma [Source:MGI Symbol;Acc:MGI:1353576]	-
ENSMUSG00000020315	5419.28	5434.52	4810.76	4480.09	4651.71	4661.08	5221.52	4597.63	0.18344	0.0594257	0.792532	Sptbn1	11	30049395	30218175	-	17492	protein_coding	spectrin beta, non-erythrocytic 1 [Source:MGI Symbol;Acc:MGI:98388]	-
ENSMUSG00000011171	21.093	48.5579	39.4885	20.5561	21.3164	7.03913	36.3798	16.3039	1.15448	0.0594508	0.792532	Vipr2	12	116041346	116109881	+	4463	protein_coding	vasoactive intestinal peptide receptor 2 [Source:MGI Symbol;Acc:MGI:107166]	-
ENSMUSG00000055670	760.159	879.989	822.424	687.488	686.861	698.047	820.857	690.799	0.248258	0.0595792	0.793081	Zzef1	11	72687052	72817946	+	16450	protein_coding	zinc finger, ZZ-type with EF hand domain 1 [Source:MGI Symbol;Acc:MGI:2444286]	-
ENSMUSG00000042857	24.3381	18.8286	28.0976	11.4201	13.0267	2.34638	23.7547	8.93104	1.41349	0.0596202	0.793081	Gm9776	13	94492347	94495439	-	3093	lncRNA	predicted gene 9776 [Source:MGI Symbol;Acc:MGI:3641792]	-
ENSMUSG00000026786	95.7297	58.4677	28.0976	37.6862	27.2376	30.5029	60.765	31.8089	0.932185	0.0596692	0.793081	Apbb1ip	2	22664106	22765665	+	7414	protein_coding	amyloid beta (A4) precursor protein-binding, family B, member 1 interacting protein [Source:MGI Symbol;Acc:MGI:1861354]	-
ENSMUSG00000037593	4.86761	7.92783	3.79697	13.7041	20.1321	15.2515	5.5308	16.3626	-1.57921	0.0597268	0.793081	Rskr	11	78181667	78187631	+	4299	protein_coding	ribosomal protein S6 kinase related [Source:MGI Symbol;Acc:MGI:2652869]	-
ENSMUSG00000055491	662.807	593.596	663.711	799.405	940.289	631.175	640.038	790.29	-0.303571	0.0598763	0.793081	Pprc1	19	46033325	46061354	+	6284	protein_coding	peroxisome proliferative activated receptor, gamma, coactivator-related 1 [Source:MGI Symbol;Acc:MGI:2385096]	-
ENSMUSG00000038765	8.92396	5.94587	12.1503	0	2.36849	2.34638	9.00671	1.57162	2.53001	0.0599212	1	Lmx1b	2	33450977	33530620	-	4977	protein_coding	LIM homeobox transcription factor 1 beta [Source:MGI Symbol;Acc:MGI:1100513]	Homeobox
ENSMUSG00000043940	784.497	685.757	583.215	724.032	856.208	939.724	684.49	839.988	-0.295517	0.0599393	0.793081	Wdfy3	5	101980822	102217787	-	15346	protein_coding	WD repeat and FYVE domain containing 3 [Source:MGI Symbol;Acc:MGI:1096875]	-
ENSMUSG00000034908	2191.24	2334.74	2472.59	2111.57	2083.08	1878.28	2332.86	2024.31	0.204712	0.0599815	0.793081	Sidt2	9	45849155	45866556	-	5146	protein_coding	SID1 transmembrane family, member 2 [Source:MGI Symbol;Acc:MGI:2446134]	-
ENSMUSG00000051469	1224.2	1207.01	948.484	1138.58	1422.28	1538.05	1126.57	1366.3	-0.278788	0.0600455	0.793081	Zfp24	18	24142759	24153867	-	6271	protein_coding	zinc finger protein 24 [Source:MGI Symbol;Acc:MGI:1929704]	zf-C2H2
ENSMUSG00000016487	1495.98	1395.3	1264.39	1515.44	1796.5	1565.03	1385.22	1625.66	-0.231005	0.0601288	0.793081	Ppfibp1	6	146789985	146933523	+	11135	protein_coding	PTPRF interacting protein, binding protein 1 (liprin beta 1) [Source:MGI Symbol;Acc:MGI:1914783]	-
ENSMUSG00000032064	120.879	195.223	170.864	230.685	198.953	234.638	162.322	221.425	-0.450466	0.0602589	0.793081	Dixdc1	9	50574052	50650817	-	9971	protein_coding	DIX domain containing 1 [Source:MGI Symbol;Acc:MGI:2679721]	-
ENSMUSG00000022111	443.764	431.076	410.832	509.335	497.382	557.265	428.557	521.327	-0.282913	0.060261	0.793081	Uchl3	14	101891403	101933561	+	3831	protein_coding	ubiquitin carboxyl-terminal esterase L3 (ubiquitin thiolesterase) [Source:MGI Symbol;Acc:MGI:1355274]	-
ENSMUSG00000020340	263.662	311.167	261.991	248.958	356.457	542.013	278.94	382.476	-0.456079	0.0602936	0.793081	Cyfip2	11	46084677	46203686	-	7103	protein_coding	cytoplasmic FMR1 interacting protein 2 [Source:MGI Symbol;Acc:MGI:1924134]	-
ENSMUSG00000028757	1449.74	1422.05	1575.74	1329.3	1229.24	1278.78	1482.51	1279.11	0.213218	0.0603606	0.793081	Ddost	4	138032041	138039939	+	2120	protein_coding	dolichyl-di-phosphooligosaccharide-protein glycotransferase [Source:MGI Symbol;Acc:MGI:1194508]	-
ENSMUSG00000047368	497.308	550.984	352.359	553.873	614.622	597.153	466.884	588.55	-0.336038	0.0603629	0.793081	Abhd17b	19	21630549	21663001	+	2833	protein_coding	abhydrolase domain containing 17B [Source:MGI Symbol;Acc:MGI:1917816]	-
ENSMUSG00000031273	4.86761	26.7564	15.1879	41.1123	42.6328	23.4638	15.604	35.7363	-1.20844	0.0603847	0.793081	Col4a6	X	139948399	140257072	-	7973	protein_coding	collagen, type IV, alpha 6 [Source:MGI Symbol;Acc:MGI:2152695]	-
ENSMUSG00000109587	74.6367	47.567	43.2855	33.1182	14.2109	39.8884	55.1631	29.0725	0.923869	0.0603992	0.793081	Gm31105	8	81606569	81607798	+	687	lncRNA	predicted gene, 31105 [Source:MGI Symbol;Acc:MGI:5590264]	-
ENSMUSG00000040675	48.6761	44.594	18.9849	22.8401	18.9479	9.38551	37.4183	17.0578	1.12912	0.0604019	0.793081	Mthfd1l	10	3923118	4117081	+	4435	protein_coding	methylenetetrahydrofolate dehydrogenase (NADP+ dependent) 1-like [Source:MGI Symbol;Acc:MGI:1924836]	-
ENSMUSG00000031906	51.1099	51.5309	72.1425	43.3963	36.7115	11.7319	58.2611	30.6132	0.929125	0.0604175	0.793081	Smpd3	8	106979180	107064620	-	5232	protein_coding	sphingomyelin phosphodiesterase 3, neutral [Source:MGI Symbol;Acc:MGI:1927578]	-
ENSMUSG00000024778	200.383	188.286	160.232	91.3606	146.846	151.341	182.967	129.849	0.494862	0.0604178	0.793081	Fas	19	34268066	34305172	+	2062	protein_coding	Fas (TNF receptor superfamily member 6) [Source:MGI Symbol;Acc:MGI:95484]	-
ENSMUSG00000020794	3866.51	4124.45	3219.07	3963.91	4343.81	4798.34	3736.68	4368.68	-0.225733	0.0604699	0.793126	Ube2g1	11	72498109	72577307	+	4579	protein_coding	ubiquitin-conjugating enzyme E2G 1 [Source:MGI Symbol;Acc:MGI:1914378]	-
ENSMUSG00000076928	124.124	32.7023	28.857	13.7041	13.0267	53.9667	61.8945	26.8991	1.20435	0.0605503	0.793541	Trac	14	54457978	54461663	+	935	TR_C_gene	T cell receptor alpha constant [Source:MGI Symbol;Acc:MGI:4439838]	-
ENSMUSG00000020272	365.071	235.853	236.931	235.253	214.348	165.42	279.285	205.007	0.446695	0.060624	0.793867	Stk10	11	32483305	32574587	+	5187	protein_coding	serine/threonine kinase 10 [Source:MGI Symbol;Acc:MGI:1099439]	-
ENSMUSG00000033318	223.099	357.743	265.788	229.543	221.454	177.151	282.21	209.383	0.4281	0.0608179	0.795559	Gstt2	10	75666948	75673258	-	4156	protein_coding	glutathione S-transferase, theta 2 [Source:MGI Symbol;Acc:MGI:106188]	-
ENSMUSG00000076613	97.3523	5.94587	0	0	0	0	34.4327	0	7.3264	0.0608953	0.795559	Ighg2b	12	113266585	113271553	-	2678	IG_C_gene	immunoglobulin heavy constant gamma 2B [Source:MGI Symbol;Acc:MGI:96445]	-
ENSMUSG00000041530	426.727	574.767	510.313	392.85	414.485	409.443	503.936	405.593	0.312079	0.0608998	0.795559	Ago1	4	126328805	126362376	-	8120	protein_coding	argonaute RISC catalytic subunit 1 [Source:MGI Symbol;Acc:MGI:2446630]	-
ENSMUSG00000115686	0	0.990978	0	18.2721	0	0	0.330326	6.0907	-4.32675	0.0609013	1	Gm49310	14	48371681	48374703	+	3023	TEC	predicted gene, 49310 [Source:MGI Symbol;Acc:MGI:6118813]	-
ENSMUSG00000105160	18.6592	4.95489	10.6315	0	2.36849	4.69275	11.4152	2.35375	2.28766	0.0610013	1	A530030E21Rik	16	19062275	19063584	+	1310	TEC	RIKEN cDNA A530030E21 gene [Source:MGI Symbol;Acc:MGI:2444617]	-
ENSMUSG00000040177	405.634	399.364	359.953	492.205	454.75	478.661	388.317	475.205	-0.29204	0.0611459	0.796021	2310057M21Rik	7	130939949	130964488	-	13618	protein_coding	RIKEN cDNA 2310057M21 gene [Source:MGI Symbol;Acc:MGI:1915527]	-
ENSMUSG00000020029	12212.8	13491.2	11037.8	13641.3	13579.7	14701.2	12247.3	13974.1	-0.190413	0.0611917	0.796021	Nudt4	10	95382869	95400008	-	3210	protein_coding	nudix (nucleoside diphosphate linked moiety X)-type motif 4 [Source:MGI Symbol;Acc:MGI:1918457]	-
ENSMUSG00000024906	980.824	934.492	1148.96	851.937	879.893	854.081	1021.43	861.97	0.245742	0.0611942	0.796021	Mus81	19	5532373	5538430	-	3567	protein_coding	MUS81 structure-specific endonuclease subunit [Source:MGI Symbol;Acc:MGI:1918961]	-
ENSMUSG00000020022	4128.55	3935.17	4578.39	5124.19	4991.59	4406.5	4214.04	4840.76	-0.19982	0.0612342	0.796021	Ndufa12	10	94034582	94057305	+	1569	protein_coding	NADH:ubiquinone oxidoreductase subunit A12 [Source:MGI Symbol;Acc:MGI:1913664]	-
ENSMUSG00000036898	124.935	123.872	82.0146	52.5323	85.2655	77.4305	110.274	71.7428	0.618956	0.0612712	0.796021	Zfp157	5	138439730	138458956	+	8782	protein_coding	zinc finger protein 157 [Source:MGI Symbol;Acc:MGI:1919404]	zf-C2H2
ENSMUSG00000007850	5477.69	4798.32	4393.86	5874.48	5366.99	5636	4889.95	5625.82	-0.202285	0.0613085	0.796021	Hnrnph1	11	50267817	50277355	+	5842	protein_coding	heterogeneous nuclear ribonucleoprotein H1 [Source:MGI Symbol;Acc:MGI:1891925]	-
ENSMUSG00000037754	270.964	198.196	263.51	181.579	177.637	194.749	244.223	184.655	0.405652	0.0613293	0.796021	Ppp1r16b	2	158507318	158608254	+	8844	protein_coding	protein phosphatase 1, regulatory subunit 16B [Source:MGI Symbol;Acc:MGI:2151841]	-
ENSMUSG00000064339	43462.9	36995.2	28427.9	73608.1	54007.4	37712.1	36295.3	55109.2	-0.602513	0.0613879	0.796021	mt-Rnr2	MT	1094	2675	+	1582	Mt_rRNA	mitochondrially encoded 16S rRNA [Source:MGI Symbol;Acc:MGI:102492]	-
ENSMUSG00000042363	2671.51	2998.7	2471.83	2922.4	3112.19	3394.03	2714.01	3142.87	-0.212073	0.0614087	0.796021	Lgalsl	11	20773576	20781056	-	4115	protein_coding	lectin, galactoside binding-like [Source:MGI Symbol;Acc:MGI:1916114]	-
ENSMUSG00000114665	1.62254	5.94587	4.55637	0	0	0	4.04159	0	4.2323	0.061436	1	Lncbate6	13	37725333	37733701	+	2372	lncRNA	brown adipose tissue enriched long noncoding RNA 6 [Source:MGI Symbol;Acc:MGI:5590077]	-
ENSMUSG00000036087	3242.64	3196.9	2491.57	3154.22	3629.71	3717.83	2977.04	3500.59	-0.23399	0.0615124	0.796021	Slain2	5	73071647	73136172	+	8446	protein_coding	SLAIN motif family, member 2 [Source:MGI Symbol;Acc:MGI:1923241]	-
ENSMUSG00000109771	12.9803	5.94587	18.2255	27.4082	35.5273	23.4638	12.3839	28.7997	-1.20308	0.0615397	0.796021	Gm35315	5	110224002	110242286	-	3693	protein_coding	predicted gene, 35315 [Source:MGI Symbol;Acc:MGI:5594474]	zf-C2H2
ENSMUSG00000055538	2367.28	2924.38	3074.79	2181.23	2566.26	2373.36	2788.82	2373.62	0.232575	0.0615445	0.796021	Zcchc24	14	25712066	25769463	-	4557	protein_coding	zinc finger, CCHC domain containing 24 [Source:MGI Symbol;Acc:MGI:1919168]	-
ENSMUSG00000082570	0	0.990978	0	2.28401	1.18424	10.5587	0.330326	4.67565	-3.943	0.0615948	1	Gm15711	16	43132957	43133491	+	535	processed_pseudogene	predicted gene 15711 [Source:MGI Symbol;Acc:MGI:3783153]	-
ENSMUSG00000018796	4421.41	4711.11	4648.25	4392.16	5661.87	6101.75	4593.59	5385.26	-0.22938	0.0616264	0.796021	Acsl1	8	46924074	46989088	+	10483	protein_coding	acyl-CoA synthetase long-chain family member 1 [Source:MGI Symbol;Acc:MGI:102797]	-
ENSMUSG00000046096	654.694	601.524	577.899	722.89	691.598	777.824	611.372	730.771	-0.257382	0.0616457	0.796021	Mosmo	7	120276841	120334077	+	7773	protein_coding	modulator of smoothened [Source:MGI Symbol;Acc:MGI:2446240]	-
ENSMUSG00000084067	83.5607	37.6572	29.6164	59.3844	94.7395	110.28	50.2781	88.1345	-0.807735	0.0617182	0.796021	Gm14269	2	170305434	170305739	-	306	processed_pseudogene	predicted gene 14269 [Source:MGI Symbol;Acc:MGI:3650060]	-
ENSMUSG00000002204	128.992	19.8196	44.0449	19.4141	27.2376	43.408	64.2854	30.0199	1.10253	0.0617575	0.796021	Napsa	7	44221804	44236286	+	2660	protein_coding	napsin A aspartic peptidase [Source:MGI Symbol;Acc:MGI:109365]	-
ENSMUSG00000039004	605.207	655.037	561.193	536.743	517.514	438.773	607.145	497.677	0.28585	0.0617666	0.796021	Bmp6	13	38529083	38684278	+	3900	protein_coding	bone morphogenetic protein 6 [Source:MGI Symbol;Acc:MGI:88182]	-
ENSMUSG00000112948	0	0	0	0	14.2109	0	0	4.73697	-4.92261	0.0618852	1	Gm48871	13	9495936	9498455	+	2520	TEC	predicted gene, 48871 [Source:MGI Symbol;Acc:MGI:6098618]	-
ENSMUSG00000024059	2414.34	2871.85	2229.58	2665.44	3353.78	2850.85	2505.26	2956.69	-0.23948	0.0618874	0.796948	Clip4	17	72075468	72171268	+	8514	protein_coding	CAP-GLY domain containing linker protein family, member 4 [Source:MGI Symbol;Acc:MGI:1919100]	-
ENSMUSG00000120158	133.048	119.908	82.0146	61.6684	105.398	37.542	111.657	68.2027	0.710582	0.0619586	0.797233	ENSMUSG00000120158	9	62568156	62573363	-	445	lncRNA	novel transcript	-
ENSMUSG00000028933	135.482	191.259	201.24	221.549	245.138	240.504	175.993	235.73	-0.422065	0.0620232	0.797295	Xrcc2	5	25894810	25910823	-	5216	protein_coding	X-ray repair complementing defective repair in Chinese hamster cells 2 [Source:MGI Symbol;Acc:MGI:1927345]	-
ENSMUSG00000008668	7006.12	7365.94	9337.52	7308.84	6214.91	6732.93	7903.19	6752.23	0.227172	0.0620613	0.797295	Rps18	17	34170973	34174975	-	2451	protein_coding	ribosomal protein S18 [Source:MGI Symbol;Acc:MGI:98146]	-
ENSMUSG00000034764	4.86761	3.96391	3.03758	0	0	0	3.95637	0	4.20431	0.0621416	1	1700006J14Rik	10	120200062	120220241	+	2885	lncRNA	RIKEN cDNA 1700006J14 gene [Source:MGI Symbol;Acc:MGI:2447818]	-
ENSMUSG00000032281	32.4508	58.4677	15.9473	7.99405	14.2109	23.4638	35.6219	15.2229	1.22096	0.0621708	0.798071	Acsbg1	9	54512161	54569154	-	3604	protein_coding	acyl-CoA synthetase bubblegum family member 1 [Source:MGI Symbol;Acc:MGI:2385656]	-
ENSMUSG00000045896	2691.79	3076.99	2999.61	2797.92	3733.92	3830.46	2922.8	3454.1	-0.240993	0.0622635	0.798631	Paip2b	6	83782383	83808723	-	6335	protein_coding	poly(A) binding protein interacting protein 2B [Source:MGI Symbol;Acc:MGI:2386865]	-
ENSMUSG00000022947	39.7522	40.6301	35.6915	63.9524	62.7649	63.3522	38.6913	63.3565	-0.713016	0.0623679	0.79934	Cbr3	16	93480103	93487878	+	1254	protein_coding	carbonyl reductase 3 [Source:MGI Symbol;Acc:MGI:1309992]	-
ENSMUSG00000021597	283.133	260.627	245.284	269.514	386.063	362.515	263.015	339.364	-0.367417	0.0625265	0.799788	Slf1	13	77191207	77283592	-	5881	protein_coding	SMC5-SMC6 complex localization factor 1 [Source:MGI Symbol;Acc:MGI:2145448]	-
ENSMUSG00000025373	581.68	523.236	492.847	419.117	453.565	438.773	532.588	437.151	0.284949	0.0625475	0.799788	Rnf41	10	128247526	128277310	+	4457	protein_coding	ring finger protein 41 [Source:MGI Symbol;Acc:MGI:1914838]	-
ENSMUSG00000020169	390.22	472.697	447.283	405.412	711.73	571.343	436.733	562.829	-0.366118	0.0625503	0.799788	Best3	10	116822219	116860945	+	2719	protein_coding	bestrophin 3 [Source:MGI Symbol;Acc:MGI:3580298]	-
ENSMUSG00000027326	2.43381	0	0	4.56803	4.73697	11.7319	0.811269	7.0123	-3.08363	0.0625946	1	Knl1	2	118877600	118935982	+	8542	protein_coding	kinetochore scaffold 1 [Source:MGI Symbol;Acc:MGI:1923714]	-
ENSMUSG00000042292	1413.23	1333.86	1369.95	1537.14	1762.15	1487.6	1372.34	1595.63	-0.217239	0.0626038	0.799845	Mrtfa	15	80896482	81074958	-	6421	protein_coding	myocardin related transcription factor A [Source:MGI Symbol;Acc:MGI:2384495]	-
ENSMUSG00000027245	65.7128	78.2873	56.9546	117.627	84.0813	100.894	66.9849	100.867	-0.594674	0.0628231	0.800848	Hypk	2	121283771	121289153	+	5278	protein_coding	huntingtin interacting protein K [Source:MGI Symbol;Acc:MGI:1914943]	-
ENSMUSG00000025531	587.359	612.425	408.554	601.838	664.361	750.841	536.112	672.346	-0.328091	0.062853	0.800848	Chm	X	111950290	112095214	-	6780	protein_coding	choroidermia (RAB escort protein 1) [Source:MGI Symbol;Acc:MGI:892979]	-
ENSMUSG00000106391	8.92396	18.8286	13.6691	5.71004	4.73697	0	13.8072	3.48234	1.98162	0.0628881	0.800848	Gm42690	5	100577522	100579422	+	1901	TEC	predicted gene 42690 [Source:MGI Symbol;Acc:MGI:5662827]	-
ENSMUSG00000066178	12.9803	12.8827	6.07516	4.56803	1.18424	1.17319	10.6461	2.30849	2.19573	0.0628987	1	6030445D17Rik	4	136189561	136191288	+	1728	lncRNA	RIKEN cDNA 6030445D17 gene [Source:MGI Symbol;Acc:MGI:2443447]	-
ENSMUSG00000105504	161.442	164.502	135.932	87.9345	131.451	107.933	153.959	109.106	0.496315	0.0630193	0.800848	Gbp5	3	142199739	142228105	+	6637	protein_coding	guanylate binding protein 5 [Source:MGI Symbol;Acc:MGI:2429943]	-
ENSMUSG00000031924	2355.11	2444.74	2417.15	2495.29	2948.77	2835.6	2405.67	2759.88	-0.198154	0.0631224	0.800848	Cyb5b	8	107877272	107914103	+	4374	protein_coding	cytochrome b5 type B [Source:MGI Symbol;Acc:MGI:1913677]	-
ENSMUSG00000028525	3112.03	2315.92	2199.97	2735.11	3711.42	2815.65	2542.64	3087.39	-0.279905	0.0631438	0.800848	Pde4b	4	101944740	102464456	+	10560	protein_coding	phosphodiesterase 4B, cAMP specific [Source:MGI Symbol;Acc:MGI:99557]	-
ENSMUSG00000093044	0	0	0.759395	7.99405	7.10546	0	0.253132	5.03317	-4.05016	0.0631547	1	Snord8	14	52447242	52447351	-	110	snoRNA	small nucleolar RNA, C/D box 8 [Source:MGI Symbol;Acc:MGI:3819556]	-
ENSMUSG00000027959	15.4141	22.7925	19.7443	47.9643	18.9479	51.6203	19.317	39.5108	-1.03636	0.0631757	0.800848	Sass6	3	116388631	116424653	+	6121	protein_coding	SAS-6 centriolar assembly protein [Source:MGI Symbol;Acc:MGI:1920026]	-
ENSMUSG00000108985	47.8649	42.6121	59.2328	37.6862	27.2376	15.2515	49.9032	26.7251	0.901897	0.0631867	0.800848	A930030B08Rik	7	99549399	99553363	-	3965	TEC	RIKEN cDNA A930030B08 gene [Source:MGI Symbol;Acc:MGI:1924443]	-
ENSMUSG00000067736	345.601	347.833	209.593	802.831	499.751	302.683	301.009	535.088	-0.830557	0.0632097	0.800848	Gm10222	1	24651488	24651781	-	294	unprocessed_pseudogene	predicted gene 10222 [Source:MGI Symbol;Acc:MGI:3642643]	-
ENSMUSG00000020473	10381.8	10863.1	14322.9	11259	9772.38	9048.8	11856	10026.7	0.241828	0.0632315	0.800848	Aebp1	11	5811947	5822088	+	4058	protein_coding	AE binding protein 1 [Source:MGI Symbol;Acc:MGI:1197012]	-
ENSMUSG00000105466	0	0	0	0	0	14.0783	0	4.69275	-4.90989	0.0632622	1	Gm42998	3	130497228	130499598	-	2371	TEC	predicted gene 42998 [Source:MGI Symbol;Acc:MGI:5663135]	-
ENSMUSG00000042041	0	0	0	0	7.10546	4.69275	0	3.93274	-4.65415	0.0633539	1	2010003K11Rik	19	4546816	4548611	-	1167	protein_coding	RIKEN cDNA 2010003K11 gene [Source:MGI Symbol;Acc:MGI:1917111]	-
ENSMUSG00000120476	0	0	0	0	7.10546	4.69275	0	3.93274	-4.65415	0.0633539	1	ENSMUSG00000120476	3	31114947	31133853	-	2271	lncRNA	novel transcript	-
ENSMUSG00000031647	184.969	280.447	197.443	117.627	153.952	200.615	220.953	157.398	0.487337	0.0633619	0.800848	Mfap3l	8	61085861	61129763	+	6837	protein_coding	microfibrillar-associated protein 3-like [Source:MGI Symbol;Acc:MGI:1918556]	-
ENSMUSG00000086863	32.4508	72.3414	80.4958	26.2662	31.9746	43.408	61.7627	33.8829	0.865951	0.0634119	0.800848	Gm15543	6	145127975	145133393	+	673	lncRNA	predicted gene 15543 [Source:MGI Symbol;Acc:MGI:3782992]	-
ENSMUSG00000030806	94.9184	66.3955	66.8267	21.6981	65.1334	44.5812	76.0469	43.8042	0.798282	0.0634448	0.800848	Stx1b	7	127403072	127423721	-	4802	protein_coding	syntaxin 1B [Source:MGI Symbol;Acc:MGI:1930705]	-
ENSMUSG00000043857	3.24508	3.96391	4.55637	0	0	0	3.92179	0	4.19248	0.0634751	1	Mgat5b	11	116809689	116877774	+	4596	protein_coding	mannoside acetylglucosaminyltransferase 5, isoenzyme B [Source:MGI Symbol;Acc:MGI:3606200]	-
ENSMUSG00000003812	221.476	251.708	201.999	173.585	142.109	190.057	225.061	168.584	0.415012	0.0635342	0.800848	Dnase2a	8	85635189	85649544	+	5389	protein_coding	deoxyribonuclease II alpha [Source:MGI Symbol;Acc:MGI:1329019]	-
ENSMUSG00000108067	8.11269	4.95489	13.6691	2.28401	2.36849	0	8.91223	1.55083	2.52674	0.0635555	1	Gm43953	6	101302300	101305166	-	2867	TEC	predicted gene, 43953 [Source:MGI Symbol;Acc:MGI:5690345]	-
ENSMUSG00000022822	2615.53	2708.34	2844.69	3093.7	2796	3591.13	2722.86	3160.28	-0.214879	0.0635619	0.800848	Abcc5	16	20150053	20245144	-	10681	protein_coding	ATP-binding cassette, sub-family C (CFTR/MRP), member 5 [Source:MGI Symbol;Acc:MGI:1351644]	-
ENSMUSG00000022982	4418.98	4338.5	5217.04	4207.15	4074.98	3904.37	4658.17	4062.17	0.197734	0.0635813	0.800848	Sod1	16	90017642	90023217	+	3970	protein_coding	superoxide dismutase 1, soluble [Source:MGI Symbol;Acc:MGI:98351]	-
ENSMUSG00000006920	1337.78	1634.12	1720.79	1099.75	1378.46	1434.81	1564.23	1304.34	0.262213	0.0636061	0.800848	Ezh1	11	101081941	101117289	-	7440	protein_coding	enhancer of zeste 1 polycomb repressive complex 2 subunit [Source:MGI Symbol;Acc:MGI:1097695]	-
ENSMUSG00000022899	551.663	624.316	411.592	0	145.662	11.7319	529.19	52.4646	3.33453	0.0636149	0.800848	Slc15a2	16	36570539	36605324	-	7361	protein_coding	solute carrier family 15 (H+/peptide transporter), member 2 [Source:MGI Symbol;Acc:MGI:1890457]	-
ENSMUSG00000112739	36.5071	40.6301	46.3231	62.8104	59.2122	79.7768	41.1534	67.2665	-0.707844	0.0637714	0.800848	Gm20597	10	53374539	53395085	-	5486	lncRNA	predicted gene, 20597 [Source:MGI Symbol;Acc:MGI:5295703]	-
ENSMUSG00000005540	343.167	69.3685	70.6237	5.71004	28.4218	76.2573	161.053	36.7964	2.13045	0.0637718	0.800848	Fcer2a	8	3731737	3744175	-	3092	protein_coding	Fc receptor, IgE, low affinity II, alpha polypeptide [Source:MGI Symbol;Acc:MGI:95497]	-
ENSMUSG00000047735	482.705	218.015	173.901	214.697	181.189	194.749	291.54	196.879	0.566859	0.063847	0.800848	Samd9l	6	3372257	3399572	-	5427	protein_coding	sterile alpha motif domain containing 9-like [Source:MGI Symbol;Acc:MGI:1343184]	-
ENSMUSG00000043833	26.7719	34.6842	27.3382	13.7041	18.9479	7.03913	29.5981	13.2304	1.15985	0.0638487	0.800848	2900005J15Rik	5	25305929	25315107	+	2987	lncRNA	RIKEN cDNA 2900005J15 gene [Source:MGI Symbol;Acc:MGI:1914511]	-
ENSMUSG00000017344	684.711	595.578	652.32	602.98	476.066	510.337	644.203	529.794	0.282441	0.0638661	0.800848	Vtn	11	78389917	78393150	+	2030	protein_coding	vitronectin [Source:MGI Symbol;Acc:MGI:98940]	-
ENSMUSG00000036782	188.214	148.647	163.27	102.781	152.767	99.721	166.71	118.423	0.495012	0.0639659	0.800848	Klhl13	X	23085510	23231321	-	4253	protein_coding	kelch-like 13 [Source:MGI Symbol;Acc:MGI:1914705]	-
ENSMUSG00000120312	23.5268	39.6391	21.263	6.85204	20.1321	8.21232	28.143	11.7322	1.25973	0.0640116	0.800848	ENSMUSG00000120312	11	68902305	68903330	-	1026	lncRNA	novel transcript	-
ENSMUSG00000027605	778.007	604.497	656.117	853.079	820.681	777.824	679.54	817.195	-0.265316	0.0640699	0.800848	Acss2	2	155359868	155427644	+	10163	protein_coding	acyl-CoA synthetase short-chain family member 2 [Source:MGI Symbol;Acc:MGI:1890410]	-
ENSMUSG00000060216	305.037	260.627	283.254	179.295	256.981	214.694	282.973	216.99	0.38435	0.0641079	0.800848	Arrb2	11	70323461	70331654	+	2845	protein_coding	arrestin, beta 2 [Source:MGI Symbol;Acc:MGI:99474]	-
ENSMUSG00000027204	811.269	513.327	596.125	770.855	811.207	805.981	640.24	796.014	-0.312986	0.0641715	0.800848	Fbn1	2	125142514	125349913	-	12128	protein_coding	fibrillin 1 [Source:MGI Symbol;Acc:MGI:95489]	-
ENSMUSG00000052852	2988.71	3091.85	3206.16	3432.87	3750.5	3369.4	3095.58	3517.59	-0.184306	0.0642477	0.800848	Reep1	6	71684545	71787694	+	4112	protein_coding	receptor accessory protein 1 [Source:MGI Symbol;Acc:MGI:1098827]	-
ENSMUSG00000024411	610.074	950.348	553.599	791.411	1044.5	861.12	704.674	899.011	-0.35319	0.064256	0.800848	Aqp4	18	15522553	15544039	-	6233	protein_coding	aquaporin 4 [Source:MGI Symbol;Acc:MGI:107387]	-
ENSMUSG00000029452	25.9606	31.7113	28.857	54.8163	66.3176	34.0225	28.843	51.7188	-0.844291	0.0642607	0.800848	Tmem116	5	121589956	121662246	+	3732	protein_coding	transmembrane protein 116 [Source:MGI Symbol;Acc:MGI:1924712]	-
ENSMUSG00000019039	408.068	352.788	423.742	489.921	518.699	449.331	394.866	485.984	-0.298028	0.0642734	0.800848	Dalrd3	9	108447085	108449973	+	2458	protein_coding	DALR anticodon binding domain containing 3 [Source:MGI Symbol;Acc:MGI:1915039]	-
ENSMUSG00000054640	406.446	574.767	475.381	523.039	573.174	740.282	485.531	612.165	-0.335649	0.0643071	0.800848	Slc8a1	17	81680534	82045806	-	18807	protein_coding	solute carrier family 8 (sodium/calcium exchanger), member 1 [Source:MGI Symbol;Acc:MGI:107956]	-
ENSMUSG00000038507	313.961	290.357	239.969	237.537	227.375	179.498	281.429	214.803	0.388825	0.0643624	0.800848	Parp12	6	39063344	39095283	-	3995	protein_coding	poly (ADP-ribose) polymerase family, member 12 [Source:MGI Symbol;Acc:MGI:2143990]	-
ENSMUSG00000023795	10.5465	22.7925	25.8194	5.71004	10.6582	4.69275	19.7195	7.02033	1.49082	0.0644044	0.800848	Pisd-ps2	17	3126853	3134458	-	2108	transcribed_unprocessed_pseudogene	phosphatidylserine decarboxylase, pseudogene 2 [Source:MGI Symbol;Acc:MGI:3612472]	-
ENSMUSG00000087595	15.4141	12.8827	3.79697	2.28401	1.18424	3.51957	10.6979	2.32927	2.19463	0.0645067	1	1810012K08Rik	2	26028558	26029555	+	574	lncRNA	RIKEN cDNA 1810012K08 gene [Source:MGI Symbol;Acc:MGI:1916345]	-
ENSMUSG00000037664	523.268	513.327	359.194	456.803	304.351	303.856	465.263	355.003	0.388769	0.0646216	0.802935	Cdkn1c	7	143012076	143014787	-	2039	protein_coding	cyclin-dependent kinase inhibitor 1C (P57) [Source:MGI Symbol;Acc:MGI:104564]	-
ENSMUSG00000020712	8.11269	5.94587	15.9473	0	2.36849	3.51957	10.0019	1.96268	2.36053	0.0646936	1	Tcam1	11	106167498	106179571	+	3752	protein_coding	testicular cell adhesion molecule 1 [Source:MGI Symbol;Acc:MGI:1923120]	-
ENSMUSG00000018893	15101.8	15669.3	14880.3	14541.2	21013.2	17840.7	15217.2	17798.4	-0.226046	0.0648423	0.803583	Mb	15	76899687	76934870	-	1492	protein_coding	myoglobin [Source:MGI Symbol;Acc:MGI:96922]	-
ENSMUSG00000000594	635.223	575.758	566.508	472.791	540.015	454.024	592.497	488.943	0.277408	0.0648464	0.803583	Gm2a	11	54988941	55003855	+	4127	protein_coding	GM2 ganglioside activator protein [Source:MGI Symbol;Acc:MGI:95762]	-
ENSMUSG00000002844	1121.17	970.168	1204.4	918.174	947.395	930.339	1098.58	931.969	0.238276	0.0649228	0.803583	Adprh	16	38264392	38273065	-	2966	protein_coding	ADP-ribosylarginine hydrolase [Source:MGI Symbol;Acc:MGI:1098234]	-
ENSMUSG00000029153	1801.02	2248.53	2032.14	2466.74	2254.8	2329.95	2027.23	2350.5	-0.213975	0.0649938	0.803583	Ociad2	5	73479542	73498371	-	2722	protein_coding	OCIA domain containing 2 [Source:MGI Symbol;Acc:MGI:1916377]	-
ENSMUSG00000030671	233.645	169.457	75.9395	66.2364	118.424	113.799	159.681	99.4867	0.681996	0.0650049	0.803583	Pde3b	7	114014516	114138486	+	9114	protein_coding	phosphodiesterase 3B, cGMP-inhibited [Source:MGI Symbol;Acc:MGI:1333863]	-
ENSMUSG00000064345	221804	254570	131512	371643	288830	247887	202629	302787	-0.579465	0.0651298	0.803583	mt-Nd2	MT	3914	4951	+	1038	protein_coding	mitochondrially encoded NADH dehydrogenase 2 [Source:MGI Symbol;Acc:MGI:102500]	-
ENSMUSG00000033900	30.8282	14.8647	47.0825	51.3903	47.3697	75.0841	30.9251	57.948	-0.895311	0.0651302	0.803583	Map9	3	82265351	82302575	+	6671	protein_coding	microtubule-associated protein 9 [Source:MGI Symbol;Acc:MGI:2442208]	-
ENSMUSG00000026418	2048.45	3445.63	3732.42	4556.61	3559.84	3444.48	3075.5	3853.64	-0.32551	0.0652393	0.803583	Tnni1	1	135707172	135738727	+	3600	protein_coding	troponin I, skeletal, slow 1 [Source:MGI Symbol;Acc:MGI:105073]	-
ENSMUSG00000028559	2935.98	3420.86	3194.77	2828.75	2401.65	2996.32	3183.87	2742.24	0.215181	0.0652444	0.803583	Osbpl9	4	108918342	109059469	-	7006	protein_coding	oxysterol binding protein-like 9 [Source:MGI Symbol;Acc:MGI:1923784]	-
ENSMUSG00000073125	85.1832	42.6121	15.9473	60.5264	264.086	106.76	47.9142	143.791	-1.58556	0.0652465	0.803583	Xlr3b	X	72235813	72246536	+	3780	protein_coding	X-linked lymphocyte-regulated 3B [Source:MGI Symbol;Acc:MGI:109505]	-
ENSMUSG00000024425	2162.03	2069.16	1549.16	2429.05	2197.96	2230.23	1926.79	2285.75	-0.246961	0.0652634	0.803583	Ndfip1	18	38543449	38598356	+	6331	protein_coding	Nedd4 family interacting protein 1 [Source:MGI Symbol;Acc:MGI:1929601]	-
ENSMUSG00000030323	373.995	351.797	317.427	429.395	473.697	390.672	347.74	431.255	-0.31092	0.0652662	0.803583	Ift122	6	115830431	115903660	+	10319	protein_coding	intraflagellar transport 122 [Source:MGI Symbol;Acc:MGI:1932386]	-
ENSMUSG00000005360	125.747	156.575	78.2176	84.5085	88.8183	61.0058	120.18	78.1109	0.617755	0.0653424	0.803686	Slc1a3	15	8663608	8740248	-	8537	protein_coding	solute carrier family 1 (glial high affinity glutamate transporter), member 3 [Source:MGI Symbol;Acc:MGI:99917]	-
ENSMUSG00000014226	1517.88	1621.24	1354.76	1749.55	1704.13	1745.7	1497.96	1733.13	-0.211065	0.0653732	0.803686	Cacybp	1	160029937	160040445	-	2390	protein_coding	calcyclin binding protein [Source:MGI Symbol;Acc:MGI:1270839]	-
ENSMUSG00000100041	3.24508	0	0	0	20.1321	8.21232	1.08169	9.44815	-3.10372	0.0655131	1	Gm5702	1	108304700	108307168	-	2469	processed_pseudogene	predicted gene 5702 [Source:MGI Symbol;Acc:MGI:3646157]	-
ENSMUSG00000046532	1002.73	1144.58	1145.93	921.6	995.949	885.757	1097.74	934.435	0.23222	0.0656785	0.80683	Ar	X	97192375	97366821	+	10048	protein_coding	androgen receptor [Source:MGI Symbol;Acc:MGI:88064]	ESR-like
ENSMUSG00000029328	3650.71	3889.59	3575.99	4544.05	4182.75	3925.49	3705.43	4217.43	-0.186949	0.0657348	0.806848	Hnrnpdl	5	100181436	100187523	-	4818	protein_coding	heterogeneous nuclear ribonucleoprotein D-like [Source:MGI Symbol;Acc:MGI:1355299]	-
ENSMUSG00000029530	28.3944	10.9008	14.4285	0	10.6582	4.69275	17.9079	5.11698	1.81499	0.0658012	0.806848	Ccr9	9	123507504	123613395	+	10260	protein_coding	chemokine (C-C motif) receptor 9 [Source:MGI Symbol;Acc:MGI:1341902]	-
ENSMUSG00000031478	136.293	153.602	224.781	125.621	116.056	124.358	171.559	122.012	0.493548	0.0658423	0.806848	Nek3	8	22618299	22656451	-	2153	protein_coding	NIMA (never in mitosis gene a)-related expressed kinase 3 [Source:MGI Symbol;Acc:MGI:1344371]	-
ENSMUSG00000037805	6399.29	7080.54	8323.72	6040.08	6278.86	6580.42	7267.85	6299.78	0.206326	0.0658783	0.806848	Rpl10a	17	28547445	28550007	+	2431	protein_coding	ribosomal protein L10A [Source:MGI Symbol;Acc:MGI:1343877]	-
ENSMUSG00000087604	0	0	0	0	9.47395	2.34638	0	3.94011	-4.65668	0.0659938	1	Cdrt4os1	11	62881279	62894960	-	2866	lncRNA	CMT1A duplicated region transcript 4, opposite strand 1 [Source:MGI Symbol;Acc:MGI:1922134]	-
ENSMUSG00000063488	97.3523	149.638	96.4431	126.763	157.504	211.174	114.478	165.147	-0.532721	0.0660023	0.806876	Zkscan7	9	122714750	122727683	+	7253	protein_coding	zinc finger with KRAB and SCAN domains 7 [Source:MGI Symbol;Acc:MGI:3040678]	zf-C2H2
ENSMUSG00000024120	2157.97	2160.33	2270.59	2159.54	2944.03	2619.73	2196.3	2574.43	-0.228977	0.0660466	0.806876	Lrpprc	17	85012675	85098217	-	8504	protein_coding	leucine-rich PPR-motif containing [Source:MGI Symbol;Acc:MGI:1919666]	-
ENSMUSG00000073002	2488.97	2574.56	3178.83	2249.75	2022.69	2674.87	2747.45	2315.77	0.246858	0.0660628	0.806876	Vamp5	6	72345777	72357451	-	2707	protein_coding	vesicle-associated membrane protein 5 [Source:MGI Symbol;Acc:MGI:1858622]	-
ENSMUSG00000001783	1266.39	1332.87	1597.77	1200.25	1084.77	1265.87	1399.01	1183.63	0.241588	0.0661054	0.806876	Rtcb	10	85774501	85793687	-	2615	protein_coding	RNA 2',3'-cyclic phosphate and 5'-OH ligase [Source:MGI Symbol;Acc:MGI:106379]	-
ENSMUSG00000047085	12.9803	7.92783	11.3909	2.28401	0	4.69275	10.7663	2.32559	2.21181	0.0661798	1	Lrrc4b	7	44078442	44112775	+	2929	protein_coding	leucine rich repeat containing 4B [Source:MGI Symbol;Acc:MGI:3027390]	-
ENSMUSG00000061048	6.49015	15.8557	10.6315	0	2.36849	4.69275	10.9924	2.35375	2.2244	0.0661799	1	Cdh3	8	107237523	107283929	+	4384	protein_coding	cadherin 3 [Source:MGI Symbol;Acc:MGI:88356]	-
ENSMUSG00000028394	627.922	602.515	644.726	435.105	611.07	481.007	625.054	509.061	0.296813	0.066249	0.806876	Pole3	4	62440886	62443305	-	2040	protein_coding	polymerase (DNA directed), epsilon 3 (p17 subunit) [Source:MGI Symbol;Acc:MGI:1933378]	-
ENSMUSG00000084804	0	0	0	6.85204	1.18424	2.34638	0	3.46089	-4.47263	0.0662689	1	1700095J12Rik	4	137864906	137865829	-	737	lncRNA	RIKEN cDNA 1700095J12 gene [Source:MGI Symbol;Acc:MGI:1920813]	-
ENSMUSG00000117442	17.8479	16.8466	3.03758	0	3.55273	4.69275	12.5774	2.7485	2.19461	0.0662947	0.806876	1810073O08Rik	17	84225366	84229035	+	1853	lncRNA	RIKEN cDNA 1810073O08 gene [Source:MGI Symbol;Acc:MGI:1919535]	-
ENSMUSG00000038210	94.9184	65.4046	66.0673	97.0706	100.661	141.956	75.4634	113.229	-0.583735	0.0663008	0.806876	Hoxa11	6	52219086	52222790	-	2287	protein_coding	homeobox A11 [Source:MGI Symbol;Acc:MGI:96172]	Homeobox
ENSMUSG00000023078	188.214	18.8286	34.1728	0	9.47395	22.2906	80.4052	10.5882	2.92591	0.0663257	0.806876	Cxcl13	5	96104810	96108927	+	1150	protein_coding	chemokine (C-X-C motif) ligand 13 [Source:MGI Symbol;Acc:MGI:1888499]	-
ENSMUSG00000054894	439.708	413.238	350.081	534.459	451.197	497.432	401.009	494.363	-0.302854	0.0663872	0.806876	Dmac2l	12	69771724	69791434	+	2039	protein_coding	distal membrane arm assembly complex 2 like [Source:MGI Symbol;Acc:MGI:1915305]	-
ENSMUSG00000023883	1053.03	973.141	935.574	1110.03	1294.38	1081.68	987.247	1162.03	-0.23508	0.0664089	0.806876	Phf10	17	15165271	15181535	-	4914	protein_coding	PHD finger protein 10 [Source:MGI Symbol;Acc:MGI:1919307]	-
ENSMUSG00000020917	787.742	611.434	461.712	752.583	873.972	721.511	620.296	782.688	-0.335768	0.0664368	0.806876	Acly	11	100367179	100418826	-	5279	protein_coding	ATP citrate lyase [Source:MGI Symbol;Acc:MGI:103251]	-
ENSMUSG00000027346	10924.5	13111.6	10283.7	9429.55	10578.8	9805.51	11440	9937.97	0.202922	0.0664825	0.806876	Gpcpd1	2	132371002	132429649	-	7289	protein_coding	glycerophosphocholine phosphodiesterase 1 [Source:MGI Symbol;Acc:MGI:104898]	-
ENSMUSG00000076490	151.707	66.3955	37.2103	0	10.6582	30.5029	85.1044	13.7204	2.6336	0.066525	0.806876	Trbc1	6	41515152	41516815	+	749	TR_C_gene	T cell receptor beta, constant region 1 [Source:MGI Symbol;Acc:MGI:4439726]	-
ENSMUSG00000026499	362.637	396.391	356.156	476.217	432.249	454.024	371.728	454.163	-0.290094	0.0666025	0.806879	Acbd3	1	180553608	180581769	+	6780	protein_coding	acyl-Coenzyme A binding domain containing 3 [Source:MGI Symbol;Acc:MGI:2181074]	-
ENSMUSG00000069237	1083.86	1172.33	1152.76	1275.62	1387.93	1283.47	1136.31	1315.67	-0.211599	0.0667421	0.806879	Fam8a1	13	46822998	46831532	+	3827	protein_coding	family with sequence similarity 8, member A1 [Source:MGI Symbol;Acc:MGI:2145496]	-
ENSMUSG00000031543	14157.5	16700	18115.4	18575.9	17435.6	20420.5	16324.3	18810.7	-0.20453	0.0667796	0.806879	Ank1	8	23464860	23640513	+	13527	protein_coding	ankyrin 1, erythroid [Source:MGI Symbol;Acc:MGI:88024]	-
ENSMUSG00000024063	513.533	363.689	363.75	278.65	377.774	306.202	413.657	320.875	0.367357	0.0667829	0.806879	Lbh	17	73225300	73248942	+	3212	protein_coding	limb-bud and heart [Source:MGI Symbol;Acc:MGI:1925139]	-
ENSMUSG00000006024	5480.93	5765.51	6684.19	5057.95	5683.18	4824.15	5976.88	5188.43	0.204226	0.0668399	0.806879	Napa	7	15832383	15851900	+	3786	protein_coding	N-ethylmaleimide sensitive fusion protein attachment protein alpha [Source:MGI Symbol;Acc:MGI:104563]	-
ENSMUSG00000028944	350.468	471.706	406.276	282.076	306.719	376.594	409.483	321.796	0.346554	0.0668911	0.806879	Prkag2	5	25067742	25305640	-	6480	protein_coding	protein kinase, AMP-activated, gamma 2 non-catalytic subunit [Source:MGI Symbol;Acc:MGI:1336153]	-
ENSMUSG00000051747	284866	338752	293945	322793	371598	348933	305854	347775	-0.185311	0.0669165	0.806879	Ttn	2	76534324	76812891	-	117334	protein_coding	titin [Source:MGI Symbol;Acc:MGI:98864]	-
ENSMUSG00000097339	4.86761	0.990978	6.07516	0	0	0	3.97792	0	4.21931	0.0669594	1	Gm26671	3	57520118	57533245	-	1609	lncRNA	predicted gene, 26671 [Source:MGI Symbol;Acc:MGI:5477165]	-
ENSMUSG00000026051	8.92396	1.98196	9.11274	1.14201	1.18424	0	6.67288	0.775417	3.11064	0.066968	1	Ecrg4	1	43769762	43781738	+	902	protein_coding	ECRG4 augurin precursor [Source:MGI Symbol;Acc:MGI:1926146]	-
ENSMUSG00000032946	1287.48	1040.53	1261.35	1217.38	760.284	931.512	1196.46	969.725	0.3034	0.0669746	0.806879	Rasgrp2	19	6449370	6465246	+	12384	protein_coding	RAS, guanyl releasing protein 2 [Source:MGI Symbol;Acc:MGI:1333849]	-
ENSMUSG00000056145	35.6958	21.8015	9.11274	0	2.36849	16.4246	22.2034	6.26438	1.82698	0.0669869	0.806879	AI504432	3	106946820	106961663	+	5569	lncRNA	expressed sequence AI504432 [Source:MGI Symbol;Acc:MGI:2139742]	-
ENSMUSG00000097494	43.8085	41.6211	33.4134	100.497	41.4485	62.179	39.6143	68.0414	-0.783006	0.067021	0.806879	4933406C10Rik	12	32969383	33003838	-	3883	lncRNA	RIKEN cDNA 4933406C10 gene [Source:MGI Symbol;Acc:MGI:1921326]	-
ENSMUSG00000026822	17.8479	17.8376	23.5412	13.7041	3.55273	3.51957	19.7423	6.92546	1.50834	0.0670997	0.807151	Lcn2	2	32274645	32278264	-	2623	protein_coding	lipocalin 2 [Source:MGI Symbol;Acc:MGI:96757]	-
ENSMUSG00000097076	5.67888	7.92783	6.83455	0	2.36849	0	6.81375	0.789496	3.11983	0.0671077	1	Platr7	10	84382208	84390241	-	2553	lncRNA	pluripotency associated transcript 7 [Source:MGI Symbol;Acc:MGI:3045387]	-
ENSMUSG00000042323	1027.07	1122.78	753.319	1066.63	1274.25	1193.13	967.721	1178	-0.284743	0.0671427	0.807151	Pbrm1	14	30741095	30843549	+	8846	protein_coding	polybromo 1 [Source:MGI Symbol;Acc:MGI:1923998]	HMG
ENSMUSG00000109221	0	0	0	13.7041	0	0	0	4.56803	-4.87334	0.0673442	1	Gm9375	7	58619985	58620887	+	903	processed_pseudogene	predicted gene 9375 [Source:MGI Symbol;Acc:MGI:3643024]	-
ENSMUSG00000120825	0	0	0	13.7041	0	0	0	4.56803	-4.87334	0.0673442	1	ENSMUSG00000120825	7	144494464	144495315	-	852	lncRNA	novel transcript	-
ENSMUSG00000042417	0	0	0	13.7041	0	0	0	4.56803	-4.87334	0.0673442	1	Ccno	13	113124336	113127311	+	2555	protein_coding	cyclin O [Source:MGI Symbol;Acc:MGI:2145534]	-
ENSMUSG00000117013	0	0	0	13.7041	0	0	0	4.56803	-4.87334	0.0673442	1	Gm30531	17	21835374	21875400	+	3322	transcribed_processed_pseudogene	predicted gene, 30531 [Source:MGI Symbol;Acc:MGI:5589690]	-
ENSMUSG00000089800	6.49015	0.990978	8.35334	1.14201	0	0	5.27816	0.380669	3.66693	0.0673893	1	Rps19-ps10	10	52260755	52261189	-	435	processed_pseudogene	ribosomal protein S19, pseudogene 10 [Source:MGI Symbol;Acc:MGI:3645086]	-
ENSMUSG00000028850	102.22	85.2241	119.225	68.5204	78.1601	58.6594	102.223	68.4466	0.581429	0.0673911	0.809538	Gpatch3	4	133302056	133311554	+	2086	protein_coding	G patch domain containing 3 [Source:MGI Symbol;Acc:MGI:2442492]	-
ENSMUSG00000025784	1157.68	1007.82	1169.47	966.138	905.946	976.093	1111.66	949.392	0.228351	0.0674497	0.809645	Clec3b	9	122980011	122986497	+	992	protein_coding	C-type lectin domain family 3, member b [Source:MGI Symbol;Acc:MGI:104540]	-
ENSMUSG00000024972	150.896	101.08	59.9922	26.2662	107.766	36.3688	103.989	56.8004	0.873287	0.0675608	0.809743	Lgals12	19	7574025	7584558	-	2773	protein_coding	lectin, galactose binding, soluble 12 [Source:MGI Symbol;Acc:MGI:1929094]	-
ENSMUSG00000022756	27.5831	22.7925	8.35334	4.56803	3.55273	11.7319	19.5763	6.61755	1.56212	0.0675956	0.809743	Slc7a4	16	17389882	17401078	-	4153	protein_coding	solute carrier family 7 (cationic amino acid transporter, y+ system), member 4 [Source:MGI Symbol;Acc:MGI:2146512]	-
ENSMUSG00000047067	882.66	920.619	972.784	732.026	846.734	777.824	925.355	785.528	0.23665	0.0676071	0.809743	Dusp28	1	92834703	92836157	+	1314	protein_coding	dual specificity phosphatase 28 [Source:MGI Symbol;Acc:MGI:1914696]	-
ENSMUSG00000005611	261.229	237.835	227.059	186.147	172.9	200.615	242.041	186.554	0.375584	0.0677691	0.810902	Irag1	7	110467473	110581668	-	6827	protein_coding	inositol 1,4,5-triphosphate receptor associated 1 [Source:MGI Symbol;Acc:MGI:1338023]	-
ENSMUSG00000102143	2.43381	1.98196	3.03758	9.13606	0	28.1565	2.48445	12.4309	-2.31595	0.0678401	1	Gm38057	9	71759283	71762485	-	3203	TEC	predicted gene, 38057 [Source:MGI Symbol;Acc:MGI:5611285]	-
ENSMUSG00000100396	0	0	0	2.28401	0	9.38551	0	3.88984	-4.63961	0.0679965	1	Gm29367	4	141603018	141604344	+	1327	lncRNA	predicted gene 29367 [Source:MGI Symbol;Acc:MGI:5580073]	-
ENSMUSG00000110438	0.811269	1.98196	2.27818	11.4201	3.55273	10.5587	1.69047	8.5105	-2.335	0.0680852	1	Gm45756	8	72148252	72148658	+	407	processed_pseudogene	predicted gene 45756 [Source:MGI Symbol;Acc:MGI:5804871]	-
ENSMUSG00000029304	95.7297	109.008	33.4134	27.4082	37.8958	64.5254	79.3836	43.2764	0.872143	0.0681103	0.810902	Spp1	5	104582984	104588916	+	1648	protein_coding	secreted phosphoprotein 1 [Source:MGI Symbol;Acc:MGI:98389]	-
ENSMUSG00000015217	102.22	96.1249	85.8116	70.8044	58.0279	61.0058	94.7188	63.2794	0.580897	0.0681648	0.810902	Hmgb3	X	70599524	70604282	+	2234	protein_coding	high mobility group box 3 [Source:MGI Symbol;Acc:MGI:1098219]	HMG
ENSMUSG00000033386	73.8255	102.071	76.6989	61.6684	45.0013	55.1399	84.1984	53.9365	0.639003	0.0682345	0.810902	Frrs1	3	116653113	116701826	+	7260	protein_coding	ferric-chelate reductase 1 [Source:MGI Symbol;Acc:MGI:108076]	-
ENSMUSG00000026135	171.178	161.529	170.104	192.999	221.454	246.37	167.604	220.274	-0.393373	0.0682429	0.810902	Zfp142	1	74604286	74627405	-	11355	protein_coding	zinc finger protein 142 [Source:MGI Symbol;Acc:MGI:1924514]	zf-C2H2
ENSMUSG00000079884	44.6198	53.5128	73.6613	18.2721	36.7115	41.0616	57.2646	32.0151	0.841838	0.0682435	0.810902	Tmed2b	9	33639543	33640146	+	604	processed_pseudogene	transmembrane p24 trafficking protein 2B [Source:MGI Symbol;Acc:MGI:5434895]	-
ENSMUSG00000042717	7583.74	9075.38	4880.63	8454.28	8959.99	9000.7	7179.92	8804.99	-0.294578	0.0682653	0.810902	Ppp1r3a	6	14713976	14755273	-	6965	protein_coding	protein phosphatase 1, regulatory subunit 3A [Source:MGI Symbol;Acc:MGI:2153588]	-
ENSMUSG00000031972	1.08156e+06	1.10551e+06	1.3426e+06	1.40825e+06	1.27957e+06	1.34065e+06	1.17656e+06	1.34282e+06	-0.190698	0.0682851	0.810902	Acta1	8	124618508	124621490	-	1536	protein_coding	actin alpha 1, skeletal muscle [Source:MGI Symbol;Acc:MGI:87902]	-
ENSMUSG00000071064	86.8058	112.972	82.774	161.023	108.95	134.917	94.1838	134.963	-0.523096	0.0683067	0.810902	Zfp827	8	79755066	79920395	+	11762	protein_coding	zinc finger protein 827 [Source:MGI Symbol;Acc:MGI:2444807]	zf-C2H2
ENSMUSG00000035790	417.803	380.536	406.276	444.241	453.565	597.153	401.538	498.32	-0.310855	0.0684248	0.810902	Cep19	16	31918618	31926887	+	1751	protein_coding	centrosomal protein 19 [Source:MGI Symbol;Acc:MGI:1914244]	-
ENSMUSG00000022210	503.798	499.453	517.907	347.17	473.697	414.136	507.053	411.668	0.301221	0.0684979	0.810902	Dhrs4	14	55716215	55727797	+	1754	protein_coding	dehydrogenase/reductase (SDR family) member 4 [Source:MGI Symbol;Acc:MGI:90169]	-
ENSMUSG00000000690	63.279	90.179	64.5485	53.6743	34.3431	45.7544	72.6688	44.5906	0.700505	0.0685149	0.810902	Hoxb6	11	96183302	96192395	+	1964	protein_coding	homeobox B6 [Source:MGI Symbol;Acc:MGI:96187]	Homeobox
ENSMUSG00000105362	1.62254	0.990978	0	2.28401	13.0267	4.69275	0.871172	6.66782	-2.95396	0.06864	1	Gm43474	5	127694056	127694829	+	774	TEC	predicted gene 43474 [Source:MGI Symbol;Acc:MGI:5663611]	-
ENSMUSG00000038233	12.9803	16.8466	17.4661	9.13606	3.55273	2.34638	15.7643	5.01172	1.64882	0.0686661	0.810902	Gask1a	9	121780054	121809275	+	3871	protein_coding	golgi associated kinase 1A [Source:MGI Symbol;Acc:MGI:3041196]	-
ENSMUSG00000048865	224.721	56.4858	62.2704	37.6862	49.7382	97.3747	114.493	61.5997	0.896347	0.0686816	0.810902	Arhgap30	1	171216522	171237866	+	8591	protein_coding	Rho GTPase activating protein 30 [Source:MGI Symbol;Acc:MGI:2684948]	-
ENSMUSG00000047632	51.9212	84.2331	50.12	28.5502	40.2643	39.8884	62.0915	36.2343	0.773055	0.0687201	0.810902	Fgfbp3	19	36894950	36897015	-	1772	protein_coding	fibroblast growth factor binding protein 3 [Source:MGI Symbol;Acc:MGI:1919764]	-
ENSMUSG00000075273	89.2396	80.2692	69.8643	36.5442	62.7649	51.6203	79.791	50.3098	0.665927	0.0687219	0.810902	Ttc30b	2	75766193	75768929	-	2737	protein_coding	tetratricopeptide repeat domain 30B [Source:MGI Symbol;Acc:MGI:1919671]	-
ENSMUSG00000018160	889.151	930.529	851.281	914.748	1158.19	1087.55	890.32	1053.49	-0.243041	0.0687363	0.810902	Med1	11	98042980	98084119	-	8753	protein_coding	mediator complex subunit 1 [Source:MGI Symbol;Acc:MGI:1100846]	-
ENSMUSG00000075705	2536.84	2928.34	3050.49	2387.94	2477.44	2551.69	2838.56	2472.35	0.199261	0.0687468	0.810902	Msrb1	17	24955616	24961752	+	1258	protein_coding	methionine sulfoxide reductase B1 [Source:MGI Symbol;Acc:MGI:1351642]	-
ENSMUSG00000031740	405.634	337.924	563.471	291.212	399.09	310.895	435.676	333.732	0.386752	0.0687478	0.810902	Mmp2	8	93553919	93580048	+	3371	protein_coding	matrix metallopeptidase 2 [Source:MGI Symbol;Acc:MGI:97009]	-
ENSMUSG00000049832	4.05634	2.97293	7.59395	18.2721	10.6582	16.4246	4.87441	15.1183	-1.61817	0.068824	0.810902	Rbx1-ps	17	36246516	36246842	-	327	processed_pseudogene	ring-box 1, pseudogene [Source:MGI Symbol;Acc:MGI:3710517]	-
ENSMUSG00000023066	92.4846	78.2873	56.9546	54.8163	48.554	37.542	75.9088	46.9708	0.690831	0.0688967	0.810902	Rttn	18	88989914	89149140	+	12075	protein_coding	rotatin [Source:MGI Symbol;Acc:MGI:2179288]	-
ENSMUSG00000025245	284.755	334.951	195.164	338.034	345.799	380.113	271.623	354.649	-0.387792	0.0689103	0.810902	Lztfl1	9	123523481	123546762	-	11152	protein_coding	leucine zipper transcription factor-like 1 [Source:MGI Symbol;Acc:MGI:1934860]	-
ENSMUSG00000113196	0	1.98196	0	19.4141	0	2.34638	0.660652	7.2535	-3.5539	0.0689154	1	D230049E03Rik	12	98732364	98736614	+	4251	TEC	RIKEN cDNA D230049E03 gene [Source:MGI Symbol;Acc:MGI:2443283]	-
ENSMUSG00000003161	511.911	397.382	416.148	357.448	305.535	394.191	441.814	352.391	0.326865	0.0689468	0.810902	Sri	5	8096078	8119379	+	4852	protein_coding	sorcin [Source:MGI Symbol;Acc:MGI:98419]	-
ENSMUSG00000040282	142.783	139.728	160.232	213.555	170.531	206.481	147.581	196.856	-0.414685	0.0689692	0.810902	Cdin1	2	115412197	115609249	+	4349	protein_coding	CDAN1 interacting nuclease 1 [Source:MGI Symbol;Acc:MGI:3026886]	-
ENSMUSG00000108260	81.1269	121.89	123.022	82.2245	76.9758	57.4862	108.68	72.2289	0.588225	0.0689857	0.810902	Gm3793	6	56882896	56883567	-	672	TEC	predicted gene 3793 [Source:MGI Symbol;Acc:MGI:3781966]	-
ENSMUSG00000079037	4661.55	4675.44	4361.2	5288.63	5447.52	4773.7	4566.06	5169.95	-0.179302	0.0690471	0.810902	Prnp	2	131751848	131780349	+	2343	protein_coding	prion protein [Source:MGI Symbol;Acc:MGI:97769]	-
ENSMUSG00000050069	480.271	885.935	777.62	268.372	607.517	394.191	714.609	423.36	0.755205	0.069049	0.810902	Grem2	1	174661351	174749385	-	3745	protein_coding	gremlin 2, DAN family BMP antagonist [Source:MGI Symbol;Acc:MGI:1344367]	-
ENSMUSG00000024098	1160.93	970.168	860.394	1115.74	1245.82	1201.35	997.162	1187.64	-0.252205	0.0691519	0.811525	Twsg1	17	66228967	66258221	-	5153	protein_coding	twisted gastrulation BMP signaling modulator 1 [Source:MGI Symbol;Acc:MGI:2137520]	-
ENSMUSG00000069601	2673.13	2713.3	2152.88	2736.25	2970.08	3042.08	2513.1	2916.14	-0.214966	0.0694316	0.813971	Ank3	10	69234603	69863268	+	34838	protein_coding	ankyrin 3, epithelial [Source:MGI Symbol;Acc:MGI:88026]	-
ENSMUSG00000027496	254.738	303.239	368.306	401.986	390.8	378.94	308.761	390.576	-0.33832	0.0694604	0.813971	Aurka	2	172198110	172212455	-	2531	protein_coding	aurora kinase A [Source:MGI Symbol;Acc:MGI:894678]	-
ENSMUSG00000041757	670.108	561.885	635.613	841.659	553.042	963.188	622.535	785.963	-0.335862	0.0696504	0.815093	Plekha6	1	133091948	133231173	+	12530	protein_coding	pleckstrin homology domain containing, family A member 6 [Source:MGI Symbol;Acc:MGI:2388662]	-
ENSMUSG00000022575	231.212	201.169	213.39	195.283	104.213	168.939	215.257	156.145	0.462995	0.0697102	0.815093	Gsdmd	15	75734176	75739257	+	2377	protein_coding	gasdermin D [Source:MGI Symbol;Acc:MGI:1916396]	-
ENSMUSG00000000743	1972.19	2132.59	2368.55	1621.65	2008.48	1914.64	2157.78	1848.26	0.223641	0.0697284	0.815093	Chmp1a	8	123931003	123939502	-	3272	protein_coding	charged multivesicular body protein 1A [Source:MGI Symbol;Acc:MGI:1920159]	-
ENSMUSG00000050953	356.958	434.048	427.539	267.23	222.638	427.041	406.182	305.636	0.410038	0.0697847	0.815093	Gja1	10	56253426	56278609	+	10257	protein_coding	gap junction protein, alpha 1 [Source:MGI Symbol;Acc:MGI:95713]	-
ENSMUSG00000071653	2.43381	2.97293	6.07516	0	0	0	3.8273	0	4.16005	0.0698327	1	1810009A15Rik	19	8866217	8868245	+	1444	protein_coding	RIKEN cDNA 1810009A15 gene [Source:MGI Symbol;Acc:MGI:1913526]	-
ENSMUSG00000028869	1375.91	1293.23	1433.74	1212.81	1141.61	1200.17	1367.63	1184.86	0.207367	0.0698867	0.815093	Gnl2	4	124910378	124949173	+	3683	protein_coding	guanine nucleotide binding protein-like 2 (nucleolar) [Source:MGI Symbol;Acc:MGI:2385207]	-
ENSMUSG00000087385	143.595	138.737	146.563	211.271	159.873	202.962	142.965	191.369	-0.420451	0.0699085	0.815093	Frg2f1	4	119387505	119396726	-	2760	protein_coding	FSHD region gene 2 family member 1 [Source:MGI Symbol;Acc:MGI:3035485]	-
ENSMUSG00000055980	614.13	498.462	525.501	606.406	722.389	653.466	546.031	660.753	-0.274246	0.0699902	0.815093	Irs1	1	82210822	82269137	-	9144	protein_coding	insulin receptor substrate 1 [Source:MGI Symbol;Acc:MGI:99454]	-
ENSMUSG00000030872	778.818	659.991	766.989	633.814	626.465	592.46	735.266	617.58	0.252587	0.069996	0.815093	Gga2	7	121585945	121620445	-	9769	protein_coding	golgi associated, gamma adaptin ear containing, ARF binding protein 2 [Source:MGI Symbol;Acc:MGI:1921355]	-
ENSMUSG00000020155	17.0366	33.6933	28.857	12.5621	16.5794	2.34638	26.529	10.496	1.33552	0.0700846	0.815093	Kcnmb1	11	33913013	33923641	+	4191	protein_coding	potassium large conductance calcium-activated channel, subfamily M, beta member 1 [Source:MGI Symbol;Acc:MGI:1334203]	-
ENSMUSG00000103570	8.11269	5.94587	6.07516	0	2.36849	0	6.71124	0.789496	3.1001	0.0700885	1	C630004M23Rik	2	10052649	10054330	+	1682	TEC	RIKEN cDNA C630004M23 gene [Source:MGI Symbol;Acc:MGI:3642399]	-
ENSMUSG00000103320	17.0366	22.7925	25.8194	6.85204	10.6582	9.38551	21.8829	8.96525	1.28877	0.0701203	0.815093	Gm37403	1	164700402	164703922	-	3521	TEC	predicted gene, 37403 [Source:MGI Symbol;Acc:MGI:5610631]	-
ENSMUSG00000050043	1136.59	1147.55	1045.69	1162.56	1265.96	1492.3	1109.94	1306.94	-0.235937	0.0701508	0.815093	Tmx2	2	84501660	84509484	-	2330	protein_coding	thioredoxin-related transmembrane protein 2 [Source:MGI Symbol;Acc:MGI:1914208]	-
ENSMUSG00000010492	997.049	1158.45	1410.96	1011.82	1037.4	923.299	1188.82	990.838	0.26319	0.070157	0.815093	Uckl1os	2	181220273	181226963	+	2522	lncRNA	uridine-cytidine kinase 1-like 1, opposite strand [Source:MGI Symbol;Acc:MGI:3801877]	-
ENSMUSG00000035773	8.92396	7.92783	9.11274	26.2662	10.6582	28.1565	8.65484	21.6936	-1.32405	0.0702129	0.815161	Kiss1r	10	79752805	79758107	+	3856	protein_coding	KISS1 receptor [Source:MGI Symbol;Acc:MGI:2148793]	-
ENSMUSG00000106160	0	0	0.759395	12.5621	2.36849	0	0.253132	4.97685	-4.03532	0.070242	1	Gm43610	5	28373474	28373838	-	365	TEC	predicted gene 43610 [Source:MGI Symbol;Acc:MGI:5663747]	-
ENSMUSG00000086851	0	0	0	9.13606	2.36849	0	0	3.83485	-4.62067	0.0702699	1	A430108G06Rik	11	53455515	53458140	-	1504	lncRNA	RIKEN cDNA A430108G06 gene [Source:MGI Symbol;Acc:MGI:2442478]	-
ENSMUSG00000029822	89.2396	63.4226	102.518	50.2483	67.5019	44.5812	85.0601	54.1105	0.656549	0.0704803	0.817127	Osbpl3	6	50270310	50433181	-	9021	protein_coding	oxysterol binding protein-like 3 [Source:MGI Symbol;Acc:MGI:1918970]	-
ENSMUSG00000080152	3.24508	5.94587	2.27818	0	0	0	3.82304	0	4.15017	0.0704826	1	H3f4	11	58852599	58853364	+	766	protein_coding	H3.4 histone [Source:MGI Symbol;Acc:MGI:3651326]	-
ENSMUSG00000036291	394.277	413.238	332.615	405.412	499.751	507.991	380.043	471.051	-0.310803	0.0706537	0.817127	Ap5m1	14	49303554	49331691	+	11392	protein_coding	adaptor-related protein complex 5, mu 1 subunit [Source:MGI Symbol;Acc:MGI:1921635]	-
ENSMUSG00000063882	8094.03	8893.04	9875.93	8430.3	7525.87	7584.66	8954.33	7846.94	0.190478	0.0706581	0.817127	Uqcrh	4	115924162	115932268	-	1237	protein_coding	ubiquinol-cytochrome c reductase hinge protein [Source:MGI Symbol;Acc:MGI:1913826]	-
ENSMUSG00000076271	8.92396	3.96391	2.27818	0	1.18424	0	5.05535	0.394748	3.59717	0.0706785	1	Mir697	4	124625487	124625595	+	109	miRNA	microRNA 697 [Source:MGI Symbol;Acc:MGI:3629652]	-
ENSMUSG00000050605	71.3917	63.4226	72.1425	90.2186	97.108	117.319	68.9856	101.548	-0.555904	0.0707646	0.817127	Zfp61	7	23990464	24000657	-	4426	protein_coding	zinc finger protein 61 [Source:MGI Symbol;Acc:MGI:99663]	zf-C2H2
ENSMUSG00000020962	637.657	700.622	546.764	727.458	780.416	748.494	628.348	752.123	-0.260748	0.0707953	0.817127	Gtf2a1	12	91522036	91557261	-	6241	protein_coding	general transcription factor II A, 1 [Source:MGI Symbol;Acc:MGI:1933277]	-
ENSMUSG00000080859	30.0169	39.6391	34.1728	14.8461	9.47395	25.8102	34.6096	16.7101	1.04865	0.0708535	0.817127	Rpl10-ps1	2	105384546	105385190	-	645	transcribed_processed_pseudogene	ribosomal protein L10, pseudogene 1 [Source:MGI Symbol;Acc:MGI:3650909]	-
ENSMUSG00000020441	87.617	80.2692	137.45	71.9464	75.7916	50.4471	101.779	66.0617	0.626673	0.0708615	0.817127	2310033P09Rik	11	59099147	59101564	+	1285	protein_coding	RIKEN cDNA 2310033P09 gene [Source:MGI Symbol;Acc:MGI:1915112]	-
ENSMUSG00000072437	0.811269	0	3.03758	10.2781	2.36849	11.7319	1.28295	8.12615	-2.6138	0.070944	1	Nanos1	19	60744425	60748352	+	3928	protein_coding	nanos C2HC-type zinc finger 1 [Source:MGI Symbol;Acc:MGI:2669254]	-
ENSMUSG00000120361	10.5465	6.93685	3.03758	0	2.36849	0	6.84031	0.789496	3.1251	0.0709771	1	ENSMUSG00000120361	17	5540797	5542840	-	2044	lncRNA	novel transcript	-
ENSMUSG00000007892	13759.9	13701.3	15629.9	13294.1	11337.9	13223	14363.7	12618.4	0.186944	0.0709985	0.817127	Rplp1	9	61820566	61821824	-	499	protein_coding	ribosomal protein, large, P1 [Source:MGI Symbol;Acc:MGI:1927099]	-
ENSMUSG00000098183	26.7719	25.7654	15.9473	49.1063	30.7903	48.1007	22.8282	42.6658	-0.907143	0.0710268	0.817127	Gm27010	14	61863375	61864786	-	863	lncRNA	predicted gene, 27010 [Source:MGI Symbol;Acc:MGI:5504125]	-
ENSMUSG00000076498	193.893	79.2783	71.3831	2.28401	10.6582	63.3522	114.852	25.4315	2.17561	0.0710314	0.817127	Trbc2	6	41523664	41525286	+	692	TR_C_gene	T cell receptor beta, constant 2 [Source:MGI Symbol;Acc:MGI:4835227]	-
ENSMUSG00000086370	229.589	235.853	208.074	332.324	232.112	306.202	224.505	290.213	-0.371629	0.0710561	0.817127	Ftx	X	102604513	102667396	-	12258	lncRNA	Ftx transcript, Xist regulator (non-protein coding) [Source:MGI Symbol;Acc:MGI:1926128]	-
ENSMUSG00000085030	15.4141	5.94587	8.35334	14.8461	24.8691	32.8493	9.90444	24.1882	-1.27965	0.0710935	0.817127	2810455O05Rik	8	124565292	124567524	-	1691	lncRNA	RIKEN cDNA 2810455O05 gene [Source:MGI Symbol;Acc:MGI:1920072]	-
ENSMUSG00000005501	669.297	644.136	697.884	533.317	583.832	576.036	670.439	564.395	0.249018	0.0710996	0.817127	Usp40	1	87872841	87936273	-	11871	protein_coding	ubiquitin specific peptidase 40 [Source:MGI Symbol;Acc:MGI:2443184]	-
ENSMUSG00000024168	539.494	450.895	474.622	746.873	557.779	515.03	488.337	606.56	-0.312514	0.0711199	0.817127	Tmem204	17	25276676	25302565	-	2378	protein_coding	transmembrane protein 204 [Source:MGI Symbol;Acc:MGI:3039635]	-
ENSMUSG00000021140	1159.3	1364.58	1188.45	1291.61	1612.94	1457.1	1237.44	1453.88	-0.233083	0.0711353	0.817127	Pcnx	12	81906797	82047698	+	15613	protein_coding	pecanex homolog [Source:MGI Symbol;Acc:MGI:1891924]	-
ENSMUSG00000029177	79.5043	83.2422	65.3079	60.5264	26.0534	51.6203	76.0181	46.0667	0.719942	0.0713162	0.818627	Cenpa	5	30824121	30832174	+	5860	protein_coding	centromere protein A [Source:MGI Symbol;Acc:MGI:88375]	-
ENSMUSG00000040952	4466.85	4187.87	4647.49	4006.16	3807.34	3986.5	4434.07	3933.33	0.173068	0.0714582	0.81863	Rps19	7	24583796	24589231	+	4685	protein_coding	ribosomal protein S19 [Source:MGI Symbol;Acc:MGI:1333780]	-
ENSMUSG00000026790	382.919	371.617	397.923	515.045	481.987	414.136	384.153	470.389	-0.291807	0.0714993	0.81863	Odf2	2	29779233	29821758	+	9919	protein_coding	outer dense fiber of sperm tails 2 [Source:MGI Symbol;Acc:MGI:1098824]	-
ENSMUSG00000026740	492.44	481.615	454.877	541.311	542.384	640.561	476.311	574.752	-0.271246	0.071529	0.81863	Dnajc1	2	18200465	18397641	-	11651	protein_coding	DnaJ heat shock protein family (Hsp40) member C1 [Source:MGI Symbol;Acc:MGI:103268]	MYB
ENSMUSG00000079434	782.874	709.54	830.018	840.517	923.71	983.132	774.144	915.786	-0.241401	0.0715765	0.81863	Neu2	1	87437611	87525567	+	2590	protein_coding	neuraminidase 2 [Source:MGI Symbol;Acc:MGI:1344417]	-
ENSMUSG00000032030	2651.23	2854.02	2246.29	2816.19	3093.24	3049.12	2583.84	2986.18	-0.209239	0.0715834	0.81863	Cul5	9	53525882	53581314	-	8165	protein_coding	cullin 5 [Source:MGI Symbol;Acc:MGI:1922967]	-
ENSMUSG00000021590	9.73523	12.8827	12.1503	23.9821	33.1588	19.9442	11.5894	25.6951	-1.15061	0.0716254	0.81863	Spata9	13	76115269	76147091	+	1677	protein_coding	spermatogenesis associated 9 [Source:MGI Symbol;Acc:MGI:1922821]	-
ENSMUSG00000100410	173.612	119.908	101.759	238.679	249.875	103.241	131.76	197.265	-0.582151	0.0716685	0.81863	2310020H05Rik	13	99213033	99224482	-	4234	lncRNA	RIKEN cDNA 2310020H05 gene [Source:MGI Symbol;Acc:MGI:1916853]	-
ENSMUSG00000074743	1111.44	983.05	846.725	762.861	929.631	750.841	980.405	814.444	0.267451	0.0719061	0.819757	Thbd	2	148246386	148250108	-	3723	protein_coding	thrombomodulin [Source:MGI Symbol;Acc:MGI:98736]	-
ENSMUSG00000038541	12.9803	12.8827	0.759395	0	0	3.51957	8.87414	1.17319	2.9179	0.0719448	1	Srd5a2	17	74323950	74354911	-	1605	protein_coding	steroid 5 alpha-reductase 2 [Source:MGI Symbol;Acc:MGI:2150380]	-
ENSMUSG00000032717	21.9043	8.9188	24.3006	12.5621	1.18424	3.51957	18.3746	5.7553	1.6745	0.0719852	0.819757	Mdfi	17	48126253	48145616	-	3092	protein_coding	MyoD family inhibitor [Source:MGI Symbol;Acc:MGI:107687]	-
ENSMUSG00000055069	35.6958	23.7835	31.8946	2.28401	23.6849	11.7319	30.458	12.5669	1.28255	0.0720381	0.819757	Rab39	9	53595410	53617532	-	2971	protein_coding	RAB39, member RAS oncogene family [Source:MGI Symbol;Acc:MGI:2442855]	-
ENSMUSG00000028339	1177.15	772.963	784.455	754.867	738.968	723.857	911.523	739.231	0.302755	0.0720596	0.819757	Col15a1	4	47208161	47313167	+	6349	protein_coding	collagen, type XV, alpha 1 [Source:MGI Symbol;Acc:MGI:88449]	-
ENSMUSG00000096221	20.2817	22.7925	15.1879	35.4022	20.1321	62.179	19.4207	39.2378	-1.01917	0.0721048	0.819757	1500002C15Rik	4	155817002	155819184	-	2183	lncRNA	RIKEN cDNA 1500002C15 gene [Source:MGI Symbol;Acc:MGI:1916196]	-
ENSMUSG00000032307	1183.64	1062.33	926.461	1122.59	1360.7	1275.26	1057.48	1252.85	-0.244715	0.0722025	0.819757	Ube2q2	9	55056138	55114813	+	4305	protein_coding	ubiquitin-conjugating enzyme E2Q family member 2 [Source:MGI Symbol;Acc:MGI:2388672]	-
ENSMUSG00000042742	347.223	311.167	180.736	367.726	399.09	347.264	279.709	371.36	-0.410626	0.0722095	0.819757	Bmt2	6	13625672	13677965	-	5632	protein_coding	base methyltransferase of 25S rRNA 2 [Source:MGI Symbol;Acc:MGI:2141466]	-
ENSMUSG00000067242	16.2254	45.585	29.6164	109.633	26.0534	45.7544	30.4756	60.4801	-0.996251	0.0722582	0.819757	Lgi1	19	38252984	38300662	+	11354	protein_coding	leucine-rich repeat LGI family, member 1 [Source:MGI Symbol;Acc:MGI:1861691]	-
ENSMUSG00000055865	365.882	404.319	359.953	594.986	432.249	395.365	376.718	474.2	-0.33317	0.0722926	0.819757	Tafa3	3	104674722	104689156	-	4484	protein_coding	TAFA chemokine like family member 3 [Source:MGI Symbol;Acc:MGI:3046463]	-
ENSMUSG00000062960	1862.67	1437.91	1103.4	2273.74	1540.7	1688.22	1467.99	1834.22	-0.321556	0.0722983	0.819757	Kdr	5	76093487	76139118	-	9030	protein_coding	kinase insert domain protein receptor [Source:MGI Symbol;Acc:MGI:96683]	-
ENSMUSG00000116597	20.2817	33.6933	15.9473	42.2543	47.3697	39.8884	23.3074	43.1708	-0.899859	0.0723211	0.819757	Gm536	16	31436553	31457797	+	5432	lncRNA	predicted gene 536 [Source:MGI Symbol;Acc:MGI:2685382]	-
ENSMUSG00000037944	68.1466	30.7203	11.3909	4.56803	7.10546	30.5029	36.7526	14.0588	1.38731	0.0725318	0.821481	Ccr7	11	99035022	99045903	-	1978	protein_coding	chemokine (C-C motif) receptor 7 [Source:MGI Symbol;Acc:MGI:103011]	-
ENSMUSG00000120880	223.91	238.826	240.728	384.856	243.954	286.258	234.488	305.023	-0.380028	0.0725742	0.821481	ENSMUSG00000120880	11	70545947	70546525	+	579	lncRNA	novel transcript	-
ENSMUSG00000025983	0	0.990978	0.759395	2.28401	3.55273	10.5587	0.583458	5.46515	-3.25552	0.0727198	1	Ccdc150	1	54289842	54407886	+	5021	protein_coding	coiled-coil domain containing 150 [Source:MGI Symbol;Acc:MGI:1925266]	-
ENSMUSG00000031167	1441.62	1322.96	1136.05	1003.82	1108.45	1191.96	1300.21	1101.41	0.239202	0.0728275	0.822577	Rbm3	X	8005214	8012119	-	4698	protein_coding	RNA binding motif (RNP1, RRM) protein 3 [Source:MGI Symbol;Acc:MGI:1099460]	-
ENSMUSG00000017404	3725.35	3842.02	4299.69	3630.44	3473.39	3344.76	3955.69	3482.86	0.183787	0.0728898	0.822577	Rpl19	11	97917536	97921318	+	1022	protein_coding	ribosomal protein L19 [Source:MGI Symbol;Acc:MGI:98020]	-
ENSMUSG00000001729	1942.99	1752.05	2162.76	1742.7	1757.42	1543.92	1952.6	1681.35	0.216332	0.0729276	0.822577	Akt1	12	112620255	112641318	-	4098	protein_coding	thymoma viral proto-oncogene 1 [Source:MGI Symbol;Acc:MGI:87986]	-
ENSMUSG00000002325	395.088	245.763	261.991	455.661	344.615	377.767	300.947	392.681	-0.382826	0.0729344	0.822577	Irf9	14	55841028	55847487	+	5386	protein_coding	interferon regulatory factor 9 [Source:MGI Symbol;Acc:MGI:107587]	IRF
ENSMUSG00000040037	10.5465	10.9008	13.6691	18.2721	36.7115	23.4638	11.7055	26.1491	-1.15594	0.0729798	0.822577	Negr1	3	156267431	157022082	+	10506	protein_coding	neuronal growth regulator 1 [Source:MGI Symbol;Acc:MGI:2444846]	-
ENSMUSG00000042834	2747.77	2356.55	1957.72	3057.15	2676.39	2596.27	2354.01	2776.6	-0.238392	0.0730109	0.822577	Nrep	18	33570072	33597082	-	3908	protein_coding	neuronal regeneration related protein [Source:MGI Symbol;Acc:MGI:99444]	-
ENSMUSG00000025484	265.285	263.6	219.465	175.869	214.348	186.537	249.45	192.251	0.375008	0.0730248	0.822577	Bet1l	7	140433307	140437490	-	3953	protein_coding	Bet1 golgi vesicular membrane trafficking protein like [Source:MGI Symbol;Acc:MGI:1913128]	-
ENSMUSG00000068860	11.3578	5.94587	3.03758	0	0	2.34638	6.7804	0.782126	3.11996	0.0730372	1	Gm128	3	95144231	95148909	-	1959	protein_coding	predicted gene 128 [Source:MGI Symbol;Acc:MGI:2684974]	-
ENSMUSG00000115618	8.11269	1.98196	1.51879	0	0	0	3.87114	0	4.1757	0.0731428	1	Gm49298	14	61696716	61697170	+	455	processed_pseudogene	predicted gene, 49298 [Source:MGI Symbol;Acc:MGI:6118793]	-
ENSMUSG00000045246	559.775	773.954	574.102	761.719	868.05	702.74	635.944	777.503	-0.291631	0.0732218	0.824226	Kcng4	8	120350593	120362419	-	3806	protein_coding	potassium voltage-gated channel, subfamily G, member 4 [Source:MGI Symbol;Acc:MGI:1913983]	-
ENSMUSG00000038599	0.811269	7.92783	3.03758	0	0	0	3.92556	0	4.18572	0.0732824	1	Capn8	1	182392572	182459917	+	3770	protein_coding	calpain 8 [Source:MGI Symbol;Acc:MGI:2181366]	-
ENSMUSG00000039461	1066.01	1055.39	1237.81	944.44	982.922	950.283	1119.74	959.215	0.223881	0.0733782	0.825415	Tcta	9	108180157	108183359	-	1838	protein_coding	T cell leukemia translocation altered gene [Source:MGI Symbol;Acc:MGI:1918829]	-
ENSMUSG00000054520	119.257	75.3143	86.571	81.0825	52.1067	46.9275	93.7139	60.0389	0.643152	0.0734387	0.825526	Sh3bp2	5	34683182	34720985	+	4296	protein_coding	SH3-domain binding protein 2 [Source:MGI Symbol;Acc:MGI:1346349]	-
ENSMUSG00000024391	3.24508	1.98196	6.07516	0	0	0	3.7674	0	4.13924	0.0735051	1	Apom	17	35347973	35351026	-	1013	protein_coding	apolipoprotein M [Source:MGI Symbol;Acc:MGI:1930124]	-
ENSMUSG00000034107	3.24508	1.98196	6.07516	0	0	0	3.7674	0	4.13924	0.0735051	1	Ano7	1	93301652	93332025	+	3984	protein_coding	anoctamin 7 [Source:MGI Symbol;Acc:MGI:3052714]	-
ENSMUSG00000066058	142.783	111.981	74.4207	188.431	157.504	129.051	109.728	158.329	-0.530703	0.0735699	0.826259	Cldn19	4	119112611	119119635	+	4263	protein_coding	claudin 19 [Source:MGI Symbol;Acc:MGI:3033992]	-
ENSMUSG00000051124	79.5043	36.6662	43.2855	25.1242	20.1321	41.0616	53.152	28.7726	0.887961	0.0736054	0.826259	Gimap9	6	48653063	48656048	+	1642	protein_coding	GTPase, IMAP family member 9 [Source:MGI Symbol;Acc:MGI:3511744]	-
ENSMUSG00000020908	83.5607	76.3053	78.977	121.053	99.4765	120.838	79.6143	113.789	-0.514809	0.0736608	0.82631	Myh3	11	66969126	66993117	+	6057	protein_coding	myosin, heavy polypeptide 3, skeletal muscle, embryonic [Source:MGI Symbol;Acc:MGI:1339709]	-
ENSMUSG00000003348	247.437	164.502	175.42	135.899	155.136	141.956	195.787	144.33	0.441435	0.0739384	0.828342	Mob3a	10	80521087	80537811	-	3254	protein_coding	MOB kinase activator 3A [Source:MGI Symbol;Acc:MGI:3050117]	-
ENSMUSG00000074575	4.86761	4.95489	1.51879	0	0	0	3.78043	0	4.1355	0.073939	1	Kcng1	2	168102037	168123656	-	4508	protein_coding	potassium voltage-gated channel, subfamily G, member 1 [Source:MGI Symbol;Acc:MGI:3616086]	-
ENSMUSG00000095040	25.9606	20.8105	25.06	58.2424	34.3431	38.7152	23.9437	43.7669	-0.868112	0.073998	0.828342	1700001J03Rik	5	146119251	146122114	-	868	protein_coding	RIKEN cDNA 1700001J03 gene [Source:MGI Symbol;Acc:MGI:1916532]	-
ENSMUSG00000039062	262.04	196.214	276.42	175.869	185.926	199.442	244.891	187.079	0.391107	0.0740274	0.828342	Anpep	7	79471551	79510807	-	4135	protein_coding	alanyl (membrane) aminopeptidase [Source:MGI Symbol;Acc:MGI:5000466]	-
ENSMUSG00000000959	1719.08	1768.9	1983.54	1514.3	1669.78	1570.9	1823.84	1584.99	0.20285	0.0740803	0.828342	Oxa1l	14	54598291	54607130	+	4457	protein_coding	oxidase assembly 1-like [Source:MGI Symbol;Acc:MGI:1916339]	-
ENSMUSG00000036372	786.119	797.737	894.567	682.92	736.599	683.969	826.141	701.163	0.237203	0.0740963	0.828342	Tmem258	19	10181378	10185188	+	1611	protein_coding	transmembrane protein 258 [Source:MGI Symbol;Acc:MGI:1916288]	-
ENSMUSG00000104830	5.67888	8.9188	0	23.9821	10.6582	15.2515	4.8659	16.6306	-1.79958	0.0742529	0.829406	5830487J09Rik	5	123504535	123506982	+	2243	lncRNA	RIKEN cDNA 5830487J09 gene [Source:MGI Symbol;Acc:MGI:1923368]	-
ENSMUSG00000004071	3086.88	3488.24	3775.71	2767.08	3246.01	2976.38	3450.28	2996.49	0.203538	0.0742934	0.829406	Cdip1	16	4568212	4608156	-	10094	protein_coding	cell death inducing Trp53 target 1 [Source:MGI Symbol;Acc:MGI:1913876]	zf-LITAF-like
ENSMUSG00000039242	3788.63	4126.43	3594.21	4223.14	4719.21	4150.74	3836.42	4364.36	-0.186252	0.0743709	0.829702	B3galnt2	13	14129054	14173688	+	6335	protein_coding	UDP-GalNAc:betaGlcNAc beta 1,3-galactosaminyltransferase, polypeptide 2 [Source:MGI Symbol;Acc:MGI:2145517]	-
ENSMUSG00000118327	0	0	0.759395	4.56803	1.18424	7.03913	0.253132	4.2638	-3.81079	0.074394	1	Gm8697	18	59907301	59907543	-	243	processed_pseudogene	predicted gene 8697 [Source:MGI Symbol;Acc:MGI:3642964]	-
ENSMUSG00000032279	16341.4	18296.4	16148.5	19278.2	18955	18640.8	16928.8	18958	-0.163411	0.0744481	0.829994	Idh3a	9	54493618	54511945	+	5072	protein_coding	isocitrate dehydrogenase 3 (NAD+) alpha [Source:MGI Symbol;Acc:MGI:1915084]	-
ENSMUSG00000026925	468.913	433.057	504.238	425.969	335.141	383.633	468.736	381.581	0.297409	0.0745253	0.830187	Inpp5e	2	26286261	26299215	-	4301	protein_coding	inositol polyphosphate-5-phosphatase E [Source:MGI Symbol;Acc:MGI:1927753]	-
ENSMUSG00000120700	12.169	11.8917	18.9849	9.13606	27.2376	65.6986	14.3485	34.0241	-1.24041	0.0745833	0.830187	ENSMUSG00000120700	4	8939232	8943541	+	896	lncRNA	novel transcript	-
ENSMUSG00000023015	77.0705	57.4767	34.9322	26.2662	39.08	30.5029	56.4931	31.9497	0.82162	0.0746648	0.830187	Racgap1	15	99518377	99549537	-	7079	protein_coding	Rac GTPase-activating protein 1 [Source:MGI Symbol;Acc:MGI:1349423]	-
ENSMUSG00000006930	71.3917	13.8737	18.9849	22.8401	11.8424	8.21232	34.7501	14.2983	1.28278	0.0746694	0.830187	Hap1	11	100238153	100246954	-	3766	protein_coding	huntingtin-associated protein 1 [Source:MGI Symbol;Acc:MGI:1261831]	-
ENSMUSG00000074909	356.958	287.384	340.968	368.868	476.066	388.325	328.437	411.087	-0.322071	0.0747275	0.830266	Ranbp6	19	29785800	29790374	-	4575	protein_coding	RAN binding protein 6 [Source:MGI Symbol;Acc:MGI:2683212]	-
ENSMUSG00000025066	2067.11	2080.06	2203.76	2400.5	2430.07	2358.11	2116.98	2396.23	-0.178587	0.0748437	0.830477	Sfr1	19	47720121	47724027	+	1915	protein_coding	SWI5 dependent recombination repair 1 [Source:MGI Symbol;Acc:MGI:1915038]	-
ENSMUSG00000030327	363.448	348.824	374.382	441.957	425.143	452.851	362.218	439.984	-0.279997	0.0748848	0.830477	Necap1	6	122851433	122865900	+	3651	protein_coding	NECAP endocytosis associated 1 [Source:MGI Symbol;Acc:MGI:1914852]	-
ENSMUSG00000059395	11.3578	7.92783	1.51879	0	2.36849	0	6.93479	0.789496	3.14309	0.0748893	1	Nkapl	13	21651217	21652679	-	1463	protein_coding	NFKB activating protein-like [Source:MGI Symbol;Acc:MGI:1913957]	-
ENSMUSG00000025495	632.79	660.982	700.921	527.607	563.7	587.768	664.898	559.692	0.248818	0.0751016	0.830477	Ptdss2	7	140702295	140737519	+	5631	protein_coding	phosphatidylserine synthase 2 [Source:MGI Symbol;Acc:MGI:1351664]	-
ENSMUSG00000111329	16.2254	15.8557	25.06	3.42602	11.8424	5.86594	19.047	7.0448	1.4408	0.0751399	0.830477	A830035O19Rik	9	45865399	45867296	+	1898	lncRNA	RIKEN cDNA A830035O19 gene [Source:MGI Symbol;Acc:MGI:3704334]	-
ENSMUSG00000052013	300.981	58.4677	81.2552	11.4201	35.5273	82.1232	146.901	43.0235	1.77236	0.0751456	0.830477	Btla	16	45044678	45078033	+	3396	protein_coding	B and T lymphocyte associated [Source:MGI Symbol;Acc:MGI:2658978]	-
ENSMUSG00000038400	705.804	654.046	628.019	713.754	908.315	754.36	662.623	792.143	-0.257406	0.075279	0.830477	Pmepa1	2	173066251	173118326	-	4913	protein_coding	prostate transmembrane protein, androgen induced 1 [Source:MGI Symbol;Acc:MGI:1929600]	-
ENSMUSG00000061474	1198.24	1237.73	1124.66	1328.15	1419.91	1349.17	1186.88	1365.74	-0.202916	0.0752799	0.830477	Mrps36	13	100872463	100881167	-	1274	protein_coding	mitochondrial ribosomal protein S36 [Source:MGI Symbol;Acc:MGI:1913378]	-
ENSMUSG00000057036	150.085	262.609	259.713	324.33	328.035	249.889	224.136	300.752	-0.425412	0.0754038	0.830477	Gm7536	3	24387232	24387675	+	444	processed_pseudogene	predicted gene 7536 [Source:MGI Symbol;Acc:MGI:3645137]	-
ENSMUSG00000032577	1486.24	1446.83	1726.86	1321.3	1402.14	1299.89	1553.31	1341.11	0.212502	0.0754072	0.830477	Mapkapk3	9	107132126	107167076	-	5542	protein_coding	mitogen-activated protein kinase-activated protein kinase 3 [Source:MGI Symbol;Acc:MGI:2143163]	-
ENSMUSG00000084127	0.811269	0	0	13.7041	1.18424	0	0.270423	4.96278	-4.03149	0.0754356	1	Gm13169	4	146176524	146178203	+	1459	processed_pseudogene	predicted gene 13169 [Source:MGI Symbol;Acc:MGI:3651793]	-
ENSMUSG00000022313	98.9748	131.8	115.428	58.2424	105.398	69.2181	115.401	77.6194	0.571606	0.075438	0.830477	Utp23	15	51740825	51748010	+	2992	protein_coding	UTP23 small subunit processome component [Source:MGI Symbol;Acc:MGI:1925831]	-
ENSMUSG00000078794	85.9945	55.4948	52.3982	133.615	80.5286	85.6428	64.6292	99.9287	-0.628174	0.0755273	0.830477	Dact3	7	16609242	16621387	+	2989	protein_coding	dishevelled-binding antagonist of beta-catenin 3 [Source:MGI Symbol;Acc:MGI:3654828]	-
ENSMUSG00000029570	220.665	172.43	181.495	147.319	164.61	112.626	191.53	141.518	0.437518	0.0755995	0.830477	Lfng	5	140593075	140601300	+	2505	protein_coding	LFNG O-fucosylpeptide 3-beta-N-acetylglucosaminyltransferase [Source:MGI Symbol;Acc:MGI:1095413]	-
ENSMUSG00000006333	9486.98	9129.88	10852.5	8801.45	8244.7	8987.8	9823.12	8677.98	0.178936	0.0756523	0.830477	Rps9	7	3706992	3709896	+	2522	protein_coding	ribosomal protein S9 [Source:MGI Symbol;Acc:MGI:1924096]	-
ENSMUSG00000026854	572.756	560.894	602.959	657.796	640.676	774.305	578.87	690.925	-0.254824	0.0756639	0.830477	Usp20	2	30872291	30913598	+	9017	protein_coding	ubiquitin specific peptidase 20 [Source:MGI Symbol;Acc:MGI:1921520]	-
ENSMUSG00000028527	160.631	250.717	217.187	255.81	277.113	287.431	209.512	273.451	-0.386369	0.0757279	0.830477	Ak4	4	101276474	101324192	+	4646	protein_coding	adenylate kinase 4 [Source:MGI Symbol;Acc:MGI:87979]	-
ENSMUSG00000056413	74.6367	66.3955	47.8419	36.5442	47.3697	29.3297	62.958	37.7479	0.736876	0.075741	0.830477	Adap1	5	139257631	139311377	-	3292	protein_coding	ArfGAP with dual PH domains 1 [Source:MGI Symbol;Acc:MGI:2442201]	-
ENSMUSG00000105135	4.05634	21.8015	9.87213	36.5442	24.8691	22.2906	11.91	27.9013	-1.24595	0.0757483	0.830477	Gm43667	3	34108484	34109578	-	1095	TEC	predicted gene 43667 [Source:MGI Symbol;Acc:MGI:5663804]	-
ENSMUSG00000024614	666.052	760.08	385.013	825.671	787.522	709.779	603.715	774.324	-0.360861	0.0757602	0.830477	Tmx3	18	90528278	90561391	+	9933	protein_coding	thioredoxin-related transmembrane protein 3 [Source:MGI Symbol;Acc:MGI:2442418]	-
ENSMUSG00000071866	2230.18	1939.34	1813.43	2255.46	2562.7	2132.86	1994.32	2317.01	-0.216324	0.0757645	0.830477	Ppia	11	6365443	6369817	+	3508	protein_coding	peptidylprolyl isomerase A [Source:MGI Symbol;Acc:MGI:97749]	-
ENSMUSG00000060090	128.992	141.71	73.6613	188.431	132.635	172.459	114.788	164.508	-0.523558	0.075829	0.830477	Rp2	X	20230720	20271892	+	5141	protein_coding	retinitis pigmentosa 2 homolog [Source:MGI Symbol;Acc:MGI:1277953]	-
ENSMUSG00000038010	4.86761	5.94587	8.35334	5.71004	18.9479	30.5029	6.38894	18.3869	-1.52006	0.0759165	0.830477	Ccdc138	10	58333770	58412066	+	5102	protein_coding	coiled-coil domain containing 138 [Source:MGI Symbol;Acc:MGI:1923388]	-
ENSMUSG00000037253	459.178	394.409	298.442	475.075	492.645	473.968	384.01	480.563	-0.324421	0.0759248	0.830477	Mex3c	18	73706115	73725646	+	3738	protein_coding	mex3 RNA binding family member C [Source:MGI Symbol;Acc:MGI:2652843]	-
ENSMUSG00000073702	6892.54	6906.13	8133.88	7073.59	5862.01	6199.13	7310.85	6378.24	0.196961	0.0760961	0.830477	Rpl31	1	39406923	39410992	+	1662	protein_coding	ribosomal protein L31 [Source:MGI Symbol;Acc:MGI:2149632]	-
ENSMUSG00000052305	2080.09	3505.09	1846.85	3894.24	3077.85	4117.89	2477.34	3696.66	-0.577658	0.0761089	0.830477	Hbb-bs	7	103475741	103477303	-	768	protein_coding	hemoglobin, beta adult s chain [Source:MGI Symbol;Acc:MGI:5474852]	-
ENSMUSG00000071042	1156.06	1243.68	1060.87	1517.73	1406.88	1157.94	1153.54	1360.85	-0.23911	0.0761092	0.830477	Rasgrp3	17	75742891	75836049	+	5840	protein_coding	RAS, guanyl releasing protein 3 [Source:MGI Symbol;Acc:MGI:3028579]	-
ENSMUSG00000031481	1.62254	0	0	6.85204	4.73697	4.69275	0.540846	5.42726	-3.29626	0.0761326	1	Tpte	8	22773457	22861434	+	2758	protein_coding	transmembrane phosphatase with tensin homology [Source:MGI Symbol;Acc:MGI:2446460]	-
ENSMUSG00000042396	501.364	428.103	366.028	493.347	576.727	523.242	431.832	531.105	-0.298745	0.0761448	0.830477	Rbm7	9	48400001	48406599	-	4941	protein_coding	RNA binding motif protein 7 [Source:MGI Symbol;Acc:MGI:1914260]	-
ENSMUSG00000024620	1159.3	1160.44	1286.41	1050.65	1044.5	1025.37	1202.05	1040.17	0.209065	0.0761589	0.830477	Pdgfrb	18	61178222	61218133	+	5478	protein_coding	platelet derived growth factor receptor, beta polypeptide [Source:MGI Symbol;Acc:MGI:97531]	-
ENSMUSG00000051076	0	0	1.51879	0	4.73697	14.0783	0.506263	6.27175	-3.56095	0.0761681	1	Vtcn1	3	100732775	100804238	+	2622	protein_coding	V-set domain containing T cell activation inhibitor 1 [Source:MGI Symbol;Acc:MGI:3039619]	-
ENSMUSG00000020092	580.057	453.868	510.313	406.554	463.039	393.018	514.746	420.871	0.291623	0.0761751	0.830477	Pald1	10	61155435	61219309	-	4535	protein_coding	phosphatase domain containing, paladin 1 [Source:MGI Symbol;Acc:MGI:1351623]	-
ENSMUSG00000059301	4.05634	0.990978	0	11.4201	4.73697	10.5587	1.68244	8.90525	-2.40166	0.0762422	1	Gm5434	12	36140378	36141828	+	1451	transcribed_processed_pseudogene	predicted gene 5434 [Source:MGI Symbol;Acc:MGI:3646221]	-
ENSMUSG00000030737	354.524	373.599	359.194	298.064	260.534	317.934	362.439	292.177	0.310393	0.0763527	0.831619	Slco2b1	7	99307011	99360547	-	5958	protein_coding	solute carrier organic anion transporter family, member 2b1 [Source:MGI Symbol;Acc:MGI:1351872]	-
ENSMUSG00000002769	38.9409	39.6391	24.3006	65.0944	82.897	32.8493	34.2936	60.2802	-0.817538	0.0764405	0.831619	Gnmt	17	47036590	47040094	-	1206	protein_coding	glycine N-methyltransferase [Source:MGI Symbol;Acc:MGI:1202304]	-
ENSMUSG00000107667	0	0	0	0	13.0267	0	0	4.34223	-4.79705	0.0764667	1	C530044C16Rik	6	50753095	50792013	+	1810	lncRNA	RIKEN cDNA C530044C16 gene [Source:MGI Symbol;Acc:MGI:2443109]	-
ENSMUSG00000094686	888.339	304.23	318.186	247.816	123.161	321.454	503.585	230.81	1.12565	0.0764948	0.831619	Ccl21a	4	42772860	42773993	-	870	protein_coding	chemokine (C-C motif) ligand 21A (serine) [Source:MGI Symbol;Acc:MGI:1349183]	-
ENSMUSG00000102748	34.0733	38.6481	40.2479	15.9881	28.4218	14.0783	37.6565	19.4961	0.950807	0.0765807	0.831619	Pcdhgb2	18	37822881	37974926	+	4882	protein_coding	protocadherin gamma subfamily B, 2 [Source:MGI Symbol;Acc:MGI:1935170]	-
ENSMUSG00000070583	71.3917	56.4858	91.8867	90.2186	117.24	118.492	73.2547	108.65	-0.563525	0.0766739	0.831619	Fv1	4	147953436	147954815	+	1380	protein_coding	Friend virus susceptibility 1 [Source:MGI Symbol;Acc:MGI:95595]	-
ENSMUSG00000107997	20.2817	11.8917	18.2255	20.5561	58.0279	26.9833	16.7996	35.1891	-1.05963	0.0766801	0.831619	Gm44243	6	129517184	129517875	+	692	TEC	predicted gene, 44243 [Source:MGI Symbol;Acc:MGI:5690635]	-
ENSMUSG00000022350	771.517	846.295	834.575	628.104	759.1	686.315	817.462	691.173	0.242071	0.076688	0.831619	Washc5	15	59203846	59246016	-	4244	protein_coding	WASH complex subunit 5 [Source:MGI Symbol;Acc:MGI:2146110]	-
ENSMUSG00000063316	5189.69	5414.7	6156.41	5124.19	4660	4979.01	5586.93	4921.07	0.183184	0.0766886	0.831619	Rpl27	11	101333124	101336355	+	1535	protein_coding	ribosomal protein L27 [Source:MGI Symbol;Acc:MGI:98036]	-
ENSMUSG00000089633	11.3578	0	10.6315	9.13606	13.0267	49.2739	7.32976	23.8122	-1.68052	0.0767965	0.832235	A230009B12Rik	17	10675145	10711986	+	3123	lncRNA	RIKEN cDNA A230009B12 gene [Source:MGI Symbol;Acc:MGI:2442666]	-
ENSMUSG00000026389	1263.15	1328.9	1371.47	1253.92	1101.35	1060.56	1321.17	1138.61	0.214438	0.0769685	0.832834	Steap3	1	120118487	120200435	-	5715	protein_coding	STEAP family member 3 [Source:MGI Symbol;Acc:MGI:1915678]	-
ENSMUSG00000001657	74.6367	83.2422	73.6613	123.337	106.582	100.894	77.1801	110.271	-0.516687	0.0769847	0.832834	Hoxc8	15	102899039	102902543	+	2832	protein_coding	homeobox C8 [Source:MGI Symbol;Acc:MGI:96198]	Homeobox
ENSMUSG00000029486	740.688	814.584	617.388	861.073	902.394	824.752	724.22	862.739	-0.253826	0.0770053	0.832834	Mrpl1	5	96357352	96414586	+	4295	protein_coding	mitochondrial ribosomal protein L1 [Source:MGI Symbol;Acc:MGI:2137202]	-
ENSMUSG00000028619	325.319	222.97	316.668	207.845	232.112	228.772	288.319	222.91	0.373804	0.0772476	0.83401	Tceanc2	4	106991352	107036313	-	7193	protein_coding	transcription elongation factor A (SII) N-terminal and central domain containing 2 [Source:MGI Symbol;Acc:MGI:1913776]	-
[truncated: 24,850 more rows]
