# Supplementary material for: Low‐dose lithium supplementation promotes musculoskeletal and metabolic health in ovariectomized female mice
Source: J Physiol. 2026 Jan 8;604(7):2845–66. doi: 10.1113/JP289990 (PMC13039252; doi:10.1113/JP289990)
Supplement: Supplementary file 5 — Supplementary Dataset 4 [file TJP-604-2845-s001.xlsx]

## Sheet: OVXLivsOVX_deg
gene_id	OLi1	OLi2	OLi3	OC2	OC3	OC4	OVXLi	OVX	log2FoldChange	pvalue	padj	gene_name	gene_chr	gene_start	gene_end	gene_strand	gene_length	gene_biotype	gene_description	tf_family
ENSMUSG00000024222	355.729	345.959	385.181	697.927	982.831	854.577	362.29	845.112	-1.22047	4.69105e-15	5.99141e-11	Fkbp5	17	28618068	28736501	-	9468	protein_coding	FK506 binding protein 5 [Source:MGI Symbol;Acc:MGI:104670]	-
ENSMUSG00000026576	3330.27	2448.33	2487.25	1409.92	1468.33	1002.63	2755.28	1293.62	1.09137	2.75091e-13	1.75673e-09	Atp1b1	1	164264678	164285924	-	3081	protein_coding	ATPase, Na+/K+ transporting, beta 1 polypeptide [Source:MGI Symbol;Acc:MGI:88108]	-
ENSMUSG00000002985	2254.9	2337.62	2430.52	4453.9	3587.92	3478.35	2341.01	3840.06	-0.713953	5.2023e-11	2.21479e-07	Apoe	7	19430034	19433113	-	2138	protein_coding	apolipoprotein E [Source:MGI Symbol;Acc:MGI:88057]	-
ENSMUSG00000025479	157.972	154.351	104.506	400.825	588.837	291.987	138.943	427.216	-1.62032	1.65478e-10	5.28372e-07	Cyp2e1	7	140343652	140354900	+	2158	protein_coding	cytochrome P450, family 2, subfamily e, polypeptide 1 [Source:MGI Symbol;Acc:MGI:88607]	-
ENSMUSG00000047205	1071.87	857.979	711.639	427.195	490.877	384.93	880.495	434.334	1.02024	7.39733e-10	1.51182e-06	Dusp18	11	3845240	3851296	+	4632	protein_coding	dual specificity phosphatase 18 [Source:MGI Symbol;Acc:MGI:1922469]	-
ENSMUSG00000027074	622.525	750.466	718.606	1063.59	1270.25	1316.82	697.199	1216.89	-0.802706	9.27897e-10	1.51182e-06	Slc43a3	2	84766923	84788853	+	4464	protein_coding	solute carrier family 43, member 3 [Source:MGI Symbol;Acc:MGI:1931054]	-
ENSMUSG00000047485	420.087	277.832	374.232	150.309	124.872	156.275	357.384	143.819	1.30964	9.50652e-10	1.51182e-06	Klhl34	X	156601431	156603365	+	1935	protein_coding	kelch-like 34 [Source:MGI Symbol;Acc:MGI:2685234]	-
ENSMUSG00000031239	5320.72	5236.23	5040.19	3539.74	3845.2	3314.67	5199.05	3566.54	0.544101	1.09861e-09	1.51182e-06	Itm2a	X	106440705	106446982	-	1744	protein_coding	integral membrane protein 2A [Source:MGI Symbol;Acc:MGI:107706]	-
ENSMUSG00000025172	3227.3	2647.39	3592.03	2140.37	1405.89	1487.9	3155.57	1678.05	0.910733	1.13214e-09	1.51182e-06	Ankrd2	19	42024439	42033549	+	1138	protein_coding	ankyrin repeat domain 2 (stretch responsive muscle) [Source:MGI Symbol;Acc:MGI:1861447]	-
ENSMUSG00000026879	12926.8	14380.2	13571.9	21823	17724.3	22354.7	13626.3	20634	-0.598714	1.1837e-09	1.51182e-06	Gsn	2	35146392	35197904	+	3157	protein_coding	gelsolin [Source:MGI Symbol;Acc:MGI:95851]	-
ENSMUSG00000028927	7968.79	7251.31	6638.64	4204.26	5248.94	4768.03	7286.25	4740.41	0.620298	2.32517e-09	2.69973e-06	Padi2	4	140633655	140679897	+	5013	protein_coding	peptidyl arginine deiminase, type II [Source:MGI Symbol;Acc:MGI:1338892]	-
ENSMUSG00000026610	587.42	509.891	485.706	249.636	288.498	171.902	527.672	236.679	1.16029	3.08487e-09	3.28333e-06	Esrrg	1	187340988	187947082	+	6208	protein_coding	estrogen-related receptor gamma [Source:MGI Symbol;Acc:MGI:1347056]	ESR-like
ENSMUSG00000024726	4642.02	4674.18	4992.42	3566.11	3257.44	3081.08	4769.54	3301.54	0.53084	5.81121e-09	5.70929e-06	Carnmt1	19	18648128	18684564	+	4807	protein_coding	carnosine N-methyltransferase 1 [Source:MGI Symbol;Acc:MGI:1914633]	-
ENSMUSG00000032554	454.022	503.504	371.246	1179.62	1093.71	642.372	442.924	971.9	-1.13347	8.10437e-09	7.3935e-06	Trf	9	103081200	103107643	-	3320	protein_coding	transferrin [Source:MGI Symbol;Acc:MGI:98821]	-
ENSMUSG00000090066	9339.05	9107.78	9623.54	6838.63	7069.28	6228.79	9356.79	6712.23	0.479451	8.99675e-09	7.66043e-06	1110002E22Rik	3	137770813	137787267	+	9998	protein_coding	RIKEN cDNA 1110002E22 gene [Source:MGI Symbol;Acc:MGI:1915066]	-
ENSMUSG00000042834	4237.15	4069.55	3838.87	2977.18	2559.88	2120.4	4048.52	2552.49	0.665582	1.38085e-08	1.10227e-05	Nrep	18	33570072	33597082	-	3908	protein_coding	neuronal regeneration related protein [Source:MGI Symbol;Acc:MGI:99444]	-
ENSMUSG00000028464	224703	178286	174198	131990	127309	133581	192396	130960	0.554938	1.99082e-08	1.49569e-05	Tpm2	4	43514711	43523765	-	2909	protein_coding	tropomyosin 2, beta [Source:MGI Symbol;Acc:MGI:98810]	-
ENSMUSG00000090733	1586.74	2260.98	1921.92	3170.56	3319.88	2823.64	1923.21	3104.69	-0.690267	3.25972e-08	2.31295e-05	Rps27	3	90119829	90120958	-	1043	protein_coding	ribosomal protein S27 [Source:MGI Symbol;Acc:MGI:1888676]	-
ENSMUSG00000052374	28739.1	20876.8	23901.1	16507.6	16738.3	16187.6	24505.7	16477.8	0.572555	5.39011e-08	3.62329e-05	Actn2	13	12284312	12355641	-	3795	protein_coding	actinin alpha 2 [Source:MGI Symbol;Acc:MGI:109192]	-
ENSMUSG00000032496	0	2.12898	0	48.3451	20.4532	125.842	0.70966	64.8802	-6.50992	5.89975e-08	1	Ltf	9	110848339	110871835	+	3450	protein_coding	lactotransferrin [Source:MGI Symbol;Acc:MGI:96837]	-
ENSMUSG00000036854	35189	27726.8	28054.5	20388.4	20358.5	21941.8	30323.4	20896.2	0.537115	6.53644e-08	4.17417e-05	Hspb6	7	30251603	30254868	+	2299	protein_coding	heat shock protein, alpha-crystallin-related, B6 [Source:MGI Symbol;Acc:MGI:2685325]	-
ENSMUSG00000024164	604.973	794.11	691.733	1449.47	1007.59	1209.07	696.938	1222.05	-0.810479	8.21777e-08	4.99797e-05	C3	17	57510970	57535136	-	5143	protein_coding	complement component 3 [Source:MGI Symbol;Acc:MGI:88227]	-
ENSMUSG00000021456	2029.06	1519.03	1950.79	2491.97	3039.99	3540.86	1832.96	3024.27	-0.72265	1.30762e-07	7.59131e-05	Fbp2	13	62984691	63006236	-	1469	protein_coding	fructose bisphosphatase 2 [Source:MGI Symbol;Acc:MGI:95491]	-
ENSMUSG00000028116	4349.48	3197.73	3383.02	1826.56	2594.33	2284.08	3643.41	2234.99	0.705253	2.6791e-07	0.000148771	Myoz2	3	122799855	122828664	-	3423	protein_coding	myozenin 2 [Source:MGI Symbol;Acc:MGI:1913063]	-
ENSMUSG00000030278	274.988	283.154	165.22	642.55	664.191	370.125	241.121	558.955	-1.21349	3.05657e-07	0.000160039	Cidec	6	113401595	113412721	-	1856	protein_coding	cell death-inducing DFFA-like effector c [Source:MGI Symbol;Acc:MGI:95585]	-
ENSMUSG00000055320	7258.5	7126.76	6779.98	5225.66	5516.99	4710.45	7055.08	5151.03	0.45404	3.13262e-07	0.000160039	Tead1	7	112278525	112506014	+	13570	protein_coding	TEA domain family member 1 [Source:MGI Symbol;Acc:MGI:101876]	TEA
ENSMUSG00000064080	1318.77	1692.54	1328.72	2267.82	2015.18	2351.53	1446.68	2211.51	-0.612617	3.98162e-07	0.000195589	Fbln2	6	91189437	91249522	+	6370	protein_coding	fibulin 2 [Source:MGI Symbol;Acc:MGI:95488]	-
ENSMUSG00000084929	713.797	618.469	636.991	453.565	283.116	305.147	656.419	347.276	0.916525	4.45466e-07	0.000210722	Foxo6os	4	120148538	120161095	+	2306	lncRNA	forkhead box O6, opposite strand [Source:MGI Symbol;Acc:MGI:3028036]	-
ENSMUSG00000045394	0	2.12898	3.9812	39.5551	50.5948	28.7875	2.03673	39.6458	-4.22974	6.22324e-07	1	Epcam	17	87943407	87958557	+	2195	protein_coding	epithelial cell adhesion molecule [Source:MGI Symbol;Acc:MGI:106653]	-
ENSMUSG00000079018	1716.62	1840.5	1797.51	2313.53	2539.43	2634.47	1784.88	2495.81	-0.483498	6.86853e-07	0.000309263	Ly6c1	15	74915867	74920679	-	1677	protein_coding	lymphocyte antigen 6 complex, locus C1 [Source:MGI Symbol;Acc:MGI:96882]	-
ENSMUSG00000033831	0	0	0	17.58	34.4475	23.8525	0	25.2933	-6.99688	6.99357e-07	1	Fgb	3	82947448	82957170	-	3810	protein_coding	fibrinogen beta chain [Source:MGI Symbol;Acc:MGI:99501]	-
ENSMUSG00000027940	15916.5	11828.6	11960.5	6618	9154.43	9304.93	13235.2	8359.12	0.662934	7.0221e-07	0.000309263	Tpm3	3	89979956	90008209	+	6085	protein_coding	tropomyosin 3, gamma [Source:MGI Symbol;Acc:MGI:1890149]	-
ENSMUSG00000049551	1676.84	1698.93	1569.59	976.57	1181.98	1186.04	1648.45	1114.86	0.564449	7.80676e-07	0.00033236	Fzd9	5	135277792	135280084	-	2293	protein_coding	frizzled class receptor 9 [Source:MGI Symbol;Acc:MGI:1313278]	-
ENSMUSG00000001918	1029.74	877.14	848.99	1932.92	1483.4	1228.81	918.624	1548.38	-0.753696	8.37311e-07	0.000344972	Slc1a5	7	16515265	16532199	+	4173	protein_coding	solute carrier family 1 (neutral amino acid transporter), member 5 [Source:MGI Symbol;Acc:MGI:105305]	-
ENSMUSG00000003477	102.974	182.028	139.342	259.305	301.416	470.47	141.448	343.73	-1.28056	9.59727e-07	0.000383051	Inmt	6	55147611	55152028	-	1600	protein_coding	indolethylamine N-methyltransferase [Source:MGI Symbol;Acc:MGI:102963]	-
ENSMUSG00000033196	38396.5	30141	40827.2	23092.2	25967	26631.7	36454.9	25230.3	0.530964	1.03796e-06	0.000398293	Myh2	11	67061853	67088343	+	7137	protein_coding	myosin, heavy polypeptide 2, skeletal muscle, adult [Source:MGI Symbol;Acc:MGI:1339710]	-
ENSMUSG00000037742	7892.73	8313.67	8400.32	13766.9	10509.7	10805.2	8202.24	11693.9	-0.511711	1.06029e-06	0.000398293	Eef1a1	9	78385731	78396433	-	2493	protein_coding	eukaryotic translation elongation factor 1 alpha 1 [Source:MGI Symbol;Acc:MGI:1096881]	-
ENSMUSG00000055044	1972.89	1498.8	1718.88	1155.01	1155.07	1177.82	1730.19	1162.63	0.573034	1.3194e-06	0.000463883	Pdlim1	19	40209617	40260286	-	5260	protein_coding	PDZ and LIM domain 1 (elfin) [Source:MGI Symbol;Acc:MGI:1860611]	-
ENSMUSG00000026773	18997.5	24054.3	27698.2	14740	17722.2	14494.9	23583.3	15652.3	0.591536	1.32732e-06	0.000463883	Pfkfb3	2	11476244	11558888	-	7561	protein_coding	6-phosphofructo-2-kinase/fructose-2,6-biphosphatase 3 [Source:MGI Symbol;Acc:MGI:2181202]	-
ENSMUSG00000057036	530.082	489.666	443.903	162.615	285.269	281.295	487.884	243.06	1.00626	1.34385e-06	0.000463883	Gm7536	3	24387232	24387675	+	444	processed_pseudogene	predicted gene 7536 [Source:MGI Symbol;Acc:MGI:3645137]	-
ENSMUSG00000037139	2509.99	2008.69	2490.24	1805.47	1336.99	1310.24	2336.31	1484.23	0.654151	1.53615e-06	0.00051631	Myom3	4	135487026	135542875	+	6038	protein_coding	myomesin family, member 3 [Source:MGI Symbol;Acc:MGI:2685280]	-
ENSMUSG00000017493	1351.53	1209.26	1295.88	2158.83	1628.72	1962.48	1285.56	1916.68	-0.577134	1.69481e-06	0.000555028	Igfbp4	11	98932070	98945218	+	4416	protein_coding	insulin-like growth factor binding protein 4 [Source:MGI Symbol;Acc:MGI:96439]	-
ENSMUSG00000024066	1137.4	1157.1	1411.33	1600.66	2113.14	1968.24	1235.28	1894.01	-0.615605	2.19741e-06	0.000693643	Xdh	17	74190890	74257191	-	9175	protein_coding	xanthine dehydrogenase [Source:MGI Symbol;Acc:MGI:98973]	-
ENSMUSG00000021952	920.916	686.596	636.991	436.864	483.342	368.48	748.168	429.562	0.801139	2.2267e-06	0.000693643	Xpo4	14	57814978	57902887	-	10731	protein_coding	exportin 4 [Source:MGI Symbol;Acc:MGI:1888526]	-
ENSMUSG00000026822	0	0	0	19.338	19.3767	25.4975	0	21.4041	-6.76043	2.58584e-06	1	Lcn2	2	32274645	32278264	-	2623	protein_coding	lipocalin 2 [Source:MGI Symbol;Acc:MGI:96757]	-
ENSMUSG00000057604	4441.93	3600.11	4026.98	3187.26	2578.18	2637.76	4023	2801.07	0.521918	2.99817e-06	0.000911728	Lmcd1	6	112250719	112307386	+	1730	protein_coding	LIM and cysteine-rich domains 1 [Source:MGI Symbol;Acc:MGI:1353635]	-
ENSMUSG00000020340	597.952	454.537	507.602	285.675	338.016	283.762	520.03	302.485	0.782944	3.10333e-06	0.000921762	Cyfip2	11	46084677	46203686	-	7103	protein_coding	cytoplasmic FMR1 interacting protein 2 [Source:MGI Symbol;Acc:MGI:1924134]	-
ENSMUSG00000025784	847.196	831.367	813.159	1254.33	1094.79	1266.65	830.574	1205.26	-0.538256	3.20737e-06	0.000931013	Clec3b	9	122980011	122986497	+	992	protein_coding	C-type lectin domain family 3, member b [Source:MGI Symbol;Acc:MGI:104540]	-
ENSMUSG00000040447	1610.14	1502	1482	1912.71	2340.28	2261.05	1531.38	2171.35	-0.503694	3.62648e-06	0.00102927	Spns2	11	72342464	72380730	-	4083	protein_coding	spinster homolog 2 [Source:MGI Symbol;Acc:MGI:2384936]	-
ENSMUSG00000022435	0	0	0	16.701	13.9943	32.9	0	21.1984	-6.74919	3.74554e-06	1	Upk3a	15	84901342	84906748	+	1093	protein_coding	uroplakin 3A [Source:MGI Symbol;Acc:MGI:98914]	-
ENSMUSG00000022587	2068.84	2093.85	2113.02	3512.49	2537.28	3058.05	2091.9	3035.94	-0.537818	3.87266e-06	0.00107525	Ly6e	15	74826900	74831752	+	3782	protein_coding	lymphocyte antigen 6 complex, locus E [Source:MGI Symbol;Acc:MGI:106651]	-
ENSMUSG00000120992	37.4451	52.16	79.6239	288.312	122.719	136.535	56.4097	182.522	-1.69033	4.43368e-06	0.00120483	ENSMUSG00000120992	17	35215654	35219393	-	3043	lncRNA	novel transcript	-
ENSMUSG00000025813	954.85	680.209	845.009	500.152	565.155	390.687	826.689	485.331	0.770026	4.7351e-06	0.00125993	Homer2	7	81250229	81357275	-	12621	protein_coding	homer scaffolding protein 2 [Source:MGI Symbol;Acc:MGI:1347354]	-
ENSMUSG00000020911	5.8508	7.45143	7.96239	65.0461	33.371	45.2375	7.08821	47.8849	-2.75345	4.80071e-06	1	Krt19	11	100031636	100039491	-	1855	protein_coding	keratin 19 [Source:MGI Symbol;Acc:MGI:96693]	-
ENSMUSG00000056492	2934.76	3381.89	3324.3	4490.82	4438.35	4058.21	3213.65	4329.13	-0.429446	5.05985e-06	0.00131887	Adgrf5	17	43671342	43770448	+	9010	protein_coding	adhesion G protein-coupled receptor F5 [Source:MGI Symbol;Acc:MGI:2182928]	-
ENSMUSG00000028600	257.435	283.154	252.806	390.277	466.118	506.66	264.465	454.351	-0.780839	5.33203e-06	0.00136201	Podn	4	107871988	107953642	-	4270	protein_coding	podocan [Source:MGI Symbol;Acc:MGI:2674939]	-
ENSMUSG00000027861	1301.22	1050.65	1116.73	591.568	807.364	799.469	1156.2	732.8	0.658094	5.82891e-06	0.00145974	Casq2	3	101993731	102053830	+	2736	protein_coding	calsequestrin 2 [Source:MGI Symbol;Acc:MGI:1309469]	-
ENSMUSG00000024334	0	4.25796	3.9812	79.9891	15.0708	31.255	2.74639	42.105	-3.91054	6.77453e-06	1	H2-Oa	17	34311314	34314208	+	1407	protein_coding	histocompatibility 2, O region alpha locus [Source:MGI Symbol;Acc:MGI:95924]	-
ENSMUSG00000039457	121.697	133.061	144.318	217.113	291.727	283.762	133.025	264.201	-0.987589	6.95636e-06	0.00169609	Ppl	16	4904155	4950285	-	6893	protein_coding	periplakin [Source:MGI Symbol;Acc:MGI:1194898]	-
ENSMUSG00000033685	266.796	299.122	405.087	828.898	500.566	535.447	323.668	621.637	-0.94068	7.03827e-06	0.00169609	Ucp2	7	100142544	100151227	+	6989	protein_coding	uncoupling protein 2 (mitochondrial, proton carrier) [Source:MGI Symbol;Acc:MGI:109354]	-
ENSMUSG00000059201	47.9766	17.0318	37.8214	190.743	142.096	64.1549	34.2766	132.331	-1.95081	8.02124e-06	0.00189717	Lep	6	29060219	29073876	+	3354	protein_coding	leptin [Source:MGI Symbol;Acc:MGI:104663]	-
ENSMUSG00000000385	0	6.38694	0	29.886	33.371	44.415	2.12898	35.8907	-4.06889	8.86379e-06	1	Tmprss2	16	97365882	97412395	-	7302	protein_coding	transmembrane protease, serine 2 [Source:MGI Symbol;Acc:MGI:1354381]	-
ENSMUSG00000060548	505.509	456.666	504.616	298.86	330.481	274.715	488.931	301.352	0.700169	9.78849e-06	0.00227307	Tnfrsf19	14	61201324	61283939	-	4738	protein_coding	tumor necrosis factor receptor superfamily, member 19 [Source:MGI Symbol;Acc:MGI:1352474]	-
ENSMUSG00000059741	16809.3	13329.5	13969	7351.97	11222.4	10754.2	14702.6	9776.17	0.588776	1.21904e-05	0.00273424	Myl3	9	110570929	110598866	+	2044	protein_coding	myosin, light polypeptide 3 [Source:MGI Symbol;Acc:MGI:97268]	-
ENSMUSG00000025509	5809.84	5656.7	5339.78	7119.91	6974.55	7368.77	5602.11	7154.41	-0.353089	1.22026e-05	0.00273424	Pnpla2	7	141035111	141040656	+	3020	protein_coding	patatin-like phospholipase domain containing 2 [Source:MGI Symbol;Acc:MGI:1914103]	-
ENSMUSG00000023064	237.542	168.189	244.844	539.707	392.917	329.822	216.858	420.815	-0.956514	1.27936e-05	0.00280617	Sncg	14	34092231	34096746	-	852	protein_coding	synuclein, gamma [Source:MGI Symbol;Acc:MGI:1298397]	-
ENSMUSG00000027654	524.232	453.473	428.974	302.376	279.886	278.827	468.893	287.03	0.706766	1.2963e-05	0.00280617	Fam83d	2	158610013	158628557	+	3991	protein_coding	family with sequence similarity 83, member D [Source:MGI Symbol;Acc:MGI:1919128]	-
ENSMUSG00000034845	406.045	262.929	455.847	842.083	624.361	584.797	374.94	683.747	-0.866747	1.51709e-05	0.00322938	Plvap	8	71950409	71964396	-	1987	protein_coding	plasmalemma vesicle associated protein [Source:MGI Symbol;Acc:MGI:1890497]	-
ENSMUSG00000087090	5400.29	5412.93	5428.36	6309.47	7457.89	7785.78	5413.86	7184.38	-0.408171	1.59812e-05	0.00334609	Nctc1	7	142098346	142112337	-	3442	lncRNA	non-coding transcript 1 [Source:MGI Symbol;Acc:MGI:1306816]	-
ENSMUSG00000020108	256.265	178.834	244.844	375.333	345.552	713.107	226.648	477.997	-1.07881	1.64208e-05	0.00338269	Ddit4	10	59785491	59787656	-	1755	protein_coding	DNA-damage-inducible transcript 4 [Source:MGI Symbol;Acc:MGI:1921997]	-
ENSMUSG00000027559	126230	115973	115293	90642.6	100700	88176.9	119165	93173.1	0.354993	1.80979e-05	0.00366899	Car3	3	14928572	14937583	+	2865	protein_coding	carbonic anhydrase 3 [Source:MGI Symbol;Acc:MGI:88270]	-
ENSMUSG00000030306	3580.69	3351.02	3845.83	2668.65	2832.23	2714.25	3592.51	2738.38	0.391998	1.93077e-05	0.00385309	Tmtc1	6	148133928	148345887	-	8578	protein_coding	transmembrane and tetratricopeptide repeat containing 1 [Source:MGI Symbol;Acc:MGI:3039590]	-
ENSMUSG00000079017	140.419	218.221	133.37	599.479	277.733	270.602	164.003	382.605	-1.22284	2.33656e-05	0.00459115	Ifi27l2a	12	103408426	103409939	-	463	protein_coding	interferon, alpha-inducible protein 27 like 2A [Source:MGI Symbol;Acc:MGI:1924183]	-
ENSMUSG00000041577	455.192	496.053	495.659	790.222	623.285	794.534	482.301	736.014	-0.61083	2.64865e-05	0.00512553	Prelp	1	133838042	133849152	-	3615	protein_coding	proline arginine-rich end leucine-rich repeat [Source:MGI Symbol;Acc:MGI:2151110]	-
ENSMUSG00000113035	0	0	0	29.007	15.0708	7.40249	0	17.1601	-6.43997	2.71571e-05	1	5830428M24Rik	12	69511558	69522361	-	3296	lncRNA	RIKEN cDNA 5830428M24 gene [Source:MGI Symbol;Acc:MGI:1923312]	-
ENSMUSG00000067212	401.365	362.991	455.847	924.709	586.684	588.087	406.734	699.827	-0.783097	2.73295e-05	0.00520974	H2-T23	17	36340665	36343747	-	2889	protein_coding	histocompatibility 2, T region locus 23 [Source:MGI Symbol;Acc:MGI:95957]	-
ENSMUSG00000001334	2638.71	2515.39	2688.3	1808.11	2042.09	2067.76	2614.13	1972.65	0.40637	2.87605e-05	0.0054019	Fndc5	4	129030792	129038386	+	2763	protein_coding	fibronectin type III domain containing 5 [Source:MGI Symbol;Acc:MGI:1917614]	-
ENSMUSG00000001930	926.767	763.24	666.85	1269.28	1037.73	1233.75	785.619	1180.25	-0.589163	3.31692e-05	0.00600221	Vwf	6	125523737	125663642	+	16064	protein_coding	Von Willebrand factor [Source:MGI Symbol;Acc:MGI:98941]	-
ENSMUSG00000026586	1930.76	1852.21	2096.1	1526.82	1483.4	1347.25	1959.69	1452.49	0.432648	3.33495e-05	0.00600221	Prrx1	1	163072688	163141279	-	11066	protein_coding	paired related homeobox 1 [Source:MGI Symbol;Acc:MGI:97712]	Homeobox
ENSMUSG00000029683	4196.19	2775.13	3153.11	2673.04	2022.72	1862.96	3374.81	2186.24	0.626006	3.33665e-05	0.00600221	Lmod2	6	24597761	24605413	+	1976	protein_coding	leiomodin 2 (cardiac) [Source:MGI Symbol;Acc:MGI:2135672]	-
ENSMUSG00000043154	9898.38	9155.68	8939.77	7547.98	7520.32	6356.27	9331.28	7141.53	0.385944	3.54981e-05	0.00629696	Ppp2r3a	9	100982283	101128994	-	12455	protein_coding	protein phosphatase 2, regulatory subunit B'', alpha [Source:MGI Symbol;Acc:MGI:2442104]	-
ENSMUSG00000027499	18786.9	19709	19667.1	15013.3	16611.2	14275.3	19387.7	15300	0.341764	4.17249e-05	0.00730014	Pkia	3	7431729	7510426	+	3721	protein_coding	protein kinase inhibitor, alpha [Source:MGI Symbol;Acc:MGI:104747]	-
ENSMUSG00000005268	7.02096	0	8.95769	46.5871	55.9772	26.32	5.32622	42.9614	-3.00574	4.33181e-05	1	Prlr	15	10177324	10349266	+	15339	protein_coding	prolactin receptor [Source:MGI Symbol;Acc:MGI:97763]	-
ENSMUSG00000051890	1061.33	1225.23	1068.95	791.101	848.27	748.474	1118.5	795.949	0.491848	4.50593e-05	0.007777	Klhdc1	12	69287950	69331406	+	3137	protein_coding	kelch domain containing 1 [Source:MGI Symbol;Acc:MGI:2672853]	-
ENSMUSG00000078486	7322.86	6429.52	6602.81	4700.02	5762.42	4908.68	6785.06	5123.71	0.405426	4.68711e-05	0.00798184	Perm1	4	156300325	156305764	+	3901	protein_coding	PPARGC1 and ESRR induced regulator, muscle 1 [Source:MGI Symbol;Acc:MGI:1921433]	-
ENSMUSG00000041075	2546.27	2443.01	2427.53	1917.1	1991.5	1774.13	2472.27	1894.24	0.384617	4.84004e-05	0.00805591	Fzd7	1	59521583	59526114	+	4532	protein_coding	frizzled class receptor 7 [Source:MGI Symbol;Acc:MGI:108570]	-
ENSMUSG00000030849	3.51048	20.2253	24.8825	58.8931	77.5069	79.7824	16.2061	72.0608	-2.13697	4.85676e-05	0.00805591	Fgfr2	7	129764181	132725079	-	10328	protein_coding	fibroblast growth factor receptor 2 [Source:MGI Symbol;Acc:MGI:95523]	-
ENSMUSG00000060036	1239.2	1325.29	1541.72	2306.5	1729.91	1867.07	1368.74	1967.83	-0.523649	5.02147e-05	0.00822233	Rpl3	15	79961992	79976069	-	3175	protein_coding	ribosomal protein L3 [Source:MGI Symbol;Acc:MGI:1351605]	-
ENSMUSG00000028035	2272.45	2002.31	1947.8	1620	1577.05	1444.31	2074.19	1547.12	0.422838	6.22294e-05	0.0100323	Dnajb4	3	151884148	151915939	-	8765	protein_coding	DnaJ heat shock protein family (Hsp40) member B4 [Source:MGI Symbol;Acc:MGI:1914285]	-
ENSMUSG00000037940	464.553	427.925	518.551	341.931	269.121	194.932	470.343	268.662	0.809183	6.28392e-05	0.0100323	Inpp4b	8	82069185	82854543	+	13066	protein_coding	inositol polyphosphate-4-phosphatase, type II [Source:MGI Symbol;Acc:MGI:2158925]	-
ENSMUSG00000067786	147.44	92.6107	185.126	774.4	467.195	308.437	141.725	516.677	-1.86578	6.37855e-05	0.0100576	Nnat	2	157401998	157404442	+	1829	protein_coding	neuronatin [Source:MGI Symbol;Acc:MGI:104716]	-
ENSMUSG00000052135	445.831	410.893	387.171	302.376	192.691	232.767	414.632	242.612	0.769923	6.72824e-05	0.0104796	Foxo6	4	120124276	120144546	-	2615	protein_coding	forkhead box O6 [Source:MGI Symbol;Acc:MGI:2676586]	Fork_head
ENSMUSG00000006360	649.439	653.597	668.841	1035.46	848.27	909.684	657.292	931.139	-0.503044	7.55165e-05	0.0116204	Crip1	12	113109936	113117499	+	2280	protein_coding	cysteine-rich protein 1 (intestinal) [Source:MGI Symbol;Acc:MGI:88501]	-
ENSMUSG00000027875	14.0419	5.32245	14.9295	55.3771	49.5183	46.8825	11.4313	50.5926	-2.1462	8.63041e-05	1	Hmgcs2	3	98187751	98218054	+	3290	protein_coding	3-hydroxy-3-methylglutaryl-Coenzyme A synthase 2 [Source:MGI Symbol;Acc:MGI:101939]	-
ENSMUSG00000026211	4189.17	4026.97	4251.92	3047.5	3311.27	3451.21	4156.02	3269.99	0.345914	9.55526e-05	0.0145285	Obsl1	1	75455954	75483096	-	8467	protein_coding	obscurin-like 1 [Source:MGI Symbol;Acc:MGI:2138628]	-
ENSMUSG00000074207	449.341	420.474	453.856	555.529	683.568	773.149	441.224	670.749	-0.604469	0.000100175	0.0150522	Adh1	3	137966752	137996459	+	2233	protein_coding	alcohol dehydrogenase 1 (class I) [Source:MGI Symbol;Acc:MGI:87921]	-
ENSMUSG00000039103	13448.6	12087.3	13767	10827.5	10636.7	9659.43	13101	10374.6	0.336702	0.000110135	0.0162713	Nexn	3	151942619	151971987	-	3826	protein_coding	nexilin [Source:MGI Symbol;Acc:MGI:1916060]	-
ENSMUSG00000046598	615.504	543.955	671.827	421.921	427.365	385.752	610.428	411.679	0.56943	0.000110837	0.0162713	Bdh1	16	31241098	31277719	+	3888	protein_coding	3-hydroxybutyrate dehydrogenase, type 1 [Source:MGI Symbol;Acc:MGI:1919161]	-
ENSMUSG00000038370	2309.9	2197.11	2606.69	1511	2000.11	1644.18	2371.23	1718.43	0.465652	0.00011449	0.0166166	Pcp4l1	1	171000831	171023837	-	1577	protein_coding	Purkinje cell protein 4-like 1 [Source:MGI Symbol;Acc:MGI:1913675]	-
ENSMUSG00000028776	1026.23	988.912	1059	1614.73	1207.82	1471.45	1024.71	1431.33	-0.483021	0.000117101	0.0168047	Tinagl1	4	130058247	130068915	-	4358	protein_coding	tubulointerstitial nephritis antigen-like 1 [Source:MGI Symbol;Acc:MGI:2137617]	-
ENSMUSG00000042099	1129.2	1265.68	1186.4	1481.12	1614.73	1672.96	1193.76	1589.6	-0.412901	0.000120273	0.0170681	Kank3	17	34029493	34041892	+	3260	protein_coding	KN motif and ankyrin repeat domains 3 [Source:MGI Symbol;Acc:MGI:1098615]	-
ENSMUSG00000058297	161.482	150.093	134.365	258.426	231.444	287.875	148.647	259.248	-0.805657	0.00012277	0.017231	Spock2	10	59942041	59971020	+	5533	protein_coding	sparc/osteonectin, cwcv and kazal-like domains proteoglycan 2 [Source:MGI Symbol;Acc:MGI:1891351]	-
ENSMUSG00000024811	5156.89	5186.2	5429.36	4233.27	4411.44	3746.48	5257.48	4130.4	0.348521	0.000127738	0.0177333	Tnks2	19	36811632	36870877	+	10406	protein_coding	tankyrase, TRF1-interacting ankyrin-related ADP-ribose polymerase 2 [Source:MGI Symbol;Acc:MGI:1921743]	-
ENSMUSG00000060969	0	2.12898	0	14.943	40.9064	14.805	0.70966	23.5515	-5.03719	0.000129171	1	Irx1	13	72106040	72111842	-	2620	protein_coding	Iroquois homeobox 1 [Source:MGI Symbol;Acc:MGI:1197515]	Homeobox
ENSMUSG00000031841	3593.56	3448.95	3371.08	2708.2	2822.54	2771	3471.2	2767.25	0.326956	0.000131282	0.0180294	Cdh13	8	119010472	120051660	+	11233	protein_coding	cadherin 13 [Source:MGI Symbol;Acc:MGI:99551]	-
ENSMUSG00000034957	300.731	199.06	232.9	468.508	479.036	325.71	244.23	424.418	-0.797465	0.000133403	0.0181257	Cebpa	7	34818718	34821353	+	2636	protein_coding	CCAAT/enhancer binding protein (C/EBP), alpha [Source:MGI Symbol;Acc:MGI:99480]	TF_bZIP
ENSMUSG00000024978	4715.74	4599.66	4702.79	3639.94	3854.89	3818.04	4672.73	3770.96	0.309421	0.000144626	0.0194438	Gpam	19	55055700	55115670	-	6664	protein_coding	glycerol-3-phosphate acyltransferase, mitochondrial [Source:MGI Symbol;Acc:MGI:109162]	-
ENSMUSG00000095105	0	0	0	15.822	12.9178	9.86999	0	12.8699	-6.02464	0.000150466	1	Edaradd	13	12487513	12535319	-	6668	protein_coding	EDAR (ectodysplasin-A receptor)-associated death domain [Source:MGI Symbol;Acc:MGI:1931001]	-
ENSMUSG00000019122	40.9556	43.6441	63.6991	118.665	113.031	114.327	49.4329	115.341	-1.21803	0.000153234	0.0203865	Ccl9	11	83463745	83469462	-	3045	protein_coding	chemokine (C-C motif) ligand 9 [Source:MGI Symbol;Acc:MGI:104533]	-
ENSMUSG00000050965	2953.48	2696.35	3192.92	2238.82	2369.34	2252	2947.59	2286.72	0.366632	0.000164092	0.021606	Prkca	11	107824213	108234754	-	8992	protein_coding	protein kinase C, alpha [Source:MGI Symbol;Acc:MGI:97595]	-
ENSMUSG00000049382	2.34032	0	7.96239	63.2881	18.3002	23.03	3.43424	34.8728	-3.32169	0.000165502	1	Krt8	15	101905133	101912917	-	1958	protein_coding	keratin 8 [Source:MGI Symbol;Acc:MGI:96705]	-
ENSMUSG00000031838	56.1677	161.803	154.271	330.504	230.368	268.957	124.081	276.61	-1.15333	0.000168204	0.0219215	Ifi30	8	71215419	71219307	-	980	protein_coding	interferon gamma inducible protein 30 [Source:MGI Symbol;Acc:MGI:2137648]	-
ENSMUSG00000021798	70912.9	71358.1	76552.4	57108.7	57341.1	63464.9	72941.1	59304.9	0.298572	0.000178088	0.0229751	Ldb3	14	34248560	34310639	-	6105	protein_coding	LIM domain binding 3 [Source:MGI Symbol;Acc:MGI:1344412]	-
ENSMUSG00000042379	98.2934	69.1919	47.7743	19.338	24.7592	24.675	71.7532	22.9241	1.64438	0.000183515	0.0234385	Esm1	13	113346193	113354632	+	2097	protein_coding	endothelial cell-specific molecule 1 [Source:MGI Symbol;Acc:MGI:1918940]	-
ENSMUSG00000022237	1573.86	1564.8	1654.19	1105.78	1229.35	1301.19	1597.62	1212.11	0.398482	0.000213176	0.0269573	Ankrd33b	15	31291624	31367872	-	8761	protein_coding	ankyrin repeat domain 33B [Source:MGI Symbol;Acc:MGI:1917904]	-
ENSMUSG00000106847	1296.54	1093.23	1273.98	1486.39	1651.33	1830.88	1221.25	1656.2	-0.439841	0.000218553	0.027266	Peg13	15	72677449	72682173	-	4725	lncRNA	paternally expressed 13 [Source:MGI Symbol;Acc:MGI:2663476]	-
ENSMUSG00000035992	2106.29	1824.54	1708.93	1401.13	1474.78	903.104	1879.92	1259.67	0.578414	0.000220105	0.027266	Fnip1	11	54329025	54409061	+	7119	protein_coding	folliculin interacting protein 1 [Source:MGI Symbol;Acc:MGI:2444668]	-
ENSMUSG00000036896	146.27	184.157	143.323	289.191	212.068	363.545	157.917	288.268	-0.871052	0.000223101	0.027266	C1qc	4	136617115	136620376	-	1931	protein_coding	complement component 1, q subcomponent, C chain [Source:MGI Symbol;Acc:MGI:88225]	-
ENSMUSG00000035963	146.27	174.576	174.177	174.921	381.076	462.245	165.008	339.414	-1.03964	0.000224206	0.027266	Odf3l2	10	79475360	79481572	-	1248	protein_coding	outer dense fiber of sperm tails 3-like 2 [Source:MGI Symbol;Acc:MGI:2686003]	-
ENSMUSG00000032816	1381.96	1347.64	1474.04	1093.48	1045.27	1076.65	1401.21	1071.8	0.386578	0.000229935	0.027266	Igdcc4	9	65008768	65045222	+	9481	protein_coding	immunoglobulin superfamily, DCC subclass, member 4 [Source:MGI Symbol;Acc:MGI:1858497]	-
ENSMUSG00000018830	961.871	1075.14	1178.43	1436.29	1635.18	1332.45	1071.81	1467.97	-0.452207	0.000231972	0.027266	Myh11	16	14012399	14109236	-	7599	protein_coding	myosin, heavy polypeptide 11, smooth muscle [Source:MGI Symbol;Acc:MGI:102643]	-
ENSMUSG00000020300	3600.58	3047.64	2944.09	2637.88	2365.04	1680.37	3197.44	2227.76	0.521513	0.000232004	0.027266	Cpeb4	11	31822211	31885634	+	6369	protein_coding	cytoplasmic polyadenylation element binding protein 4 [Source:MGI Symbol;Acc:MGI:1914829]	-
ENSMUSG00000028862	154.461	243.768	221.952	283.038	440.282	374.237	206.727	365.853	-0.820087	0.000232696	0.027266	Map3k6	4	132968129	132980240	+	4604	protein_coding	mitogen-activated protein kinase kinase kinase 6 [Source:MGI Symbol;Acc:MGI:1855691]	-
ENSMUSG00000001348	83.0813	47.9021	49.7649	217.992	130.255	97.8774	60.2495	148.708	-1.30792	0.000234879	0.0272716	Acp5	9	22038023	22047007	-	2030	protein_coding	acid phosphatase 5, tartrate resistant [Source:MGI Symbol;Acc:MGI:87883]	-
ENSMUSG00000030246	7866.98	6319.88	7314.45	4440.71	5617.1	5935.15	7167.1	5330.99	0.426964	0.000243498	0.0280177	Ldhb	6	142435975	142453683	-	1570	protein_coding	lactate dehydrogenase B [Source:MGI Symbol;Acc:MGI:96763]	-
ENSMUSG00000004698	331.155	311.896	315.51	202.17	221.756	172.725	319.52	198.884	0.68648	0.000256036	0.0291972	Hdac9	12	34097579	34967094	-	14838	protein_coding	histone deacetylase 9 [Source:MGI Symbol;Acc:MGI:1931221]	-
ENSMUSG00000118642	784.007	921.849	951.506	1207.75	1141.07	1248.55	885.787	1199.13	-0.436534	0.000264071	0.029847	AY036118	17	40158994	40159718	-	714	pseudogene	cDNA sequence AY036118 [Source:MGI Symbol;Acc:MGI:2158419]	-
ENSMUSG00000022951	3478.89	2863.48	3137.18	2777.64	1845.1	2117.11	3159.85	2246.62	0.491452	0.000267113	0.029926	Rcan1	16	92188841	92267755	-	3085	protein_coding	regulator of calcineurin 1 [Source:MGI Symbol;Acc:MGI:1890564]	-
ENSMUSG00000050335	102.974	87.2882	144.318	192.501	224.985	213.85	111.527	210.445	-0.912812	0.000273446	0.0303691	Lgals3	14	47605208	47623617	+	1858	protein_coding	lectin, galactose binding, soluble 3 [Source:MGI Symbol;Acc:MGI:96778]	-
ENSMUSG00000042686	13449.8	12582.3	14094.4	9955.57	11859.6	8205.25	13375.5	10006.8	0.418856	0.000280825	0.0304992	Jph1	1	17034784	17168113	-	4998	protein_coding	junctophilin 1 [Source:MGI Symbol;Acc:MGI:1891495]	-
ENSMUSG00000073535	184.885	162.867	143.323	91.4161	81.8129	83.8949	163.692	85.708	0.931185	0.000283382	0.0304992	Gm5532	1	155395918	155402965	-	2283	lncRNA	predicted gene 5532 [Source:MGI Symbol;Acc:MGI:3646828]	-
ENSMUSG00000096929	576.889	580.147	534.475	439.501	313.257	372.592	563.837	375.117	0.585528	0.000283779	0.0304992	A330023F24Rik	1	194658654	194720212	+	9401	lncRNA	RIKEN cDNA A330023F24 gene [Source:MGI Symbol;Acc:MGI:2443958]	-
ENSMUSG00000028197	778.156	849.463	817.14	585.415	590.99	616.052	814.92	597.486	0.447737	0.000284511	0.0304992	Col24a1	3	144998233	145257766	+	7621	protein_coding	collagen, type XXIV, alpha 1 [Source:MGI Symbol;Acc:MGI:1918605]	-
ENSMUSG00000061232	4845.63	3851.33	4354.43	6701.5	5256.48	5424.38	4350.46	5794.12	-0.413691	0.00028778	0.0304992	H2-K1	17	34214991	34219321	-	2938	protein_coding	histocompatibility 2, K1, K region [Source:MGI Symbol;Acc:MGI:95904]	-
ENSMUSG00000026888	736.031	678.08	764.389	508.063	527.478	535.447	726.167	523.662	0.471796	0.000289875	0.0304992	Grb14	2	64742820	64855331	-	7185	protein_coding	growth factor receptor bound protein 14 [Source:MGI Symbol;Acc:MGI:1355324]	-
ENSMUSG00000097877	44.4661	28.7412	43.7931	10.548	6.45891	9.04749	39.0002	8.68481	2.15706	0.000290204	1	Gm26703	5	104257083	104267553	+	5491	lncRNA	predicted gene, 26703 [Source:MGI Symbol;Acc:MGI:5477197]	-
ENSMUSG00000061603	2151.92	2081.08	2231.46	1754.49	1739.6	1517.51	2154.82	1670.53	0.367854	0.000291333	0.0304992	Akap6	12	52746166	53202382	+	14848	protein_coding	A kinase (PRKA) anchor protein 6 [Source:MGI Symbol;Acc:MGI:3050566]	-
ENSMUSG00000051910	4351.82	4497.47	4550.51	3021.13	3640.67	3765.4	4466.6	3475.73	0.362008	0.000296851	0.0305919	Sox6	7	115070107	115638031	-	14832	protein_coding	SRY (sex determining region Y)-box 6 [Source:MGI Symbol;Acc:MGI:98368]	HMG
ENSMUSG00000024074	1569.18	1316.77	1528.78	1078.53	1207.82	935.182	1471.58	1073.84	0.455699	0.000297008	0.0305919	Crim1	17	78507677	78684021	+	5995	protein_coding	cysteine rich transmembrane BMP regulator 1 (chordin like) [Source:MGI Symbol;Acc:MGI:1354756]	-
ENSMUSG00000031700	9486.49	11001.5	10596.9	11497.3	14905	13924.1	10361.6	13442.1	-0.375359	0.000311179	0.0315594	Gpt2	8	86219205	86254189	+	5643	protein_coding	glutamic pyruvate transaminase (alanine aminotransferase) 2 [Source:MGI Symbol;Acc:MGI:1915391]	-
ENSMUSG00000025754	97.1233	93.6752	77.6333	42.1921	38.7535	27.965	89.4772	36.3035	1.30378	0.000311344	0.0315594	Agbl1	7	75879635	76774446	+	5015	protein_coding	ATP/GTP binding protein-like 1 [Source:MGI Symbol;Acc:MGI:3646469]	-
ENSMUSG00000021750	36.275	43.6441	52.7508	76.4731	130.255	112.682	44.2233	106.47	-1.26174	0.000340292	0.034007	Fam107a	14	14151750	14173499	+	3870	protein_coding	family with sequence similarity 107, member A [Source:MGI Symbol;Acc:MGI:3041256]	-
ENSMUSG00000037003	1913.21	1919.28	1716.89	2212.45	2433.93	2455.16	1849.79	2367.18	-0.356017	0.000341169	0.034007	Tns2	15	102008848	102024836	+	5452	protein_coding	tensin 2 [Source:MGI Symbol;Acc:MGI:2387586]	-
ENSMUSG00000046876	2402.34	2468.55	2495.21	1969.84	1917.22	2006.9	2455.37	1964.65	0.32153	0.000343478	0.034007	Atxn1	13	45703231	46118484	-	13914	protein_coding	ataxin 1 [Source:MGI Symbol;Acc:MGI:104783]	-
ENSMUSG00000046364	5533.69	6083.56	6115.12	7191.11	6909.96	8519.45	5910.79	7540.17	-0.35136	0.000350573	0.0344425	Rpl27a	7	109118354	109121574	+	2774	protein_coding	ribosomal protein L27A [Source:MGI Symbol;Acc:MGI:1347076]	-
ENSMUSG00000052852	4074.5	4112.13	4182.25	3238.24	3358.63	3472.59	4122.96	3356.49	0.296726	0.000361593	0.0352539	Reep1	6	71684545	71787694	+	4112	protein_coding	receptor accessory protein 1 [Source:MGI Symbol;Acc:MGI:1098827]	-
ENSMUSG00000025790	1425.25	1652.09	1635.28	1116.33	1192.75	1271.58	1570.87	1193.55	0.396563	0.000372187	0.0360119	Slco3a1	7	73925167	74204528	-	8474	protein_coding	solute carrier organic anion transporter family, member 3a1 [Source:MGI Symbol;Acc:MGI:1351867]	-
ENSMUSG00000036181	5155.72	5177.68	5067.07	6077.41	6712.96	6097.19	5133.49	6295.85	-0.294257	0.000379157	0.0364105	H1f2	13	23922791	23924350	+	1560	protein_coding	H1.2 linker histone, cluster member [Source:MGI Symbol;Acc:MGI:1931526]	-
ENSMUSG00000062078	7321.69	7528.08	7592.14	5990.39	6221.01	3913.45	7480.64	5374.95	0.477244	0.00038965	0.0369802	Qk	17	10421530	10538783	-	14242	protein_coding	quaking, KH domain containing RNA binding [Source:MGI Symbol;Acc:MGI:97837]	-
ENSMUSG00000020363	93.6128	123.481	128.394	231.177	169.008	232.767	115.162	210.984	-0.873448	0.00039088	0.0369802	Gfpt2	11	49685005	49729440	+	5591	protein_coding	glutamine fructose-6-phosphate transaminase 2 [Source:MGI Symbol;Acc:MGI:1338883]	-
ENSMUSG00000001622	0	0	0	8.79001	20.4532	5.7575	0	11.6669	-5.87651	0.000396305	1	Csn3	5	88073438	88080524	+	4152	protein_coding	casein kappa [Source:MGI Symbol;Acc:MGI:107461]	-
ENSMUSG00000021838	1758.75	1879.89	1798.5	1458.26	1461.87	1348.08	1812.38	1422.74	0.349714	0.000422591	0.0388253	Samd4	14	47120311	47343272	+	8658	protein_coding	sterile alpha motif domain containing 4 [Source:MGI Symbol;Acc:MGI:1921730]	-
ENSMUSG00000022332	507.849	477.956	462.814	297.981	340.169	352.852	482.873	330.334	0.547383	0.000426316	0.0388253	Khdrbs3	15	68800269	68973060	+	3662	protein_coding	KH domain containing, RNA binding, signal transduction associated 3 [Source:MGI Symbol;Acc:MGI:1313312]	-
ENSMUSG00000071042	1637.05	1633.99	1587.5	1252.58	1350.99	1149.03	1619.52	1250.87	0.373503	0.00042863	0.0388253	Rasgrp3	17	75742891	75836049	+	5840	protein_coding	RAS, guanyl releasing protein 3 [Source:MGI Symbol;Acc:MGI:3028579]	-
ENSMUSG00000000805	191.906	186.286	241.858	293.586	395.07	324.065	206.683	337.574	-0.704446	0.000431217	0.0388253	Car4	11	84848612	84856870	+	1966	protein_coding	carbonic anhydrase 4 [Source:MGI Symbol;Acc:MGI:1096574]	-
ENSMUSG00000019920	1278.98	1162.42	1098.81	941.41	898.865	675.272	1180.07	838.516	0.493587	0.000431334	0.0388253	Lims1	10	58159288	58260513	+	5137	protein_coding	LIM and senescent cell antigen-like domains 1 [Source:MGI Symbol;Acc:MGI:1195263]	-
ENSMUSG00000000581	1242.71	1323.16	1257.06	1022.28	1004.36	815.919	1274.31	947.519	0.428479	0.00043392	0.0388253	C1d	11	17207579	17219176	+	3995	protein_coding	C1D nuclear receptor co-repressor [Source:MGI Symbol;Acc:MGI:1927354]	-
ENSMUSG00000017723	0	0	0	9.66901	8.61188	14.805	0	11.0286	-5.8052	0.000436483	1	Wfdc2	2	164404333	164410430	+	1140	protein_coding	WAP four-disulfide core domain 2 [Source:MGI Symbol;Acc:MGI:1914951]	-
ENSMUSG00000033191	1236.86	1450.9	1445.17	1818.65	1711.61	1832.53	1377.64	1787.6	-0.375553	0.000437427	0.0388253	Tie1	4	118328388	118347258	-	4917	protein_coding	tyrosine kinase with immunoglobulin-like and EGF-like domains 1 [Source:MGI Symbol;Acc:MGI:99906]	-
ENSMUSG00000097415	436.47	382.152	435.941	698.806	553.313	569.992	418.188	607.37	-0.5392	0.000437541	0.0388253	AU020206	7	75418786	75431869	-	3211	lncRNA	expressed sequence AU020206 [Source:MGI Symbol;Acc:MGI:2142134]	-
ENSMUSG00000032089	35.1048	59.6115	61.7085	203.049	97.9601	92.1199	52.1416	131.043	-1.32683	0.000437743	0.0388253	Il10ra	9	45165135	45180447	-	3498	protein_coding	interleukin 10 receptor, alpha [Source:MGI Symbol;Acc:MGI:96538]	-
ENSMUSG00000056071	17.5524	10.6449	3.9812	0	0	0	10.7262	0	5.9819	0.000437932	1	S100a9	3	90599939	90603028	-	522	protein_coding	S100 calcium binding protein A9 (calgranulin B) [Source:MGI Symbol;Acc:MGI:1338947]	-
ENSMUSG00000030220	93.6128	113.9	129.389	298.86	157.167	200.69	112.301	218.906	-0.962981	0.000444891	0.0391873	Arhgdib	6	136900653	136918897	-	1707	protein_coding	Rho, GDP dissociation inhibitor (GDI) beta [Source:MGI Symbol;Acc:MGI:101940]	-
ENSMUSG00000057278	294.88	275.703	241.858	434.227	330.481	564.235	270.814	442.981	-0.713365	0.000453424	0.0396653	Snrpg	6	86348286	86356310	+	1570	protein_coding	small nuclear ribonucleoprotein polypeptide G [Source:MGI Symbol;Acc:MGI:1915261]	-
ENSMUSG00000057315	518.381	343.83	489.687	296.223	249.745	305.97	450.633	283.979	0.663975	0.000474737	0.0412472	Arhgap24	5	102629257	103045803	+	8792	protein_coding	Rho GTPase activating protein 24 [Source:MGI Symbol;Acc:MGI:1922647]	-
ENSMUSG00000006269	2.34032	0	0	25.491	11.8413	18.9175	0.780107	18.75	-4.68268	0.000475287	1	Atp6v1b1	6	83719972	83735837	+	4381	protein_coding	ATPase, H+ transporting, lysosomal V1 subunit B1 [Source:MGI Symbol;Acc:MGI:103285]	-
ENSMUSG00000033318	190.736	182.028	168.205	241.725	388.611	287.875	180.323	306.07	-0.761384	0.000478369	0.0412819	Gstt2	10	75666948	75673258	-	4156	protein_coding	glutathione S-transferase, theta 2 [Source:MGI Symbol;Acc:MGI:106188]	-
ENSMUSG00000066705	2672.65	1956.53	2284.21	1593.63	1821.41	1742.05	2304.46	1719.03	0.422777	0.000483419	0.0414378	Fxyd6	9	45281483	45307457	+	4107	protein_coding	FXYD domain-containing ion transport regulator 6 [Source:MGI Symbol;Acc:MGI:1890226]	-
ENSMUSG00000074227	135.739	113.9	128.394	212.718	209.915	218.785	126.011	213.806	-0.763785	0.000495653	0.042114	Spint2	7	28955748	28981337	-	4556	protein_coding	serine protease inhibitor, Kunitz type 2 [Source:MGI Symbol;Acc:MGI:1338031]	-
ENSMUSG00000058248	0	0	0	15.822	8.61188	8.22499	0	10.8863	-5.78491	0.000496384	1	Kcnh1	1	191873082	192192467	+	7331	protein_coding	potassium voltage-gated channel, subfamily H (eag-related), member 1 [Source:MGI Symbol;Acc:MGI:1341721]	-
ENSMUSG00000037416	1180.69	1342.32	1416.31	988.876	1045.27	643.194	1313.11	892.446	0.558899	0.000497903	0.042114	Dmxl1	18	49965737	50098540	+	21923	protein_coding	Dmx-like 1 [Source:MGI Symbol;Acc:MGI:2443926]	-
ENSMUSG00000034353	1627.69	1280.58	1368.54	1052.16	1088.33	1072.54	1425.6	1071.01	0.412144	0.000508881	0.0427594	Ramp1	1	91107544	91152918	+	3022	protein_coding	receptor (calcitonin) activity modifying protein 1 [Source:MGI Symbol;Acc:MGI:1858418]	-
ENSMUSG00000040209	264.456	282.09	300.58	196.896	166.855	165.322	282.375	176.358	0.679161	0.00051809	0.0430392	Zfp704	3	9492080	9675145	-	15255	protein_coding	zinc finger protein 704 [Source:MGI Symbol;Acc:MGI:2180715]	-
ENSMUSG00000020592	80.741	92.6107	131.379	170.526	209.915	191.642	101.577	190.694	-0.903797	0.000519708	0.0430392	Sdc1	12	8821323	8843715	+	3809	protein_coding	syndecan 1 [Source:MGI Symbol;Acc:MGI:1349162]	-
ENSMUSG00000002108	470.404	623.791	500.635	740.119	701.868	840.594	531.61	760.86	-0.517679	0.000522321	0.0430392	Nr1h3	2	91014406	91033179	-	2515	protein_coding	nuclear receptor subfamily 1, group H, member 3 [Source:MGI Symbol;Acc:MGI:1352462]	THR-like
ENSMUSG00000000706	0	0	0	7.03201	6.45891	19.74	0	11.077	-5.8139	0.000533861	1	Btn1a1	13	23641162	23650071	-	4119	protein_coding	butyrophilin, subfamily 1, member A1 [Source:MGI Symbol;Acc:MGI:103118]	-
ENSMUSG00000026489	22131.2	20979	22756.5	16523.5	18579.1	18846.7	21955.6	17983.1	0.287974	0.00054553	0.0446635	Coq8a	1	179992803	180027167	-	5293	protein_coding	coenzyme Q8A [Source:MGI Symbol;Acc:MGI:1914676]	-
ENSMUSG00000034634	5.8508	23.4188	58.7226	136.245	63.5126	117.617	29.3307	105.792	-1.84137	0.000559397	0.0455071	Ly6d	15	74633905	74635469	-	744	protein_coding	lymphocyte antigen 6 complex, locus D [Source:MGI Symbol;Acc:MGI:96881]	-
ENSMUSG00000075590	623.695	431.119	439.922	661.888	746.004	803.582	498.245	737.158	-0.566889	0.000567245	0.0456086	Nrbp2	15	75957367	75963476	-	3894	protein_coding	nuclear receptor binding protein 2 [Source:MGI Symbol;Acc:MGI:2385017]	-
ENSMUSG00000007122	100697	94377.7	99791.6	73526.7	76907.3	88686.8	98288.8	79706.9	0.302305	0.000568751	0.0456086	Casq1	1	172037461	172047435	-	1951	protein_coding	calsequestrin 1 [Source:MGI Symbol;Acc:MGI:1309468]	-
ENSMUSG00000022419	3627.5	3714.01	3499.47	2845.33	3155.18	2530.83	3613.66	2843.78	0.346248	0.000571357	0.0456086	Deptor	15	54975713	55122667	+	8874	protein_coding	DEP domain containing MTOR-interacting protein [Source:MGI Symbol;Acc:MGI:2146322]	-
ENSMUSG00000059013	449.341	494.988	436.936	648.703	632.973	629.212	460.422	636.963	-0.468364	0.000577747	0.045804	Sh2d3c	2	32611067	32645524	+	5233	protein_coding	SH2 domain containing 3C [Source:MGI Symbol;Acc:MGI:1351631]	-
ENSMUSG00000002565	335.836	241.639	263.754	144.156	179.773	180.95	280.41	168.293	0.735984	0.000580978	0.045804	Scin	12	40109768	40184227	-	2999	protein_coding	scinderin [Source:MGI Symbol;Acc:MGI:1306794]	-
ENSMUSG00000068614	30067.3	36342.8	19653.2	17077.2	10867.1	13095	28687.7	13679.8	1.06836	0.000585912	0.0459096	Actc1	2	113877763	113884029	-	1618	protein_coding	actin, alpha, cardiac muscle 1 [Source:MGI Symbol;Acc:MGI:87905]	-
ENSMUSG00000029096	821.452	1269.94	1027.15	1437.17	1358.52	1623.61	1039.51	1473.1	-0.502775	0.000599403	0.0466803	Htra3	5	35809367	35837126	-	4439	protein_coding	HtrA serine peptidase 3 [Source:MGI Symbol;Acc:MGI:1925808]	-
ENSMUSG00000028630	2810.72	2650.58	2866.46	2453.29	2067.93	1839.11	2775.92	2120.11	0.388912	0.000606913	0.0469787	Dyrk2	10	118691508	118706114	-	6251	protein_coding	dual-specificity tyrosine-(Y)-phosphorylation regulated kinase 2 [Source:MGI Symbol;Acc:MGI:1330301]	-
ENSMUSG00000013539	979.424	986.783	919.656	1058.32	1409.12	1561.1	961.954	1342.85	-0.481415	0.000618564	0.0475564	Tango2	16	18118689	18165967	-	7910	protein_coding	transport and golgi organization 2 [Source:MGI Symbol;Acc:MGI:101825]	-
ENSMUSG00000031592	1378.45	1408.32	1358.58	1033.71	1175.52	942.584	1381.78	1050.6	0.396652	0.000621823	0.0475564	Pcm1	8	41692789	41785381	+	7458	protein_coding	pericentriolar material 1 [Source:MGI Symbol;Acc:MGI:1277958]	-
ENSMUSG00000040321	798.049	879.269	695.714	568.714	621.132	496.79	791.011	562.212	0.493732	0.000635931	0.0483459	Zfp770	2	114023942	114031950	-	6793	protein_coding	zinc finger protein 770 [Source:MGI Symbol;Acc:MGI:2445100]	zf-C2H2
ENSMUSG00000022831	36.275	88.3527	86.591	234.693	131.331	125.842	70.4062	163.956	-1.2157	0.000656887	0.0496435	Hcls1	16	36755345	36783574	+	2525	protein_coding	hematopoietic cell specific Lyn substrate 1 [Source:MGI Symbol;Acc:MGI:104568]	-
ENSMUSG00000025279	2.34032	7.45143	9.95299	58.8931	27.9886	21.385	6.58158	36.0889	-2.43911	0.000663561	1	Dnase1l3	14	14475200	14505240	+	5151	protein_coding	deoxyribonuclease 1-like 3 [Source:MGI Symbol;Acc:MGI:1314633]	-
ENSMUSG00000040653	5305.5	4772.11	4926.73	4186.68	4207.98	3656.01	5001.45	4016.89	0.316429	0.000669796	0.0503214	Ppp1r14c	10	3316057	3414975	+	2617	protein_coding	protein phosphatase 1, regulatory inhibitor subunit 14C [Source:MGI Symbol;Acc:MGI:1923392]	-
ENSMUSG00000033860	0	0	0	9.66901	12.9178	8.22499	0	10.2706	-5.69706	0.000678539	1	Fgg	3	82915031	82922356	+	2093	protein_coding	fibrinogen gamma chain [Source:MGI Symbol;Acc:MGI:95526]	-
ENSMUSG00000017707	4177.47	4647.56	4548.52	5666.92	5651.55	5143.09	4457.85	5487.18	-0.299415	0.000678556	0.0506814	Serinc3	2	163465192	163487051	-	3840	protein_coding	serine incorporator 3 [Source:MGI Symbol;Acc:MGI:1349457]	-
ENSMUSG00000039601	1322.28	1123.04	1071.94	876.364	951.613	738.604	1172.42	855.527	0.455269	0.000688194	0.0511024	Rcan2	17	44112242	44350407	+	4372	protein_coding	regulator of calcineurin 2 [Source:MGI Symbol;Acc:MGI:1858219]	-
ENSMUSG00000022314	2062.99	2215.2	2280.23	1781.74	1809.57	1575.09	2186.14	1722.13	0.345008	0.000704989	0.0520469	Rad21	15	51825636	51855143	-	4232	protein_coding	RAD21 cohesin complex component [Source:MGI Symbol;Acc:MGI:108016]	-
ENSMUSG00000028773	5242.32	5994.15	6062.37	6387.7	7352.39	9073.81	5766.28	7604.64	-0.399241	0.000728711	0.053489	Fabp3	4	130202388	130209256	+	823	protein_coding	fatty acid binding protein 3, muscle and heart [Source:MGI Symbol;Acc:MGI:95476]	-
ENSMUSG00000031490	1566.84	1445.58	1446.17	1876.67	1728.83	2229.8	1486.2	1945.1	-0.389251	0.000770528	0.0562354	Eif4ebp1	8	27750357	27766702	+	2196	protein_coding	eukaryotic translation initiation factor 4E binding protein 1 [Source:MGI Symbol;Acc:MGI:103267]	-
ENSMUSG00000031827	141.589	163.932	174.177	435.106	188.385	272.247	159.899	298.579	-0.902086	0.000794936	0.0576871	Cotl1	8	120535961	120567283	-	1596	protein_coding	coactosin-like 1 (Dictyostelium) [Source:MGI Symbol;Acc:MGI:1919292]	-
ENSMUSG00000087281	0	0	0	5.27401	12.9178	12.3375	0	10.1764	-5.68476	0.00080232	1	Gm16015	5	44066557	44067227	-	390	lncRNA	predicted gene 16015 [Source:MGI Symbol;Acc:MGI:3801811]	-
ENSMUSG00000049804	774.646	678.08	861.929	611.785	554.39	471.292	771.552	545.822	0.500228	0.000804572	0.0580565	Armcx4	X	133587268	133597506	+	7996	protein_coding	armadillo repeat containing, X-linked 4 [Source:MGI Symbol;Acc:MGI:2147887]	-
ENSMUSG00000075602	1421.74	1329.55	1134.64	1838.87	1603.96	1649.93	1295.31	1697.59	-0.391159	0.000824833	0.0591841	Ly6a	15	74866726	74869880	-	1205	protein_coding	lymphocyte antigen 6 complex, locus A [Source:MGI Symbol;Acc:MGI:107527]	-
ENSMUSG00000019326	376.791	348.088	315.51	671.557	538.243	401.38	346.797	537.06	-0.631265	0.00090015	0.0640086	Aoc3	11	101221431	101232764	+	4621	protein_coding	amine oxidase, copper containing 3 [Source:MGI Symbol;Acc:MGI:1306797]	-
ENSMUSG00000013936	13771.6	9423.93	11432	5208.96	7315.79	7816.21	11542.5	6780.32	0.767522	0.000902094	0.0640086	Myl2	5	122239014	122251535	+	1950	protein_coding	myosin, light polypeptide 2, regulatory, cardiac, slow [Source:MGI Symbol;Acc:MGI:97272]	-
ENSMUSG00000024330	624.865	525.858	638.982	377.091	454.277	432.635	596.568	421.334	0.502654	0.000909749	0.0641951	Col11a2	17	34258411	34285659	+	6874	protein_coding	collagen, type XI, alpha 2 [Source:MGI Symbol;Acc:MGI:88447]	-
ENSMUSG00000019787	41926.8	44179.5	42809.8	34892.8	38537.1	28598.3	42972.1	34009.4	0.337535	0.000925241	0.0649296	Trdn	10	32956550	33352705	+	9352	protein_coding	triadin [Source:MGI Symbol;Acc:MGI:1924007]	-
ENSMUSG00000031842	204.778	205.447	293.613	326.988	397.223	386.575	234.613	370.262	-0.655559	0.000950664	0.0663491	Pde4c	8	71176369	71203835	+	5596	protein_coding	phosphodiesterase 4C, cAMP specific [Source:MGI Symbol;Acc:MGI:99556]	-
ENSMUSG00000034958	435.299	314.025	515.565	223.266	303.569	264.022	421.63	263.619	0.679714	0.000966456	0.0670847	Atcay	10	81040342	81066667	-	3996	protein_coding	ataxia, cerebellar, Cayman type [Source:MGI Symbol;Acc:MGI:2448730]	-
ENSMUSG00000078716	729.01	712.144	718.606	564.319	524.248	525.577	719.92	538.048	0.419742	0.000983704	0.0679128	Tmem8b	4	43668971	43692668	+	5603	protein_coding	transmembrane protein 8B [Source:MGI Symbol;Acc:MGI:2441680]	-
ENSMUSG00000073411	4424.37	3406.37	3762.23	6003.58	4579.37	4721.15	3864.32	5101.36	-0.401006	0.000999516	0.0686334	H2-D1	17	35481706	35486475	+	2579	protein_coding	histocompatibility 2, D region locus 1 [Source:MGI Symbol;Acc:MGI:95896]	-
ENSMUSG00000034917	2.34032	6.38694	5.97179	54.4981	21.5297	14.805	4.89968	30.2776	-2.61649	0.0010091	1	Tjp3	10	81109041	81127415	-	3714	protein_coding	tight junction protein 3 [Source:MGI Symbol;Acc:MGI:1351650]	-
ENSMUSG00000025793	796.879	719.595	834.06	993.271	983.907	1139.16	783.512	1038.78	-0.407394	0.00101633	0.0694146	Hgs	11	120358461	120374805	+	2982	protein_coding	HGF-regulated tyrosine kinase substrate [Source:MGI Symbol;Acc:MGI:104681]	-
ENSMUSG00000069516	489.127	705.757	750.455	1285.1	752.463	954.922	648.446	997.495	-0.62115	0.00103716	0.0704609	Lyz2	10	117113236	117118226	-	1316	protein_coding	lysozyme 2 [Source:MGI Symbol;Acc:MGI:96897]	-
ENSMUSG00000074652	1025.06	736.627	791.263	411.373	628.667	653.887	850.983	564.642	0.591627	0.00104406	0.0704782	Myh7b	2	155453132	155476227	+	6634	protein_coding	myosin, heavy chain 7B, cardiac muscle, beta [Source:MGI Symbol;Acc:MGI:3710243]	-
ENSMUSG00000004626	94.7829	112.836	189.107	312.045	206.685	224.542	132.242	247.758	-0.90295	0.0010503	0.0704782	Stxbp2	8	3680955	3693644	+	4159	protein_coding	syntaxin binding protein 2 [Source:MGI Symbol;Acc:MGI:107370]	-
ENSMUSG00000070867	100.634	119.223	87.5863	195.138	167.932	175.192	102.481	179.421	-0.809553	0.00105397	0.0704782	Trabd2b	4	114263921	114472295	+	6617	protein_coding	TraB domain containing 2B [Source:MGI Symbol;Acc:MGI:3650152]	-
ENSMUSG00000029158	2974.55	2306.75	2312.08	2052.47	1882.77	1901.62	2531.13	1945.62	0.378938	0.00106574	0.0706208	Yipf7	5	69674014	69699991	-	1219	protein_coding	Yip1 domain family, member 7 [Source:MGI Symbol;Acc:MGI:1922831]	-
ENSMUSG00000003123	697.415	770.691	768.371	1066.23	1145.38	847.174	745.492	1019.59	-0.450122	0.00106716	0.0706208	Lipe	7	25078952	25098135	-	5886	protein_coding	lipase, hormone sensitive [Source:MGI Symbol;Acc:MGI:96790]	-
ENSMUSG00000025103	7899.75	7276.86	7871.82	6388.58	6619.31	6149.83	7682.81	6385.9	0.266872	0.00107281	0.0706288	Btbd1	7	81441822	81479179	-	3471	protein_coding	BTB (POZ) domain containing 1 [Source:MGI Symbol;Acc:MGI:1933765]	-
ENSMUSG00000004360	1780.98	1831.99	1465.08	1423.1	1220.73	1216.48	1692.68	1286.77	0.39491	0.00109406	0.0712825	9330159F19Rik	10	29087602	29106775	+	5767	protein_coding	RIKEN cDNA 9330159F19 gene [Source:MGI Symbol;Acc:MGI:3036239]	-
ENSMUSG00000020794	5195.51	5070.17	5030.24	4189.32	4480.33	3486.57	5098.64	4052.07	0.331872	0.00109536	0.0712825	Ube2g1	11	72498109	72577307	+	4579	protein_coding	ubiquitin-conjugating enzyme E2G 1 [Source:MGI Symbol;Acc:MGI:1914378]	-
ENSMUSG00000020262	422.428	505.633	465.8	620.575	638.356	650.597	464.62	636.509	-0.453473	0.00110279	0.0712825	Adarb1	10	77126560	77254104	-	11272	protein_coding	adenosine deaminase, RNA-specific, B1 [Source:MGI Symbol;Acc:MGI:891999]	-
ENSMUSG00000071176	277.328	286.348	332.43	464.992	403.682	431.812	298.702	433.495	-0.536866	0.00110507	0.0712825	Arhgef10	8	14961663	15051085	+	9210	protein_coding	Rho guanine nucleotide exchange factor (GEF) 10 [Source:MGI Symbol;Acc:MGI:2444453]	-
ENSMUSG00000009614	22.233	28.7412	20.9013	56.2561	81.8129	54.285	23.9585	64.118	-1.41653	0.00116135	0.0742893	Sardh	2	27078405	27138349	-	5432	protein_coding	sarcosine dehydrogenase [Source:MGI Symbol;Acc:MGI:2183102]	-
ENSMUSG00000037818	619.015	476.892	545.424	355.995	446.741	262.377	547.11	355.038	0.626667	0.00116332	0.0742893	Abhd18	3	40801405	40892573	+	11184	protein_coding	abhydrolase domain containing 18 [Source:MGI Symbol;Acc:MGI:1915468]	-
ENSMUSG00000022110	13006.3	13259.3	12640.3	11190.6	11209.4	9985.14	12968.6	10795	0.264751	0.00117959	0.0749536	Sucla2	14	73762759	73833582	+	3988	protein_coding	succinate-Coenzyme A ligase, ADP-forming, beta subunit [Source:MGI Symbol;Acc:MGI:1306775]	-
ENSMUSG00000039081	943.149	1085.78	824.107	766.489	677.109	643.194	951.012	695.598	0.45086	0.00118689	0.0750442	Zfp503	14	22034027	22039669	-	4216	protein_coding	zinc finger protein 503 [Source:MGI Symbol;Acc:MGI:1353644]	-
ENSMUSG00000026697	654.119	725.982	807.187	973.933	868.723	1162.19	729.096	1001.62	-0.458521	0.00120703	0.0758649	Myoc	1	162466724	162477262	+	2074	protein_coding	myocilin [Source:MGI Symbol;Acc:MGI:1202864]	-
ENSMUSG00000039753	1433.45	1517.96	1435.22	1226.21	1166.91	1025.66	1462.21	1139.59	0.360154	0.00121175	0.0758649	Fbxl5	5	43901957	43978980	-	9740	protein_coding	F-box and leucine-rich repeat protein 5 [Source:MGI Symbol;Acc:MGI:2152883]	-
ENSMUSG00000024098	1487.27	1398.74	1411.33	1257.85	1053.88	931.892	1432.45	1081.21	0.405806	0.00121848	0.0759143	Twsg1	17	66228967	66258221	-	5153	protein_coding	twisted gastrulation BMP signaling modulator 1 [Source:MGI Symbol;Acc:MGI:2137520]	-
ENSMUSG00000037608	2130.86	1889.47	2046.33	1711.42	1627.65	1238.68	2022.22	1525.91	0.406819	0.00126117	0.0779968	Bclaf1	10	20188215	20220359	+	15301	protein_coding	BCL2-associated transcription factor 1 [Source:MGI Symbol;Acc:MGI:1917580]	-
ENSMUSG00000059811	9136.61	8924.69	8909.92	7508.43	7969.22	6765.88	8990.4	7414.51	0.278249	0.00126412	0.0779968	Atl2	17	80155819	80203552	-	9844	protein_coding	atlastin GTPase 2 [Source:MGI Symbol;Acc:MGI:1929492]	-
ENSMUSG00000028041	757.093	687.661	728.559	1109.3	852.576	958.212	724.438	973.362	-0.427269	0.00127331	0.078186	Adam15	3	89245849	89257303	-	6145	protein_coding	a disintegrin and metallopeptidase domain 15 (metargidin) [Source:MGI Symbol;Acc:MGI:1333882]	-
ENSMUSG00000024055	375.621	405.571	470.776	579.262	543.625	632.502	417.323	585.13	-0.487227	0.00128614	0.0784453	Cyp4f13	17	33143662	33166376	-	4441	protein_coding	cytochrome P450, family 4, subfamily f, polypeptide 13 [Source:MGI Symbol;Acc:MGI:2158641]	-
ENSMUSG00000024597	2705.41	2572.87	2636.55	2123.67	2303.68	1770.02	2638.28	2065.79	0.353668	0.00128982	0.0784453	Slc12a2	18	58011750	58079893	+	10920	protein_coding	solute carrier family 12, member 2 [Source:MGI Symbol;Acc:MGI:101924]	-
ENSMUSG00000068105	5.8508	15.9674	6.96709	115.149	13.9943	23.03	9.59508	50.7245	-2.40292	0.00130206	1	Tnfrsf13c	15	82105944	82108570	-	2048	protein_coding	tumor necrosis factor receptor superfamily, member 13c [Source:MGI Symbol;Acc:MGI:1919299]	-
ENSMUSG00000021712	1197.07	1192.23	1125.68	859.663	1017.28	661.289	1171.66	846.077	0.471467	0.00130219	0.0788229	Trim23	13	104315305	104339880	+	5747	protein_coding	tripartite motif-containing 23 [Source:MGI Symbol;Acc:MGI:1933161]	-
ENSMUSG00000020961	2392.98	2524.97	2882.39	1873.15	2302.6	1867.07	2600.11	2014.28	0.369427	0.00133456	0.0804009	Ston2	12	91599783	91755161	-	12448	protein_coding	stonin 2 [Source:MGI Symbol;Acc:MGI:1918272]	-
ENSMUSG00000035835	36.275	29.8057	24.8825	101.085	66.7421	58.3974	30.3211	75.4082	-1.31888	0.00134598	0.080708	Plppr3	10	79696309	79710468	-	4357	protein_coding	phospholipid phosphatase related 3 [Source:MGI Symbol;Acc:MGI:2388640]	-
ENSMUSG00000064267	8.19112	23.4188	32.8449	151.188	43.0594	39.48	21.4849	77.9092	-1.85147	0.00139008	0.0821317	Hvcn1	5	122344867	122380360	+	3563	protein_coding	hydrogen voltage-gated channel 1 [Source:MGI Symbol;Acc:MGI:1921346]	-
ENSMUSG00000013701	3044.76	3060.41	2875.42	4215.69	3149.8	4216.95	2993.53	3860.81	-0.367679	0.00139236	0.0821317	Timm23	14	31902119	31923855	-	1786	protein_coding	translocase of inner mitochondrial membrane 23 [Source:MGI Symbol;Acc:MGI:1858317]	-
ENSMUSG00000003526	383.812	385.346	352.336	404.341	599.602	710.639	373.831	571.527	-0.612897	0.00139391	0.0821317	Prodh	16	17878221	17908067	-	7797	protein_coding	proline dehydrogenase [Source:MGI Symbol;Acc:MGI:97770]	-
ENSMUSG00000038764	1386.64	1143.26	1224.22	842.962	1080.79	887.477	1251.37	937.077	0.418239	0.00139544	0.0821317	Ptpn3	4	57190841	57301837	-	7238	protein_coding	protein tyrosine phosphatase, non-receptor type 3 [Source:MGI Symbol;Acc:MGI:105307]	-
ENSMUSG00000087080	237.542	235.252	216.975	117.786	123.796	172.725	229.923	138.102	0.731904	0.001409	0.0825494	Gm12199	11	50608497	50609742	-	517	lncRNA	predicted gene 12199 [Source:MGI Symbol;Acc:MGI:3650414]	-
ENSMUSG00000022742	1051.97	970.815	1041.08	786.706	841.811	729.557	1021.29	786.025	0.37874	0.00141808	0.0827018	Cpox	16	58490655	58537999	+	6661	protein_coding	coproporphyrinogen oxidase [Source:MGI Symbol;Acc:MGI:104841]	-
ENSMUSG00000090799	9619.88	10504.4	9563.83	8279.31	8636.64	7736.43	9896.03	8217.46	0.268317	0.00143047	0.0827247	Klhl33	14	51126039	51134964	-	6300	protein_coding	kelch-like 33 [Source:MGI Symbol;Acc:MGI:3644593]	-
ENSMUSG00000033576	1205.26	1053.85	1235.17	860.542	991.443	785.487	1164.76	879.157	0.407296	0.00143686	0.0827247	Apol6	15	76928929	76941306	+	4498	protein_coding	apolipoprotein L 6 [Source:MGI Symbol;Acc:MGI:1919189]	-
ENSMUSG00000020101	216.48	321.476	371.246	595.963	361.699	518.175	303.067	491.945	-0.698409	0.00144169	0.0827247	Vsir	10	60182630	60208463	+	5014	protein_coding	V-set immunoregulatory receptor [Source:MGI Symbol;Acc:MGI:1921298]	-
ENSMUSG00000022096	1363.24	1465.8	1486.98	1546.16	2150.82	2014.3	1438.67	1903.76	-0.403399	0.00144438	0.0827247	Hr	14	70789652	70810988	+	6919	protein_coding	lysine demethylase and nuclear receptor corepressor [Source:MGI Symbol;Acc:MGI:96223]	-
ENSMUSG00000053199	1013.36	970.815	1137.63	777.037	869.8	714.752	1040.6	787.196	0.404334	0.00147583	0.0841489	Arhgap20	9	51676637	51765156	+	12685	protein_coding	Rho GTPase activating protein 20 [Source:MGI Symbol;Acc:MGI:2445175]	-
ENSMUSG00000049112	2.34032	0	0	22.854	4.30594	23.03	0.780107	16.73	-4.51435	0.00148648	1	Oxtr	6	112450644	112466904	-	4790	protein_coding	oxytocin receptor [Source:MGI Symbol;Acc:MGI:109147]	-
ENSMUSG00000064225	149.78	107.514	110.478	80.8681	47.3653	50.1725	122.591	59.4686	1.03902	0.00149213	0.0844253	Paqr9	9	95441710	95450076	+	8367	protein_coding	progestin and adipoQ receptor family member IX [Source:MGI Symbol;Acc:MGI:1922802]	-
ENSMUSG00000061740	582.74	614.211	632.015	790.222	778.299	834.014	609.655	800.845	-0.393471	0.0014939	0.0844253	Cyp2d22	15	82254728	82264461	-	3909	protein_coding	cytochrome P450, family 2, subfamily d, polypeptide 22 [Source:MGI Symbol;Acc:MGI:1929474]	-
ENSMUSG00000040652	8529.29	8332.83	8471.98	6786.77	7109.11	7414.83	8444.7	7103.57	0.249457	0.00150149	0.0844804	Oaz2	9	65575283	65597582	+	2990	protein_coding	ornithine decarboxylase antizyme 2 [Source:MGI Symbol;Acc:MGI:109492]	-
ENSMUSG00000042644	231.692	285.283	334.42	519.49	475.806	336.402	283.798	443.899	-0.642556	0.00153357	0.0859066	Itpr3	17	27276278	27341197	+	9019	protein_coding	inositol 1,4,5-triphosphate receptor 3 [Source:MGI Symbol;Acc:MGI:96624]	-
ENSMUSG00000104466	0	0	0	4.39501	19.3767	4.935	0	9.56891	-5.58871	0.00153978	1	Gm10513	17	11944765	11951232	-	6468	TEC	predicted gene 10513 [Source:MGI Symbol;Acc:MGI:3641888]	-
ENSMUSG00000024083	4011.31	4061.03	4157.36	3419.31	3541.64	2741.39	4076.57	3234.11	0.334534	0.00155915	0.0869582	Pja2	17	64588000	64638911	-	6657	protein_coding	praja ring finger ubiquitin ligase 2 [Source:MGI Symbol;Acc:MGI:2159342]	-
ENSMUSG00000071540	9429.15	8465.89	9551.88	7349.33	7071.43	8123	9148.97	7514.59	0.283736	0.00156634	0.0869797	3425401B19Rik	14	32381076	32407250	-	5572	protein_coding	RIKEN cDNA 3425401B19 gene [Source:MGI Symbol;Acc:MGI:3588196]	-
ENSMUSG00000018893	24534.7	17235.2	21262.6	16362.6	17021.4	16116.9	21010.8	16500.3	0.348623	0.00158002	0.0873594	Mb	15	76899687	76934870	-	1492	protein_coding	myoglobin [Source:MGI Symbol;Acc:MGI:96922]	-
ENSMUSG00000023224	992.296	1101.75	1131.65	1586.6	1184.13	1506.82	1075.23	1425.85	-0.407779	0.00161112	0.0886949	Serping1	2	84595731	84605788	-	2325	protein_coding	serine (or cysteine) peptidase inhibitor, clade G, member 1 [Source:MGI Symbol;Acc:MGI:894696]	-
ENSMUSG00000023092	39640.3	24571.6	28351.1	20851.7	16971.9	14475.2	30854.4	17432.9	0.823652	0.00162785	0.0892311	Fhl1	X	55777147	55838706	+	3714	protein_coding	four and a half LIM domains 1 [Source:MGI Symbol;Acc:MGI:1298387]	-
ENSMUSG00000047215	5846.12	5636.48	6301.24	6845.66	6944.41	7905.86	5927.94	7231.98	-0.286926	0.00164322	0.0895064	Rpl9	5	65545707	65548787	-	3081	protein_coding	ribosomal protein L9 [Source:MGI Symbol;Acc:MGI:1298373]	-
ENSMUSG00000022525	1995.12	2120.46	2204.59	1608.57	1822.49	1646.64	2106.72	1692.57	0.316708	0.00164795	0.0895064	Plaat1	16	29028447	29049283	+	3286	protein_coding	phospholipase A and acyltransferase 1 [Source:MGI Symbol;Acc:MGI:1351473]	-
ENSMUSG00000070034	38.6153	35.1282	35.8308	144.156	78.5834	51.8175	36.5247	91.519	-1.32602	0.00165389	0.0895064	Sp110	1	85504620	85526538	-	6781	protein_coding	Sp110 nuclear body protein [Source:MGI Symbol;Acc:MGI:1923364]	SAND
ENSMUSG00000112071	102.974	142.642	157.257	90.5371	46.2889	60.8649	134.291	65.897	1.02399	0.00166458	0.0897046	5430401H09Rik	12	32146592	32173831	-	7252	lncRNA	RIKEN cDNA 5430401H09 gene [Source:MGI Symbol;Acc:MGI:1918646]	-
ENSMUSG00000009585	140.419	237.381	237.876	430.711	331.557	272.247	205.226	344.838	-0.746092	0.00169523	0.090758	Apobec3	15	79775860	79800107	+	9454	protein_coding	apolipoprotein B mRNA editing enzyme, catalytic polypeptide 3 [Source:MGI Symbol;Acc:MGI:1933111]	-
ENSMUSG00000052951	0	2.12898	1.9906	15.822	9.68837	25.4975	1.37319	17.0026	-3.60086	0.00169685	1	C130021I20Rik	2	33531205	33536366	+	4140	lncRNA	Riken cDNA C130021I20 gene [Source:MGI Symbol;Acc:MGI:3639863]	-
ENSMUSG00000051851	38.6153	30.8702	22.8919	73.8361	82.8893	63.3324	30.7925	73.3526	-1.25569	0.00170064	0.090758	Rtl8c	X	52609999	52610399	+	401	protein_coding	retrotransposon Gag like 8C [Source:MGI Symbol;Acc:MGI:1920115]	-
ENSMUSG00000022748	1145.59	1310.39	1175.45	874.606	1005.44	940.117	1210.47	940.053	0.365611	0.0017067	0.090758	Cmss1	16	57122363	57427227	-	1997	protein_coding	cms small ribosomal subunit 1 [Source:MGI Symbol;Acc:MGI:1913747]	-
ENSMUSG00000067279	11890	12953.8	14631.9	14099.2	16771.6	20574	13158.6	17148.3	-0.382042	0.00171255	0.090758	Ppp1r3c	19	36709131	36714053	-	2725	protein_coding	protein phosphatase 1, regulatory subunit 3C [Source:MGI Symbol;Acc:MGI:1858229]	-
ENSMUSG00000032060	20363.1	19265.1	22126.5	18520.6	15766.2	16414.6	20584.9	16900.5	0.284495	0.00173264	0.091148	Cryab	9	50662625	50667936	+	1479	protein_coding	crystallin, alpha B [Source:MGI Symbol;Acc:MGI:88516]	-
ENSMUSG00000023959	6430.03	5770.6	6063.36	5061.29	5262.94	4879.89	6088	5068.04	0.264623	0.00174144	0.091148	Clic5	17	44445659	44591059	+	9669	protein_coding	chloride intracellular channel 5 [Source:MGI Symbol;Acc:MGI:1917912]	-
ENSMUSG00000040430	2834.13	2522.84	2888.36	2331.11	2266	2024.17	2748.44	2207.09	0.316766	0.00174451	0.091148	Pitpnc1	11	107098718	107361525	-	6612	protein_coding	phosphatidylinositol transfer protein, cytoplasmic 1 [Source:MGI Symbol;Acc:MGI:1919045]	-
ENSMUSG00000019539	221.16	203.318	209.013	363.027	288.498	300.212	211.164	317.246	-0.588629	0.00174845	0.091148	Rcn3	7	44732337	44741645	-	1717	protein_coding	reticulocalbin 3, EF-hand calcium binding domain [Source:MGI Symbol;Acc:MGI:1277122]	-
ENSMUSG00000027742	2956.99	2900.74	3177.99	2454.17	2346.74	2594.99	3011.91	2465.3	0.288671	0.0017757	0.0918238	Cog6	3	52889296	52924658	-	4957	protein_coding	component of oligomeric golgi complex 6 [Source:MGI Symbol;Acc:MGI:1914792]	-
ENSMUSG00000038274	4608.09	4882.82	5322.86	6044.01	5598.8	6505.97	4937.92	6049.59	-0.292983	0.00178178	0.0918238	Fau	19	6107874	6109554	+	961	protein_coding	Finkel-Biskis-Reilly murine sarcoma virus (FBR-MuSV) ubiquitously expressed (fox derived) [Source:MGI Symbol;Acc:MGI:102547]	-
ENSMUSG00000063077	14512.3	15206.2	14438.8	12068.7	13300	11474.7	14719.1	12281.1	0.261407	0.00178478	0.0918238	Kif1b	4	149260776	149392150	-	17809	protein_coding	kinesin family member 1B [Source:MGI Symbol;Acc:MGI:108426]	-
ENSMUSG00000019990	849.536	934.623	853.966	612.664	766.457	567.525	879.375	648.882	0.44077	0.00179018	0.0918238	Pde7b	10	20273750	20600824	-	12444	protein_coding	phosphodiesterase 7B [Source:MGI Symbol;Acc:MGI:1352752]	-
ENSMUSG00000031765	264.456	209.705	232.9	310.287	353.087	392.332	235.687	351.902	-0.579712	0.001822	0.0930822	Mt1	8	94905710	94906955	+	1246	protein_coding	metallothionein 1 [Source:MGI Symbol;Acc:MGI:97171]	-
ENSMUSG00000023039	0	2.12898	0	7.91101	9.68837	29.61	0.70966	15.7364	-4.46766	0.00184052	1	Krt7	15	101308924	101328194	+	7049	protein_coding	keratin 7 [Source:MGI Symbol;Acc:MGI:96704]	-
ENSMUSG00000040952	3494.1	3860.91	4306.66	4839.78	4549.23	5033.7	3887.22	4807.57	-0.306439	0.00184346	0.0938033	Rps19	7	24583796	24589231	+	4685	protein_coding	ribosomal protein S19 [Source:MGI Symbol;Acc:MGI:1333780]	-
ENSMUSG00000026594	24.5734	40.4506	64.6944	208.323	82.8893	60.8649	43.2395	117.359	-1.43591	0.00187332	0.0949447	Ralgps2	1	156631736	156767196	-	12085	protein_coding	Ral GEF with PH domain and SH3 binding motif 2 [Source:MGI Symbol;Acc:MGI:1925505]	-
ENSMUSG00000021486	376.791	437.506	391.152	634.639	508.101	537.092	401.816	559.944	-0.479243	0.00188913	0.0951908	Prelid1	13	55468313	55473085	+	2726	protein_coding	PRELI domain containing 1 [Source:MGI Symbol;Acc:MGI:1913744]	-
ENSMUSG00000021509	0	0	0	10.548	10.7649	4.935	0	8.74929	-5.46547	0.00189065	1	Slc25a48	13	56586168	56622052	+	3374	protein_coding	solute carrier family 25, member 48 [Source:MGI Symbol;Acc:MGI:2145373]	-
ENSMUSG00000044086	3586.54	3203.05	3271.55	2823.35	2541.58	2840.09	3353.71	2735.01	0.293575	0.00189308	0.0951908	Lmod3	6	97215495	97229720	-	2215	protein_coding	leiomodin 3 (fetal) [Source:MGI Symbol;Acc:MGI:2444169]	-
ENSMUSG00000024059	3832.27	3254.15	3309.37	2615.91	3119.65	2414.86	3465.26	2716.81	0.351517	0.00191147	0.0955252	Clip4	17	72075468	72171268	+	8514	protein_coding	CAP-GLY domain containing linker protein family, member 4 [Source:MGI Symbol;Acc:MGI:1919100]	-
ENSMUSG00000051506	28.0838	47.9021	53.7461	197.775	55.9772	84.7174	43.244	112.823	-1.38224	0.00191469	0.0955252	Wdfy4	14	32681504	32907465	-	10552	protein_coding	WD repeat and FYVE domain containing 4 [Source:MGI Symbol;Acc:MGI:3584510]	-
ENSMUSG00000027805	7707.84	7985.81	8167.42	6829.84	6768.94	6625.23	7953.69	6741.34	0.238692	0.00192634	0.0957324	Pfn2	3	57749316	57755500	-	3541	protein_coding	profilin 2 [Source:MGI Symbol;Acc:MGI:97550]	-
ENSMUSG00000010142	12.8718	12.7739	21.8966	82.6261	19.3767	63.3324	15.8474	55.1118	-1.7983	0.00193443	1	Tnfrsf13b	11	61017581	61040198	+	2836	protein_coding	tumor necrosis factor receptor superfamily, member 13b [Source:MGI Symbol;Acc:MGI:1889411]	-
ENSMUSG00000005338	212.969	188.415	157.257	327.867	228.215	333.935	186.214	296.672	-0.676338	0.00197657	0.0976061	Cadm3	1	173160825	173195261	-	7248	protein_coding	cell adhesion molecule 3 [Source:MGI Symbol;Acc:MGI:2137858]	-
ENSMUSG00000090019	92.4426	159.674	140.337	325.23	178.697	208.092	130.818	237.34	-0.85869	0.00199087	0.0976061	Gimap1	6	48715988	48720729	+	3073	protein_coding	GTPase, IMAP family member 1 [Source:MGI Symbol;Acc:MGI:109368]	-
ENSMUSG00000030103	3744.51	3848.13	3487.53	2501.64	3258.52	3028.44	3693.39	2929.53	0.334584	0.0019946	0.0976061	Bhlhe40	6	108637590	108643886	+	4705	protein_coding	basic helix-loop-helix family, member e40 [Source:MGI Symbol;Acc:MGI:1097714]	bHLH
ENSMUSG00000029838	47.9766	14.9029	41.8026	104.601	152.861	41.9475	34.894	99.8032	-1.5139	0.00199461	0.0976061	Ptn	6	36691864	36787155	-	3433	protein_coding	pleiotrophin [Source:MGI Symbol;Acc:MGI:97804]	-
ENSMUSG00000025804	0	0	0	11.427	5.38243	9.04749	0	8.61898	-5.45011	0.00199576	1	Ccr1	9	123762161	123768729	-	2833	protein_coding	chemokine (C-C motif) receptor 1 [Source:MGI Symbol;Acc:MGI:104618]	-
ENSMUSG00000002602	641.248	777.078	748.465	1100.51	850.423	959.034	722.263	969.989	-0.42563	0.00200711	0.0978428	Axl	7	25456698	25488130	-	5033	protein_coding	AXL receptor tyrosine kinase [Source:MGI Symbol;Acc:MGI:1347244]	-
ENSMUSG00000026971	943.149	928.236	895.769	639.913	821.358	565.88	922.384	675.717	0.451165	0.00204203	0.0991666	Itgb6	2	60428636	60552987	-	7111	protein_coding	integrin beta 6 [Source:MGI Symbol;Acc:MGI:96615]	-
ENSMUSG00000023367	143.93	150.093	194.083	322.593	276.657	204.802	162.702	268.017	-0.717286	0.00205192	0.0992694	Tmem176a	6	48817853	48824005	+	3810	protein_coding	transmembrane protein 176A [Source:MGI Symbol;Acc:MGI:1913308]	-
ENSMUSG00000037679	725.499	728.111	845.009	1053.04	962.378	972.194	766.206	995.872	-0.377742	0.00206212	0.099296	Inf2	12	112555218	112581991	+	4871	protein_coding	inverted formin, FH2 and WH2 domain containing [Source:MGI Symbol;Acc:MGI:1917685]	-
ENSMUSG00000056116	569.868	588.663	766.38	933.499	851.5	832.369	641.637	872.456	-0.442156	0.00207851	0.099296	H2-T22	17	36348020	36353639	-	3414	protein_coding	histocompatibility 2, T region locus 22 [Source:MGI Symbol;Acc:MGI:95956]	-
ENSMUSG00000055254	56.1677	104.32	111.473	196.017	164.702	148.872	90.6537	169.864	-0.901357	0.00208984	0.099296	Ntrk2	13	58954383	59281784	+	19292	protein_coding	neurotrophic tyrosine kinase, receptor, type 2 [Source:MGI Symbol;Acc:MGI:97384]	-
ENSMUSG00000023277	4455.97	4299.48	4886.92	3756.85	3437.22	3964.45	4547.45	3719.5	0.289692	0.0020904	0.099296	Twf2	9	106080307	106092588	+	2319	protein_coding	twinfilin actin binding protein 2 [Source:MGI Symbol;Acc:MGI:1346078]	-
ENSMUSG00000004100	333.496	378.959	450.87	543.223	530.707	554.365	387.775	542.765	-0.483637	0.00209134	0.099296	Ppan	9	20799471	20803474	+	4004	protein_coding	peter pan homolog [Source:MGI Symbol;Acc:MGI:2178445]	-
ENSMUSG00000029471	100.634	126.674	131.379	186.348	185.155	221.252	119.563	197.585	-0.723712	0.0021347	0.100422	Camkk2	5	122869233	122917472	-	10921	protein_coding	calcium/calmodulin-dependent protein kinase kinase 2, beta [Source:MGI Symbol;Acc:MGI:2444812]	-
ENSMUSG00000087370	1253.24	1193.29	1291.9	917.677	1099.09	867.737	1246.14	961.502	0.375731	0.00213542	0.100422	Tmem170b	13	41759383	41794831	+	7477	protein_coding	transmembrane protein 170B [Source:MGI Symbol;Acc:MGI:3647046]	-
ENSMUSG00000024395	995.806	1054.91	1165.49	1382.67	1352.07	1330.8	1072.07	1355.18	-0.337376	0.00214483	0.100422	Lims2	18	32055343	32091672	+	3060	protein_coding	LIM and senescent cell antigen like domains 2 [Source:MGI Symbol;Acc:MGI:2385067]	-
ENSMUSG00000019278	303.071	383.217	298.59	478.177	397.223	577.394	328.293	484.265	-0.562658	0.0021465	0.100422	Dpep1	8	123912981	123928551	+	2486	protein_coding	dipeptidase 1 [Source:MGI Symbol;Acc:MGI:94917]	-
ENSMUSG00000033825	31.5943	53.2245	50.7602	72.0781	122.719	101.167	45.193	98.6549	-1.11966	0.00217387	0.101331	Tpsb2	17	25585279	25588072	+	1594	protein_coding	tryptase beta 2 [Source:MGI Symbol;Acc:MGI:96942]	-
ENSMUSG00000027692	2007.99	1805.38	1851.26	1563.74	1557.67	1464.87	1888.21	1528.76	0.304634	0.00221689	0.10296	Tnik	3	28317363	28730007	+	19282	protein_coding	TRAF2 and NCK interacting kinase [Source:MGI Symbol;Acc:MGI:1916264]	-
ENSMUSG00000029467	25604.3	16612.4	18867.9	9118.76	13733.8	12664.8	20361.5	11839.1	0.78229	0.002232	0.103287	Atp2a2	5	122591576	122640288	-	6081	protein_coding	ATPase, Ca++ transporting, cardiac muscle, slow twitch 2 [Source:MGI Symbol;Acc:MGI:88110]	-
ENSMUSG00000051747	390656	393010	408656	308650	367981	318371	397440	331668	0.261008	0.00224644	0.10358	Ttn	2	76534324	76812891	-	117334	protein_coding	titin [Source:MGI Symbol;Acc:MGI:98864]	-
ENSMUSG00000052920	580.399	486.472	374.232	334.899	361.699	255.797	480.368	317.465	0.598253	0.00226927	0.104256	Prkg1	19	30541889	31742433	-	11036	protein_coding	protein kinase, cGMP-dependent, type I [Source:MGI Symbol;Acc:MGI:108174]	-
ENSMUSG00000030711	470.404	658.92	525.518	666.283	917.165	758.344	551.614	780.597	-0.499211	0.00227973	0.104361	Sult1a1	7	126272037	126275604	-	1507	protein_coding	sulfotransferase family 1A, phenol-preferring, member 1 [Source:MGI Symbol;Acc:MGI:102896]	-
ENSMUSG00000066026	870.599	1141.13	1264.03	1336.08	1521.07	1525.74	1091.92	1460.96	-0.418887	0.00231297	0.105458	Dhrs3	4	144619397	144654779	+	2927	protein_coding	dehydrogenase/reductase (SDR family) member 3 [Source:MGI Symbol;Acc:MGI:1315215]	-
ENSMUSG00000025531	702.096	870.753	905.722	636.397	665.268	442.505	826.19	581.39	0.509333	0.00232021	0.105458	Chm	X	111950290	112095214	-	6780	protein_coding	choroidermia (RAB escort protein 1) [Source:MGI Symbol;Acc:MGI:892979]	-
ENSMUSG00000032735	1053.14	1051.72	918.661	1232.36	1223.96	1417.17	1007.84	1291.16	-0.358509	0.0023776	0.107683	Ablim3	18	61932463	62044895	-	4535	protein_coding	actin binding LIM protein family, member 3 [Source:MGI Symbol;Acc:MGI:2442582]	-
ENSMUSG00000001774	1892.15	1920.34	1790.54	1649.01	1466.17	1078.3	1867.68	1397.83	0.418548	0.00239063	0.107891	Chordc1	9	18203421	18228738	+	7498	protein_coding	cysteine and histidine-rich domain (CHORD)-containing, zinc-binding protein 1 [Source:MGI Symbol;Acc:MGI:1914167]	-
ENSMUSG00000022139	7218.72	6829.77	7213.93	5831.29	6334.04	4164.31	7087.47	5443.22	0.381161	0.00240809	0.108296	Mbnl2	14	120513081	120669109	+	11993	protein_coding	muscleblind like splicing factor 2 [Source:MGI Symbol;Acc:MGI:2145597]	-
ENSMUSG00000047880	1.17016	7.45143	11.9436	87.0211	18.3002	13.16	6.85506	39.4938	-2.51126	0.00242242	1	Cxcr5	9	44423084	44473174	-	3332	protein_coding	chemokine (C-X-C motif) receptor 5 [Source:MGI Symbol;Acc:MGI:103567]	-
ENSMUSG00000026100	2036.08	1939.5	2098.09	1622.64	1747.14	1575.09	2024.56	1648.29	0.297305	0.00244468	0.109324	Mstn	1	53100799	53107238	+	2705	protein_coding	myostatin [Source:MGI Symbol;Acc:MGI:95691]	-
ENSMUSG00000025129	8523.44	7997.52	7139.28	7126.94	4296.25	6204.11	7886.75	5875.77	0.424262	0.00244807	0.109324	Ppp1r27	11	120440805	120441958	-	771	protein_coding	protein phosphatase 1, regulatory subunit 27 [Source:MGI Symbol;Acc:MGI:1915951]	-
ENSMUSG00000040433	1350.36	1319.97	1254.08	1140.94	1007.59	909.684	1308.14	1019.41	0.359737	0.00246079	0.109437	Zbtb38	9	96564823	96634884	-	11733	protein_coding	zinc finger and BTB domain containing 38 [Source:MGI Symbol;Acc:MGI:2442866]	ZBTB
ENSMUSG00000001441	3140.71	2811.32	2900.3	2323.2	2555.58	2395.12	2950.78	2424.63	0.283477	0.00246773	0.109437	Npepps	11	97096668	97171464	-	7206	protein_coding	aminopeptidase puromycin sensitive [Source:MGI Symbol;Acc:MGI:1101358]	-
ENSMUSG00000004843	1205.26	1071.94	1078.9	839.446	944.077	840.594	1118.7	874.706	0.355471	0.00251301	0.111059	Chmp2b	16	65336014	65359612	-	1928	protein_coding	charged multivesicular body protein 2B [Source:MGI Symbol;Acc:MGI:1916192]	-
ENSMUSG00000037973	0	0	0	7.03201	2.15297	17.2725	0	8.81915	-5.4876	0.00254286	1	Itprid1	6	55813880	55955720	+	3589	protein_coding	ITPR interacting domain containing 1 [Source:MGI Symbol;Acc:MGI:2685304]	-
ENSMUSG00000055799	169.673	156.48	126.403	242.604	278.81	203.157	150.852	241.524	-0.678826	0.00256674	0.112703	Tcf7l1	6	72603361	72766237	-	3924	protein_coding	transcription factor 7 like 1 (T cell specific, HMG box) [Source:MGI Symbol;Acc:MGI:1202876]	HMG
ENSMUSG00000022504	15.2121	38.3217	71.6615	209.202	64.5891	82.2499	41.7317	118.68	-1.50248	0.00256784	0.112703	Ciita	16	10297923	10346282	+	9535	protein_coding	class II transactivator [Source:MGI Symbol;Acc:MGI:108445]	-
ENSMUSG00000062929	15810	14537.7	14241.7	12564.4	13224.6	9677.53	14863.2	11822.2	0.330366	0.00258612	0.113116	Cfl2	12	54905594	54909662	-	3266	protein_coding	cofilin 2, muscle [Source:MGI Symbol;Acc:MGI:101763]	-
ENSMUSG00000113136	0	1.06449	5.97179	38.676	6.45891	21.385	2.34543	22.1733	-3.20455	0.00258695	1	Gm19951	12	99609334	99613482	+	1348	lncRNA	predicted gene, 19951 [Source:MGI Symbol;Acc:MGI:5012136]	-
ENSMUSG00000107176	1763.43	1897.99	1973.68	2065.65	2413.48	2628.71	1878.36	2369.28	-0.334747	0.00259558	0.113142	Gm9794	6	66852305	66852727	-	423	processed_pseudogene	predicted pseudogene 9794 [Source:MGI Symbol;Acc:MGI:3642653]	-
ENSMUSG00000004359	0	0	0	12.306	4.30594	8.22499	0	8.27898	-5.39271	0.00263557	1	Spic	10	88510634	88520877	-	3841	protein_coding	Spi-C transcription factor (Spi-1/PU.1 related) [Source:MGI Symbol;Acc:MGI:1341168]	ETS
ENSMUSG00000032503	198.927	175.641	145.314	104.601	113.031	89.6524	173.294	102.428	0.759647	0.0026386	0.114528	Arpp21	9	111894159	112065006	-	17428	protein_coding	cyclic AMP-regulated phosphoprotein, 21 [Source:MGI Symbol;Acc:MGI:107562]	-
ENSMUSG00000037904	4238.32	4932.85	5638.37	5365.42	6593.47	7101.46	4936.51	6353.45	-0.363815	0.00265322	0.114528	Ankrd9	12	110941787	110945474	-	3160	protein_coding	ankyrin repeat domain 9 [Source:MGI Symbol;Acc:MGI:1921501]	-
ENSMUSG00000044320	73.7201	109.643	50.7602	131.85	147.478	167.79	78.0409	149.039	-0.935421	0.00265428	0.114528	1700001O22Rik	2	30684781	30693673	-	2788	protein_coding	RIKEN cDNA 1700001O22 gene [Source:MGI Symbol;Acc:MGI:1923631]	-
ENSMUSG00000021255	201.267	138.384	165.22	84.3841	107.649	101.167	168.29	97.7333	0.784429	0.00267311	0.114928	Esrrb	12	86407891	86568402	+	6047	protein_coding	estrogen related receptor, beta [Source:MGI Symbol;Acc:MGI:1346832]	ESR-like
ENSMUSG00000060938	6413.65	7131.02	6691.39	7768.61	7638.74	9575.54	6745.35	8327.63	-0.304161	0.00268152	0.114928	Rpl26	11	68792409	68797815	+	1444	protein_coding	ribosomal protein L26 [Source:MGI Symbol;Acc:MGI:106022]	-
ENSMUSG00000062373	4527.35	4167.48	4163.33	3488.76	3859.2	2808.01	4286.05	3385.32	0.340829	0.0026994	0.115307	Tmem65	15	58654118	58695487	-	6306	protein_coding	transmembrane protein 65 [Source:MGI Symbol;Acc:MGI:1922118]	-
ENSMUSG00000036304	470.404	420.474	318.496	278.643	307.875	187.53	403.125	258.016	0.645548	0.00271196	0.115457	Zdhhc23	16	43785396	43800154	-	5836	protein_coding	zinc finger, DHHC domain containing 23 [Source:MGI Symbol;Acc:MGI:2685625]	-
ENSMUSG00000020681	746.562	744.079	743.488	969.538	904.247	963.969	744.71	945.918	-0.345587	0.00277177	0.117612	Ace	11	105858771	105880790	+	5287	protein_coding	angiotensin I converting enzyme (peptidyl-dipeptidase A) 1 [Source:MGI Symbol;Acc:MGI:87874]	-
ENSMUSG00000001504	0	0	3.9812	8.79001	22.6062	19.74	1.32707	17.0454	-3.6217	0.0027827	1	Irx2	13	72776939	72782317	+	3282	protein_coding	Iroquois homeobox 2 [Source:MGI Symbol;Acc:MGI:1197526]	Homeobox
ENSMUSG00000006519	172.013	143.706	211.003	386.76	213.144	275.537	175.574	291.814	-0.733921	0.0027959	0.117976	Cyba	8	123151515	123159669	-	1039	protein_coding	cytochrome b-245, alpha polypeptide [Source:MGI Symbol;Acc:MGI:1316658]	-
ENSMUSG00000039109	133.398	131.997	72.6568	198.654	161.473	240.992	112.684	200.373	-0.835818	0.00280637	0.117976	F13a1	13	37051152	37234220	-	6741	protein_coding	coagulation factor XIII, A1 subunit [Source:MGI Symbol;Acc:MGI:1921395]	-
ENSMUSG00000030089	3618.13	3901.36	4039.92	3059.8	2926.96	3462.72	3853.14	3149.83	0.290501	0.00280807	0.117976	Slc41a3	6	90581707	90623394	+	2911	protein_coding	solute carrier family 41, member 3 [Source:MGI Symbol;Acc:MGI:1918949]	-
ENSMUSG00000079428	1637.05	1050.65	1629.3	939.652	496.26	473.76	1439	636.557	1.1765	0.00282835	0.118438	Tceal7	X	135115528	135126849	+	1217	protein_coding	transcription elongation factor A (SII)-like 7 [Source:MGI Symbol;Acc:MGI:1915746]	-
ENSMUSG00000034690	7.02096	3.19347	12.9389	0	0	0	7.71777	0	5.5137	0.00286666	1	Nlrp4c	7	6048160	6108149	+	4009	protein_coding	NLR family, pyrin domain containing 4C [Source:MGI Symbol;Acc:MGI:1890518]	-
ENSMUSG00000067242	86.5918	71.3209	77.6333	17.58	49.5183	32.0775	78.5153	33.0586	1.25797	0.00287824	0.120134	Lgi1	19	38252984	38300662	+	11354	protein_coding	leucine-rich repeat LGI family, member 1 [Source:MGI Symbol;Acc:MGI:1861691]	-
ENSMUSG00000001025	682.203	729.176	625.048	919.435	859.035	853.754	678.809	877.408	-0.370747	0.00289259	0.120339	S100a6	3	90520189	90531488	+	1367	protein_coding	S100 calcium binding protein A6 (calcyclin) [Source:MGI Symbol;Acc:MGI:1339467]	-
ENSMUSG00000020189	606.143	608.888	510.588	461.476	434.9	316.662	575.207	404.346	0.50947	0.0029182	0.121011	Osbpl8	10	111000613	111133110	+	9600	protein_coding	oxysterol binding protein-like 8 [Source:MGI Symbol;Acc:MGI:2443807]	-
ENSMUSG00000063659	4086.2	3947.13	4101.63	3370.09	3614.84	3007.06	4044.98	3330.66	0.280824	0.00294703	0.121644	Zbtb18	1	177269917	177278330	+	6138	protein_coding	zinc finger and BTB domain containing 18 [Source:MGI Symbol;Acc:MGI:1353609]	ZBTB
ENSMUSG00000026418	7790.92	5621.57	5295.99	2219.48	3742.94	4042.58	6236.16	3335	0.902954	0.00295252	0.121644	Tnni1	1	135707172	135738727	+	3600	protein_coding	troponin I, skeletal, slow 1 [Source:MGI Symbol;Acc:MGI:105073]	-
ENSMUSG00000064179	15930.6	10767.3	12505.9	5681.86	8345.99	9106.71	13067.9	7711.52	0.760931	0.00299061	0.122718	Tnnt1	7	4507569	4519381	-	2204	protein_coding	troponin T1, skeletal, slow [Source:MGI Symbol;Acc:MGI:1333868]	-
ENSMUSG00000073639	3458.99	3047.64	2915.23	2589.54	2731.04	2211.7	3140.62	2510.76	0.323181	0.00301298	0.122718	Rab18	18	6733905	6794429	+	6850	protein_coding	RAB18, member RAS oncogene family [Source:MGI Symbol;Acc:MGI:102790]	-
ENSMUSG00000004655	10056.4	13896.9	9910.19	14517.6	13708	14833.8	11287.8	14353.1	-0.346619	0.00301303	0.122718	Aqp1	6	55313417	55325540	+	2627	protein_coding	aquaporin 1 [Source:MGI Symbol;Acc:MGI:103201]	-
ENSMUSG00000039994	141.589	182.028	193.088	324.351	240.056	246.75	172.235	270.386	-0.649449	0.00301848	0.122718	Timeless	10	128067934	128088810	+	6115	protein_coding	timeless circadian clock 1 [Source:MGI Symbol;Acc:MGI:1321393]	-
ENSMUSG00000027665	2169.48	2098.11	2216.53	1940.83	1708.38	1539.72	2161.37	1729.64	0.321634	0.00302972	0.122718	Pik3ca	3	32451820	32522635	+	9088	protein_coding	phosphatidylinositol-4,5-bisphosphate 3-kinase catalytic subunit alpha [Source:MGI Symbol;Acc:MGI:1206581]	-
ENSMUSG00000003435	2161.29	2266.3	2299.14	2590.42	2656.77	2908.36	2242.24	2718.51	-0.277928	0.00303625	0.122718	Supt5	7	28014316	28038171	-	5764	protein_coding	suppressor of Ty 5, DSIF elongation factor subunit [Source:MGI Symbol;Acc:MGI:1202400]	-
ENSMUSG00000052934	5646.02	5829.15	6347.02	6346.39	7296.42	8855.03	5940.73	7499.28	-0.336132	0.0030491	0.122849	Fbxo31	8	122276179	122305545	-	5482	protein_coding	F-box protein 31 [Source:MGI Symbol;Acc:MGI:1354708]	-
ENSMUSG00000020893	1648.76	2269.49	1557.64	1974.24	2582.49	2952.77	1825.3	2503.17	-0.455667	0.00310773	0.124817	Per1	11	68986043	69000786	+	5631	protein_coding	period circadian clock 1 [Source:MGI Symbol;Acc:MGI:1098283]	-
ENSMUSG00000056973	2690.2	3038.06	3095.38	2462.96	2226.17	2513.56	2941.21	2400.9	0.292649	0.00312666	0.124915	Ces1d	8	93892696	93924466	-	2369	protein_coding	carboxylesterase 1D [Source:MGI Symbol;Acc:MGI:2148202]	-
ENSMUSG00000085779	3894.29	3356.34	3542.27	2593.93	2893.59	3215.15	3597.63	2900.89	0.310249	0.00312973	0.124915	Atcayos	10	81030443	81046711	+	4377	lncRNA	ataxia, cerebellar, Cayman type, opposite strand [Source:MGI Symbol;Acc:MGI:1916928]	-
ENSMUSG00000030189	52152.9	54185.8	54864.9	57917.4	67612.9	65346.7	53734.5	63625.7	-0.243736	0.00316873	0.125551	Ybx3	6	131341818	131365439	-	3075	protein_coding	Y box protein 3 [Source:MGI Symbol;Acc:MGI:2137670]	CSD
ENSMUSG00000038132	7174.25	6447.62	7344.31	5731.09	6286.67	5179.28	6988.73	5732.35	0.286214	0.00317332	0.125551	Rbm24	13	46571910	46584571	+	3491	protein_coding	RNA binding motif protein 24 [Source:MGI Symbol;Acc:MGI:3610364]	-
ENSMUSG00000064201	0	0	1.9906	0.879001	74.2775	103.635	0.663533	59.5971	-6.44848	0.00317434	1	Krt2	15	101719124	101726604	-	2613	protein_coding	keratin 2 [Source:MGI Symbol;Acc:MGI:96699]	-
ENSMUSG00000036246	344.027	360.862	314.514	676.831	415.523	429.345	339.801	507.233	-0.579213	0.00317545	0.125551	Gmip	8	70261329	70274520	+	5552	protein_coding	Gem-interacting protein [Source:MGI Symbol;Acc:MGI:1926066]	-
ENSMUSG00000052889	14.0419	36.1927	21.8966	125.697	30.1416	60.8649	24.0437	72.2346	-1.58737	0.00318586	0.125551	Prkcb	7	121887974	122233625	+	7651	protein_coding	protein kinase C, beta [Source:MGI Symbol;Acc:MGI:97596]	-
ENSMUSG00000036395	46.8064	53.2245	59.7179	116.028	125.949	76.4924	53.2496	106.156	-0.990006	0.00319482	0.125551	Glb1l2	9	26674340	26717764	-	9043	protein_coding	galactosidase, beta 1-like 2 [Source:MGI Symbol;Acc:MGI:2388283]	-
ENSMUSG00000020859	6774.06	6790.38	7063.64	5421.68	6332.96	5404.64	6876.02	5719.76	0.266008	0.00321429	0.125929	Spag9	11	93886917	94016911	+	11209	protein_coding	sperm associated antigen 9 [Source:MGI Symbol;Acc:MGI:1918084]	-
ENSMUSG00000037010	139.249	110.707	51.7555	61.5301	26.9121	37.0125	100.571	41.8182	1.25798	0.00326029	0.127341	Apln	X	47114023	47123730	-	3149	protein_coding	apelin [Source:MGI Symbol;Acc:MGI:1353624]	-
ENSMUSG00000047501	0	0	9.95299	21.096	35.524	21.385	3.31766	26.0017	-2.92775	0.00327027	1	Cldn4	5	134973973	134975788	-	1816	protein_coding	claudin 4 [Source:MGI Symbol;Acc:MGI:1313314]	-
ENSMUSG00000025938	1541.1	1810.7	1456.12	1085.57	1492.01	961.502	1602.64	1179.69	0.443546	0.00331103	0.128928	Slco5a1	1	12936773	13062874	-	13137	protein_coding	solute carrier organic anion transporter family, member 5A1 [Source:MGI Symbol;Acc:MGI:2443431]	-
ENSMUSG00000070923	2062.99	2004.44	1728.83	1679.77	1557.67	1248.55	1932.09	1495.33	0.369871	0.00334768	0.129792	Klhl9	4	88636529	88640702	-	4174	protein_coding	kelch-like 9 [Source:MGI Symbol;Acc:MGI:2180122]	-
ENSMUSG00000121135	117.016	55.3535	132.375	159.978	329.404	496.79	101.581	328.724	-1.69432	0.00335353	0.129792	Hmga2-ps1	1	176662183	176663734	-	1552	lncRNA	high mobility group AT-hook 2, pseudogene 1 [Source:NCBI gene (formerly Entrezgene);Acc:15365]	-
ENSMUSG00000005534	2492.44	2513.26	2683.33	2208.05	2149.74	1997.85	2563.01	2118.55	0.275165	0.00337186	0.129932	Insr	8	3172061	3329617	-	13746	protein_coding	insulin receptor [Source:MGI Symbol;Acc:MGI:96575]	-
ENSMUSG00000032536	8971.62	8454.18	9316	6670.74	7257.66	8164.95	8913.93	7364.45	0.275412	0.00337751	0.129932	Trak1	9	121126568	121303984	+	12568	protein_coding	trafficking protein, kinesin binding 1 [Source:MGI Symbol;Acc:MGI:1914345]	-
ENSMUSG00000000318	50.3169	91.5462	73.6521	117.786	111.954	187.53	71.8384	139.09	-0.953233	0.003401	0.130443	Clec10a	11	70047023	70061660	+	2899	protein_coding	C-type lectin domain family 10, member A [Source:MGI Symbol;Acc:MGI:96975]	-
ENSMUSG00000033955	706.777	816.464	732.54	965.143	917.165	1000.98	751.927	961.097	-0.354372	0.00341705	0.130644	Tnks1bp1	2	84878366	84903392	+	6425	protein_coding	tankyrase 1 binding protein 1 [Source:MGI Symbol;Acc:MGI:2446193]	-
ENSMUSG00000034993	644.758	536.503	678.794	837.688	783.681	820.854	620.018	814.074	-0.393068	0.0034267	0.130644	Vat1	11	101349571	101357056	-	2766	protein_coding	vesicle amine transport 1 [Source:MGI Symbol;Acc:MGI:1349450]	-
ENSMUSG00000009281	91.2725	134.126	139.342	267.216	180.849	175.192	121.58	207.753	-0.771015	0.00345904	0.131485	Rarres2	6	48546630	48549723	-	2656	protein_coding	retinoic acid receptor responder (tazarotene induced) 2 [Source:MGI Symbol;Acc:MGI:1918910]	-
ENSMUSG00000033765	1.17016	2.12898	12.9389	1.758	75.354	41.9475	5.41268	39.6865	-2.85047	0.00347044	1	Calm4	13	3887757	3888673	+	917	protein_coding	calmodulin 4 [Source:MGI Symbol;Acc:MGI:1931464]	-
ENSMUSG00000045165	23.4032	27.6767	50.7602	110.754	66.7421	64.9774	33.9467	80.8246	-1.24594	0.00348222	0.131973	AI467606	7	126690531	126693158	+	1932	protein_coding	expressed sequence AI467606 [Source:MGI Symbol;Acc:MGI:2141979]	-
ENSMUSG00000004319	1915.55	1878.83	1856.23	1491.66	1697.62	1163.01	1883.54	1450.77	0.377795	0.00353284	0.133495	Clcn3	8	61363423	61436334	-	17071	protein_coding	chloride channel, voltage-sensitive 3 [Source:MGI Symbol;Acc:MGI:103555]	-
ENSMUSG00000050332	903.363	984.654	894.774	735.724	740.622	718.042	927.597	731.463	0.342957	0.00356702	0.134389	Amer1	X	94463924	94488478	-	8496	protein_coding	APC membrane recruitment 1 [Source:MGI Symbol;Acc:MGI:1919595]	-
ENSMUSG00000028518	8468.45	8656.44	8667.06	6414.95	8218.96	6151.47	8597.31	6928.46	0.311728	0.00358104	0.134521	Prkaa2	4	104887071	104967087	-	7969	protein_coding	protein kinase, AMP-activated, alpha 2 catalytic subunit [Source:MGI Symbol;Acc:MGI:1336173]	-
ENSMUSG00000025145	441.15	465.182	383.19	590.689	564.078	570.815	429.841	575.194	-0.421182	0.00361046	0.134723	Lrrc45	11	120604751	120611954	+	3293	protein_coding	leucine rich repeat containing 45 [Source:MGI Symbol;Acc:MGI:2387183]	-
ENSMUSG00000027333	5933.88	6370.97	5335.8	6235.63	7365.31	8717.67	5880.22	7439.54	-0.339482	0.00361596	0.134723	Smox	2	131333416	131367842	+	3894	protein_coding	spermine oxidase [Source:MGI Symbol;Acc:MGI:2445356]	-
ENSMUSG00000027680	12011.7	11125	11156.3	9606.6	10014.5	9704.67	11431	9775.27	0.225733	0.00361928	0.134723	Fxr1	3	34074092	34124471	+	6553	protein_coding	fragile X mental retardation gene 1, autosomal homolog [Source:MGI Symbol;Acc:MGI:104860]	-
ENSMUSG00000002997	83.0813	57.4825	66.685	173.163	145.325	84.7174	69.0829	134.402	-0.960343	0.00364466	0.134723	Prkar2b	12	32008475	32111295	-	3652	protein_coding	protein kinase, cAMP dependent regulatory, type II beta [Source:MGI Symbol;Acc:MGI:97760]	-
ENSMUSG00000041351	408.386	407.7	425.988	341.052	291.727	199.867	414.024	277.549	0.578679	0.0036459	0.134723	Rap1gap	4	137392037	137457172	+	6429	protein_coding	Rap1 GTPase-activating protein [Source:MGI Symbol;Acc:MGI:109338]	-
ENSMUSG00000073375	4058.11	4274.99	4095.65	4637.61	4885.09	5319.1	4142.92	4947.27	-0.256073	0.0036576	0.134723	Lrrc30	17	67937959	67939718	-	1760	protein_coding	leucine rich repeat containing 30 [Source:MGI Symbol;Acc:MGI:2685172]	-
ENSMUSG00000028898	289.029	339.572	282.665	392.914	410.141	477.05	303.756	426.701	-0.491114	0.00366027	0.134723	Trnau1ap	4	132039074	132056849	-	2710	protein_coding	tRNA selenocysteine 1 associated protein 1 [Source:MGI Symbol;Acc:MGI:1919037]	-
ENSMUSG00000008668	6406.63	7216.18	7007.9	7591.05	8001.51	10113.5	6876.9	8568.67	-0.317396	0.00368992	0.135424	Rps18	17	34170973	34174975	-	2451	protein_coding	ribosomal protein S18 [Source:MGI Symbol;Acc:MGI:98146]	-
ENSMUSG00000033585	129.888	84.0947	78.6286	142.398	191.614	176.015	97.537	170.009	-0.804461	0.00372087	0.136169	Ndn	7	61996317	62000010	+	3694	protein_coding	necdin, MAGE family member [Source:MGI Symbol;Acc:MGI:97290]	-
ENSMUSG00000028195	984.104	1124.1	803.206	844.72	483.342	691.722	970.471	673.261	0.525534	0.00376508	0.137393	Ccn1	3	145352731	145355736	-	2019	protein_coding	cellular communication network factor 1 [Source:MGI Symbol;Acc:MGI:88613]	-
ENSMUSG00000053093	24046.8	14891.2	18267.7	5962.26	11599.1	11305.3	19068.6	9622.21	0.986763	0.00380836	0.138487	Myh7	14	55208141	55232083	-	8616	protein_coding	myosin, heavy polypeptide 7, cardiac muscle, beta [Source:MGI Symbol;Acc:MGI:2155600]	-
ENSMUSG00000075702	186.055	180.963	206.027	300.618	249.745	295.277	191.015	281.88	-0.562295	0.00381676	0.138487	Selenom	11	3464684	3467351	+	1481	protein_coding	selenoprotein M [Source:MGI Symbol;Acc:MGI:2149786]	-
ENSMUSG00000032423	2230.32	2090.66	2122.97	1753.61	1910.76	1303.66	2147.99	1656.01	0.376189	0.00384586	0.13899	Syncrip	9	88329062	88364627	-	12297	protein_coding	synaptotagmin binding, cytoplasmic RNA interacting protein [Source:MGI Symbol;Acc:MGI:1891690]	-
ENSMUSG00000005320	93.6128	106.449	128.394	184.59	200.226	157.097	109.485	180.638	-0.718006	0.00385386	0.13899	Fgfr4	13	55300453	55316572	+	3542	protein_coding	fibroblast growth factor receptor 4 [Source:MGI Symbol;Acc:MGI:95525]	-
ENSMUSG00000022822	3487.08	3457.46	3579.09	2833.9	2942.03	3081.08	3507.88	2952.34	0.248696	0.00386324	0.13899	Abcc5	16	20150053	20245144	-	10681	protein_coding	ATP-binding cassette, sub-family C (CFTR/MRP), member 5 [Source:MGI Symbol;Acc:MGI:1351644]	-
ENSMUSG00000117465	5.8508	9.58041	24.8825	79.1101	15.0708	59.2199	13.4379	51.1336	-1.92074	0.0038794	1	Gm49980	18	30400302	30405186	+	1183	lncRNA	predicted gene, 49980 [Source:MGI Symbol;Acc:MGI:6275257]	-
ENSMUSG00000032578	109.995	211.834	161.238	274.248	268.045	241.815	161.022	261.369	-0.696129	0.00388098	0.139235	Cish	9	107173225	107179983	+	6419	protein_coding	cytokine inducible SH2-containing protein [Source:MGI Symbol;Acc:MGI:103159]	-
ENSMUSG00000022537	216.48	212.898	223.942	351.6	314.334	280.472	217.773	315.469	-0.53408	0.0039216	0.139905	Tmem44	16	30330673	30369660	-	8893	protein_coding	transmembrane protein 44 [Source:MGI Symbol;Acc:MGI:1924489]	-
ENSMUSG00000008318	689.224	538.632	697.704	544.981	347.705	454.842	641.854	449.176	0.51282	0.00392243	0.139905	Relt	7	100495054	100512653	-	3280	protein_coding	RELT tumor necrosis factor receptor [Source:MGI Symbol;Acc:MGI:2443373]	-
ENSMUSG00000029571	2119.16	2259.91	2143.87	1919.74	1798.81	1548.77	2174.32	1755.77	0.308884	0.0039364	0.139905	Tmem106b	6	13069758	13089268	+	6931	protein_coding	transmembrane protein 106B [Source:MGI Symbol;Acc:MGI:1919150]	-
ENSMUSG00000039395	2043.1	2053.4	1912.96	1668.34	1753.59	1379.33	2003.16	1600.42	0.324558	0.00394346	0.139905	Mreg	1	72198601	72251466	-	2284	protein_coding	melanoregulin [Source:MGI Symbol;Acc:MGI:2151839]	-
ENSMUSG00000028525	3723.45	3361.66	3498.48	3371.85	2515.75	2382.78	3527.86	2756.79	0.355573	0.00398492	0.1408	Pde4b	4	101944740	102464456	+	10560	protein_coding	phosphodiesterase 4B, cAMP specific [Source:MGI Symbol;Acc:MGI:99557]	-
ENSMUSG00000043430	0	0	1.9906	6.15301	35.524	3.29	0.663533	14.989	-4.41874	0.00398562	1	Psapl1	5	36361365	36363912	+	2548	protein_coding	prosaposin-like 1 [Source:MGI Symbol;Acc:MGI:1924193]	-
ENSMUSG00000035105	1775.13	1121.97	1342.66	1041.62	1162.6	901.459	1413.25	1035.23	0.449314	0.00399073	0.1408	Egln3	12	54225767	54250646	-	2662	protein_coding	egl-9 family hypoxia-inducible factor 3 [Source:MGI Symbol;Acc:MGI:1932288]	-
ENSMUSG00000025856	1051.97	1007.01	965.44	830.656	820.282	742.717	1008.14	797.885	0.337653	0.00400664	0.140972	Pdgfa	5	138961769	138983125	-	3119	protein_coding	platelet derived growth factor, alpha [Source:MGI Symbol;Acc:MGI:97527]	-
ENSMUSG00000038375	11603.3	10886.5	11110.5	8688.93	9951.03	9759.78	11200.1	9466.58	0.242646	0.00403857	0.141705	Trp53inp2	2	155222979	155231770	+	5257	protein_coding	transformation related protein 53 inducible nuclear protein 2 [Source:MGI Symbol;Acc:MGI:1915978]	-
ENSMUSG00000054065	7.02096	17.0318	30.8543	39.5551	78.5834	48.5275	18.3024	55.5553	-1.58591	0.00407575	1	Pkp3	7	140658131	140670423	+	3616	protein_coding	plakophilin 3 [Source:MGI Symbol;Acc:MGI:1891830]	-
ENSMUSG00000037649	88.9321	87.2882	108.488	246.999	101.19	182.595	94.9026	176.928	-0.900924	0.00407712	0.141772	H2-DMa	17	34338515	34358075	+	3448	protein_coding	histocompatibility 2, class II, locus DMa [Source:MGI Symbol;Acc:MGI:95921]	-
ENSMUSG00000023025	1259.09	1108.13	1081.89	912.403	989.29	625.099	1149.71	842.264	0.450158	0.00408598	0.141772	Larp4	15	99867946	99914239	+	10843	protein_coding	La ribonucleoprotein domain family, member 4 [Source:MGI Symbol;Acc:MGI:2443114]	-
ENSMUSG00000034636	2538.08	2449.39	2447.44	2077.96	2177.73	1882.7	2478.3	2046.13	0.276958	0.00408721	0.141772	Zyg11b	4	108086921	108158293	-	9046	protein_coding	zyg-ll family member B, cell cycle regulator [Source:MGI Symbol;Acc:MGI:2685277]	-
ENSMUSG00000003484	3.51048	18.0963	8.95769	78.2311	15.0708	33.7225	10.1882	42.3415	-2.05236	0.00409168	1	Cyp4f18	8	72742326	72763470	-	1855	protein_coding	cytochrome P450, family 4, subfamily f, polypeptide 18 [Source:MGI Symbol;Acc:MGI:1919304]	-
ENSMUSG00000063457	8353.77	8613.86	8890.01	9843.05	9565.65	11978.1	8619.21	10462.3	-0.279691	0.0040947	0.141772	Rps15	10	80128287	80129948	+	630	protein_coding	ribosomal protein S15 [Source:MGI Symbol;Acc:MGI:98117]	-
ENSMUSG00000024892	2698.39	3003.99	2864.47	3200.44	3331.72	4137.99	2855.62	3556.72	-0.316967	0.00409598	0.141772	Pcx	19	4560500	4671780	+	4753	protein_coding	pyruvate carboxylase [Source:MGI Symbol;Acc:MGI:97520]	-
ENSMUSG00000025981	554.656	604.631	456.842	416.647	383.229	380.817	538.709	393.564	0.451998	0.00412331	0.14229	Coq10b	1	55091929	55111861	+	4805	protein_coding	coenzyme Q10B [Source:MGI Symbol;Acc:MGI:1915126]	-
ENSMUSG00000035451	0	0	0	4.39501	11.8413	6.57999	0	7.60545	-5.26136	0.00412602	1	Foxa1	12	57587414	57593702	-	3327	protein_coding	forkhead box A1 [Source:MGI Symbol;Acc:MGI:1347472]	Fork_head
ENSMUSG00000008136	126.377	103.256	189.107	78.2311	89.3483	55.1075	139.58	74.2289	0.917362	0.00413323	0.14229	Fhl2	1	43162234	43236144	-	1897	protein_coding	four and a half LIM domains 2 [Source:MGI Symbol;Acc:MGI:1338762]	-
ENSMUSG00000074781	1933.1	1917.15	2006.52	1679.77	1592.12	1576.73	1952.26	1616.21	0.272574	0.00416617	0.14242	Ube2n	10	95351007	95381519	+	4221	protein_coding	ubiquitin-conjugating enzyme E2N [Source:MGI Symbol;Acc:MGI:1934835]	-
ENSMUSG00000025375	384.983	291.67	447.884	619.696	526.401	470.47	374.846	538.856	-0.522935	0.00416785	0.14242	Aatk	11	119898139	119937993	-	7159	protein_coding	apoptosis-associated tyrosine kinase [Source:MGI Symbol;Acc:MGI:1197518]	-
ENSMUSG00000022124	2529.89	2547.33	2567.87	2039.28	2331.67	1590.71	2548.36	1987.22	0.359805	0.00417047	0.14242	Fbxl3	14	103317675	103337002	-	5103	protein_coding	F-box and leucine-rich repeat protein 3 [Source:MGI Symbol;Acc:MGI:1354702]	-
ENSMUSG00000061068	54.9975	65.9984	71.6615	116.907	106.572	124.197	64.2191	115.892	-0.850557	0.00421008	0.14339	Mcpt4	14	56297086	56299770	-	1108	protein_coding	mast cell protease 4 [Source:MGI Symbol;Acc:MGI:96940]	-
ENSMUSG00000021377	823.793	767.498	926.623	686.5	680.339	503.37	839.304	623.403	0.430711	0.00423439	0.143814	Dek	13	47238251	47259677	-	3185	protein_coding	DEK proto-oncogene (DNA binding) [Source:MGI Symbol;Acc:MGI:1926209]	-
ENSMUSG00000073131	1497.8	1279.52	1397.4	1124.24	1204.59	787.954	1391.57	1038.93	0.422772	0.00424504	0.143814	Vma21	X	70859530	70883363	+	7303	protein_coding	VMA21 vacuolar H+-ATPase homolog (S. cerevisiae) [Source:MGI Symbol;Acc:MGI:1914298]	-
ENSMUSG00000058975	2754.56	2753.84	2948.08	2162.34	2509.29	2321.92	2818.82	2331.18	0.274646	0.00425946	0.143887	Kcnc1	7	46045921	46088128	+	9458	protein_coding	potassium voltage gated channel, Shaw-related subfamily, member 1 [Source:MGI Symbol;Acc:MGI:96667]	-
ENSMUSG00000025795	1651.1	1389.16	1505.89	1380.91	1130.31	931.892	1515.38	1147.7	0.400936	0.00426974	0.143887	Rassf3	10	121246255	121312252	-	3826	protein_coding	Ras association (RalGDS/AF-6) domain family member 3 [Source:MGI Symbol;Acc:MGI:2179722]	-
ENSMUSG00000040485	159.142	76.6433	132.375	67.6831	55.9772	66.6224	122.72	63.4276	0.948531	0.00434838	0.145673	Lrrc52	1	167273238	167294349	-	1143	protein_coding	leucine rich repeat containing 52 [Source:MGI Symbol;Acc:MGI:1924118]	-
ENSMUSG00000020427	724.329	805.819	809.178	1065.35	990.366	921.199	779.775	992.305	-0.346982	0.0043509	0.145673	Igfbp3	11	7156086	7163923	-	3130	protein_coding	insulin-like growth factor binding protein 3 [Source:MGI Symbol;Acc:MGI:96438]	-
ENSMUSG00000053647	51.487	48.9666	43.7931	94.0531	83.9658	98.6999	48.0822	92.2396	-0.943028	0.00436687	0.145673	Gper1	5	139408906	139413555	+	2537	protein_coding	G protein-coupled estrogen receptor 1 [Source:MGI Symbol;Acc:MGI:1924104]	-
ENSMUSG00000020900	691.564	718.531	813.159	680.347	465.042	444.972	741.085	530.12	0.48311	0.00437013	0.145673	Myh10	11	68582385	68707458	+	10458	protein_coding	myosin, heavy polypeptide 10, non-muscle [Source:MGI Symbol;Acc:MGI:1930780]	-
ENSMUSG00000075420	18.7226	6.38694	3.9812	0.879001	0	0	9.6969	0.293	4.873	0.00437793	1	Smim6	11	115802843	115804746	+	978	protein_coding	small integral membrane protein 6 [Source:MGI Symbol;Acc:MGI:1915778]	-
ENSMUSG00000021258	4051.09	3995.03	4288.74	4404.67	5046.56	5603.69	4111.62	5018.31	-0.287494	0.00440277	0.145673	Ccnk	12	108145838	108169618	+	3042	protein_coding	cyclin K [Source:MGI Symbol;Acc:MGI:1276106]	-
ENSMUSG00000022043	6155.04	5930.28	6139	4387.97	5737.67	4736.77	6074.77	4954.14	0.294613	0.00440949	0.145673	Trim35	14	66534480	66548873	+	4618	protein_coding	tripartite motif-containing 35 [Source:MGI Symbol;Acc:MGI:1914104]	-
ENSMUSG00000028986	1536.42	1542.45	1535.75	1238.51	1344.53	1178.64	1538.2	1253.89	0.295696	0.00442676	0.145673	Klhl7	5	24305603	24365790	+	3959	protein_coding	kelch-like 7 [Source:MGI Symbol;Acc:MGI:1196453]	-
ENSMUSG00000038763	9065.23	8347.73	9091.06	7345.81	7377.15	7855.69	8834.67	7526.22	0.231157	0.00442815	0.145673	Alpk3	7	80707348	80755360	+	6445	protein_coding	alpha-kinase 3 [Source:MGI Symbol;Acc:MGI:2151224]	-
ENSMUSG00000021690	1281.33	1342.32	1407.35	1089.08	1157.22	990.289	1343.67	1078.86	0.317922	0.00443426	0.145673	Jmy	13	93566609	93636316	-	8858	protein_coding	junction-mediating and regulatory protein [Source:MGI Symbol;Acc:MGI:1913096]	-
ENSMUSG00000043259	111.165	130.932	77.6333	178.437	156.09	204.802	106.577	179.777	-0.758146	0.0044368	0.145673	Fam13c	10	70276311	70394566	+	8263	protein_coding	family with sequence similarity 13, member C [Source:MGI Symbol;Acc:MGI:1918971]	-
ENSMUSG00000056749	971.233	969.751	1048.05	1165.56	1341.3	1227.99	996.344	1244.95	-0.32036	0.00445172	0.145788	Nfil3	13	53121245	53135109	-	2026	protein_coding	nuclear factor, interleukin 3, regulated [Source:MGI Symbol;Acc:MGI:109495]	TF_bZIP
ENSMUSG00000025241	8106.87	8917.24	8623.27	6553.83	7915.39	6885.14	8549.12	7118.12	0.264593	0.00451567	0.147504	Fyco1	9	123618565	123680964	-	8862	protein_coding	FYVE and coiled-coil domain containing 1 [Source:MGI Symbol;Acc:MGI:107277]	-
ENSMUSG00000004328	2.34032	5.32245	6.96709	20.217	29.0651	20.5625	4.87662	23.2815	-2.23688	0.00456003	1	Hif3a	7	16765432	16796352	-	6710	protein_coding	hypoxia inducible factor 3, alpha subunit [Source:MGI Symbol;Acc:MGI:1859778]	bHLH
ENSMUSG00000035863	638.907	537.568	626.043	795.496	740.622	795.357	600.839	777.158	-0.372	0.00456442	0.148716	Palm	10	79629406	79656730	+	5655	protein_coding	paralemmin [Source:MGI Symbol;Acc:MGI:1261814]	-
ENSMUSG00000021032	0	0	0	7.03201	15.0708	1.645	0	7.91593	-5.31552	0.00458688	1	Ngb	12	87144305	87149313	-	1723	protein_coding	neuroglobin [Source:MGI Symbol;Acc:MGI:2151886]	-
ENSMUSG00000044499	339.346	329.992	306.552	183.711	254.05	233.59	325.297	223.784	0.541075	0.00458951	0.149153	Hs3st5	10	36382810	36710393	+	4340	protein_coding	heparan sulfate (glucosamine) 3-O-sulfotransferase 5 [Source:MGI Symbol;Acc:MGI:2441996]	-
ENSMUSG00000024210	1297.71	1067.68	1061.98	938.773	940.848	750.942	1142.46	876.854	0.382051	0.00463538	0.150252	Ip6k3	17	27362939	27386769	-	2342	protein_coding	inositol hexaphosphate kinase 3 [Source:MGI Symbol;Acc:MGI:3045325]	-
ENSMUSG00000021775	4479.37	4575.18	4378.32	3409.65	4241.35	3244.76	4477.62	3631.92	0.302609	0.00464685	0.150252	Nr1d2	14	4230569	4265642	+	5409	protein_coding	nuclear receptor subfamily 1, group D, member 2 [Source:MGI Symbol;Acc:MGI:2449205]	THR-like
ENSMUSG00000025927	0	0	4.97649	14.943	17.2238	18.095	1.65883	16.7539	-3.28245	0.00465175	1	Tfap2b	1	19279138	19308800	+	6338	protein_coding	transcription factor AP-2 beta [Source:MGI Symbol;Acc:MGI:104672]	AP-2
ENSMUSG00000026473	8007.4	9176.97	9094.05	8269.64	13121.3	13046.5	8759.47	11479.1	-0.389988	0.00471253	0.151991	Glul	1	153775690	153785469	+	3782	protein_coding	glutamate-ammonia ligase (glutamine synthetase) [Source:MGI Symbol;Acc:MGI:95739]	-
ENSMUSG00000022416	10.5314	4.25796	32.8449	135.366	26.9121	27.965	15.8781	63.4144	-1.99103	0.00473476	0.152323	Cacna1i	15	80171439	80282480	+	9862	protein_coding	calcium channel, voltage-dependent, alpha 1I subunit [Source:MGI Symbol;Acc:MGI:2178051]	-
ENSMUSG00000057863	4736.81	4781.69	5067.07	5544.74	5504.07	6347.23	4861.85	5798.68	-0.254341	0.00476738	0.152987	Rpl36	17	56920416	56921243	+	383	protein_coding	ribosomal protein L36 [Source:MGI Symbol;Acc:MGI:1860603]	-
ENSMUSG00000051314	16.3822	21.2898	9.95299	81.7471	37.677	27.1425	15.875	48.8555	-1.62607	0.00477966	1	Ffar2	7	30517773	30523200	-	2790	protein_coding	free fatty acid receptor 2 [Source:MGI Symbol;Acc:MGI:2441731]	-
ENSMUSG00000024900	217.65	232.059	212.994	318.198	289.574	334.757	220.901	314.177	-0.509554	0.00479734	0.153382	Cpt1a	19	3372334	3435733	+	7642	protein_coding	carnitine palmitoyltransferase 1a, liver [Source:MGI Symbol;Acc:MGI:1098296]	-
ENSMUSG00000002504	2211.6	1961.86	2049.32	2744.24	2276.77	2607.32	2074.26	2542.78	-0.29457	0.00480368	0.153382	Slc9a3r2	17	24858260	24869301	-	2646	protein_coding	solute carrier family 9 (sodium/hydrogen exchanger), member 3 regulator 2 [Source:MGI Symbol;Acc:MGI:1890662]	-
ENSMUSG00000021624	4.68064	10.6449	1.9906	50.9821	23.6827	11.515	5.77205	28.7266	-2.31925	0.0048205	1	Cd180	13	102830066	102876137	+	4509	protein_coding	CD180 antigen [Source:MGI Symbol;Acc:MGI:1194924]	-
ENSMUSG00000005716	452390	454717	434904	378764	371761	408766	447337	386430	0.211149	0.00487228	0.155184	Pvalb	15	78075314	78090600	-	1041	protein_coding	parvalbumin [Source:MGI Symbol;Acc:MGI:97821]	-
ENSMUSG00000094162	0	3.19347	0.995299	21.096	5.38243	18.9175	1.39626	15.132	-3.42494	0.00490273	1	Ccl19-ps3	4	42132559	42134171	+	324	unprocessed_pseudogene	chemokine (C-C motif) ligand 19, pseudogene 3 [Source:MGI Symbol;Acc:MGI:1891391]	-
ENSMUSG00000019467	671.672	550.342	594.193	745.393	727.704	942.584	605.402	805.227	-0.413261	0.00490943	0.155978	Arhgef25	10	127018394	127025952	-	3994	protein_coding	Rho guanine nucleotide exchange factor (GEF) 25 [Source:MGI Symbol;Acc:MGI:1277173]	-
ENSMUSG00000018599	3532.71	3262.66	3527.34	2665.13	2917.27	3033.38	3440.9	2871.93	0.260742	0.00493089	0.156053	Mief2	11	60619224	60623777	+	2716	protein_coding	mitochondrial elongation factor 2 [Source:MGI Symbol;Acc:MGI:2144199]	-
ENSMUSG00000073664	1032.08	1002.75	866.905	740.998	840.735	455.665	967.245	679.132	0.511824	0.00493624	0.156053	Nbeal1	1	60219758	60377487	+	28441	protein_coding	neurobeachin like 1 [Source:MGI Symbol;Acc:MGI:2444343]	-
ENSMUSG00000036887	114.676	210.769	206.027	285.675	272.351	283.762	177.157	280.596	-0.660581	0.00495284	0.156192	C1qa	4	136623228	136626114	-	1040	protein_coding	complement component 1, q subcomponent, alpha polypeptide [Source:MGI Symbol;Acc:MGI:88223]	-
ENSMUSG00000073702	6310.67	6706.29	6857.61	7467.99	7502.02	8809.79	6624.86	7926.6	-0.258893	0.00498626	0.156656	Rpl31	1	39406923	39410992	+	1662	protein_coding	ribosomal protein L31 [Source:MGI Symbol;Acc:MGI:2149632]	-
ENSMUSG00000040170	403.705	502.439	389.162	611.785	680.339	500.08	431.769	597.401	-0.466934	0.00499209	0.156656	Fmo2	1	162701886	162726295	-	5609	protein_coding	flavin containing monooxygenase 2 [Source:MGI Symbol;Acc:MGI:1916776]	-
ENSMUSG00002076173	706.777	719.595	449.875	435.985	433.823	456.487	625.416	442.098	0.49906	0.0050929	0.158928	ENSMUSG00002076173	16	10961989	10962045	+	57	miRNA	-	-
ENSMUSG00000028121	136.909	119.223	129.389	306.771	149.631	196.577	128.507	217.66	-0.763043	0.00509901	0.158928	Bcar3	3	122087785	122323840	+	5604	protein_coding	breast cancer anti-estrogen resistance 3 [Source:MGI Symbol;Acc:MGI:1352501]	-
ENSMUSG00000020032	1352.7	1015.52	1205.31	884.275	943.001	959.034	1191.18	928.77	0.358585	0.00512465	0.158928	Nuak1	10	84206769	84276461	-	5625	protein_coding	NUAK family, SNF1-like kinase, 1 [Source:MGI Symbol;Acc:MGI:1925226]	-
ENSMUSG00000027611	135.739	134.126	108.488	211.839	166.855	217.962	126.117	198.886	-0.66111	0.00512718	0.158928	Procr	2	155593037	155597391	+	2031	protein_coding	protein C receptor, endothelial [Source:MGI Symbol;Acc:MGI:104596]	-
ENSMUSG00000067818	1064.85	1202.87	1132.65	1813.38	1157.22	1538.9	1133.46	1503.17	-0.408085	0.00512963	0.158928	Myl9	2	156617340	156623578	+	1162	protein_coding	myosin, light polypeptide 9, regulatory [Source:MGI Symbol;Acc:MGI:2138915]	-
ENSMUSG00000030201	1411.21	1450.9	1619.35	1214.78	1293.94	1084.88	1493.82	1197.86	0.319841	0.00514401	0.158928	Lrp6	6	134423439	134543928	-	13672	protein_coding	low density lipoprotein receptor-related protein 6 [Source:MGI Symbol;Acc:MGI:1298218]	-
ENSMUSG00000032902	927.937	875.011	838.042	703.201	754.616	505.837	880.33	654.551	0.429098	0.0051516	0.158928	Slc16a1	3	104545984	104565778	+	4426	protein_coding	solute carrier family 16 (monocarboxylic acid transporters), member 1 [Source:MGI Symbol;Acc:MGI:106013]	-
ENSMUSG00000025658	107.655	84.0947	103.511	54.4981	58.1302	45.2375	98.4202	52.6219	0.906163	0.00518465	0.159255	Cnksr2	X	156604432	156826290	-	9267	protein_coding	connector enhancer of kinase suppressor of Ras 2 [Source:MGI Symbol;Acc:MGI:2661175]	-
ENSMUSG00000027339	160.312	184.157	156.262	346.326	193.767	253.33	166.91	264.475	-0.666371	0.00518712	0.159255	Rassf2	2	131831335	131872178	-	11993	protein_coding	Ras association (RalGDS/AF-6) domain family member 2 [Source:MGI Symbol;Acc:MGI:2442060]	-
ENSMUSG00000017404	3496.44	3777.88	3486.53	4036.37	4173.53	4656.99	3586.95	4288.97	-0.258044	0.00521165	0.159486	Rpl19	11	97917536	97921318	+	1022	protein_coding	ribosomal protein L19 [Source:MGI Symbol;Acc:MGI:98020]	-
ENSMUSG00000056427	104.144	86.2237	151.285	185.469	179.773	201.512	113.884	188.918	-0.728286	0.00522435	0.159486	Slit3	11	35012051	35599334	+	6067	protein_coding	slit guidance ligand 3 [Source:MGI Symbol;Acc:MGI:1315202]	-
ENSMUSG00000002847	97.1233	87.2882	83.6051	169.647	119.49	161.21	89.3389	150.116	-0.752879	0.00523212	0.159486	Pla1a	16	38216479	38253507	-	2009	protein_coding	phospholipase A1 member A [Source:MGI Symbol;Acc:MGI:1934677]	-
ENSMUSG00000120045	0	0	0	6.15301	8.61188	6.57999	0	7.11496	-5.16817	0.00524743	1	ENSMUSG00000120045	11	50216704	50218525	+	1822	lncRNA	novel transcript	-
ENSMUSG00000052146	9.36128	19.1608	14.9295	46.5871	38.7535	38.6575	14.4839	41.3327	-1.50796	0.00525655	1	Rps10	17	27849392	27855643	-	2311	protein_coding	ribosomal protein S10 [Source:MGI Symbol;Acc:MGI:1914347]	-
ENSMUSG00000032198	1240.37	1347.64	1220.24	1763.28	1399.43	1602.23	1269.42	1588.31	-0.324092	0.00526212	0.160019	Dock6	9	21711156	21763931	-	8782	protein_coding	dedicator of cytokinesis 6 [Source:MGI Symbol;Acc:MGI:1914789]	-
ENSMUSG00000008682	10849.7	10652.4	11384.2	11892.9	12839.2	14349.3	10962.1	13027.1	-0.249024	0.00530111	0.160821	Rpl10	X	73314418	73316741	+	2053	protein_coding	ribosomal protein L10 [Source:MGI Symbol;Acc:MGI:105943]	-
ENSMUSG00000023951	10503.4	9964.69	9847.49	8935.93	8963.89	7483.1	10105.2	8460.97	0.256323	0.00535912	0.16137	Vegfa	17	46327919	46343295	-	4285	protein_coding	vascular endothelial growth factor A [Source:MGI Symbol;Acc:MGI:103178]	-
ENSMUSG00000060935	520.721	403.442	413.049	312.924	325.098	331.467	445.737	323.163	0.462658	0.00536358	0.16137	Tmem263	10	84938491	84956482	+	4014	protein_coding	transmembrane protein 263 [Source:MGI Symbol;Acc:MGI:2143652]	-
ENSMUSG00000030647	3996.1	4112.13	3794.08	3218.9	3459.82	3400.21	3967.43	3359.65	0.239949	0.00536613	0.16137	Ndufc2	7	97049210	97057009	+	754	protein_coding	NADH:ubiquinone oxidoreductase subunit C2 [Source:MGI Symbol;Acc:MGI:1344370]	-
ENSMUSG00000106019	534.763	505.633	575.283	693.532	682.492	703.237	538.56	693.087	-0.363762	0.00536973	0.16137	Gm43672	3	22128574	22130306	-	1733	lncRNA	predicted gene 43672 [Source:MGI Symbol;Acc:MGI:5663809]	-
ENSMUSG00000076609	38.6153	109.643	184.13	1186.65	256.203	378.35	110.796	607.068	-2.4532	0.00539191	0.161656	Igkc	6	70703419	70703950	+	532	IG_C_gene	immunoglobulin kappa constant [Source:MGI Symbol;Acc:MGI:96495]	-
ENSMUSG00000034460	704.436	652.533	628.034	565.198	472.577	473.76	661.667	503.845	0.392029	0.00545396	0.162833	Six4	12	73146383	73160230	-	10855	protein_coding	sine oculis-related homeobox 4 [Source:MGI Symbol;Acc:MGI:106034]	Homeobox
ENSMUSG00000053205	726.669	777.078	808.183	668.92	592.067	481.985	770.643	580.99	0.40864	0.00545666	0.162833	Styx	14	45588550	45660277	+	16150	protein_coding	serine/threonine/tyrosine interaction protein [Source:MGI Symbol;Acc:MGI:1891150]	-
ENSMUSG00000021803	0	0	0	11.427	4.30594	5.7575	0	7.16348	-5.18281	0.0055115	1	Cdhr1	14	36799814	36820304	-	4332	protein_coding	cadherin-related family member 1 [Source:MGI Symbol;Acc:MGI:2157782]	-
ENSMUSG00000037857	1011.02	857.979	743.488	748.909	656.656	446.617	870.829	617.394	0.496494	0.00551158	0.164088	Nufip2	11	77576981	77632747	+	5792	protein_coding	nuclear fragile X mental retardation protein interacting protein 2 [Source:MGI Symbol;Acc:MGI:1915814]	-
ENSMUSG00000034902	1078.89	1059.17	1115.73	1367.73	1201.36	1500.24	1084.6	1356.44	-0.323599	0.00555706	0.165018	Pip5k1c	10	81128797	81155807	+	5730	protein_coding	phosphatidylinositol-4-phosphate 5-kinase, type 1 gamma [Source:MGI Symbol;Acc:MGI:1298224]	-
ENSMUSG00000041889	7112.23	5716.31	6752.11	5157.1	4611.66	5998.49	6526.88	5255.75	0.312119	0.00557641	0.165018	Shisa4	1	135298795	135302975	-	2418	protein_coding	shisa family member 4 [Source:MGI Symbol;Acc:MGI:1924802]	-
ENSMUSG00000098708	66.6991	84.0947	104.506	144.156	138.867	151.34	85.1001	144.788	-0.763633	0.00558157	0.165018	Gm27252	7	63546204	63549973	+	1589	lncRNA	predicted gene 27252 [Source:MGI Symbol;Acc:MGI:5521095]	-
ENSMUSG00000035606	9151.82	9784.8	9009.44	7150.67	8113.47	8327.81	9315.35	7863.98	0.244378	0.00560493	0.165326	Ky	9	102382949	102423438	+	5879	protein_coding	kyphoscoliosis peptidase [Source:MGI Symbol;Acc:MGI:96709]	-
ENSMUSG00000118319	145.1	108.578	94.5534	50.1031	57.0537	78.9599	116.077	62.0389	0.898533	0.00563883	0.165943	Gm2176	18	80585107	80587761	-	1875	transcribed_processed_pseudogene	predicted gene 2176 [Source:MGI Symbol;Acc:MGI:3780346]	-
ENSMUSG00000020661	2023.21	2050.21	2077.19	1659.55	1830.02	1609.63	2050.2	1699.74	0.271268	0.00565941	0.166165	Dnmt3a	12	3856007	3964443	+	16642	protein_coding	DNA methyltransferase 3A [Source:MGI Symbol;Acc:MGI:1261827]	-
ENSMUSG00000013584	53.8274	25.5478	46.779	71.1991	76.4304	120.907	42.0514	89.5123	-1.09442	0.00573619	0.168033	Aldh1a2	9	71123071	71203525	+	2264	protein_coding	aldehyde dehydrogenase family 1, subfamily A2 [Source:MGI Symbol;Acc:MGI:107928]	-
ENSMUSG00000045322	0	0	0	4.39501	5.38243	11.515	0	7.09747	-5.17013	0.00578676	1	Tlr9	9	106099797	106104082	+	3478	protein_coding	toll-like receptor 9 [Source:MGI Symbol;Acc:MGI:1932389]	-
ENSMUSG00000024981	177.864	135.19	153.276	253.152	236.827	213.027	155.444	234.335	-0.593136	0.00581186	0.169663	Acsl5	19	55240370	55286152	+	4864	protein_coding	acyl-CoA synthetase long-chain family member 5 [Source:MGI Symbol;Acc:MGI:1919129]	-
ENSMUSG00000037440	2.34032	2.12898	0	14.064	19.3767	9.04749	1.48977	14.1627	-3.27643	0.00581403	1	Vnn1	10	23770586	23781241	+	2416	protein_coding	vanin 1 [Source:MGI Symbol;Acc:MGI:108395]	-
ENSMUSG00000010021	38.6153	26.6123	44.7884	71.1991	78.5834	78.1374	36.672	75.9733	-1.0493	0.00581839	0.169663	Kif19a	11	114656214	114681565	+	4068	protein_coding	kinesin family member 19A [Source:MGI Symbol;Acc:MGI:2447024]	-
ENSMUSG00000015340	18.7226	29.8057	34.8355	108.996	36.6005	63.3324	27.7879	69.643	-1.32446	0.00585143	0.169765	Cybb	X	9301491	9354010	-	5808	protein_coding	cytochrome b-245, beta polypeptide [Source:MGI Symbol;Acc:MGI:88574]	-
ENSMUSG00000029675	1035.59	725.982	889.797	1441.56	1022.66	1107.08	883.79	1190.44	-0.4308	0.00586757	0.169765	Eln	5	134731447	134776177	-	8098	protein_coding	elastin [Source:MGI Symbol;Acc:MGI:95317]	-
ENSMUSG00000005583	15318.6	15631	17036.5	14196.7	14153.6	11489.5	15995.4	13280	0.268551	0.0058782	0.169765	Mef2c	13	83652153	83815199	+	15715	protein_coding	myocyte enhancer factor 2C [Source:MGI Symbol;Acc:MGI:99458]	SRF
ENSMUSG00000024143	6473.32	6380.56	5637.37	5106.12	5466.39	5018.07	6163.75	5196.86	0.246212	0.00588518	0.169765	Rhoq	17	87270510	87307497	+	4151	protein_coding	ras homolog family member Q [Source:MGI Symbol;Acc:MGI:1931553]	-
ENSMUSG00000063511	6329.39	5790.83	6786.94	7555.01	7161.86	7642.66	6302.39	7453.18	-0.241997	0.00588834	0.169765	Snrnp70	7	45025877	45045166	-	7618	protein_coding	small nuclear ribonucleoprotein 70 (U1) [Source:MGI Symbol;Acc:MGI:98341]	-
ENSMUSG00000069515	30.4242	65.9984	34.8355	117.786	73.201	86.3624	43.7527	92.4499	-1.07954	0.00596715	0.171165	Lyz1	10	117123702	117128773	-	1263	protein_coding	lysozyme 1 [Source:MGI Symbol;Acc:MGI:96902]	-
ENSMUSG00000027887	17258.7	16873.2	18093.5	12137.2	14604.7	16226.3	17408.5	14322.7	0.281482	0.00597535	0.171165	Sypl2	3	108118788	108133964	-	4377	protein_coding	synaptophysin-like 2 [Source:MGI Symbol;Acc:MGI:1328311]	-
ENSMUSG00000020788	416.577	409.829	555.377	903.613	508.101	609.472	460.594	673.729	-0.548883	0.00597709	0.171165	Atp2a3	11	72851995	72883870	+	5281	protein_coding	ATPase, Ca++ transporting, ubiquitous [Source:MGI Symbol;Acc:MGI:1194503]	-
ENSMUSG00000001240	452.852	586.534	521.537	671.557	648.044	736.137	520.308	685.246	-0.397145	0.00599702	0.171351	Ramp2	11	101136854	101150372	+	3301	protein_coding	receptor (calcitonin) activity modifying protein 2 [Source:MGI Symbol;Acc:MGI:1859650]	-
ENSMUSG00000046727	5114.77	4809.37	4679.9	4102.3	4370.53	3880.55	4868.01	4117.79	0.241639	0.00609042	0.173631	Cystm1	18	36475573	36536150	+	4261	protein_coding	cysteine-rich transmembrane module containing 1 [Source:MGI Symbol;Acc:MGI:1913310]	-
ENSMUSG00000022677	2290	2324.85	2333.98	1955.78	2072.23	1631.02	2316.28	1886.34	0.297072	0.00611646	0.17373	Cep20	16	14117108	14135269	-	5806	protein_coding	centrosomal protein 20 [Source:MGI Symbol;Acc:MGI:1913336]	-
ENSMUSG00000029167	1192.39	820.722	942.548	621.454	923.624	521.465	985.221	688.848	0.517966	0.00614586	0.17373	Ppargc1a	5	51611592	51725068	-	6592	protein_coding	peroxisome proliferative activated receptor, gamma, coactivator 1 alpha [Source:MGI Symbol;Acc:MGI:1342774]	-
ENSMUSG00000020758	284.349	190.544	284.655	439.501	370.311	315.017	253.183	374.943	-0.566454	0.00614846	0.17373	Itgb4	11	115865535	115899238	+	7015	protein_coding	integrin beta 4 [Source:MGI Symbol;Acc:MGI:96613]	-
ENSMUSG00000015083	86.5918	72.3853	56.732	121.302	142.096	114.327	71.9031	125.909	-0.809915	0.00616689	0.17373	C8g	2	25388663	25391731	-	1493	protein_coding	complement component 8, gamma polypeptide [Source:MGI Symbol;Acc:MGI:88237]	-
ENSMUSG00000042292	1747.05	1819.21	1791.54	1531.22	1448.95	1483.79	1785.93	1487.99	0.263178	0.00617444	0.17373	Mrtfa	15	80896482	81074958	-	6421	protein_coding	myocardin related transcription factor A [Source:MGI Symbol;Acc:MGI:2384495]	-
ENSMUSG00000016327	564.017	385.346	607.132	389.398	361.699	352.03	518.832	367.709	0.49677	0.00617676	0.17373	Atp1b4	X	37405061	37425646	+	4201	protein_coding	ATPase, (Na+)/K+ transporting, beta 4 polypeptide [Source:MGI Symbol;Acc:MGI:1915071]	-
ENSMUSG00000033327	1487.27	2193.91	1639.26	2209.81	2194.95	2439.53	1773.48	2281.43	-0.363297	0.00620865	0.17373	Tnxb	17	34879431	34938789	+	13488	protein_coding	tenascin XB [Source:MGI Symbol;Acc:MGI:1932137]	-
ENSMUSG00000003429	3528.03	3584.14	3594.02	4025.83	3977.61	5080.58	3568.73	4361.34	-0.289698	0.00621669	0.17373	Rps11	7	44771803	44773863	-	865	protein_coding	ribosomal protein S11 [Source:MGI Symbol;Acc:MGI:1351329]	-
ENSMUSG00000022066	1118.67	14.9029	339.397	31.644	54.9007	36.19	490.991	40.9116	3.58567	0.0062174	0.17373	Entpd4b	14	69792873	69822969	+	8074	protein_coding	ectonucleoside triphosphate diphosphohydrolase 4B [Source:MGI Symbol;Acc:MGI:5435040]	-
ENSMUSG00000025138	333.496	403.442	403.096	606.511	447.818	509.95	380.011	521.426	-0.456616	0.00622992	0.17373	Sirt7	11	120509198	120516066	-	5148	protein_coding	sirtuin 7 [Source:MGI Symbol;Acc:MGI:2385849]	-
ENSMUSG00000056481	239.883	218.221	236.881	386.76	276.657	333.112	231.661	332.176	-0.521962	0.00625367	0.174013	Cd248	19	5118106	5120710	+	2605	protein_coding	CD248 antigen, endosialin [Source:MGI Symbol;Acc:MGI:1917695]	-
ENSMUSG00000037674	822.622	806.884	849.985	702.322	668.497	557.655	826.497	642.825	0.363598	0.00627507	0.174019	Rfx7	9	72439522	72530219	+	15302	protein_coding	regulatory factor X, 7 [Source:MGI Symbol;Acc:MGI:2442675]	RFX
ENSMUSG00000058126	487.957	384.281	479.734	216.234	325.098	375.882	450.657	305.738	0.559542	0.00628116	0.174019	Tpm3-rs7	14	113552040	113554186	+	2147	protein_coding	tropomyosin 3, related sequence 7 [Source:MGI Symbol;Acc:MGI:99705]	-
ENSMUSG00000004446	4.68064	20.2253	16.9201	65.0461	38.7535	28.7875	13.942	44.1957	-1.65486	0.00632855	1	Bid	6	120868891	120893814	-	3550	protein_coding	BH3 interacting domain death agonist [Source:MGI Symbol;Acc:MGI:108093]	-
ENSMUSG00000027367	5749	5497.03	5775.72	4663.98	4891.55	5035.34	5673.91	4863.62	0.222292	0.006334	0.175104	Stard7	2	127112138	127140852	+	5567	protein_coding	START domain containing 7 [Source:MGI Symbol;Acc:MGI:2139090]	-
ENSMUSG00000042286	624.865	584.405	564.334	828.898	680.339	773.972	591.202	761.069	-0.366018	0.00639085	0.176245	Stab1	14	30860970	30890598	-	10288	protein_coding	stabilin 1 [Source:MGI Symbol;Acc:MGI:2178742]	-
ENSMUSG00000020612	5201.36	4740.18	5087.97	4602.45	4091.72	3903.58	5009.83	4199.25	0.254567	0.00640439	0.176245	Prkar1a	11	109540231	109560482	+	4321	protein_coding	protein kinase, cAMP dependent regulatory, type I, alpha [Source:MGI Symbol;Acc:MGI:104878]	-
ENSMUSG00000071001	80.741	78.7723	95.5487	139.761	131.331	150.517	85.0207	140.537	-0.7248	0.00641669	0.176245	Hrct1	4	43727188	43728639	+	1452	protein_coding	histidine rich carboxyl terminus 1 [Source:MGI Symbol;Acc:MGI:1917945]	-
ENSMUSG00000000983	0	0	0	7.91101	8.61188	4.1125	0	6.87846	-5.11826	0.00647495	1	Wfdc18	11	83599841	83602174	+	1220	protein_coding	WAP four-disulfide core domain 18 [Source:MGI Symbol;Acc:MGI:107506]	-
ENSMUSG00000026664	4437.25	4322.9	4342.49	3643.46	3971.15	3507.14	4367.54	3707.25	0.236836	0.00650198	0.178204	Phyh	2	4923830	4943541	+	1893	protein_coding	phytanoyl-CoA hydroxylase [Source:MGI Symbol;Acc:MGI:891978]	-
ENSMUSG00000074934	0	2.12898	1.9906	17.58	15.0708	8.22499	1.37319	13.6253	-3.27596	0.00651848	1	Grem1	2	113576509	113588991	-	4148	protein_coding	gremlin 1, DAN family BMP antagonist [Source:MGI Symbol;Acc:MGI:1344337]	-
ENSMUSG00000041959	552.315	599.308	451.866	732.208	694.333	677.739	534.496	701.427	-0.392951	0.00653364	0.178689	S100a10	3	93462387	93471950	+	1212	protein_coding	S100 calcium binding protein A10 (calpactin) [Source:MGI Symbol;Acc:MGI:1339468]	-
ENSMUSG00000080850	815.601	772.82	672.822	552.013	516.713	653.064	753.748	573.93	0.390987	0.00656534	0.179172	Gm12439	4	48675156	48675520	+	365	processed_pseudogene	predicted gene 12439 [Source:MGI Symbol;Acc:MGI:3651708]	-
ENSMUSG00000024299	507.849	564.18	546.419	958.111	569.461	716.397	539.483	747.99	-0.47249	0.00658962	0.179451	Adamts10	17	33743178	33772756	+	8254	protein_coding	a disintegrin-like and metallopeptidase (reprolysin type) with thrombospondin type 1 motif, 10 [Source:MGI Symbol;Acc:MGI:2449112]	-
ENSMUSG00000105447	10.5314	26.6123	7.96239	1.758	0	3.29	15.0354	1.68267	3.10292	0.00660695	1	Gm43653	3	127630560	127632293	+	1608	lncRNA	predicted gene 43653 [Source:MGI Symbol;Acc:MGI:5663790]	-
ENSMUSG00000001627	1827.79	1265.68	1182.41	1220.05	1060.34	846.352	1425.29	1042.25	0.45118	0.00661907	0.17987	Ifrd1	12	40251566	40298503	-	5858	protein_coding	interferon-related developmental regulator 1 [Source:MGI Symbol;Acc:MGI:1316717]	-
ENSMUSG00000026193	800.389	844.141	738.512	1322.9	951.613	894.879	794.347	1056.46	-0.411904	0.00666225	0.180659	Fn1	1	71624679	71692359	-	11685	protein_coding	fibronectin 1 [Source:MGI Symbol;Acc:MGI:95566]	-
ENSMUSG00000037234	2722.96	2702.74	2667.4	2297.71	2425.32	1852.27	2697.7	2191.77	0.300339	0.00668977	0.180762	Hook3	8	26511449	26609252	-	28486	protein_coding	hook microtubule tethering protein 3 [Source:MGI Symbol;Acc:MGI:2443554]	-
ENSMUSG00000019102	4.68064	4.25796	12.9389	23.733	35.524	25.4975	7.2925	28.2515	-1.93668	0.0066918	1	Aldh3a1	11	61098363	61109247	+	1942	protein_coding	aldehyde dehydrogenase family 3, subfamily A1 [Source:MGI Symbol;Acc:MGI:1353451]	-
ENSMUSG00000031015	269.137	327.863	393.143	575.746	467.195	384.93	330.048	475.957	-0.526165	0.00669437	0.180762	Swap70	7	109820918	109882713	+	8090	protein_coding	SWA-70 protein [Source:MGI Symbol;Acc:MGI:1298390]	-
ENSMUSG00000039704	842.515	903.752	766.38	644.308	735.239	535.447	837.549	638.331	0.393539	0.00677478	0.182458	Lmbrd2	15	9140637	9202569	+	8588	protein_coding	LMBR1 domain containing 2 [Source:MGI Symbol;Acc:MGI:2444173]	-
ENSMUSG00000021929	5394.44	5234.1	5407.46	4575.2	4875.4	3994.06	5345.33	4481.55	0.254673	0.00678575	0.182458	Kpna3	14	61602660	61677323	-	4298	protein_coding	karyopherin (importin) alpha 3 [Source:MGI Symbol;Acc:MGI:1100863]	-
ENSMUSG00000020590	1818.43	2025.73	2067.24	1640.22	1754.67	1332.45	1970.46	1575.78	0.323663	0.00680396	0.182564	Snx13	12	35097185	35197478	+	7866	protein_coding	sorting nexin 13 [Source:MGI Symbol;Acc:MGI:2661416]	-
ENSMUSG00000016386	95.9531	87.2882	77.6333	48.3451	54.9007	22.2075	86.9582	41.8178	1.06399	0.00687261	0.18384	Mpped2	2	106523614	106698701	+	3425	protein_coding	metallophosphoesterase domain containing 2 [Source:MGI Symbol;Acc:MGI:1924265]	-
ENSMUSG00000032690	91.2725	105.385	114.459	212.718	155.014	142.292	103.705	170.008	-0.711832	0.00688032	0.18384	Oas2	5	120868398	120887918	-	4451	protein_coding	2'-5' oligoadenylate synthetase 2 [Source:MGI Symbol;Acc:MGI:2180852]	-
ENSMUSG00000042190	128.718	175.641	139.342	251.394	188.385	240.992	147.9	226.924	-0.618945	0.00695643	0.185485	Cmklr1	5	113750415	113788487	-	3408	protein_coding	chemokine-like receptor 1 [Source:MGI Symbol;Acc:MGI:109603]	-
ENSMUSG00000050556	1723.65	1822.41	2312.08	1367.73	1579.2	1664.74	1952.71	1537.22	0.345693	0.00699478	0.186119	Kcnb1	2	166937889	167032075	-	11488	protein_coding	potassium voltage gated channel, Shab-related subfamily, member 1 [Source:MGI Symbol;Acc:MGI:96666]	-
ENSMUSG00000034959	0	4.25796	5.97179	56.2561	11.8413	4.935	3.40992	24.3441	-2.81413	0.00711485	1	Rubcnl	14	75253467	75289972	+	4799	protein_coding	RUN and cysteine rich domain containing beclin 1 interacting protein like [Source:MGI Symbol;Acc:MGI:2685590]	-
ENSMUSG00000079547	60.8483	83.0302	86.591	285.675	92.5777	98.6999	76.8232	158.984	-1.04931	0.00711589	0.188948	H2-DMb1	17	34372046	34379204	+	1681	protein_coding	histocompatibility 2, class II, locus Mb1 [Source:MGI Symbol;Acc:MGI:95922]	-
ENSMUSG00000026810	339.346	367.249	349.35	457.081	471.5	466.357	351.982	464.979	-0.40123	0.00713992	0.188983	Dpm2	2	32460870	32463591	+	1971	protein_coding	dolichol-phosphate (beta-D) mannosyltransferase 2 [Source:MGI Symbol;Acc:MGI:1330238]	-
ENSMUSG00000063684	1947.15	1880.95	1915.95	1434.53	1718.07	1582.49	1914.68	1578.36	0.279294	0.00714679	0.188983	Hadhb-ps	2	108779151	108780578	+	1428	processed_pseudogene	hydroxyacyl-CoA dehydrogenase trifunctional multienzyme complex subunit beta, pseudogene [Source:MGI Symbol;Acc:MGI:3651143]	-
ENSMUSG00000035186	9.36128	14.9029	14.9295	67.6831	24.7592	28.7875	13.0645	40.4099	-1.62713	0.0071878	1	Ubd	17	37504783	37506986	+	931	protein_coding	ubiquitin D [Source:MGI Symbol;Acc:MGI:1344410]	-
ENSMUSG00000035235	351.048	326.799	330.439	219.75	280.963	216.317	336.095	239.01	0.494675	0.0072222	0.19022	Trim13	14	61835696	61843395	+	1650	protein_coding	tripartite motif-containing 13 [Source:MGI Symbol;Acc:MGI:1913847]	-
ENSMUSG00000040354	2153.09	2368.49	2399.67	2529.77	2865.6	2941.26	2307.08	2778.88	-0.26808	0.00722337	0.19022	Mars1	10	127132090	127147655	-	3423	protein_coding	methionine-tRNA synthetase 1 [Source:MGI Symbol;Acc:MGI:1345633]	-
ENSMUSG00000023348	242.223	186.286	211.003	310.287	294.957	301.857	213.171	302.367	-0.50586	0.00727637	0.191062	Trip6	5	137307916	137312666	-	2429	protein_coding	thyroid hormone receptor interactor 6 [Source:MGI Symbol;Acc:MGI:1343458]	-
ENSMUSG00000022905	5834.42	6578.55	6627.69	5287.19	5720.44	5093.74	6346.89	5367.12	0.242291	0.00728525	0.191062	Kpna1	16	35799120	35857501	+	8486	protein_coding	karyopherin (importin) alpha 1 [Source:MGI Symbol;Acc:MGI:103560]	-
ENSMUSG00000120820	17.5524	26.6123	27.8684	1.758	10.7649	4.1125	24.011	5.54512	2.14959	0.00730004	1	ENSMUSG00000120820	14	70526981	70538735	+	900	lncRNA	novel transcript	-
ENSMUSG00000021770	2132.03	2153.46	2085.15	1729.87	1921.53	1642.53	2123.55	1764.64	0.267857	0.00733847	0.191587	Samd8	14	21800599	21848794	+	7639	protein_coding	sterile alpha motif domain containing 8 [Source:MGI Symbol;Acc:MGI:1914880]	-
ENSMUSG00000026676	85.4217	123.481	96.544	196.017	184.079	128.31	101.816	169.469	-0.732253	0.00734155	0.191587	Ccdc3	2	5142587	5235689	+	2670	protein_coding	coiled-coil domain containing 3 [Source:MGI Symbol;Acc:MGI:1921436]	-
ENSMUSG00000028970	407.216	371.507	507.602	605.632	570.537	548.607	428.775	574.925	-0.421991	0.00736392	0.191587	Abcb1b	5	8848147	8916315	+	7990	protein_coding	ATP-binding cassette, sub-family B (MDR/TAP), member 1B [Source:MGI Symbol;Acc:MGI:97568]	-
ENSMUSG00000030826	2944.12	2707	2752	3013.22	3364.02	3834.49	2801.04	3403.91	-0.28154	0.00736896	0.191587	Bcat2	7	45219577	45239135	+	3900	protein_coding	branched chain aminotransferase 2, mitochondrial [Source:MGI Symbol;Acc:MGI:1276534]	-
ENSMUSG00000043091	92.4426	65.9984	92.5628	160.857	118.413	143.937	83.6679	141.069	-0.756017	0.00738027	0.191587	Tuba1c	15	98927772	98935991	+	2287	protein_coding	tubulin, alpha 1C [Source:MGI Symbol;Acc:MGI:1095409]	-
ENSMUSG00000068699	21186.9	18974.5	24958.1	20632.8	13600.3	16828.3	21706.5	17020.5	0.350791	0.00744504	0.192837	Flnc	6	29433255	29461882	+	9402	protein_coding	filamin C, gamma [Source:MGI Symbol;Acc:MGI:95557]	-
ENSMUSG00000025161	9019.59	9466.51	9079.12	9211.93	11599.1	13138.6	9188.41	11316.6	-0.300561	0.00745863	0.192837	Slc16a3	11	120839306	120851694	+	5318	protein_coding	solute carrier family 16 (monocarboxylic acid transporters), member 3 [Source:MGI Symbol;Acc:MGI:1933438]	-
ENSMUSG00000049124	73.7201	202.253	189.107	57.1351	97.9601	84.7174	155.027	79.9375	0.960536	0.00748637	0.193163	Gm8186	17	26317965	26318195	-	231	processed_pseudogene	predicted gene 8186 [Source:MGI Symbol;Acc:MGI:3643110]	-
ENSMUSG00000035498	0	2.12898	1.9906	7.03201	19.3767	13.9825	1.37319	13.4637	-3.25733	0.00749322	1	Cdcp1	9	122999889	123045103	-	6765	protein_coding	CUB domain containing protein 1 [Source:MGI Symbol;Acc:MGI:2442010]	-
ENSMUSG00000074899	72.5499	56.418	97.5393	138.003	166.855	101.99	75.5024	135.616	-0.839725	0.0075439	0.194255	Sptbn5	2	119871974	119916159	-	11654	protein_coding	spectrin beta, non-erythrocytic 5 [Source:MGI Symbol;Acc:MGI:2685200]	-
ENSMUSG00000020261	263.286	283.154	300.58	324.351	447.818	412.072	282.34	394.747	-0.481404	0.00758559	0.194936	Slc36a1	11	55095176	55127156	+	5626	protein_coding	solute carrier family 36 (proton/amino acid symporter), member 1 [Source:MGI Symbol;Acc:MGI:2445299]	-
ENSMUSG00000035890	1303.56	1476.45	1427.26	1562.86	1659.94	2048.85	1402.42	1757.22	-0.325623	0.00760981	0.195092	Rnf126	10	79594349	79602786	-	1704	protein_coding	ring finger protein 126 [Source:MGI Symbol;Acc:MGI:1917544]	-
ENSMUSG00000038949	1936.61	1957.6	2017.47	1427.5	1817.11	1576.73	1970.56	1607.11	0.295137	0.00763114	0.195092	Cnst	1	179373935	179455043	+	8859	protein_coding	consortin, connexin sorting protein [Source:MGI Symbol;Acc:MGI:2445141]	-
ENSMUSG00000013787	1660.46	1740.44	1906.99	2158.83	2025.94	2202.65	1769.3	2129.14	-0.267017	0.0076375	0.195092	Ehmt2	17	35117445	35133028	+	5489	protein_coding	euchromatic histone lysine N-methyltransferase 2 [Source:MGI Symbol;Acc:MGI:2148922]	-
ENSMUSG00000043008	23.4032	52.16	53.7461	140.64	63.5126	78.1374	43.1031	94.0967	-1.12331	0.00768542	0.19559	Klhl6	16	19765246	19801787	-	2609	protein_coding	kelch-like 6 [Source:MGI Symbol;Acc:MGI:2686922]	-
ENSMUSG00000028475	106.485	83.0302	92.5628	153.825	162.549	138.18	94.0259	151.518	-0.688514	0.00768761	0.19559	Spaar	4	43730034	43759462	+	5195	protein_coding	small regulatory polypeptide of amino acid response [Source:MGI Symbol;Acc:MGI:1918656]	-
ENSMUSG00000049134	51876.7	45270.6	51932.7	45276.5	33155.7	43135.2	49693.3	40522.5	0.294276	0.00773931	0.196514	Nrap	19	56308467	56378469	-	5507	protein_coding	nebulin-related anchoring protein [Source:MGI Symbol;Acc:MGI:1098765]	-
ENSMUSG00000037418	2.34032	4.25796	5.97179	20.217	17.2238	22.2075	4.19002	19.8828	-2.23445	0.00774606	1	Best1	19	9962538	9978997	-	2579	protein_coding	bestrophin 1 [Source:MGI Symbol;Acc:MGI:1346332]	-
ENSMUSG00000030187	16.3822	6.38694	0	0	0	0	7.58973	0	5.48153	0.00778209	1	Klra2	6	131196186	131224325	-	1898	protein_coding	killer cell lectin-like receptor, subfamily A, member 2 [Source:MGI Symbol;Acc:MGI:101906]	-
ENSMUSG00000031101	21.0629	32.9992	40.8073	148.551	46.2889	45.2375	31.6231	80.0258	-1.33719	0.00778997	0.197244	Sash3	X	47235313	47250442	+	2677	protein_coding	SAM and SH3 domain containing 3 [Source:MGI Symbol;Acc:MGI:1921381]	-
ENSMUSG00000036330	2.34032	6.38694	8.95769	18.459	23.6827	31.255	5.89498	24.4656	-2.03836	0.00779478	1	Slc18a1	8	69490363	69541887	-	5401	protein_coding	solute carrier family 18 (vesicular monoamine), member 1 [Source:MGI Symbol;Acc:MGI:106684]	-
ENSMUSG00000084808	202.438	213.963	267.735	114.27	155.014	173.547	228.045	147.61	0.628766	0.00779896	0.197244	9430091E24Rik	8	111855518	111872112	-	1211	lncRNA	RIKEN cDNA 9430091E24 gene [Source:MGI Symbol;Acc:MGI:1924618]	-
ENSMUSG00000003970	10537.3	11481.6	11387.2	12328.9	12287	16000.1	11135.4	13538.6	-0.282022	0.0078309	0.197661	Rpl8	15	76788278	76790514	+	1359	protein_coding	ribosomal protein L8 [Source:MGI Symbol;Acc:MGI:1350927]	-
ENSMUSG00000033161	4718.08	4449.57	4841.13	3784.98	3795.69	4281.11	4669.6	3953.92	0.239778	0.00790294	0.198987	Atp1a1	3	101483535	101512000	-	4568	protein_coding	ATPase, Na+/K+ transporting, alpha 1 polypeptide [Source:MGI Symbol;Acc:MGI:88105]	-
ENSMUSG00000026878	3136.03	2913.51	2940.11	2520.98	2718.12	2242.13	2996.55	2493.74	0.265477	0.00792379	0.198987	Rab14	2	35070217	35091132	-	13589	protein_coding	RAB14, member RAS oncogene family [Source:MGI Symbol;Acc:MGI:1915615]	-
ENSMUSG00000030652	1570.35	1705.31	1505.89	1189.29	1147.53	1478.85	1593.85	1271.89	0.324481	0.00793019	0.198987	Coq7	7	118108882	118132579	-	6434	protein_coding	demethyl-Q 7 [Source:MGI Symbol;Acc:MGI:107207]	-
ENSMUSG00000084843	729.01	909.075	320.486	349.842	255.127	234.412	652.857	279.794	1.22208	0.00805185	0.201272	B230312C02Rik	2	180012284	180027678	-	1703	lncRNA	RIKEN cDNA B230312C02 gene [Source:MGI Symbol;Acc:MGI:2444130]	-
ENSMUSG00000028031	374.451	354.475	405.087	190.743	328.328	261.555	378.004	260.209	0.54207	0.00805718	0.201272	Dkk2	3	131791053	131886065	+	3705	protein_coding	dickkopf WNT signaling pathway inhibitor 2 [Source:MGI Symbol;Acc:MGI:1890663]	-
ENSMUSG00000029622	629.546	605.695	563.339	924.709	702.945	718.042	599.527	781.899	-0.384272	0.00808327	0.201272	Arpc1b	5	145051025	145067515	+	5115	protein_coding	actin related protein 2/3 complex, subunit 1B [Source:MGI Symbol;Acc:MGI:1343142]	-
ENSMUSG00000056310	489.127	500.31	485.706	574.867	669.574	653.887	491.714	632.776	-0.363353	0.0080843	0.201272	Tyw1	5	130284460	130370404	+	7388	protein_coding	tRNA-yW synthesizing protein 1 homolog (S. cerevisiae) [Source:MGI Symbol;Acc:MGI:2141161]	-
ENSMUSG00000037242	2574.35	2199.24	1977.66	2007.64	1754.67	1649.93	2250.42	1804.08	0.31843	0.00811741	0.201392	Clic4	4	134941280	135000125	-	6572	protein_coding	chloride intracellular channel 4 (mitochondrial) [Source:MGI Symbol;Acc:MGI:1352754]	-
ENSMUSG00000025609	2770.94	2663.35	2876.41	2187.83	2522.2	2258.58	2770.24	2322.87	0.254737	0.00813002	0.201392	Mkln1	6	31375670	31493746	+	28943	protein_coding	muskelin 1, intracellular mediator containing kelch motifs [Source:MGI Symbol;Acc:MGI:1351638]	-
ENSMUSG00000031521	511.36	566.309	520.541	375.333	428.441	419.475	532.737	407.75	0.386516	0.00814958	0.201392	Aga	8	53964762	53976456	+	2321	protein_coding	aspartylglucosaminidase [Source:MGI Symbol;Acc:MGI:104873]	-
ENSMUSG00000022270	5733.78	5099.97	5544.81	4572.56	5047.64	3910.98	5459.52	4510.4	0.275895	0.00815941	0.201392	Retreg1	15	25843266	25973773	+	4142	protein_coding	reticulophagy regulator 1 [Source:MGI Symbol;Acc:MGI:1913520]	-
ENSMUSG00000015944	2921.89	3142.38	3532.32	2571.96	2840.84	2562.09	3198.86	2658.3	0.26777	0.00816795	0.201392	Castor2	5	134128550	134173182	+	7560	protein_coding	cytosolic arginine sensor for mTORC1 subunit 2 [Source:MGI Symbol;Acc:MGI:1933384]	-
ENSMUSG00000024011	447.001	612.082	412.054	745.393	547.931	742.717	490.379	678.68	-0.470278	0.00820603	0.201941	Pi16	17	29536654	29549567	+	6364	protein_coding	peptidase inhibitor 16 [Source:MGI Symbol;Acc:MGI:1921366]	-
ENSMUSG00000063524	4869.04	4546.44	4317.61	4028.46	3774.16	3899.47	4577.69	3900.7	0.230542	0.00823314	0.202219	Eno1	4	150321178	150333336	+	5379	protein_coding	enolase 1, alpha non-neuron [Source:MGI Symbol;Acc:MGI:95393]	-
ENSMUSG00000037826	623.695	730.24	697.704	523.885	596.373	438.392	683.88	519.55	0.399056	0.00828838	0.202944	Ppm1k	6	57483487	57512453	-	6022	protein_coding	protein phosphatase 1K (PP2C domain containing) [Source:MGI Symbol;Acc:MGI:2442111]	-
ENSMUSG00000032312	284.349	309.767	392.148	631.123	404.758	399.735	328.754	478.539	-0.541027	0.00829537	0.202944	Csk	9	57533929	57560914	-	3737	protein_coding	c-src tyrosine kinase [Source:MGI Symbol;Acc:MGI:88537]	-
ENSMUSG00000035929	846.026	569.502	798.23	1179.62	964.531	846.352	737.919	996.834	-0.434155	0.00831035	0.202944	H2-Q4	17	35598593	35604266	+	2596	protein_coding	histocompatibility 2, Q region locus 4 [Source:MGI Symbol;Acc:MGI:95933]	-
ENSMUSG00000106734	91.2725	120.287	135.361	238.209	171.161	154.63	115.64	188	-0.698807	0.00833435	0.203142	Gm20559	6	3333191	3346128	-	6765	lncRNA	predicted gene, 20559 [Source:MGI Symbol;Acc:MGI:5295666]	-
ENSMUSG00000033671	1215.8	1273.13	1252.09	935.257	1108.78	1001.8	1247	1015.28	0.297674	0.00840686	0.204519	Cep350	1	155720710	155849001	-	16520	protein_coding	centrosomal protein 350 [Source:MGI Symbol;Acc:MGI:1921331]	-
ENSMUSG00000058019	17.5524	20.2253	12.9389	0	6.45891	0	16.9055	2.15297	3.06414	0.00841073	1	Ces5a	8	94225692	94262458	-	2850	protein_coding	carboxylesterase 5A [Source:MGI Symbol;Acc:MGI:1915185]	-
ENSMUSG00000027513	458.703	347.024	246.834	583.657	627.591	376.705	350.854	529.317	-0.593876	0.00848758	0.20609	Pck1	2	172994841	173001066	+	3429	protein_coding	phosphoenolpyruvate carboxykinase 1, cytosolic [Source:MGI Symbol;Acc:MGI:97501]	-
ENSMUSG00000064247	2.34032	1.06449	1.9906	16.701	15.0708	9.04749	1.79847	13.6064	-2.92248	0.0085351	1	Plcxd1	5	110247835	110253819	+	3811	protein_coding	phosphatidylinositol-specific phospholipase C, X domain containing 1 [Source:MGI Symbol;Acc:MGI:2685422]	-
ENSMUSG00000050821	2864.55	3013.57	3170.03	1954.02	2522.2	2771.82	3016.05	2416.02	0.320168	0.00856162	0.207493	Fam131a	16	20511991	20521798	+	2899	protein_coding	family with sequence similarity 131, member A [Source:MGI Symbol;Acc:MGI:1925658]	-
ENSMUSG00000085316	0	0	0	5.27401	4.30594	9.86999	0	6.48331	-5.04015	0.00858807	1	D330050G23Rik	2	116730633	116745095	+	2875	lncRNA	RIKEN cDNA D330050G23 gene [Source:MGI Symbol;Acc:MGI:2445155]	-
ENSMUSG00000041471	221.16	229.93	217.97	140.64	166.855	150.517	223.02	152.671	0.548549	0.00859284	0.207595	Shld2	14	33958990	34032450	-	5727	protein_coding	shieldin complex subunit 2 [Source:MGI Symbol;Acc:MGI:1922948]	-
ENSMUSG00000037946	37.4451	41.5151	68.6756	121.302	82.8893	83.8949	49.212	96.0288	-0.96053	0.0085983	0.207595	Fgd3	13	49415030	49473787	-	6012	protein_coding	FYVE, RhoGEF and PH domain containing 3 [Source:MGI Symbol;Acc:MGI:1353657]	-
ENSMUSG00000049303	7.02096	0	6.96709	35.16	27.9886	9.86999	4.66268	24.3395	-2.38408	0.00861788	1	Syt12	19	4495936	4527475	-	5539	protein_coding	synaptotagmin XII [Source:MGI Symbol;Acc:MGI:2159601]	-
ENSMUSG00000021835	85.4217	95.8041	90.5722	131.85	149.631	153.807	90.5993	145.096	-0.678633	0.0086648	0.208805	Bmp4	14	46620977	46628126	-	2248	protein_coding	bone morphogenetic protein 4 [Source:MGI Symbol;Acc:MGI:88180]	-
ENSMUSG00000031715	1209.95	1181.58	1185.4	1007.34	1035.58	630.034	1192.31	890.983	0.42165	0.00875147	0.210238	Smarca5	8	81425136	81466126	-	7777	protein_coding	SWI/SNF related, matrix associated, actin dependent regulator of chromatin, subfamily a, member 5 [Source:MGI Symbol;Acc:MGI:1935129]	-
ENSMUSG00000020061	37502.5	24294.9	30031.2	24074.1	17838.4	16726.3	30609.5	19546.3	0.64707	0.00875716	0.210238	Mybpc1	10	88354141	88441014	-	4527	protein_coding	myosin binding protein C, slow-type [Source:MGI Symbol;Acc:MGI:1336213]	-
ENSMUSG00000063821	1460.36	1169.87	1102.79	1192.8	845.041	669.514	1244.34	902.453	0.463059	0.00879232	0.210686	Dusp29	14	21726605	21764644	-	1242	protein_coding	dual specificity phosphatase 29 [Source:MGI Symbol;Acc:MGI:3647127]	-
ENSMUSG00000022707	1410.04	1277.39	1406.36	1212.14	1134.62	789.599	1364.6	1045.45	0.385219	0.00881874	0.210923	Gbe1	16	70110837	70366604	+	5352	protein_coding	glucan (1,4-alpha-), branching enzyme 1 [Source:MGI Symbol;Acc:MGI:1921435]	-
ENSMUSG00000039850	142.759	162.867	192.093	234.693	260.509	235.235	165.906	243.479	-0.550189	0.00889534	0.212006	Endov	11	119382173	119402263	+	6138	protein_coding	endonuclease V [Source:MGI Symbol;Acc:MGI:2444688]	-
ENSMUSG00000074578	251.584	207.576	251.811	320.835	376.77	301.035	236.99	332.88	-0.48847	0.00889721	0.212006	Zfas1	2	166904854	166907783	+	2930	lncRNA	zinc finger, NFX1-type containing 1, antisense RNA 1 [Source:MGI Symbol;Acc:MGI:1916199]	-
ENSMUSG00000017652	28.0838	17.0318	18.9107	92.2951	33.371	39.48	21.3421	55.0487	-1.37416	0.00907687	1	Cd40	2	164897547	164914868	+	3406	protein_coding	CD40 antigen [Source:MGI Symbol;Acc:MGI:88336]	-
ENSMUSG00000034623	80.741	127.739	123.417	59.7721	61.3596	66.6224	110.632	62.5847	0.823385	0.00909749	0.21604	Prss55	14	64312887	64327611	-	1403	protein_coding	protease, serine 55 [Source:MGI Symbol;Acc:MGI:1918287]	-
ENSMUSG00000029648	2158.94	2326.98	2101.08	2664.25	2837.61	2400.88	2195.67	2634.25	-0.262258	0.00910852	0.21604	Flt1	5	147498414	147662821	-	13504	protein_coding	FMS-like tyrosine kinase 1 [Source:MGI Symbol;Acc:MGI:95558]	-
ENSMUSG00000008575	4217.26	4260.09	4028.97	3685.65	3728.94	2900.13	4168.77	3438.24	0.278336	0.00911725	0.21604	Nfib	4	82208410	82623987	-	14957	protein_coding	nuclear factor I/B [Source:MGI Symbol;Acc:MGI:103188]	CTF/NFI
ENSMUSG00000062960	2435.1	2026.79	1883.11	2018.19	1561.98	1195.09	2115	1591.75	0.409917	0.00914372	0.216079	Kdr	5	76093487	76139118	-	9030	protein_coding	kinase insert domain protein receptor [Source:MGI Symbol;Acc:MGI:96683]	-
ENSMUSG00000020657	2619.99	2833.67	2578.82	2123.67	2207.87	2414.04	2677.49	2248.52	0.25165	0.00917591	0.216079	Dnajc27	12	4132583	4160606	+	5088	protein_coding	DnaJ heat shock protein family (Hsp40) member C27 [Source:MGI Symbol;Acc:MGI:2443036]	-
ENSMUSG00000025190	10736.2	9810.34	10363.1	7011.79	9537.66	8881.35	10303.2	8476.93	0.281604	0.00918024	0.216079	Got1	19	43488191	43513044	-	2539	protein_coding	glutamic-oxaloacetic transaminase 1, soluble [Source:MGI Symbol;Acc:MGI:95791]	-
ENSMUSG00000049532	30.4242	13.8384	22.8919	70.3201	45.2124	45.2375	22.3848	53.59	-1.26484	0.00918191	1	Sall2	14	52548629	52566219	-	5433	protein_coding	spalt like transcription factor 2 [Source:MGI Symbol;Acc:MGI:1354373]	zf-C2H2
ENSMUSG00000001891	21515.7	20489.3	19715.9	18085.4	18772.8	15818.3	20573.6	17558.9	0.22866	0.00919373	0.216079	Ugp2	11	21271138	21321201	-	3069	protein_coding	UDP-glucose pyrophosphorylase 2 [Source:MGI Symbol;Acc:MGI:2183447]	-
ENSMUSG00000029055	14.0419	13.8384	7.96239	25.491	41.9829	37.0125	11.9476	34.8288	-1.54721	0.00920119	1	Plch2	4	155067572	155141241	-	8112	protein_coding	phospholipase C, eta 2 [Source:MGI Symbol;Acc:MGI:2443078]	-
ENSMUSG00000020954	4066.31	3923.71	4241.96	3407.01	3745.09	3196.23	4077.33	3449.44	0.24179	0.00920633	0.216079	Strn3	12	51656415	51738680	-	6646	protein_coding	striatin, calmodulin binding protein 3 [Source:MGI Symbol;Acc:MGI:2151064]	-
ENSMUSG00000045128	11590.4	12504.6	12849.3	13766	13699.3	15924.4	12314.8	14463.3	-0.232035	0.00922244	0.216079	Rpl18a	8	71347366	71350056	-	1739	protein_coding	ribosomal protein L18A [Source:MGI Symbol;Acc:MGI:1924058]	-
ENSMUSG00000039509	1108.14	1143.26	1172.46	854.389	989.29	945.874	1141.29	929.851	0.29645	0.00923734	0.216079	Nup133	8	124623862	124676004	-	7029	protein_coding	nucleoporin 133 [Source:MGI Symbol;Acc:MGI:2442620]	-
ENSMUSG00000014592	1121.01	889.914	965.44	755.062	840.735	764.924	992.122	786.907	0.334456	0.00929088	0.216874	Camta1	4	151001779	151946333	-	14570	protein_coding	calmodulin binding transcription activator 1 [Source:MGI Symbol;Acc:MGI:2140230]	CG-1
ENSMUSG00000035139	630.716	587.599	610.118	805.165	789.064	708.172	609.478	767.467	-0.332223	0.00930527	0.216874	Secisbp2	13	51805733	51838080	+	4626	protein_coding	SECIS binding protein 2 [Source:MGI Symbol;Acc:MGI:1922670]	-
ENSMUSG00000112466	0	0	0	10.548	6.45891	2.4675	0	6.49147	-5.03642	0.00941941	1	Gm29674	10	107035773	107041636	-	5188	lncRNA	predicted gene, 29674 [Source:MGI Symbol;Acc:MGI:5588833]	-
ENSMUSG00000040181	665.821	687.661	593.198	837.688	809.517	792.889	648.893	813.365	-0.326449	0.00945491	0.219588	Fmo1	1	162657130	162694179	-	6304	protein_coding	flavin containing monooxygenase 1 [Source:MGI Symbol;Acc:MGI:1310002]	-
ENSMUSG00000026028	3263.58	2999.73	3139.17	2558.77	2881.75	2469.97	3134.16	2636.83	0.249774	0.00945613	0.219588	Trak2	1	58939608	59012589	-	7088	protein_coding	trafficking protein, kinesin binding 2 [Source:MGI Symbol;Acc:MGI:1918077]	-
ENSMUSG00000020986	3757.38	3808.75	3706.49	3085.29	3501.81	2919.87	3757.54	3168.99	0.246333	0.00949582	0.21985	Sec23a	12	59005169	59058803	-	4840	protein_coding	SEC23 homolog A, COPII coat complex component [Source:MGI Symbol;Acc:MGI:1349635]	-
ENSMUSG00000040263	520.721	572.696	504.616	631.123	659.885	763.279	532.678	684.762	-0.36312	0.00950272	0.21985	Klhdc4	8	122523052	122556308	-	3708	protein_coding	kelch domain containing 4 [Source:MGI Symbol;Acc:MGI:2384569]	-
ENSMUSG00000070000	10.5314	24.4833	40.8073	130.092	48.4418	32.9	25.274	70.478	-1.47254	0.00951902	0.21985	Fcho1	8	72161031	72178360	-	4467	protein_coding	FCH domain only 1 [Source:MGI Symbol;Acc:MGI:1921265]	-
ENSMUSG00000022533	1006.34	1013.39	1041.08	947.563	778.299	529.69	1020.27	751.85	0.441224	0.0096011	0.221098	Atp13a3	16	30131241	30224793	-	9938	protein_coding	ATPase type 13A3 [Source:MGI Symbol;Acc:MGI:2685387]	-
ENSMUSG00000028023	321.794	200.124	205.032	195.138	123.796	137.357	242.317	152.097	0.668013	0.00960768	0.221098	Pitx2	3	128993527	129013240	+	4726	protein_coding	paired-like homeodomain transcription factor 2 [Source:MGI Symbol;Acc:MGI:109340]	Homeobox
ENSMUSG00000025777	950.17	867.56	989.327	789.343	795.522	608.649	935.685	731.172	0.35718	0.00974429	0.223643	Gdap1	1	17215586	17234495	+	7731	protein_coding	ganglioside-induced differentiation-associated-protein 1 [Source:MGI Symbol;Acc:MGI:1338002]	-
ENSMUSG00000030591	4864.35	4682.69	4638.09	5910.4	4868.94	6211.51	4728.38	5663.62	-0.260823	0.00975331	0.223643	Psmd8	7	28873613	28880126	-	3057	protein_coding	proteasome (prosome, macropain) 26S subunit, non-ATPase, 8 [Source:MGI Symbol;Acc:MGI:1888669]	-
ENSMUSG00000039158	85.4217	128.803	165.22	287.433	150.708	203.157	126.482	213.766	-0.755885	0.00977479	0.223734	Akna	4	63285362	63321591	-	5765	protein_coding	AT-hook transcription factor [Source:MGI Symbol;Acc:MGI:2140340]	-
ENSMUSG00000000753	726.669	739.821	594.193	1017	769.687	880.897	686.894	889.196	-0.374055	0.00983952	0.224813	Serpinf1	11	75300595	75313527	-	2359	protein_coding	serine (or cysteine) peptidase inhibitor, clade F, member 1 [Source:MGI Symbol;Acc:MGI:108080]	-
ENSMUSG00000029718	809.751	942.074	780.314	1209.51	955.919	1042.11	844.046	1069.18	-0.341848	0.00990048	0.225802	Pcolce	5	137603365	137612046	-	3823	protein_coding	procollagen C-endopeptidase enhancer protein [Source:MGI Symbol;Acc:MGI:105099]	-
ENSMUSG00000024236	9747.43	9572.96	10273.5	8093.84	8764.74	8788.4	9864.62	8549	0.206593	0.0100623	0.228708	Svil	18	4920540	5119299	+	10701	protein_coding	supervillin [Source:MGI Symbol;Acc:MGI:2147319]	-
ENSMUSG00000019795	4872.55	5106.36	5014.32	4278.98	4420.05	4302.49	4997.74	4333.84	0.205794	0.0100637	0.228708	Pcmt1	10	7505137	7556900	-	4718	protein_coding	protein-L-isoaspartate (D-aspartate) O-methyltransferase 1 [Source:MGI Symbol;Acc:MGI:97502]	-
ENSMUSG00000012483	160.312	144.771	122.422	87.9001	96.8837	81.4274	142.501	88.7371	0.684137	0.0101506	0.230168	Rpa3	6	8255936	8259173	-	1136	protein_coding	replication protein A3 [Source:MGI Symbol;Acc:MGI:1915490]	-
ENSMUSG00000071647	260.946	243.768	337.406	464.992	310.028	429.345	280.707	401.455	-0.516988	0.0101745	0.230168	Eml3	19	8906916	8918946	+	4108	protein_coding	echinoderm microtubule associated protein like 3 [Source:MGI Symbol;Acc:MGI:2387612]	-
ENSMUSG00000037490	381.472	325.734	371.246	265.458	289.574	233.59	359.484	262.874	0.453419	0.010211	0.230168	Slc2a12	10	22520910	22580184	+	4237	protein_coding	solute carrier family 2 (facilitated glucose transporter), member 12 [Source:MGI Symbol;Acc:MGI:3052471]	-
ENSMUSG00000055368	14.0419	23.4188	31.8496	43.9501	40.9064	84.7174	23.1034	56.5246	-1.28788	0.0102146	0.230168	Slc6a2	8	93686707	93728295	+	6290	protein_coding	solute carrier family 6 (neurotransmitter transporter, noradrenalin), member 2 [Source:MGI Symbol;Acc:MGI:1270850]	-
ENSMUSG00000112825	19.8927	25.5478	40.8073	52.7401	65.6656	69.9124	28.7492	62.7727	-1.11957	0.0102474	0.230168	Gm9118	10	56373437	56374190	+	754	processed_pseudogene	predicted gene 9118 [Source:MGI Symbol;Acc:MGI:3648185]	-
ENSMUSG00000059975	276.158	285.283	257.782	189.864	209.915	185.062	273.075	194.947	0.487528	0.0102492	0.230168	Zfp74	7	29630240	29653514	-	5628	protein_coding	zinc finger protein 74 [Source:MGI Symbol;Acc:MGI:107784]	zf-C2H2
ENSMUSG00000041695	1654.61	1456.22	1367.54	1163.8	1376.82	996.047	1492.79	1178.89	0.341481	0.0102541	0.230168	Kcnj2	11	110956990	110967647	+	5444	protein_coding	potassium inwardly-rectifying channel, subfamily J, member 2 [Source:MGI Symbol;Acc:MGI:104744]	-
ENSMUSG00000051469	1516.53	1590.35	1446.17	1326.41	1311.16	1027.3	1517.68	1221.62	0.313829	0.0103203	0.231248	Zfp24	18	24142759	24153867	-	6271	protein_coding	zinc finger protein 24 [Source:MGI Symbol;Acc:MGI:1929704]	zf-C2H2
ENSMUSG00000030432	6385.56	6508.29	6719.26	7356.36	7173.7	8458.58	6537.71	7662.88	-0.229248	0.0103883	0.232235	Rpl28	7	4795873	4798065	+	1840	protein_coding	ribosomal protein L28 [Source:MGI Symbol;Acc:MGI:101839]	-
ENSMUSG00000022560	159.142	162.867	160.243	278.643	200.226	227.832	160.751	235.567	-0.552975	0.0104173	0.232235	Slc52a2	15	76423032	76428808	+	5499	protein_coding	solute carrier protein 52, member 2 [Source:MGI Symbol;Acc:MGI:1289288]	-
ENSMUSG00000034801	1788	2064.05	2123.97	1686.8	1770.82	1364.53	1992.01	1607.38	0.310665	0.0104189	0.232235	Sos2	12	69630536	69728626	-	8514	protein_coding	SOS Ras/Rho guanine nucleotide exchange factor 2 [Source:MGI Symbol;Acc:MGI:98355]	-
ENSMUSG00000034789	381.472	411.958	382.195	465.871	516.713	549.43	391.875	510.671	-0.382049	0.0105518	0.233237	Rab24	13	55467556	55469759	-	2015	protein_coding	RAB24, member RAS oncogene family [Source:MGI Symbol;Acc:MGI:105065]	-
ENSMUSG00000026384	1159.63	1139	1206.3	990.634	1024.81	640.727	1168.31	885.392	0.401531	0.0105564	0.233237	Ptpn4	1	119580197	119765343	-	11321	protein_coding	protein tyrosine phosphatase, non-receptor type 4 [Source:MGI Symbol;Acc:MGI:1099792]	-
ENSMUSG00000042500	305.412	305.509	313.519	234.693	233.597	204.802	308.147	224.364	0.459107	0.0105574	0.233237	Ago4	4	126383334	126427265	-	6947	protein_coding	argonaute RISC catalytic subunit 4 [Source:MGI Symbol;Acc:MGI:1924100]	-
ENSMUSG00000041841	3285.81	3954.58	4160.35	4186.68	4268.26	5981.21	3800.25	4812.05	-0.340637	0.0105664	0.233237	Rpl37	15	5146127	5148622	+	1684	protein_coding	ribosomal protein L37 [Source:MGI Symbol;Acc:MGI:1914531]	-
ENSMUSG00000028229	1043.78	1063.43	1106.77	900.097	935.466	742.717	1071.33	859.427	0.319398	0.0105786	0.233237	Rmdn1	4	19575162	19606932	+	1963	protein_coding	regulator of microtubule dynamics 1 [Source:MGI Symbol;Acc:MGI:1913552]	-
ENSMUSG00000038264	647.098	551.406	644.954	733.087	806.287	786.309	614.486	775.228	-0.33501	0.0105882	0.233237	Sema7a	9	57847395	57870148	+	3298	protein_coding	sema domain, immunoglobulin domain (Ig), and GPI membrane anchor, (semaphorin) 7A [Source:MGI Symbol;Acc:MGI:1306826]	-
ENSMUSG00000075700	6165.57	6126.14	6016.58	5138.64	5751.66	4429.98	6102.77	5106.76	0.25745	0.0105917	0.233237	Selenot	3	58484057	58500554	+	3436	protein_coding	selenoprotein T [Source:MGI Symbol;Acc:MGI:1916477]	-
ENSMUSG00000004612	0	8.51592	13.9342	36.039	34.4475	21.385	7.48337	30.6238	-2.01062	0.0106499	1	Nkg7	7	43086497	43087673	+	914	protein_coding	natural killer cell group 7 sequence [Source:MGI Symbol;Acc:MGI:1931250]	-
ENSMUSG00000023046	621.355	804.755	632.015	1080.29	766.457	866.092	686.041	904.28	-0.399145	0.0106622	0.234203	Igfbp6	15	102052797	102057946	+	1112	protein_coding	insulin-like growth factor binding protein 6 [Source:MGI Symbol;Acc:MGI:96441]	-
ENSMUSG00000047731	4069.82	4430.41	5000.38	4375.67	6556.87	6103.77	4500.2	5678.77	-0.335257	0.0107149	0.234203	Wbp1l	19	46587523	46645828	+	4463	protein_coding	WW domain binding protein 1 like [Source:MGI Symbol;Acc:MGI:107577]	-
ENSMUSG00000041696	181.375	209.705	159.248	298.86	259.433	236.057	183.442	264.784	-0.530004	0.0107313	0.234203	Rasl12	9	65305788	65322135	+	6568	protein_coding	RAS-like, family 12 [Source:MGI Symbol;Acc:MGI:1918034]	-
ENSMUSG00000004939	1704.92	2715.51	2441.47	1789.65	1157.22	1203.32	2287.3	1383.39	0.725399	0.0107473	0.234203	Nmrk2	10	81034004	81037885	-	1854	protein_coding	nicotinamide riboside kinase 2 [Source:MGI Symbol;Acc:MGI:1916814]	-
ENSMUSG00000033953	5842.61	5302.23	5241.24	4784.4	4784.98	4508.94	5462.03	4692.77	0.218945	0.0107476	0.234203	Ppp3r1	11	17109263	17150375	+	3228	protein_coding	protein phosphatase 3, regulatory subunit B, alpha isoform (calcineurin B, type I) [Source:MGI Symbol;Acc:MGI:107172]	-
ENSMUSG00000030352	1188.88	1318.9	1314.79	970.417	1024.81	1129.29	1274.19	1041.51	0.290891	0.0107553	0.234203	Tspan9	6	127938359	128120557	-	4975	protein_coding	tetraspanin 9 [Source:MGI Symbol;Acc:MGI:1924558]	-
ENSMUSG00000071342	1346.85	1471.13	1318.77	1078.53	1234.73	1083.23	1378.92	1132.16	0.285377	0.0107784	0.234203	Lsmem1	12	40225492	40249489	-	2281	protein_coding	leucine-rich single-pass membrane protein 1 [Source:MGI Symbol;Acc:MGI:2685735]	-
ENSMUSG00000028484	567.528	496.053	535.471	398.188	418.753	422.765	533.017	413.235	0.366924	0.0107905	0.234203	Psip1	4	83373917	83404696	-	5082	protein_coding	PC4 and SFRS1 interacting protein 1 [Source:MGI Symbol;Acc:MGI:2142116]	-
ENSMUSG00000021140	1558.65	1597.8	1726.84	1256.09	1482.32	1287.21	1627.77	1341.87	0.279879	0.0108221	0.234203	Pcnx	12	81906797	82047698	+	15613	protein_coding	pecanex homolog [Source:MGI Symbol;Acc:MGI:1891924]	-
ENSMUSG00000024750	13018	13282.7	13385.8	11873.5	12009.3	9948.95	13228.8	11277.3	0.230427	0.0108349	0.234203	Zfand5	19	21249642	21264204	+	10751	protein_coding	zinc finger, AN1-type domain 5 [Source:MGI Symbol;Acc:MGI:1278334]	-
ENSMUSG00000025372	120.526	88.3527	100.525	214.476	171.161	121.73	103.135	169.122	-0.714097	0.0108373	0.234203	Baiap2	11	119833589	119897608	+	4992	protein_coding	brain-specific angiogenesis inhibitor 1-associated protein 2 [Source:MGI Symbol;Acc:MGI:2137336]	-
ENSMUSG00000000552	1158.46	975.073	792.258	749.788	846.117	610.294	975.263	735.4	0.407767	0.0108827	0.234786	Zfp385a	15	103222322	103248520	-	2515	protein_coding	zinc finger protein 385A [Source:MGI Symbol;Acc:MGI:1352495]	zf-C2H2
ENSMUSG00000048279	768.795	654.662	762.399	530.038	638.356	540.382	728.618	569.592	0.35669	0.010921	0.234845	Sacs	14	61375906	61478144	+	20414	protein_coding	sacsin [Source:MGI Symbol;Acc:MGI:1354724]	-
ENSMUSG00000026112	6307.16	5790.83	5784.68	4880.21	5294.15	5228.63	5960.89	5134.33	0.215315	0.0109222	0.234845	Coa5	1	37456165	37469184	-	5220	protein_coding	cytochrome C oxidase assembly factor 5 [Source:MGI Symbol;Acc:MGI:1923428]	-
ENSMUSG00000050921	0	3.19347	14.9295	54.4981	17.2238	18.095	6.04098	29.9389	-2.28644	0.010951	1	P2ry10	X	106132098	106148580	+	2982	protein_coding	purinergic receptor P2Y, G-protein coupled 10 [Source:MGI Symbol;Acc:MGI:1926076]	-
ENSMUSG00000036398	576.889	697.241	714.625	784.069	826.741	916.264	662.918	842.358	-0.344962	0.0110083	0.235907	Ppp1r11	17	37259248	37262633	-	1975	protein_coding	protein phosphatase 1, regulatory inhibitor subunit 11 [Source:MGI Symbol;Acc:MGI:1923747]	-
ENSMUSG00000020227	42.1258	93.6752	64.6944	159.099	99.0366	111.037	66.8318	123.058	-0.879403	0.0110085	0.235907	Irak3	10	119977553	120038035	-	3676	protein_coding	interleukin-1 receptor-associated kinase 3 [Source:MGI Symbol;Acc:MGI:1921164]	-
ENSMUSG00000035413	36.275	22.3543	31.8496	58.0141	58.1302	71.5574	30.1596	62.5672	-1.05628	0.0111391	0.237935	Tmem98	11	80701001	80712859	+	1633	protein_coding	transmembrane protein 98 [Source:MGI Symbol;Acc:MGI:1923457]	-
ENSMUSG00000061048	0	0	2.9859	7.03201	17.2238	11.515	0.995299	11.9236	-3.51864	0.011153	1	Cdh3	8	107237523	107283929	+	4384	protein_coding	cadherin 3 [Source:MGI Symbol;Acc:MGI:88356]	-
ENSMUSG00000015357	2612.97	2653.77	2588.77	2096.42	2275.69	2316.98	2618.5	2229.7	0.231943	0.0111654	0.237935	Clpx	9	65201542	65237940	+	3494	protein_coding	caseinolytic mitochondrial matrix peptidase chaperone subunit [Source:MGI Symbol;Acc:MGI:1346017]	-
ENSMUSG00000035623	542.954	551.406	589.217	427.195	495.183	350.385	561.192	424.254	0.406487	0.0111709	0.237935	Rsf1	7	97229096	97341985	+	19039	protein_coding	remodeling and spacing factor 1 [Source:MGI Symbol;Acc:MGI:2682305]	-
ENSMUSG00000032596	315.943	308.702	315.51	525.643	421.982	347.917	313.385	431.847	-0.462289	0.0111776	0.237935	Uba7	9	107852704	107861259	+	6692	protein_coding	ubiquitin-like modifier activating enzyme 7 [Source:MGI Symbol;Acc:MGI:1349462]	-
ENSMUSG00000019913	25.7435	17.0318	3.9812	2.637	1.07649	3.29	15.5855	2.3345	2.70755	0.0111825	1	Sim1	10	50770850	50865248	+	8621	protein_coding	single-minded family bHLH transcription factor 1 [Source:MGI Symbol;Acc:MGI:98306]	bHLH
ENSMUSG00000025968	9289.9	8973.65	8706.87	7184.96	7967.07	8125.47	8990.14	7759.16	0.212414	0.0112063	0.238148	Ndufs1	1	63182755	63215992	-	8086	protein_coding	NADH:ubiquinone oxidoreductase core subunit S1 [Source:MGI Symbol;Acc:MGI:2443241]	-
ENSMUSG00000091426	2.34032	13.8384	13.9342	0	0	1.645	10.0376	0.548333	4.10524	0.0112114	1	Gm17228	17	63653915	63654405	-	491	processed_pseudogene	predicted gene 17228 [Source:MGI Symbol;Acc:MGI:4938055]	-
ENSMUSG00000027466	1336.32	1197.55	1298.86	1495.18	1524.3	1573.44	1277.58	1530.97	-0.261316	0.0112529	0.238354	Rbck1	2	152158254	152174573	-	4601	protein_coding	RanBP-type and C3HC4-type zinc finger containing 1 [Source:MGI Symbol;Acc:MGI:1344372]	-
ENSMUSG00000056413	28.0838	40.4506	31.8496	80.8681	72.1245	51.8175	33.4613	68.27	-1.02565	0.0112533	0.238354	Adap1	5	139257631	139311377	-	3292	protein_coding	ArfGAP with dual PH domains 1 [Source:MGI Symbol;Acc:MGI:2442201]	-
ENSMUSG00000031352	1176.01	985.718	969.421	792.859	967.76	608.649	1043.72	789.756	0.403691	0.0112833	0.238481	Hccs	X	168033189	168103368	-	5151	protein_coding	holocytochrome c synthetase [Source:MGI Symbol;Acc:MGI:106911]	-
ENSMUSG00000002688	88.9321	72.3853	55.7367	134.487	115.184	115.972	72.3514	121.881	-0.756822	0.0113085	0.238481	Prkd1	12	50388014	50695881	-	3653	protein_coding	protein kinase D1 [Source:MGI Symbol;Acc:MGI:99879]	-
ENSMUSG00000089824	114.676	107.514	89.5769	196.017	149.631	144.76	103.922	163.47	-0.656026	0.0113154	0.238481	Rbm12	2	155933878	155953898	-	6689	protein_coding	RNA binding motif protein 12 [Source:MGI Symbol;Acc:MGI:1922960]	-
ENSMUSG00000010461	1364.41	1291.23	1461.1	1151.49	1220.73	944.229	1372.24	1105.48	0.313154	0.0113447	0.238515	Eya4	10	22978862	23226684	-	9418	protein_coding	EYA transcriptional coactivator and phosphatase 4 [Source:MGI Symbol;Acc:MGI:1337104]	-
ENSMUSG00000022064	258.605	240.575	247.829	188.106	183.002	154.63	249.003	175.246	0.507921	0.0113592	0.238515	Pibf1	14	99336860	99491929	+	9797	protein_coding	progesterone immunomodulatory binding factor 1 [Source:MGI Symbol;Acc:MGI:1261910]	-
ENSMUSG00000040940	2236.18	2570.74	2976.94	3875.52	2845.15	3059.7	2594.62	3260.12	-0.329291	0.0113828	0.238515	Arhgef1	7	24602337	24626019	+	7732	protein_coding	Rho guanine nucleotide exchange factor (GEF) 1 [Source:MGI Symbol;Acc:MGI:1353510]	-
ENSMUSG00000006740	4051.09	3743.81	3776.16	3246.15	3611.61	2352.35	3857.02	3070.04	0.329778	0.0113917	0.238515	Kif5b	18	6201002	6242174	-	7981	protein_coding	kinesin family member 5B [Source:MGI Symbol;Acc:MGI:1098268]	-
ENSMUSG00000028234	8608.87	9214.23	8827.31	9751.64	9775.56	12146.7	8883.47	10558	-0.249265	0.0115005	0.239553	Rps20	4	3831334	3835665	-	4080	protein_coding	ribosomal protein S20 [Source:MGI Symbol;Acc:MGI:1914677]	-
ENSMUSG00000058715	40.9556	78.7723	43.7931	106.359	97.9601	97.0549	54.507	100.458	-0.88111	0.0115091	0.239553	Fcer1g	1	171057141	171061934	-	874	protein_coding	Fc receptor, IgE, high affinity I, gamma polypeptide [Source:MGI Symbol;Acc:MGI:95496]	-
ENSMUSG00000043881	382.642	248.026	206.027	212.718	192.691	110.215	278.898	171.875	0.698782	0.0115143	0.239553	Kbtbd7	14	79663951	79668476	+	4526	protein_coding	kelch repeat and BTB (POZ) domain containing 7 [Source:MGI Symbol;Acc:MGI:2685141]	-
ENSMUSG00000025326	1828.96	1755.34	1832.35	1579.57	1596.43	1066.78	1805.55	1414.26	0.353333	0.0115162	0.239553	Ube3a	7	58878498	58961284	+	20626	protein_coding	ubiquitin protein ligase E3A [Source:MGI Symbol;Acc:MGI:105098]	-
ENSMUSG00000022878	441.15	298.057	287.641	974.812	785.834	393.155	342.283	717.934	-1.06888	0.01159	0.240696	Adipoq	16	22965286	22976778	+	1381	protein_coding	adiponectin, C1Q and collagen domain containing [Source:MGI Symbol;Acc:MGI:106675]	-
ENSMUSG00000021906	657.63	644.017	701.686	460.597	545.778	563.412	667.777	523.262	0.352355	0.0116318	0.241171	Oxnad1	14	31807331	31825159	+	5959	protein_coding	oxidoreductase NAD-binding domain containing 1 [Source:MGI Symbol;Acc:MGI:1916953]	-
ENSMUSG00000028931	4.68064	29.8057	44.7884	93.1741	54.9007	61.6874	26.4249	69.9208	-1.39464	0.0116539	0.241238	Kcnab2	4	152475199	152562367	-	6977	protein_coding	potassium voltage-gated channel, shaker-related subfamily, beta member 2 [Source:MGI Symbol;Acc:MGI:109239]	-
ENSMUSG00000006262	1034.42	1125.17	1130.66	938.773	954.842	665.402	1096.75	853.006	0.364189	0.011681	0.241408	Mob1b	5	88868714	88912079	+	15033	protein_coding	MOB kinase activator 1B [Source:MGI Symbol;Acc:MGI:1915723]	-
ENSMUSG00000075307	21695.9	19197	20208.5	18174.2	18077.4	16669.6	20367.2	17640.4	0.20737	0.0117048	0.241507	Klhl41	2	69500464	69514574	+	2529	protein_coding	kelch-like 41 [Source:MGI Symbol;Acc:MGI:2683854]	-
ENSMUSG00000027656	2.34032	5.32245	1.9906	8.79001	23.6827	18.9175	3.21779	17.1301	-2.40855	0.0117458	1	Ccn5	2	163662781	163675066	+	1924	protein_coding	cellular communication network factor 5 [Source:MGI Symbol;Acc:MGI:1328326]	-
ENSMUSG00000047547	4293.32	4420.83	3904.56	4584.87	4865.71	5514.04	4206.23	4988.21	-0.246262	0.0117531	0.242115	Cltb	13	54740214	54759157	-	4868	protein_coding	clathrin, light polypeptide (Lcb) [Source:MGI Symbol;Acc:MGI:1921575]	-
ENSMUSG00000040990	836.664	1104.94	835.056	665.404	805.211	682.674	925.554	717.763	0.368076	0.0117926	0.242357	Sh3kbp1	X	158410268	158761065	+	10100	protein_coding	SH3-domain kinase binding protein 1 [Source:MGI Symbol;Acc:MGI:1889583]	-
ENSMUSG00000002980	1510.68	1390.22	1614.37	1839.75	1684.7	1910.67	1505.09	1811.7	-0.267871	0.0118029	0.242357	Bcam	7	19490056	19504941	-	3199	protein_coding	basal cell adhesion molecule [Source:MGI Symbol;Acc:MGI:1929940]	-
ENSMUSG00000090801	14.0419	2.12898	1.9906	0	0	0	6.05383	0	5.15404	0.0118074	1	Gm4862	3	138834095	138834532	-	438	processed_pseudogene	predicted gene 4862 [Source:MGI Symbol;Acc:MGI:3646671]	-
ENSMUSG00000033624	981.764	1165.62	1348.63	710.233	1094.79	838.127	1165.34	881.048	0.405528	0.0118678	0.242394	Pdpr	8	111821262	111863706	+	5028	protein_coding	pyruvate dehydrogenase phosphatase regulatory subunit [Source:MGI Symbol;Acc:MGI:2442188]	-
ENSMUSG00000020783	196.587	281.025	290.627	373.575	354.164	346.272	256.08	358.004	-0.481066	0.0118785	0.242394	Ncbp3	11	72938609	72980143	+	17240	protein_coding	nuclear cap binding subunit 3 [Source:MGI Symbol;Acc:MGI:1914124]	-
ENSMUSG00000104011	188.396	117.094	73.6521	77.3521	53.8243	71.5574	126.381	67.5779	0.896456	0.0118974	0.242394	Gm32391	1	164286042	164292059	+	2970	lncRNA	predicted gene, 32391 [Source:MGI Symbol;Acc:MGI:5591550]	-
ENSMUSG00000045962	8215.69	9065.2	9145.8	7546.22	8082.25	7041.42	8808.9	7556.63	0.221514	0.011899	0.242394	Wnk1	6	119900930	120015633	-	22825	protein_coding	WNK lysine deficient protein kinase 1 [Source:MGI Symbol;Acc:MGI:2442092]	-
ENSMUSG00000006576	373.281	341.701	397.124	509.821	447.818	493.5	370.702	483.713	-0.384519	0.0118996	0.242394	Slc4a3	1	75522910	75538816	+	8599	protein_coding	solute carrier family 4 (anion exchanger), member 3 [Source:MGI Symbol;Acc:MGI:109350]	-
ENSMUSG00000030657	242.223	213.963	259.773	186.348	150.708	159.565	238.653	165.54	0.526656	0.0119744	0.243073	Xylt1	7	116980214	117272803	+	9651	protein_coding	xylosyltransferase 1 [Source:MGI Symbol;Acc:MGI:2451073]	-
ENSMUSG00000086782	184.885	174.576	203.041	149.43	118.413	100.345	187.501	122.729	0.612199	0.0120004	0.243073	E130102H24Rik	4	101203721	101213932	-	925	lncRNA	RIKEN cDNA E130102H24 gene [Source:MGI Symbol;Acc:MGI:1925116]	-
ENSMUSG00000038538	1338.66	1646.77	1645.23	1280.7	1349.91	1109.55	1543.55	1246.72	0.309436	0.0120094	0.243073	Ubn2	6	38410885	38501760	+	21438	protein_coding	ubinuclein 2 [Source:MGI Symbol;Acc:MGI:2444236]	-
ENSMUSG00000105176	305.412	341.701	308.543	250.515	224.985	225.365	318.552	233.622	0.44704	0.0120235	0.243073	Gm43668	3	34124808	34130149	+	5342	TEC	predicted gene 43668 [Source:MGI Symbol;Acc:MGI:5663805]	-
ENSMUSG00000029404	1539.93	1444.51	1490.96	1634.94	1754.67	2042.27	1491.8	1810.63	-0.279957	0.01204	0.243073	Arl6ip4	5	124254152	124256259	+	1442	protein_coding	ADP-ribosylation factor-like 6 interacting protein 4 [Source:MGI Symbol;Acc:MGI:1929500]	-
ENSMUSG00000031147	1426.42	1363.61	1419.3	1159.4	1148.61	1214.01	1403.11	1174.01	0.25681	0.0120578	0.243073	Magix	X	7539403	7547490	-	2910	protein_coding	MAGI family member, X-linked [Source:MGI Symbol;Acc:MGI:1859644]	-
ENSMUSG00000057841	4831.59	5101.04	4814.26	5505.18	5367.35	6612.89	4915.63	5828.48	-0.246016	0.0120723	0.243073	Rpl32	6	115782466	115785708	-	963	protein_coding	ribosomal protein L32 [Source:MGI Symbol;Acc:MGI:98038]	-
ENSMUSG00000053964	318.283	253.349	233.895	307.65	349.858	509.127	268.509	388.878	-0.537285	0.0120851	0.243073	Lgals4	7	28533279	28541133	+	2315	protein_coding	lectin, galactose binding, soluble 4 [Source:MGI Symbol;Acc:MGI:107536]	-
ENSMUSG00000031834	945.489	860.108	822.117	1097.87	973.142	1183.58	875.905	1084.86	-0.31032	0.0121641	0.244277	Pik3r2	8	71220820	71229357	-	4176	protein_coding	phosphoinositide-3-kinase regulatory subunit 2 [Source:MGI Symbol;Acc:MGI:1098772]	-
ENSMUSG00000022708	2896.15	3023.15	3028.69	2549.98	2714.9	2335.9	2982.66	2533.59	0.236071	0.0121971	0.244448	Zbtb20	16	42696244	43462965	+	30730	protein_coding	zinc finger and BTB domain containing 20 [Source:MGI Symbol;Acc:MGI:1929213]	ZBTB
ENSMUSG00000017754	200.097	308.702	345.369	440.38	357.393	423.587	284.723	407.12	-0.51445	0.0122109	0.244448	Pltp	2	164681438	164699631	-	2562	protein_coding	phospholipid transfer protein [Source:MGI Symbol;Acc:MGI:103151]	-
ENSMUSG00000061780	2628.18	2233.3	1495.93	4679.8	4471.72	2459.27	2119.14	3870.26	-0.869001	0.0122813	0.245472	Cfd	10	79726687	79728489	+	922	protein_coding	complement factor D (adipsin) [Source:MGI Symbol;Acc:MGI:87931]	-
ENSMUSG00000094891	0	0	0	4.39501	12.9178	1.645	0	6.31927	-4.98927	0.0122845	1	Olfr55	17	33387421	33399727	+	4781	protein_coding	olfactory receptor 55 [Source:MGI Symbol;Acc:MGI:1333751]	-
ENSMUSG00000037661	17.5524	12.7739	16.9201	45.7081	55.9772	23.03	15.7488	41.5718	-1.39578	0.0122945	1	Gpr160	3	30910099	30951341	+	4227	protein_coding	G protein-coupled receptor 160 [Source:MGI Symbol;Acc:MGI:1919112]	-
ENSMUSG00000042688	1132.71	1091.1	1044.07	891.307	965.607	802.759	1089.3	886.558	0.298012	0.0123269	0.245645	Mapk6	9	75276344	75317287	-	6675	protein_coding	mitogen-activated protein kinase 6 [Source:MGI Symbol;Acc:MGI:1354946]	-
ENSMUSG00000080727	133.398	74.5143	90.5722	48.3451	55.9772	60.0424	99.4949	54.7882	0.858131	0.0123284	0.245645	C920021L13Rik	3	95778820	95796405	+	5084	lncRNA	RIKEN cDNA C920021L13 gene [Source:MGI Symbol;Acc:MGI:1923991]	-
ENSMUSG00000105128	0	0	0	10.548	4.30594	3.29	0	6.04798	-4.93704	0.0123933	1	Gm42870	16	19050083	19053552	+	3470	TEC	predicted gene 42870 [Source:MGI Symbol;Acc:MGI:5663007]	-
ENSMUSG00000002274	1082.4	1065.55	1000.28	906.25	742.775	890.767	1049.41	846.597	0.308162	0.0124021	0.246728	Metrn	17	26012195	26016110	-	3771	protein_coding	meteorin, glial cell differentiation regulator [Source:MGI Symbol;Acc:MGI:1917333]	-
ENSMUSG00000073733	21.0629	1.06449	2.9859	0	1.07649	0	8.37109	0.358828	4.65931	0.0124364	1	Cplane2	4	140941267	140954067	+	1879	protein_coding	ciliogenesis and planar polarity effector 2 [Source:MGI Symbol;Acc:MGI:1923416]	-
ENSMUSG00000097709	0	0	0	13.185	8.61188	0	0	7.26563	-5.19756	0.0124759	1	2810429I04Rik	13	3528205	3552395	+	13377	lncRNA	RIKEN cDNA 2810429I04 gene [Source:MGI Symbol;Acc:MGI:1924187]	-
ENSMUSG00000026623	810.921	739.821	809.178	694.411	634.05	515.707	786.64	614.723	0.356533	0.0124794	0.247765	Lpgat1	1	191449946	191516367	+	7610	protein_coding	lysophosphatidylglycerol acyltransferase 1 [Source:MGI Symbol;Acc:MGI:2446186]	-
ENSMUSG00000027639	1081.23	1014.46	1053.03	1325.53	1180.9	1294.61	1049.57	1267.02	-0.272444	0.0125216	0.247765	Samhd1	2	156939453	156977185	-	9150	protein_coding	SAM domain and HD domain, 1 [Source:MGI Symbol;Acc:MGI:1927468]	-
ENSMUSG00000032324	4768.4	4649.69	4495.76	3625	4064.81	4209.55	4637.95	3966.45	0.225578	0.0125232	0.247765	Tspan3	9	56039009	56072761	-	4274	protein_coding	tetraspanin 3 [Source:MGI Symbol;Acc:MGI:1928098]	-
ENSMUSG00000082908	101.804	94.7396	89.5769	122.181	170.085	159.565	95.3735	150.61	-0.658781	0.0125477	0.247765	Gm13736	2	87356489	87356741	+	253	processed_pseudogene	predicted gene 13736 [Source:MGI Symbol;Acc:MGI:3650137]	-
ENSMUSG00000046603	1113.99	986.783	953.496	828.898	891.33	732.847	1018.09	817.692	0.316843	0.0125512	0.247765	Tcaim	9	122634604	122665399	+	4620	protein_coding	T cell activation inhibitor, mitochondrial [Source:MGI Symbol;Acc:MGI:1196217]	-
ENSMUSG00000063296	507.849	599.308	528.504	411.373	451.047	407.96	545.22	423.46	0.365978	0.0126156	0.248651	Tmem117	15	94527113	94993979	+	4890	protein_coding	transmembrane protein 117 [Source:MGI Symbol;Acc:MGI:2444580]	-
ENSMUSG00000114003	511.36	595.05	726.568	736.603	753.54	906.394	610.993	798.846	-0.386073	0.0126653	0.249248	Gm9616	13	3348887	3349667	+	781	processed_pseudogene	predicted gene 9616 [Source:MGI Symbol;Acc:MGI:3780024]	-
ENSMUSG00000047412	2082.88	2151.34	2083.16	1804.59	1905.38	1571.8	2105.79	1760.59	0.259098	0.0127113	0.249766	Zbtb44	9	30941940	30987181	+	9341	protein_coding	zinc finger and BTB domain containing 44 [Source:MGI Symbol;Acc:MGI:1925123]	ZBTB
ENSMUSG00000022889	643.588	716.402	683.77	544.102	493.03	579.862	681.253	538.998	0.336827	0.01277	0.249925	Mrpl39	16	84514464	84532630	-	2533	protein_coding	mitochondrial ribosomal protein L39 [Source:MGI Symbol;Acc:MGI:1351620]	-
ENSMUSG00000074093	1223.99	1350.84	1350.62	1040.74	1163.68	1038.82	1308.48	1081.08	0.276654	0.0127712	0.249925	Svip	7	51646919	51655766	-	3561	protein_coding	small VCP/p97-interacting protein [Source:MGI Symbol;Acc:MGI:1922994]	-
ENSMUSG00000004798	4053.43	4393.15	4226.04	3776.19	3707.41	3410.08	4224.21	3631.23	0.218492	0.012778	0.249925	Ulk2	11	61666475	61745899	-	5977	protein_coding	unc-51 like kinase 2 [Source:MGI Symbol;Acc:MGI:1352758]	-
ENSMUSG00000030737	283.179	317.218	292.618	384.123	405.835	389.042	297.672	393	-0.400013	0.0129315	0.25254	Slco2b1	7	99307011	99360547	-	5958	protein_coding	solute carrier organic anion transporter family, member 2b1 [Source:MGI Symbol;Acc:MGI:1351872]	-
ENSMUSG00000024388	1.17016	4.25796	8.95769	30.765	9.68837	25.4975	4.79527	21.9836	-2.18103	0.0129388	1	Myo7b	18	32092287	32170014	-	6699	protein_coding	myosin VIIB [Source:MGI Symbol;Acc:MGI:107709]	-
ENSMUSG00000031333	1811.41	1899.05	2140.89	1605.94	1809.57	1140.81	1950.45	1518.77	0.362202	0.0129525	0.252563	Abcb7	X	103324263	103457462	-	5905	protein_coding	ATP-binding cassette, sub-family B (MDR/TAP), member 7 [Source:MGI Symbol;Acc:MGI:109533]	-
ENSMUSG00000010175	107.655	124.545	111.473	60.6511	85.0423	60.0424	114.558	68.5786	0.746165	0.0130573	0.253594	Prox1	1	189850232	189902911	-	8390	protein_coding	prospero homeobox 1 [Source:MGI Symbol;Acc:MGI:97772]	HPD
ENSMUSG00000027782	5575.81	5783.38	5693.11	4923.29	5253.25	4459.59	5684.1	4878.71	0.220809	0.0130702	0.253594	Kpna4	3	68974482	69034446	-	8940	protein_coding	karyopherin (importin) alpha 4 [Source:MGI Symbol;Acc:MGI:1100848]	-
ENSMUSG00000059498	51.487	40.4506	29.859	79.9891	62.4361	91.2974	40.5989	77.9076	-0.948292	0.0131011	0.253594	Fcgr3	1	170878743	170892504	-	1736	protein_coding	Fc receptor, IgG, low affinity III [Source:MGI Symbol;Acc:MGI:95500]	-
ENSMUSG00000097504	340.517	349.153	284.655	208.323	259.433	239.347	324.775	235.701	0.463161	0.0131043	0.253594	4930516B21Rik	9	119269344	119273896	-	1195	lncRNA	RIKEN cDNA 4930516B21 gene [Source:MGI Symbol;Acc:MGI:1922364]	-
ENSMUSG00000021796	2036.08	1940.57	2107.05	1721.08	1856.94	1397.43	2027.9	1658.48	0.291123	0.013119	0.253594	Bmpr1a	14	34132691	34225298	-	6351	protein_coding	bone morphogenetic protein receptor, type 1A [Source:MGI Symbol;Acc:MGI:1338938]	-
ENSMUSG00000084349	197.757	267.187	167.21	268.095	296.033	354.497	210.718	306.209	-0.540456	0.0131244	0.253594	Rpl3-ps1	X	13068810	13070019	+	1210	processed_pseudogene	ribosomal protein L3, pseudogene 1 [Source:MGI Symbol;Acc:MGI:3644217]	-
ENSMUSG00000004980	15743.3	15386.1	14923.5	13931.3	13810.2	12159	15351	13300.2	0.206948	0.0131466	0.253639	Hnrnpa2b1	6	51437912	51446874	-	6584	protein_coding	heterogeneous nuclear ribonucleoprotein A2/B1 [Source:MGI Symbol;Acc:MGI:104819]	-
ENSMUSG00000110574	24.5734	3.19347	0	0.879001	0	0	9.25561	0.293	4.80454	0.0132017	1	Gm21112	8	21136480	21137057	-	578	processed_pseudogene	predicted gene, 21112 [Source:MGI Symbol;Acc:MGI:5434467]	-
ENSMUSG00000063142	1459.19	1209.26	1264.03	871.09	1212.12	1029.77	1310.83	1037.66	0.337899	0.0132707	0.255646	Kcnma1	14	23339499	24064559	-	16976	protein_coding	potassium large conductance calcium-activated channel, subfamily M, alpha member 1 [Source:MGI Symbol;Acc:MGI:99923]	-
ENSMUSG00000073073	9.36128	4.25796	7.96239	0.879001	0	0	7.19388	0.293	4.44705	0.0132793	1	Gm8098	11	30217464	30230491	+	1499	lncRNA	predicted gene 8098 [Source:MGI Symbol;Acc:MGI:3645749]	-
ENSMUSG00000040663	24.5734	60.676	80.6192	218.871	71.048	77.3149	55.2895	122.411	-1.1434	0.0133192	0.256003	Clcf1	19	4264292	4273544	+	3806	protein_coding	cardiotrophin-like cytokine factor 1 [Source:MGI Symbol;Acc:MGI:1930088]	-
ENSMUSG00000062661	283.179	212.898	234.891	153.825	179.773	175.192	243.656	169.597	0.522361	0.0133293	0.256003	Ncs1	2	31135835	31186001	+	4653	protein_coding	neuronal calcium sensor 1 [Source:MGI Symbol;Acc:MGI:109166]	-
ENSMUSG00000008226	2319.26	2606.94	2427.53	2048.07	2255.24	1825.13	2451.24	2042.81	0.263837	0.0133592	0.256192	Scrn3	2	73142945	73168162	+	4815	protein_coding	secernin 3 [Source:MGI Symbol;Acc:MGI:1921866]	-
ENSMUSG00000071379	182.545	140.513	172.187	267.216	219.603	227.01	165.081	237.943	-0.528907	0.0133826	0.256256	Hpcal1	12	17740857	17841934	+	1695	protein_coding	hippocalcin-like 1 [Source:MGI Symbol;Acc:MGI:1855689]	-
ENSMUSG00000120803	63.1886	73.4498	76.638	11.427	57.0537	23.03	71.0922	30.5036	1.23694	0.0134712	0.257215	ENSMUSG00000120803	13	9178009	9180555	+	2547	lncRNA	novel transcript, sense intronic to Larp4b	-
ENSMUSG00000002346	1681.52	1674.44	1564.61	1331.69	1349.91	1452.53	1640.19	1378.04	0.250677	0.013473	0.257215	Slc25a42	8	70636990	70664955	-	5996	protein_coding	solute carrier family 25, member 42 [Source:MGI Symbol;Acc:MGI:1920345]	-
ENSMUSG00000029614	8773.86	9139.71	8811.38	10297.5	9634.54	10699.1	8908.32	10210.4	-0.196943	0.0135235	0.257269	Rpl6	5	121342544	121347304	+	3140	protein_coding	ribosomal protein L6 [Source:MGI Symbol;Acc:MGI:108057]	-
ENSMUSG00000070572	95.9531	110.707	127.398	167.889	138.867	216.317	111.353	174.358	-0.647973	0.0135337	0.257269	Trmt112-ps2	4	149541786	149542163	+	378	processed_pseudogene	tRNA methyltransferase 11-2, pseudogene 2 [Source:MGI Symbol;Acc:MGI:3651720]	-
ENSMUSG00000015749	3257.72	3302.05	3570.14	2849.72	2968.95	2901.78	3376.64	2906.81	0.216474	0.0135448	0.257269	Anp32e	3	95836558	95854702	+	3566	protein_coding	acidic (leucine-rich) nuclear phosphoprotein 32 family, member E [Source:MGI Symbol;Acc:MGI:1913721]	-
ENSMUSG00000056738	69.0394	43.6441	59.7179	41.3131	18.3002	12.3375	57.4672	23.9836	1.25805	0.0135644	0.257269	A730036I17Rik	2	129060889	129077524	+	3643	lncRNA	RIKEN cDNA A730036I17 gene [Source:MGI Symbol;Acc:MGI:3041182]	-
ENSMUSG00000018293	6418.33	7036.28	6588.88	6835.11	8251.26	8722.6	6681.16	7936.33	-0.248322	0.0135765	0.257269	Pfn1	11	70542676	70545470	-	2405	protein_coding	profilin 1 [Source:MGI Symbol;Acc:MGI:97549]	-
ENSMUSG00000107655	47.9766	93.6752	53.7461	137.124	131.331	85.5399	65.1326	117.998	-0.854204	0.0136814	0.258873	Gm44220	6	93218701	93221187	+	2487	TEC	predicted gene, 44220 [Source:MGI Symbol;Acc:MGI:5690612]	-
ENSMUSG00000079434	1103.46	961.235	1035.11	848.236	770.763	898.992	1033.27	839.33	0.298515	0.0137406	0.259607	Neu2	1	87437611	87525567	+	2590	protein_coding	neuraminidase 2 [Source:MGI Symbol;Acc:MGI:1344417]	-
ENSMUSG00000026249	4320.23	4300.54	4035.94	3221.54	3970.08	3515.36	4218.9	3568.99	0.241705	0.0137941	0.260125	Serpine2	1	79771914	79838897	-	8287	protein_coding	serine (or cysteine) peptidase inhibitor, clade E, member 2 [Source:MGI Symbol;Acc:MGI:101780]	-
ENSMUSG00000038065	361.579	307.638	329.444	477.298	446.741	393.977	332.887	439.339	-0.400471	0.0138087	0.260125	Mturn	6	54658609	54680836	+	5695	protein_coding	maturin, neural progenitor differentiation regulator homolog (Xenopus) [Source:MGI Symbol;Acc:MGI:1915485]	-
ENSMUSG00000069682	1672.16	1529.67	1837.32	1976.87	2044.25	1989.63	1679.72	2003.58	-0.253966	0.0138537	0.260588	Gm10275	10	29574731	29575389	-	659	transcribed_processed_pseudogene	predicted pseudogene 10275 [Source:MGI Symbol;Acc:MGI:3704354]	-
ENSMUSG00000037957	219.99	244.833	280.674	320.835	331.557	362.722	248.499	338.372	-0.4442	0.0139151	0.260914	Wdr20	12	110704378	110770672	+	5593	protein_coding	WD repeat domain 20 [Source:MGI Symbol;Acc:MGI:1916891]	-
ENSMUSG00000037966	447.001	401.313	428.974	547.618	500.566	588.087	425.763	545.423	-0.358874	0.0139198	0.260914	Ninj1	13	49340961	49349720	+	1570	protein_coding	ninjurin 1 [Source:MGI Symbol;Acc:MGI:1196617]	-
ENSMUSG00000027386	39.7854	65.9984	78.6286	116.907	93.6542	115.972	61.4708	108.845	-0.820929	0.0139607	0.260914	Fbln7	2	128704901	128738954	+	3228	protein_coding	fibulin 7 [Source:MGI Symbol;Acc:MGI:1917620]	-
ENSMUSG00000016918	139.249	160.738	193.088	299.739	213.144	217.14	164.358	243.341	-0.565017	0.0139607	0.260914	Sulf1	1	12762501	12931416	+	11294	protein_coding	sulfatase 1 [Source:MGI Symbol;Acc:MGI:2138563]	-
ENSMUSG00000007613	1040.27	1032.56	1058	883.396	918.242	736.959	1043.61	846.199	0.303806	0.0139925	0.260914	Tgfbr1	4	47353222	47414931	+	6534	protein_coding	transforming growth factor, beta receptor I [Source:MGI Symbol;Acc:MGI:98728]	-
ENSMUSG00000036158	156.801	217.156	216.975	323.472	303.569	230.3	196.978	285.78	-0.53371	0.0139955	0.260914	Prickle1	15	93396995	93493772	-	4345	protein_coding	prickle planar cell polarity protein 1 [Source:MGI Symbol;Acc:MGI:1916034]	-
ENSMUSG00000041653	179.034	213.963	216.975	427.195	369.234	172.725	203.324	323.051	-0.665657	0.014041	0.260914	Pnpla3	15	84052038	84071437	+	1548	protein_coding	patatin-like phospholipase domain containing 3 [Source:MGI Symbol;Acc:MGI:2151796]	-
ENSMUSG00000039062	150.951	227.801	160.243	283.917	213.144	299.39	179.665	265.484	-0.564943	0.0140524	0.260914	Anpep	7	79471551	79510807	-	4135	protein_coding	alanyl (membrane) aminopeptidase [Source:MGI Symbol;Acc:MGI:5000466]	-
ENSMUSG00000031391	121.697	138.384	111.473	210.081	153.937	194.932	123.851	186.317	-0.591964	0.0140568	0.260914	L1cam	X	72897384	72939711	-	7347	protein_coding	L1 cell adhesion molecule [Source:MGI Symbol;Acc:MGI:96721]	-
ENSMUSG00000071317	2949.97	2578.2	2696.26	2274.85	2382.26	2351.53	2741.48	2336.21	0.230642	0.0140753	0.260914	Bves	10	45211868	45248575	+	4610	protein_coding	blood vessel epicardial substance [Source:MGI Symbol;Acc:MGI:1346013]	-
ENSMUSG00000041420	38.6153	36.1927	54.7414	89.6581	66.7421	85.5399	43.1831	80.6467	-0.900392	0.0141047	0.26108	Meis3	7	15909015	15920429	+	3173	protein_coding	Meis homeobox 3 [Source:MGI Symbol;Acc:MGI:108519]	Homeobox
ENSMUSG00000047129	57.3378	52.16	59.7179	20.217	29.0651	32.0775	56.4053	27.1199	1.05702	0.0141833	0.262155	1700113H08Rik	10	86893909	87066451	+	1550	protein_coding	RIKEN cDNA 1700113H08 gene [Source:MGI Symbol;Acc:MGI:1923890]	-
ENSMUSG00000020111	2367.23	2582.45	2349.9	1998.85	1938.75	2225.68	2433.2	2054.43	0.24361	0.014232	0.262675	Micu1	10	59538299	59699954	+	9234	protein_coding	mitochondrial calcium uptake 1 [Source:MGI Symbol;Acc:MGI:2384909]	-
ENSMUSG00000055839	4953.29	5419.32	4808.29	5615.06	5810.87	6192.6	5060.3	5872.84	-0.214934	0.0143226	0.263966	Elob	17	24043712	24048110	-	1398	protein_coding	elongin B [Source:MGI Symbol;Acc:MGI:1914923]	-
ENSMUSG00000028557	6816.18	6842.54	6162.89	5733.72	6134.89	4764.74	6607.21	5544.45	0.253246	0.0143629	0.264172	Rnf11	4	109308295	109341925	-	4263	protein_coding	ring finger protein 11 [Source:MGI Symbol;Acc:MGI:1352759]	-
ENSMUSG00000036202	666.991	651.468	577.273	496.636	549.007	433.457	631.911	493.033	0.359271	0.0143752	0.264172	Rif1	2	51962844	52012395	+	10504	protein_coding	replication timing regulatory factor 1 [Source:MGI Symbol;Acc:MGI:1098622]	-
ENSMUSG00000095079	2.34032	2.12898	0.995299	30.765	1.07649	12.3375	1.82153	14.7263	-3.03379	0.0144402	1	Igha	12	113218450	113223856	-	2668	IG_C_gene	immunoglobulin heavy constant alpha [Source:MGI Symbol;Acc:MGI:96444]	-
ENSMUSG00000022965	3250.7	3120.02	2893.33	2674.8	2613.71	2664.08	3088.02	2650.86	0.219861	0.0144912	0.265858	Ifngr2	16	91343960	91362511	+	3767	protein_coding	interferon gamma receptor 2 [Source:MGI Symbol;Acc:MGI:107654]	-
ENSMUSG00000034330	23.4032	32.9992	74.6474	161.736	73.201	58.3974	43.6833	97.7782	-1.15692	0.0145085	0.265858	Plcg2	8	118225030	118361881	+	4298	protein_coding	phospholipase C, gamma 2 [Source:MGI Symbol;Acc:MGI:97616]	-
ENSMUSG00000028909	14.0419	18.0963	24.8825	38.676	52.7478	42.77	19.0069	44.7313	-1.22612	0.0145316	1	Ptpru	4	131495768	131565599	-	7113	protein_coding	protein tyrosine phosphatase, receptor type, U [Source:MGI Symbol;Acc:MGI:1321151]	-
ENSMUSG00000120743	177.864	101.127	149.295	96.6901	90.4247	73.2024	142.762	86.7724	0.718548	0.0146009	0.267166	ENSMUSG00000120743	6	108895783	108915694	-	1248	lncRNA	novel transcript	-
ENSMUSG00000026616	15.2121	19.1608	30.8543	253.152	30.1416	46.8825	21.7424	110.059	-2.33848	0.0146422	0.267539	Cr2	1	194819119	194859024	-	8145	protein_coding	complement receptor 2 [Source:MGI Symbol;Acc:MGI:88489]	-
ENSMUSG00000046961	0	0	0	10.548	0	9.86999	0	6.806	-5.11309	0.0146826	1	Gpr156	16	37736858	37827892	+	4584	protein_coding	G protein-coupled receptor 156 [Source:MGI Symbol;Acc:MGI:2653880]	-
ENSMUSG00000025234	3922.38	4047.19	4343.48	3601.27	3699.88	3227.49	4104.35	3509.54	0.226371	0.0146868	0.267724	Arih1	9	59295541	59393901	-	7707	protein_coding	ariadne RBR E3 ubiquitin protein ligase 1 [Source:MGI Symbol;Acc:MGI:1344363]	-
ENSMUSG00000033713	4486.39	4405.93	4773.45	3968.69	4183.22	3489.04	4555.26	3880.32	0.231839	0.0146942	0.267724	Foxn3	12	99156337	99529841	-	11501	protein_coding	forkhead box N3 [Source:MGI Symbol;Acc:MGI:1918625]	Fork_head
ENSMUSG00000069917	314.773	221.414	287.641	254.031	608.214	404.67	274.609	422.305	-0.619126	0.0147433	0.267908	Hba-a2	11	32246489	32247298	+	667	protein_coding	hemoglobin alpha, adult chain 2 [Source:MGI Symbol;Acc:MGI:96016]	-
ENSMUSG00000023961	2403.51	2347.2	2201.6	1952.26	2116.37	1795.52	2317.44	1954.72	0.246062	0.0147501	0.267908	Enpp4	17	44407199	44416700	-	4560	protein_coding	ectonucleotide pyrophosphatase/phosphodiesterase 4 [Source:MGI Symbol;Acc:MGI:2682634]	-
ENSMUSG00000074398	2.34032	7.45143	1.9906	17.58	15.0708	21.385	3.92745	18.0119	-2.1986	0.0147585	1	Gm15441	3	96463071	96474117	-	2013	lncRNA	predicted gene 15441 [Source:MGI Symbol;Acc:MGI:3641753]	-
ENSMUSG00000038535	643.588	516.278	574.287	443.017	517.789	305.147	578.051	421.984	0.456306	0.0147979	0.267908	Zfp280d	9	72182142	72271059	+	19017	protein_coding	zinc finger protein 280D [Source:MGI Symbol;Acc:MGI:2384583]	-
ENSMUSG00000020908	164.993	103.256	149.295	90.5371	82.8893	85.5399	139.181	86.3221	0.687597	0.0148259	0.267908	Myh3	11	66969126	66993117	+	6057	protein_coding	myosin, heavy polypeptide 3, skeletal muscle, embryonic [Source:MGI Symbol;Acc:MGI:1339709]	-
ENSMUSG00000037236	1159.63	1393.42	1306.83	1114.57	1126	770.682	1286.62	1003.75	0.359592	0.0148353	0.267908	Matr3	18	35695191	35726888	+	10158	protein_coding	matrin 3 [Source:MGI Symbol;Acc:MGI:1298379]	-
ENSMUSG00000026753	2202.24	2104.5	2164.77	1857.33	1958.13	1625.26	2157.17	1813.57	0.250997	0.014864	0.267908	Ppp6c	2	39084366	39116463	-	4444	protein_coding	protein phosphatase 6, catalytic subunit [Source:MGI Symbol;Acc:MGI:1915107]	-
ENSMUSG00000060147	5018.82	4905.17	4583.35	5659.89	5272.62	5830.7	4835.78	5587.74	-0.208879	0.0149275	0.267908	Serpinb6a	13	34101901	34186777	-	5409	protein_coding	serine (or cysteine) peptidase inhibitor, clade B, member 6a [Source:MGI Symbol;Acc:MGI:103123]	-
ENSMUSG00000037977	2450.31	2495.17	2648.49	2005.88	2291.84	2161.53	2531.32	2153.08	0.234092	0.0149381	0.267908	6430571L13Rik	9	107217801	107229621	+	2912	protein_coding	RIKEN cDNA 6430571L13 gene [Source:MGI Symbol;Acc:MGI:2445137]	-
ENSMUSG00000040592	25.7435	74.5143	115.455	523.006	111.954	231.122	71.9042	288.694	-2.00429	0.0149528	0.267908	Cd79b	11	106202167	106205588	-	1431	protein_coding	CD79B antigen [Source:MGI Symbol;Acc:MGI:96431]	-
ENSMUSG00000044017	91.2725	103.256	82.6098	169.647	117.337	150.517	92.3793	145.834	-0.661852	0.0149614	0.267908	Adgrd1	5	129173814	129281663	+	8321	protein_coding	adhesion G protein-coupled receptor D1 [Source:MGI Symbol;Acc:MGI:3041203]	-
ENSMUSG00000033943	1180.69	1043.2	1129.66	966.022	978.525	698.302	1117.85	880.95	0.344706	0.0149963	0.267908	Mga	2	119727709	119800062	+	15340	protein_coding	MAX gene associated [Source:MGI Symbol;Acc:MGI:1352483]	T-box
ENSMUSG00000051367	3200.39	3042.31	3192.92	2954.32	2594.33	2438.71	3145.21	2662.45	0.240375	0.0150503	0.267908	Six1	12	73086789	73100661	-	4383	protein_coding	sine oculis-related homeobox 1 [Source:MGI Symbol;Acc:MGI:102780]	Homeobox
ENSMUSG00000000168	5642.51	5332.03	5156.64	4492.57	5115.46	3962.8	5377.06	4523.61	0.249707	0.0150519	0.267908	Dlat	9	50545933	50571080	-	4886	protein_coding	dihydrolipoamide S-acetyltransferase (E2 component of pyruvate dehydrogenase complex) [Source:MGI Symbol;Acc:MGI:2385311]	-
ENSMUSG00000018339	8256.65	8433.96	7154.21	8710.9	9541.96	9543.46	7948.27	9265.44	-0.221294	0.0150584	0.267908	Gpx3	11	54793279	54801203	+	1813	protein_coding	glutathione peroxidase 3 [Source:MGI Symbol;Acc:MGI:105102]	-
ENSMUSG00000029392	6035.68	7062.89	6805.85	7224.51	7538.62	8771.95	6634.81	7845.03	-0.241733	0.0151297	0.267908	Rilpl1	5	124631143	124669454	-	2463	protein_coding	Rab interacting lysosomal protein-like 1 [Source:MGI Symbol;Acc:MGI:1922945]	-
ENSMUSG00000001119	1465.04	1656.35	1427.26	1995.33	1571.67	2005.25	1516.22	1857.42	-0.293702	0.0151396	0.267908	Col6a1	10	76544626	76562002	-	4380	protein_coding	collagen, type VI, alpha 1 [Source:MGI Symbol;Acc:MGI:88459]	-
ENSMUSG00000023827	44.4661	48.9666	56.732	109.875	77.5069	80.6049	50.0549	89.329	-0.834757	0.015153	0.267908	Agpat4	17	12337591	12438532	+	2701	protein_coding	1-acylglycerol-3-phosphate O-acyltransferase 4 (lysophosphatidic acid acyltransferase, delta) [Source:MGI Symbol;Acc:MGI:1915512]	-
ENSMUSG00000027999	2843.49	2340.81	2309.09	2129.82	2035.63	2099.84	2497.8	2088.43	0.257617	0.0151725	0.267908	Pla2g12a	3	129672255	129689474	+	3682	protein_coding	phospholipase A2, group XIIA [Source:MGI Symbol;Acc:MGI:1913600]	-
ENSMUSG00000034472	3709.41	5318.19	5214.37	5662.53	7193.07	9542.64	4747.32	7466.08	-0.653207	0.0151852	0.267908	Rasd2	8	75940572	75950741	+	3176	protein_coding	RASD family, member 2 [Source:MGI Symbol;Acc:MGI:1922391]	-
ENSMUSG00000023809	5594.53	5503.42	5912.07	4787.04	4834.49	5170.23	5670.01	4930.59	0.201536	0.0151931	0.267908	Rps6ka2	17	7437514	7570714	+	9978	protein_coding	ribosomal protein S6 kinase, polypeptide 2 [Source:MGI Symbol;Acc:MGI:1342290]	-
ENSMUSG00000003031	1440.47	1503.06	1373.51	1111.94	1363.91	1033.06	1439.01	1169.63	0.300384	0.0151962	0.267908	Cdkn1b	6	134897364	134902476	+	4552	protein_coding	cyclin-dependent kinase inhibitor 1B [Source:MGI Symbol;Acc:MGI:104565]	-
ENSMUSG00000032279	21351.9	20698	21038.6	17705.7	19875.1	17490.4	21029.5	18357.1	0.196174	0.0152398	0.267908	Idh3a	9	54493618	54511945	+	5072	protein_coding	isocitrate dehydrogenase 3 (NAD+) alpha [Source:MGI Symbol;Acc:MGI:1915084]	-
ENSMUSG00000032340	1348.02	1393.42	1475.03	981.844	1249.8	1212.36	1405.49	1148	0.292766	0.0152494	0.267908	Neo1	9	58781970	58943724	-	8716	protein_coding	neogenin [Source:MGI Symbol;Acc:MGI:1097159]	-
ENSMUSG00000109401	277.328	201.189	194.083	147.672	162.549	149.695	224.2	153.305	0.547439	0.0152501	0.267908	Cpeb1os1	7	81105643	81107754	+	2112	TEC	cytoplasmic polyadenylation element binding protein 1, opposite strand 1 [Source:MGI Symbol;Acc:MGI:1922988]	-
ENSMUSG00000033565	3932.91	3651.2	3600.99	3248.79	3371.55	2962.64	3728.37	3194.33	0.22323	0.0152712	0.267908	Rbfox2	15	76963190	77191204	-	8140	protein_coding	RNA binding protein, fox-1 homolog (C. elegans) 2 [Source:MGI Symbol;Acc:MGI:1933973]	-
ENSMUSG00000057337	51.487	43.6441	106.497	225.024	94.7307	85.5399	67.2094	135.098	-1.00477	0.0152774	0.267908	Chst3	10	60017354	60055082	-	6497	protein_coding	carbohydrate sulfotransferase 3 [Source:MGI Symbol;Acc:MGI:1858224]	-
ENSMUSG00000018774	22.233	72.3853	34.8355	128.334	79.6599	64.9774	43.1513	90.9905	-1.07386	0.0152813	0.267908	Cd68	11	69555039	69556979	-	1257	protein_coding	CD68 antigen [Source:MGI Symbol;Acc:MGI:88342]	-
ENSMUSG00000033021	1469.72	1392.35	1537.74	1697.35	1643.79	1922.18	1466.6	1754.44	-0.25901	0.0152916	0.267908	Gmppa	1	75412574	75419823	+	2395	protein_coding	GDP-mannose pyrophosphorylase A [Source:MGI Symbol;Acc:MGI:1916330]	-
ENSMUSG00000027889	198.927	272.51	196.074	356.874	272.351	311.727	222.504	313.651	-0.496467	0.0153752	0.269003	Ampd2	3	107981378	107993967	-	5224	protein_coding	adenosine monophosphate deaminase 2 [Source:MGI Symbol;Acc:MGI:88016]	-
ENSMUSG00000044294	0	0	0	2.637	13.9943	1.645	0	6.0921	-4.93482	0.0154203	1	Krt84	15	101433461	101441255	-	2640	protein_coding	keratin 84 [Source:MGI Symbol;Acc:MGI:96700]	-
ENSMUSG00000020664	6596.19	6464.65	5929.99	5117.54	6098.29	4766.38	6330.28	5327.41	0.249156	0.0154235	0.269478	Dld	12	31381276	31401452	-	3683	protein_coding	dihydrolipoamide dehydrogenase [Source:MGI Symbol;Acc:MGI:107450]	-
ENSMUSG00000026065	45.6362	21.2898	11.9436	7.03201	7.5354	8.22499	26.2899	7.59747	1.78393	0.0154556	1	Slc9a4	1	40619241	40669885	+	4562	protein_coding	solute carrier family 9 (sodium/hydrogen exchanger), member 4 [Source:MGI Symbol;Acc:MGI:105074]	-
ENSMUSG00000067653	2086.39	2057.66	2500.19	1981.27	1756.82	1787.29	2214.75	1841.79	0.266186	0.0154654	0.269721	Ankrd23	1	36569269	36575964	-	2697	protein_coding	ankyrin repeat domain 23 [Source:MGI Symbol;Acc:MGI:1925571]	-
ENSMUSG00000022098	913.895	974.009	945.534	1326.41	968.837	1240.33	944.479	1178.53	-0.320494	0.0155035	0.269721	Bmp1	14	70711998	70757674	-	8870	protein_coding	bone morphogenetic protein 1 [Source:MGI Symbol;Acc:MGI:88176]	-
ENSMUSG00000051316	320.624	356.604	302.571	258.426	260.509	189.997	326.6	236.311	0.468984	0.015542	0.269721	Taf7	18	37773544	37777257	-	3302	protein_coding	TATA-box binding protein associated factor 7 [Source:MGI Symbol;Acc:MGI:1346348]	-
ENSMUSG00000027953	449.341	425.796	417.03	595.963	571.614	488.565	430.723	552.047	-0.35773	0.0155598	0.269721	Slc50a1	3	89175553	89177877	-	1466	protein_coding	solute carrier family 50 (sugar transporter), member 1 [Source:MGI Symbol;Acc:MGI:107417]	-
ENSMUSG00000020810	465.724	472.634	508.598	602.116	588.837	624.277	482.318	605.077	-0.327023	0.0155692	0.269721	Cygb	11	116536421	116545139	-	2331	protein_coding	cytoglobin [Source:MGI Symbol;Acc:MGI:2149481]	-
ENSMUSG00000063849	280.838	373.636	333.425	455.323	438.129	413.717	329.3	435.723	-0.40263	0.0156003	0.269721	Ppcdc	9	57292378	57347407	-	5803	protein_coding	phosphopantothenoylcysteine decarboxylase [Source:MGI Symbol;Acc:MGI:1914062]	-
ENSMUSG00000027804	1931.93	2035.31	1932.87	1653.4	1790.19	1540.54	1966.7	1661.38	0.244182	0.0156007	0.269721	Ppid	3	79498649	79510957	+	4638	protein_coding	peptidylprolyl isomerase D (cyclophilin D) [Source:MGI Symbol;Acc:MGI:1914988]	-
ENSMUSG00000037887	1308.24	1290.16	1386.45	1260.49	927.93	1024.83	1328.28	1071.08	0.309737	0.0156063	0.269721	Dusp8	7	141633227	141649580	-	4870	protein_coding	dual specificity phosphatase 8 [Source:MGI Symbol;Acc:MGI:106626]	-
ENSMUSG00000095304	685.714	882.463	812.164	1006.46	840.735	1223.06	793.447	1023.42	-0.367933	0.015646	0.270042	Plac9	14	25887930	25903524	-	1751	protein_coding	placenta specific 9 [Source:MGI Symbol;Acc:MGI:2663998]	-
ENSMUSG00000020962	809.751	835.625	914.68	690.895	761.075	592.199	853.352	681.39	0.326726	0.0157065	0.27072	Gtf2a1	12	91522036	91557261	-	6241	protein_coding	general transcription factor II A, 1 [Source:MGI Symbol;Acc:MGI:1933277]	-
ENSMUSG00000067616	0	4.25796	0	5.27401	32.2946	4.935	1.41932	14.1679	-3.3035	0.015731	1	Klk11	7	43424028	43428687	+	1467	protein_coding	kallikrein related-peptidase 11 [Source:MGI Symbol;Acc:MGI:1929977]	-
ENSMUSG00000022439	15.2121	22.3543	38.8167	106.359	22.6062	64.1549	25.461	64.3734	-1.33644	0.0157996	0.271958	Parvg	15	84208227	84227179	+	3090	protein_coding	parvin, gamma [Source:MGI Symbol;Acc:MGI:2158329]	-
ENSMUSG00000020580	4577.67	5112.75	5062.09	3910.68	4780.67	3572.11	4917.5	4087.82	0.267236	0.0158533	0.272165	Rock2	12	16944896	17037824	+	13897	protein_coding	Rho-associated coiled-coil containing protein kinase 2 [Source:MGI Symbol;Acc:MGI:107926]	-
ENSMUSG00000031737	204.778	94.7396	86.591	100.206	52.7478	46.8825	128.703	66.6121	0.945752	0.0158543	0.272165	Irx5	8	93084253	93102914	+	3127	protein_coding	Iroquois homeobox 5 [Source:MGI Symbol;Acc:MGI:1859086]	Homeobox
ENSMUSG00000021133	2370.74	2494.1	2399.67	2132.46	2094.84	2021.7	2421.5	2083	0.217403	0.0160439	0.27505	Susd6	12	80837284	80927609	+	7615	protein_coding	sushi domain containing 6 [Source:MGI Symbol;Acc:MGI:2444661]	-
ENSMUSG00000104291	4.68064	22.3543	40.8073	94.9321	32.2946	58.3974	22.6141	61.8747	-1.44439	0.0160962	0.275578	A130071D04Rik	1	138089558	138095421	-	5864	TEC	RIKEN cDNA A130071D04 gene [Source:MGI Symbol;Acc:MGI:2444749]	-
ENSMUSG00000037370	83.0813	91.5462	85.5957	124.818	115.184	176.015	86.7411	138.672	-0.679645	0.0161195	0.275606	Enpp1	10	24513812	24588057	-	10257	protein_coding	ectonucleotide pyrophosphatase/phosphodiesterase 1 [Source:MGI Symbol;Acc:MGI:97370]	-
ENSMUSG00000100658	25.7435	9.58041	12.9389	42.1921	29.0651	51.8175	16.0876	41.0249	-1.36359	0.0161592	1	F730311O21Rik	1	132269731	132279099	+	7780	lncRNA	RIKEN cDNA F730311O21 gene [Source:MGI Symbol;Acc:MGI:3643355]	-
ENSMUSG00000032705	2116.82	2239.69	2111.03	1904.8	1789.12	1840.75	2155.85	1844.89	0.224496	0.016203	0.276664	Exd2	12	80509869	80547001	+	8337	protein_coding	exonuclease 3'-5' domain containing 2 [Source:MGI Symbol;Acc:MGI:1922485]	-
ENSMUSG00000034974	994.636	936.752	952.501	1091.72	1155.07	1222.23	961.296	1156.34	-0.266915	0.0163011	0.277576	Dapk3	10	81018839	81029031	+	2532	protein_coding	death-associated protein kinase 3 [Source:MGI Symbol;Acc:MGI:1203520]	-
ENSMUSG00000052397	63.1886	120.287	82.6098	266.337	109.801	111.037	88.6953	162.392	-0.872622	0.0163053	0.277576	Ezr	17	7005440	7050183	-	3290	protein_coding	ezrin [Source:MGI Symbol;Acc:MGI:98931]	-
ENSMUSG00000087433	4.68064	4.25796	5.97179	21.096	27.9886	10.6925	4.97013	19.9257	-1.99368	0.0163334	1	Gm14167	2	151353583	151384439	-	1744	lncRNA	predicted gene 14167 [Source:MGI Symbol;Acc:MGI:3651481]	-
ENSMUSG00000091898	8679.08	6514.68	6204.69	2588.66	4582.6	5320.75	7132.82	4164	0.776478	0.0163422	0.277576	Tnnc1	14	30930269	30933686	+	1041	protein_coding	troponin C, cardiac/slow skeletal [Source:MGI Symbol;Acc:MGI:98779]	-
ENSMUSG00000006390	285.519	228.865	250.815	366.543	304.645	361.9	255.067	344.363	-0.435646	0.0163929	0.277576	Elovl1	4	118285290	118290150	+	2726	protein_coding	elongation of very long chain fatty acids (FEN1/Elo2, SUR4/Elo3, yeast)-like 1 [Source:MGI Symbol;Acc:MGI:1858959]	-
ENSMUSG00000046275	65.529	139.448	87.5863	203.049	161.473	126.665	97.5212	163.729	-0.745222	0.0164107	0.277576	Trarg1	11	76570634	76589490	+	3302	protein_coding	trafficking regulator of GLUT4 (SLC2A4) 1 [Source:MGI Symbol;Acc:MGI:3029307]	-
ENSMUSG00000020799	99.4636	86.2237	89.5769	154.704	128.102	141.47	91.7547	141.425	-0.626577	0.0164351	0.277576	Tekt1	11	72235548	72253268	-	1622	protein_coding	tektin 1 [Source:MGI Symbol;Acc:MGI:1333819]	-
ENSMUSG00000029804	1366.75	1225.23	1368.54	1145.34	1160.45	923.667	1320.17	1076.49	0.295312	0.0164455	0.277576	Herc3	6	58808450	58897383	+	9127	protein_coding	hect domain and RLD 3 [Source:MGI Symbol;Acc:MGI:1921248]	-
ENSMUSG00000022897	2924.23	2441.94	2764.94	2256.4	2366.11	2275.86	2710.37	2299.46	0.23721	0.0164559	0.277576	Dyrk1a	16	94370869	94496376	+	8251	protein_coding	dual-specificity tyrosine-(Y)-phosphorylation regulated kinase 1a [Source:MGI Symbol;Acc:MGI:1330299]	-
ENSMUSG00000091086	525.402	578.018	506.607	604.753	636.203	848.819	536.676	696.592	-0.377507	0.0164777	0.277576	Rpl6l	10	110961712	110962582	+	871	processed_pseudogene	ribosomal protein L6-like [Source:MGI Symbol;Acc:MGI:3647789]	-
ENSMUSG00000106547	70.2096	104.32	110.478	48.3451	59.2067	55.93	95.0026	54.4939	0.805947	0.0164966	0.277576	B230303O12Rik	5	146125430	146131619	-	3645	lncRNA	RIKEN cDNA B230303O12 gene [Source:MGI Symbol;Acc:MGI:2442644]	-
ENSMUSG00000071302	789.858	686.596	667.846	601.237	611.444	446.617	714.767	553.099	0.370912	0.0165143	0.277576	2610044O15Rik8	8	129942835	129960887	-	3859	protein_coding	RIKEN cDNA 2610044O15 gene [Source:MGI Symbol;Acc:MGI:1919389]	zf-C2H2
ENSMUSG00000035941	3144.22	3332.92	3509.42	2944.65	2952.8	2661.61	3328.85	2853.02	0.223047	0.0165193	0.277576	Ibtk	9	85569413	85631387	-	8628	protein_coding	inhibitor of Bruton agammaglobulinemia tyrosine kinase [Source:MGI Symbol;Acc:MGI:1918677]	-
ENSMUSG00000053398	74.8902	52.16	87.5863	161.736	133.484	81.4274	71.5455	125.549	-0.808879	0.0165942	0.277576	Phgdh	3	98220486	98247306	-	2486	protein_coding	3-phosphoglycerate dehydrogenase [Source:MGI Symbol;Acc:MGI:1355330]	-
ENSMUSG00000024456	3194.54	2807.06	3097.37	2806.65	2340.28	2533.3	3032.99	2560.08	0.244058	0.0165945	0.277576	Diaph1	18	37976654	38068529	-	6339	protein_coding	diaphanous related formin 1 [Source:MGI Symbol;Acc:MGI:1194490]	-
ENSMUSG00000014177	204.778	205.447	197.069	146.793	152.861	122.552	202.431	140.735	0.526568	0.0166019	0.277576	Tvp23b	11	62770281	62807606	+	2235	protein_coding	trans-golgi network vesicle protein 23B [Source:MGI Symbol;Acc:MGI:1914760]	-
ENSMUSG00000054894	581.569	553.535	535.471	476.419	448.894	379.172	556.858	434.828	0.357405	0.0166317	0.277576	Dmac2l	12	69771724	69791434	+	2039	protein_coding	distal membrane arm assembly complex 2 like [Source:MGI Symbol;Acc:MGI:1915305]	-
ENSMUSG00000103570	0	1.06449	0	8.79001	6.45891	6.57999	0.35483	7.27631	-4.24155	0.0166453	1	C630004M23Rik	2	10052649	10054330	+	1682	TEC	RIKEN cDNA C630004M23 gene [Source:MGI Symbol;Acc:MGI:3642399]	-
ENSMUSG00000121059	35.1048	19.1608	38.8167	108.117	60.2832	37.835	31.0274	68.7451	-1.14729	0.0166647	0.277576	ENSMUSG00000121059	4	66762713	66764269	+	1557	lncRNA	novel transcript, sense intronic to Tlr4	-
ENSMUSG00000070520	466.894	331.057	423.002	301.497	315.41	293.632	406.984	303.513	0.423205	0.0166651	0.277576	Nsmce3	7	64516800	64522745	-	5946	protein_coding	NSE3 homolog, SMC5-SMC6 complex component [Source:MGI Symbol;Acc:MGI:1913897]	-
ENSMUSG00000028262	7.02096	0	21.8966	36.918	53.8243	20.5625	9.63918	37.1016	-1.92965	0.0166656	1	Clca3a2	3	144502320	144525255	-	3974	protein_coding	chloride channel accessory 3A2 [Source:MGI Symbol;Acc:MGI:1931471]	-
ENSMUSG00000034574	506.679	573.76	594.193	473.782	452.124	370.947	558.211	432.284	0.370637	0.0166806	0.277576	Daam1	12	71877852	72039107	+	8096	protein_coding	dishevelled associated activator of morphogenesis 1 [Source:MGI Symbol;Acc:MGI:1914596]	-
ENSMUSG00000060550	33.9346	23.4188	13.9342	76.4731	47.3653	38.6575	23.7625	54.1653	-1.19684	0.0166911	0.277576	H2-Q7	17	35658131	35662749	+	4265	protein_coding	histocompatibility 2, Q region locus 7 [Source:MGI Symbol;Acc:MGI:95936]	-
ENSMUSG00000006784	32.7645	20.2253	33.8402	10.548	11.8413	8.22499	28.9433	10.2048	1.51022	0.0167682	1	Odad4	11	100436433	100463394	+	6147	protein_coding	outer dynein arm complex subunit 4 [Source:MGI Symbol;Acc:MGI:1921657]	-
ENSMUSG00000081239	50.3169	9.58041	40.8073	11.427	5.38243	13.9825	33.5682	10.264	1.69456	0.0167824	1	Gm11836	4	14433891	14434331	+	441	processed_pseudogene	predicted gene 11836 [Source:MGI Symbol;Acc:MGI:3650063]	-
ENSMUSG00000026692	8.19112	3.19347	5.97179	17.58	16.1473	30.4325	5.78546	21.3866	-1.89688	0.0167843	1	Fmo4	1	162620757	162641541	-	3707	protein_coding	flavin containing monooxygenase 4 [Source:MGI Symbol;Acc:MGI:2429497]	-
ENSMUSG00000023044	360.409	372.572	452.861	526.522	539.319	473.76	395.281	513.2	-0.374562	0.0167966	0.278967	Csad	15	102085434	102113159	-	3831	protein_coding	cysteine sulfinic acid decarboxylase [Source:MGI Symbol;Acc:MGI:2180098]	-
ENSMUSG00000020435	25.7435	50.031	40.8073	85.2631	96.8837	50.1725	38.8606	77.4397	-0.987377	0.016831	0.279008	Osbp2	11	3653731	3813903	-	6361	protein_coding	oxysterol binding protein 2 [Source:MGI Symbol;Acc:MGI:1921559]	-
ENSMUSG00000024248	3531.54	3536.24	3461.65	3741.03	4114.33	4390.5	3509.81	4081.95	-0.217957	0.0168427	0.279008	Cox7a2l	17	83809347	83824759	-	1478	protein_coding	cytochrome c oxidase subunit 7A2 like [Source:MGI Symbol;Acc:MGI:106015]	-
ENSMUSG00000030884	10585.3	10161.6	9946.02	8321.5	9192.11	9284.37	10231	8932.66	0.195766	0.0169118	0.27936	Uqcrc2	7	120234399	120258747	+	2552	protein_coding	ubiquinol cytochrome c reductase core protein 2 [Source:MGI Symbol;Acc:MGI:1914253]	-
ENSMUSG00000025759	787.518	713.209	795.244	631.123	624.361	611.117	765.323	622.2	0.298789	0.0169598	0.27936	Mfsd8	3	40772538	40801321	-	9414	protein_coding	major facilitator superfamily domain containing 8 [Source:MGI Symbol;Acc:MGI:1919425]	-
ENSMUSG00000044217	0	0	0	11.427	8.61188	0	0	6.67963	-5.07554	0.0169616	1	Aqp5	15	99488663	99492710	+	2599	protein_coding	aquaporin 5 [Source:MGI Symbol;Acc:MGI:106215]	-
ENSMUSG00000100410	232.862	252.284	172.187	188.106	130.255	110.215	219.111	142.859	0.615796	0.0169731	0.27936	2310020H05Rik	13	99213033	99224482	-	4234	lncRNA	RIKEN cDNA 2310020H05 gene [Source:MGI Symbol;Acc:MGI:1916853]	-
ENSMUSG00000037563	4223.11	5009.49	4854.07	5471.78	5153.13	5894.03	4695.56	5506.32	-0.229812	0.0169791	0.27936	Rps16	7	28050077	28052580	+	1266	protein_coding	ribosomal protein S16 [Source:MGI Symbol;Acc:MGI:98118]	-
ENSMUSG00000040177	585.08	523.729	502.626	439.501	433.823	389.865	537.145	421.063	0.351217	0.0169916	0.27936	2310057M21Rik	7	130939949	130964488	-	13618	protein_coding	RIKEN cDNA 2310057M21 gene [Source:MGI Symbol;Acc:MGI:1915527]	-
ENSMUSG00000025040	1036.76	1116.65	1020.18	923.83	910.706	743.539	1057.86	859.359	0.300754	0.0169952	0.27936	Fundc1	X	17422803	17438564	-	2353	protein_coding	FUN14 domain containing 1 [Source:MGI Symbol;Acc:MGI:1919268]	-
ENSMUSG00000048486	3689.51	3513.88	3503.45	2808.41	3196.08	3192.12	3568.95	3065.54	0.219407	0.0170551	0.279806	Fitm2	2	163308299	163314549	-	3967	protein_coding	fat storage-inducing transmembrane protein 2 [Source:MGI Symbol;Acc:MGI:2444508]	-
ENSMUSG00000042810	4808.19	5198.97	5156.64	5564.08	5706.45	6209.87	5054.6	5826.8	-0.205112	0.0170759	0.279806	Krba1	6	48372520	48396715	+	14064	protein_coding	KRAB-A domain containing 1 [Source:MGI Symbol;Acc:MGI:1925077]	-
ENSMUSG00000023004	650.609	712.144	621.066	1002.94	794.446	728.734	661.273	842.04	-0.348889	0.017088	0.279806	Tuba1b	15	98829306	98832446	-	1875	protein_coding	tubulin, alpha 1B [Source:MGI Symbol;Acc:MGI:107804]	-
ENSMUSG00000033392	1971.72	1999.11	2108.04	1592.75	1852.63	1702.57	2026.29	1715.98	0.2406	0.0171426	0.280308	Clasp2	9	113570541	113748750	+	15378	protein_coding	CLIP associating protein 2 [Source:MGI Symbol;Acc:MGI:1923749]	-
ENSMUSG00000052684	3421.55	2298.23	2700.25	2489.33	1826.8	2327.67	2806.68	2214.6	0.340968	0.0171677	0.280308	Jun	4	94937271	94940459	-	3189	protein_coding	jun proto-oncogene [Source:MGI Symbol;Acc:MGI:96646]	TF_bZIP
ENSMUSG00000085438	19668	22614	20782.8	17819.1	20068.9	15458.9	21021.6	17782.3	0.241571	0.0171937	0.280308	Oip5os1	2	119424757	119437983	+	10739	lncRNA	Opa interacting protein 5, opposite strand 1 [Source:MGI Symbol;Acc:MGI:1913852]	-
ENSMUSG00000027287	1565.67	1592.48	1538.73	1320.26	1448.95	1065.96	1565.63	1278.39	0.293604	0.0172136	0.280308	Snap23	2	120398152	120431736	+	4293	protein_coding	synaptosomal-associated protein 23 [Source:MGI Symbol;Acc:MGI:109356]	-
ENSMUSG00000061897	17.5524	9.58041	29.859	34.281	50.5948	54.285	18.9973	46.3869	-1.28214	0.0172234	1	Gm14292	2	178819218	178819673	+	456	processed_pseudogene	predicted gene 14292 [Source:MGI Symbol;Acc:MGI:3649964]	-
ENSMUSG00000028977	1886.3	1726.6	1781.58	1436.29	1600.73	1531.49	1798.16	1522.84	0.239966	0.0172285	0.280308	Casz1	4	148888886	149039346	+	12524	protein_coding	castor zinc finger 1 [Source:MGI Symbol;Acc:MGI:1196251]	-
ENSMUSG00000040618	209.459	199.06	185.126	284.796	245.439	283.762	197.881	271.332	-0.457824	0.0172868	0.280455	Pck2	14	55777723	55788699	+	7806	protein_coding	phosphoenolpyruvate carboxykinase 2 (mitochondrial) [Source:MGI Symbol;Acc:MGI:1860456]	-
ENSMUSG00000034041	100.634	116.029	94.5534	257.547	124.872	132.422	103.739	171.614	-0.728147	0.0173096	0.280455	Lyl1	8	85428078	85431569	+	2033	protein_coding	lymphoblastomic leukemia 1 [Source:MGI Symbol;Acc:MGI:96891]	bHLH
ENSMUSG00000045211	290.2	245.897	305.557	391.156	352.011	373.415	280.551	372.194	-0.408256	0.0173319	0.280455	Nudt18	14	70815077	70820128	+	4440	protein_coding	nudix (nucleoside diphosphate linked moiety X)-type motif 18 [Source:MGI Symbol;Acc:MGI:2385853]	-
ENSMUSG00000041702	855.387	810.077	911.694	714.628	742.775	636.614	859.053	698.006	0.300786	0.0173494	0.280455	Btbd7	12	102747056	102844730	-	16456	protein_coding	BTB (POZ) domain containing 7 [Source:MGI Symbol;Acc:MGI:1917858]	-
ENSMUSG00000025262	184.885	259.736	305.557	163.494	196.997	151.34	250.059	170.61	0.556268	0.017368	0.280455	Fam120c	X	150127171	150254838	+	5823	protein_coding	family with sequence similarity 120, member C [Source:MGI Symbol;Acc:MGI:2387687]	-
ENSMUSG00000028565	1293.03	1525.41	1296.87	1107.54	1278.86	888.299	1371.77	1091.57	0.331091	0.0173693	0.280455	Nfia	4	97660971	98007111	+	10891	protein_coding	nuclear factor I/A [Source:MGI Symbol;Acc:MGI:108056]	CTF/NFI
ENSMUSG00000039765	354.558	269.316	380.204	230.298	277.733	217.962	334.693	241.998	0.470419	0.0174229	0.280726	Cc2d2a	5	43819688	43898314	+	6809	protein_coding	coiled-coil and C2 domain containing 2A [Source:MGI Symbol;Acc:MGI:1924487]	-
ENSMUSG00000032280	311.263	339.572	332.43	573.109	391.841	375.882	327.755	446.944	-0.447772	0.01743	0.280726	Tle3	9	61279648	61325779	+	11653	protein_coding	transducin-like enhancer of split 3 [Source:MGI Symbol;Acc:MGI:104634]	-
ENSMUSG00000038267	617.844	565.244	580.259	449.17	482.265	476.227	587.783	469.221	0.324978	0.0174624	0.280893	Slc22a23	13	34363141	34529165	-	6386	protein_coding	solute carrier family 22, member 23 [Source:MGI Symbol;Acc:MGI:1920352]	-
ENSMUSG00000120025	8.19112	4.25796	2.9859	0	0	0	5.14499	0	4.9225	0.0175846	1	ENSMUSG00000120025	8	127320858	127321308	-	451	lncRNA	novel transcript	-
ENSMUSG00000073471	280.838	237.381	380.204	363.027	398.299	491.855	299.475	417.727	-0.479547	0.0175849	0.282509	Rsph3a	17	8164446	8198656	+	3014	protein_coding	radial spoke 3A homolog (Chlamydomonas) [Source:MGI Symbol;Acc:MGI:1914082]	-
ENSMUSG00000030795	3730.47	3533.04	3912.52	4176.13	4537.38	4200.5	3725.34	4304.67	-0.20821	0.017798	0.285258	Fus	7	127566629	127584873	+	11695	protein_coding	fused in sarcoma [Source:MGI Symbol;Acc:MGI:1353633]	-
ENSMUSG00000031176	1810.24	1625.48	1760.68	1483.75	1558.75	1303.66	1732.13	1448.72	0.25845	0.0178007	0.285258	Dynlt3	X	9520506	9529242	-	2576	protein_coding	dynein light chain Tctex-type 3 [Source:MGI Symbol;Acc:MGI:1914367]	-
ENSMUSG00000110299	0	0	0	10.548	2.15297	4.1125	0	5.60449	-4.83022	0.0178724	1	Gm17910	8	89454831	89455668	-	838	processed_pseudogene	predicted gene, 17910 [Source:MGI Symbol;Acc:MGI:5010095]	-
ENSMUSG00000027463	16.3822	30.8702	26.8731	59.7721	46.2889	51.8175	24.7085	52.6261	-1.08743	0.0178804	0.286016	Slc52a3	2	151838431	151851178	+	2767	protein_coding	solute carrier protein family 52, member 3 [Source:MGI Symbol;Acc:MGI:1916948]	-
ENSMUSG00000060216	194.247	240.575	240.862	330.504	283.116	306.792	225.228	306.804	-0.445336	0.0178957	0.286016	Arrb2	11	70323461	70331654	+	2845	protein_coding	arrestin, beta 2 [Source:MGI Symbol;Acc:MGI:99474]	-
ENSMUSG00000037852	12489.1	12833.5	12846.3	11222.2	11463.5	11164.6	12723	11283.4	0.173297	0.0179152	0.286016	Cpe	8	65045576	65146088	-	2609	protein_coding	carboxypeptidase E [Source:MGI Symbol;Acc:MGI:101932]	-
ENSMUSG00000038011	9.36128	13.8384	3.9812	0	2.15297	0	9.06028	0.717657	3.78939	0.0179384	1	Dnah10	5	124802149	124911372	+	16086	protein_coding	dynein, axonemal, heavy chain 10 [Source:MGI Symbol;Acc:MGI:1860299]	-
ENSMUSG00000017999	482.106	484.343	533.48	628.486	581.302	671.159	499.976	626.982	-0.327033	0.0179478	0.286144	Ddx27	2	166857113	166876867	+	4817	protein_coding	DEAD box helicase 27 [Source:MGI Symbol;Acc:MGI:2385884]	-
ENSMUSG00000033542	232.862	321.476	232.9	350.721	373.54	346.272	262.413	356.845	-0.442589	0.0179709	0.286144	Arhgef5	6	43242516	43266254	+	9977	protein_coding	Rho guanine nucleotide exchange factor (GEF) 5 [Source:MGI Symbol;Acc:MGI:1858952]	-
ENSMUSG00000040751	8.19112	15.9674	11.9436	29.007	34.4475	32.9	12.034	32.1182	-1.41093	0.0179791	1	Lat2	5	134628876	134643879	-	2621	protein_coding	linker for activation of T cells family, member 2 [Source:MGI Symbol;Acc:MGI:1926479]	-
ENSMUSG00000044938	23974.2	26320.6	24215.6	22252.8	22230.5	21144	24836.8	21875.8	0.183182	0.0180117	0.286144	Klhl31	9	77543782	77567409	+	6494	protein_coding	kelch-like 31 [Source:MGI Symbol;Acc:MGI:3045305]	-
ENSMUSG00000024621	127.547	187.35	188.111	321.714	179.773	259.087	167.67	253.525	-0.596946	0.0180128	0.286144	Csf1r	18	61233670	61265221	+	5774	protein_coding	colony stimulating factor 1 receptor [Source:MGI Symbol;Acc:MGI:1339758]	-
ENSMUSG00000037369	724.329	867.56	812.164	615.301	734.163	551.075	801.351	633.513	0.341442	0.018073	0.286418	Kdm6a	X	18028814	18146175	+	8383	protein_coding	lysine (K)-specific demethylase 6A [Source:MGI Symbol;Acc:MGI:1095419]	-
ENSMUSG00000025142	633.056	636.565	612.109	798.133	684.644	856.222	627.243	779.666	-0.31543	0.0180749	0.286418	Aspscr1	11	120563799	120600273	+	4770	protein_coding	alveolar soft part sarcoma chromosome region, candidate 1 (human) [Source:MGI Symbol;Acc:MGI:1916188]	-
ENSMUSG00000064120	690.394	796.239	863.919	835.93	978.525	1179.46	783.517	997.973	-0.348721	0.0180989	0.286443	Mocs1	17	49735390	49762463	+	3110	protein_coding	molybdenum cofactor synthesis 1 [Source:MGI Symbol;Acc:MGI:1928904]	-
ENSMUSG00000052609	389.663	345.959	428.974	485.209	496.26	513.24	388.199	498.236	-0.359679	0.0181572	0.287001	Plekhg3	12	76577665	76627262	+	11727	protein_coding	pleckstrin homology domain containing, family G (with RhoGef domain) member 3 [Source:MGI Symbol;Acc:MGI:2388284]	-
ENSMUSG00000032495	2744.02	2884.77	2995.85	2576.35	2231.55	2548.1	2874.88	2452	0.229158	0.0181791	0.287001	Lrrc2	9	110780613	110813134	+	3757	protein_coding	leucine rich repeat containing 2 [Source:MGI Symbol;Acc:MGI:1921499]	-
ENSMUSG00000027630	1074.21	994.234	1007.24	966.022	795.522	696.657	1025.23	819.401	0.323211	0.0182451	0.287686	Tbl1xr1	3	22130816	22270758	+	8903	protein_coding	transducin (beta)-like 1X-linked receptor 1 [Source:MGI Symbol;Acc:MGI:2441730]	-
ENSMUSG00000036931	7.02096	13.8384	5.97179	47.4661	8.61188	34.545	8.94371	30.2076	-1.76268	0.0182516	1	Nfkbid	7	30121157	30128171	+	2346	protein_coding	nuclear factor of kappa light polypeptide gene enhancer in B cells inhibitor, delta [Source:MGI Symbol;Acc:MGI:3041243]	-
ENSMUSG00000037805	6543.53	6811.67	6704.33	6933.56	7691.49	9015.41	6686.51	7880.15	-0.237054	0.01827	0.287724	Rpl10a	17	28547445	28550007	+	2431	protein_coding	ribosomal protein L10A [Source:MGI Symbol;Acc:MGI:1343877]	-
ENSMUSG00000027995	16.3822	20.2253	10.9483	46.5871	33.371	35.3675	15.8519	38.4419	-1.28268	0.0183231	1	Tlr2	3	83743579	83749074	-	3014	protein_coding	toll-like receptor 2 [Source:MGI Symbol;Acc:MGI:1346060]	-
ENSMUSG00000038156	117.016	108.578	138.347	196.896	167.932	171.902	121.314	178.91	-0.5599	0.0183598	0.28799	Spon1	7	113365235	113642605	+	10382	protein_coding	spondin 1, (f-spondin) extracellular matrix protein [Source:MGI Symbol;Acc:MGI:2385287]	-
ENSMUSG00000027365	1645.24	1729.8	1671.11	1322.9	1631.95	1130.11	1682.05	1361.65	0.306315	0.0183995	0.28799	Trpm7	2	126633485	126718150	-	11315	protein_coding	transient receptor potential cation channel, subfamily M, member 7 [Source:MGI Symbol;Acc:MGI:1929996]	-
ENSMUSG00000000031	12539.4	11981.9	12472.1	8306.56	10566.8	11899.1	12331.1	10257.5	0.26561	0.018401	0.28799	H19	7	142129262	142131886	-	2625	lncRNA	H19, imprinted maternally expressed transcript [Source:MGI Symbol;Acc:MGI:95891]	-
ENSMUSG00000038252	358.069	384.281	407.077	522.127	472.577	473.76	383.142	489.488	-0.352851	0.0184251	0.28799	Ncapd2	6	125144970	125168664	-	6267	protein_coding	non-SMC condensin I complex, subunit D2 [Source:MGI Symbol;Acc:MGI:1915548]	-
ENSMUSG00000031133	2003.31	1802.18	1932.87	1707.02	1666.4	1455.82	1912.79	1609.75	0.249169	0.018437	0.28799	Arhgef6	X	56276845	56384089	-	8552	protein_coding	Rac/Cdc42 guanine nucleotide exchange factor (GEF) 6 [Source:MGI Symbol;Acc:MGI:1920591]	-
ENSMUSG00000001288	430.619	401.313	601.16	639.913	587.761	656.354	477.697	628.009	-0.393885	0.0184374	0.28799	Rarg	15	102143373	102165952	-	4261	protein_coding	retinoic acid receptor, gamma [Source:MGI Symbol;Acc:MGI:97858]	THR-like
ENSMUSG00000021508	992.296	1333.81	1276.97	1524.19	1390.82	1513.4	1201.02	1476.14	-0.297146	0.0184525	0.28799	Cxcl14	13	56436456	56444364	-	1827	protein_coding	chemokine (C-X-C motif) ligand 14 [Source:MGI Symbol;Acc:MGI:1888514]	-
ENSMUSG00000032548	58.508	86.2237	87.5863	175.8	131.331	88.8299	77.4393	131.987	-0.765665	0.0184696	0.28799	Slco2a1	9	102865911	102973201	+	13545	protein_coding	solute carrier organic anion transporter family, member 2a1 [Source:MGI Symbol;Acc:MGI:1346021]	-
ENSMUSG00000047250	45.6362	85.1592	86.591	141.519	119.49	106.925	72.4622	122.645	-0.754605	0.0185029	0.28799	Ptgs1	2	36120438	36142284	+	3884	protein_coding	prostaglandin-endoperoxide synthase 1 [Source:MGI Symbol;Acc:MGI:97797]	-
ENSMUSG00000010136	18.7226	20.2253	7.96239	2.637	2.15297	4.935	15.6368	3.24166	2.24897	0.01851	1	Pifo	3	105904273	105921962	-	1127	protein_coding	primary cilia formation [Source:MGI Symbol;Acc:MGI:1923670]	-
ENSMUSG00000058927	1026.23	1013.39	923.637	748.909	822.435	862.802	987.754	811.382	0.283312	0.0185375	0.28799	Gm10053	19	24853050	24853995	+	946	protein_coding	predicted gene 10053 [Source:MGI Symbol;Acc:MGI:3704493]	-
ENSMUSG00000054520	67.8693	36.1927	66.685	129.213	81.8129	93.7649	56.9157	101.597	-0.838492	0.0185595	0.28799	Sh3bp2	5	34683182	34720985	+	4296	protein_coding	SH3-domain binding protein 2 [Source:MGI Symbol;Acc:MGI:1346349]	-
ENSMUSG00000025132	3200.39	3305.24	3192.92	3711.14	3495.35	4031.89	3232.85	3746.13	-0.212972	0.0186027	0.28799	Arhgdia	11	120468930	120472450	-	2258	protein_coding	Rho GDP dissociation inhibitor (GDI) alpha [Source:MGI Symbol;Acc:MGI:2178103]	-
ENSMUSG00000006782	356.899	329.992	405.087	639.034	441.359	407.137	363.992	495.843	-0.445912	0.0186124	0.28799	Cnp	11	100465730	100482555	+	3639	protein_coding	2',3'-cyclic nucleotide 3' phosphodiesterase [Source:MGI Symbol;Acc:MGI:88437]	-
ENSMUSG00000099764	784.007	821.787	844.013	1015.25	876.259	1125.18	816.602	1005.56	-0.30129	0.0186272	0.28799	Rps10-ps2	16	20640895	20641390	-	496	processed_pseudogene	ribosomal protein S10, pseudogene 2 [Source:MGI Symbol;Acc:MGI:3645627]	-
ENSMUSG00000037395	503.169	524.794	521.537	436.864	427.365	338.87	516.5	401.033	0.366709	0.0186279	0.28799	Rcor3	1	191782846	191822359	-	13622	protein_coding	REST corepressor 3 [Source:MGI Symbol;Acc:MGI:2441920]	MYB
ENSMUSG00000024180	78.4007	55.3535	100.525	142.398	127.025	115.15	78.0931	128.191	-0.713034	0.0186569	0.28799	Pgap6	17	26332273	26342228	+	4359	protein_coding	post-glycosylphosphatidylinositol attachment to proteins 6 [Source:MGI Symbol;Acc:MGI:1926283]	-
ENSMUSG00000026185	18762.3	21207.8	22888.9	17948.3	17677	18741.5	20953	18122.3	0.209435	0.0186702	0.28799	Igfbp5	1	72897091	72914043	-	6006	protein_coding	insulin-like growth factor binding protein 5 [Source:MGI Symbol;Acc:MGI:96440]	-
ENSMUSG00000015880	15.2121	1.06449	18.9107	0	2.15297	1.645	11.7291	1.26599	3.23835	0.018671	1	Ncapg	5	45827261	45857888	+	7066	protein_coding	non-SMC condensin I complex, subunit G [Source:MGI Symbol;Acc:MGI:1930197]	-
ENSMUSG00000024614	864.748	962.299	853.966	721.66	825.664	417.007	893.671	654.777	0.450737	0.0187188	0.288037	Tmx3	18	90528278	90561391	+	9933	protein_coding	thioredoxin-related transmembrane protein 3 [Source:MGI Symbol;Acc:MGI:2442418]	-
ENSMUSG00000059901	28.0838	45.7731	33.8402	79.9891	65.6656	60.0424	35.899	68.5657	-0.931574	0.0187269	0.288037	Adamts14	10	61032891	61109217	-	5197	protein_coding	a disintegrin-like and metallopeptidase (reprolysin type) with thrombospondin type 1 motif, 14 [Source:MGI Symbol;Acc:MGI:2179942]	-
ENSMUSG00000046818	16231.3	16437.9	16280.1	14823.5	13123.4	14925.1	16316.4	14290.7	0.191123	0.0187442	0.288037	Ddit4l	3	137327373	137334094	+	2916	protein_coding	DNA-damage-inducible transcript 4-like [Source:MGI Symbol;Acc:MGI:1920534]	-
ENSMUSG00000038777	5457.63	5168.1	5314.9	3957.26	4643.96	4975.3	5313.54	4525.51	0.23155	0.0187695	0.288037	Sema6c	3	95067768	95081335	+	5935	protein_coding	sema domain, transmembrane domain (TM), and cytoplasmic domain, (semaphorin) 6C [Source:MGI Symbol;Acc:MGI:1338032]	-
ENSMUSG00000039956	5.8508	21.2898	27.8684	83.5051	48.4418	20.5625	18.3363	50.8365	-1.46091	0.0188081	1	Mrap	16	90535095	90546673	+	1581	protein_coding	melanocortin 2 receptor accessory protein [Source:MGI Symbol;Acc:MGI:1924287]	-
ENSMUSG00000051984	2034.91	2085.34	2032.4	2199.26	2463	2543.99	2050.88	2402.08	-0.227987	0.0188086	0.288037	Sec31b	19	44505396	44534303	-	3950	protein_coding	Sec31 homolog B (S. cerevisiae) [Source:MGI Symbol;Acc:MGI:2685187]	-
ENSMUSG00000000594	463.383	557.793	512.579	688.258	625.438	613.584	511.252	642.427	-0.328991	0.0188086	0.288037	Gm2a	11	54988941	55003855	+	4127	protein_coding	GM2 ganglioside activator protein [Source:MGI Symbol;Acc:MGI:95762]	-
ENSMUSG00000037736	4519.16	4095.09	4728.66	3654.01	4150.93	3599.26	4447.64	3801.4	0.22695	0.0188403	0.288178	Limch1	5	66903170	67214501	+	11703	protein_coding	LIM and calponin homology domains 1 [Source:MGI Symbol;Acc:MGI:1924819]	-
ENSMUSG00000025421	714.968	849.463	798.23	588.052	640.509	677.739	787.554	635.433	0.310018	0.0188672	0.288245	Hdhd2	18	77031788	77063003	+	6880	protein_coding	haloacid dehalogenase-like hydrolase domain containing 2 [Source:MGI Symbol;Acc:MGI:1924237]	-
ENSMUSG00000059895	31803.8	33130.1	35675.5	32820.1	41249.8	46537.8	33536.5	40202.6	-0.261548	0.0188907	0.288258	Ptp4a3	15	73594994	73630615	+	9351	protein_coding	protein tyrosine phosphatase 4a3 [Source:MGI Symbol;Acc:MGI:1277098]	-
ENSMUSG00000061111	774.646	795.174	771.357	854.389	1005.44	995.224	780.392	951.683	-0.28588	0.0189907	0.289438	Mcrip1	11	120433714	120440553	-	1282	protein_coding	MAPK regulated corepressor interacting protein 1 [Source:MGI Symbol;Acc:MGI:2384752]	-
ENSMUSG00000068794	11.7016	20.2253	10.9483	31.644	50.5948	27.965	14.2917	36.7346	-1.35637	0.0190213	1	Col28a1	6	7997808	8192617	-	4904	protein_coding	collagen, type XXVIII, alpha 1 [Source:MGI Symbol;Acc:MGI:2685312]	-
ENSMUSG00000029156	4411.5	4368.67	4488.8	3949.35	3777.39	3906.87	4422.99	3877.87	0.189642	0.0190289	0.289674	Sgcb	5	73790092	73805133	-	4052	protein_coding	sarcoglycan, beta (dystrophin-associated glycoprotein) [Source:MGI Symbol;Acc:MGI:1346523]	-
ENSMUSG00000109032	37.4451	19.1608	25.8778	14.064	6.45891	6.57999	27.4946	9.03431	1.59767	0.0190684	1	Gm7972	9	75375855	75393963	+	3280	transcribed_unprocessed_pseudogene	predicted gene 7972 [Source:MGI Symbol;Acc:MGI:3647337]	-
ENSMUSG00000071072	1703.75	1726.6	1665.13	1631.43	1371.44	1118.6	1698.5	1373.82	0.306315	0.0190859	0.289799	Ptges3	10	127894823	127913141	+	2217	protein_coding	prostaglandin E synthase 3 [Source:MGI Symbol;Acc:MGI:1929282]	-
ENSMUSG00000027907	366.26	393.861	313.519	555.529	412.294	450.73	357.88	472.851	-0.403679	0.0190946	0.289799	S100a11	3	93427795	93433594	+	511	protein_coding	S100 calcium binding protein A11 [Source:MGI Symbol;Acc:MGI:1338798]	-
ENSMUSG00000029253	154.461	140.513	181.144	109.875	120.566	79.7824	158.706	103.408	0.622858	0.0191052	0.289799	Cenpc1	5	86159883	86213442	-	5634	protein_coding	centromere protein C1 [Source:MGI Symbol;Acc:MGI:99700]	-
ENSMUSG00000043716	10642.6	11404.9	11565.4	12351.7	12357	13766.2	11204.3	12825	-0.194921	0.0191364	0.289929	Rpl7	1	16171519	16174886	-	2687	protein_coding	ribosomal protein L7 [Source:MGI Symbol;Acc:MGI:98073]	-
ENSMUSG00000038642	57.3378	97.9331	120.431	225.024	108.725	141.47	91.9007	158.406	-0.783832	0.01921	0.290699	Ctss	3	95434097	95463714	+	1358	protein_coding	cathepsin S [Source:MGI Symbol;Acc:MGI:107341]	-
ENSMUSG00000026469	3268.26	3028.48	3718.44	2907.74	2922.66	2664.08	3338.39	2831.49	0.238008	0.0192343	0.290722	Xpr1	1	155151447	155293161	-	17880	protein_coding	xenotropic and polytropic retrovirus receptor 1 [Source:MGI Symbol;Acc:MGI:97932]	-
ENSMUSG00000112513	4.68064	23.4188	2.9859	0.879001	2.15297	0	10.3618	1.01066	3.42868	0.019291	1	4930422I22Rik	10	115638321	115705427	-	1510	lncRNA	RIKEN cDNA 4930422I22 gene [Source:MGI Symbol;Acc:MGI:1921893]	-
ENSMUSG00000028069	760.604	877.14	805.197	911.524	952.689	1164.66	814.314	1009.62	-0.310636	0.0192944	0.291286	Gpatch4	3	87950415	87963300	+	2447	protein_coding	G patch domain containing 4 [Source:MGI Symbol;Acc:MGI:1913864]	-
ENSMUSG00000067851	3317.4	3649.07	3687.58	2949.05	3143.34	3123.85	3551.35	3072.08	0.209475	0.019346	0.291721	Arfgef1	1	10207796	10302895	-	11318	protein_coding	ADP-ribosylation factor guanine nucleotide-exchange factor 1(brefeldin A-inhibited) [Source:MGI Symbol;Acc:MGI:2442988]	-
ENSMUSG00000006930	5.8508	19.1608	9.95299	77.3521	15.0708	20.5625	11.6549	37.6618	-1.69142	0.0193716	1	Hap1	11	100238153	100246954	-	3766	protein_coding	huntingtin-associated protein 1 [Source:MGI Symbol;Acc:MGI:1261831]	-
ENSMUSG00000020572	4060.45	3563.91	3854.79	3366.57	3509.34	2811.3	3826.39	3229.07	0.245228	0.0193905	0.291853	Nampt	12	32869544	32903348	+	5054	protein_coding	nicotinamide phosphoribosyltransferase [Source:MGI Symbol;Acc:MGI:1929865]	-
ENSMUSG00000027694	88.9321	120.287	127.398	188.985	115.184	235.235	112.206	179.801	-0.68212	0.0194005	0.291853	Gm8325	3	60784420	60786279	+	1750	transcribed_processed_pseudogene	predicted pseudogene 8325 [Source:MGI Symbol;Acc:MGI:3644852]	-
ENSMUSG00000054034	927.937	824.98	1049.04	741.877	610.367	849.642	933.987	733.962	0.34627	0.0194297	0.291949	Tceal5	X	135101697	135104625	-	1263	protein_coding	transcription elongation factor A (SII)-like 5 [Source:MGI Symbol;Acc:MGI:3036236]	-
ENSMUSG00000078137	14.0419	0	3.9812	0	0	0	6.0077	0	5.14492	0.0194573	1	Ankrd63	2	118529584	118534444	-	4861	protein_coding	ankyrin repeat domain 63 [Source:MGI Symbol;Acc:MGI:2686183]	-
ENSMUSG00000045838	677.523	768.562	812.164	878.122	848.27	1107.08	752.749	944.492	-0.327746	0.0194899	0.292509	Ccdc9b	2	118584639	118593142	-	4779	protein_coding	coiled-coil domain containing 9B [Source:MGI Symbol;Acc:MGI:2685199]	-
ENSMUSG00000070385	55361.4	54586	60248.4	46650.3	45394.3	54821.2	56732	48955.3	0.212672	0.0195554	0.293147	Ampd1	3	102981330	103007036	+	3548	protein_coding	adenosine monophosphate deaminase 1 [Source:MGI Symbol;Acc:MGI:88015]	-
ENSMUSG00000028403	631.886	655.726	654.907	543.223	560.849	433.457	647.506	512.51	0.339154	0.0196125	0.293658	Zdhhc21	4	82716975	82778195	-	12972	protein_coding	zinc finger, DHHC domain containing 21 [Source:MGI Symbol;Acc:MGI:1915518]	-
ENSMUSG00000022231	174.354	156.48	141.332	104.601	118.413	91.2974	157.389	104.771	0.589047	0.0196979	0.293881	Sema5a	15	32244956	32696487	+	18686	protein_coding	sema domain, seven thrombospondin repeats (type 1 and type 1-like), transmembrane domain (TM) and short cytoplasmic domain, (semaphorin) 5A [Source:MGI Symbol;Acc:MGI:107556]	-
ENSMUSG00000073490	33.9346	113.9	87.5863	116.028	129.178	183.417	78.4738	142.875	-0.86167	0.019702	0.293881	Ifi207	1	173550993	173569313	-	3422	protein_coding	interferon activated gene 207 [Source:MGI Symbol;Acc:MGI:2138302]	-
ENSMUSG00000072704	6133.98	6794.64	6417.69	5546.5	6169.34	4249.03	6448.77	5321.62	0.277572	0.0197154	0.293881	Smim10l1	6	133081872	133087862	+	3068	protein_coding	small integral membrane protein 10 like 1 [Source:MGI Symbol;Acc:MGI:1914379]	-
ENSMUSG00000020925	2151.92	2134.3	2194.63	1735.15	2073.31	1613.74	2160.29	1807.4	0.258396	0.0197194	0.293881	Ccdc43	11	102575512	102588608	-	3341	protein_coding	coiled-coil domain containing 43 [Source:MGI Symbol;Acc:MGI:1289318]	-
ENSMUSG00000030990	469.234	490.73	497.649	414.01	395.07	320.775	485.871	376.618	0.369033	0.0198003	0.294723	Pgap2	7	101859415	101887774	+	4529	protein_coding	post-GPI attachment to proteins 2 [Source:MGI Symbol;Acc:MGI:2385286]	-
ENSMUSG00000049470	1614.82	1946.95	1974.67	1616.48	1568.44	1433.62	1845.48	1539.51	0.262298	0.0198488	0.294723	Aff4	11	53241660	53312657	+	13450	protein_coding	AF4/FMR2 family, member 4 [Source:MGI Symbol;Acc:MGI:2136171]	AF-4
ENSMUSG00000085984	4.68064	3.19347	6.96709	0	0	0	4.94707	0	4.87126	0.019851	1	1700001G11Rik	14	66532771	66534578	-	1440	lncRNA	RIKEN cDNA 1700001G11 gene [Source:MGI Symbol;Acc:MGI:1916553]	-
ENSMUSG00000066647	566.357	585.47	578.269	479.056	477.959	427.7	576.699	461.572	0.322226	0.0198738	0.294723	Gm5113	7	29869300	29881749	+	5315	transcribed_unprocessed_pseudogene	predicted gene 5113 [Source:MGI Symbol;Acc:MGI:3644651]	-
ENSMUSG00000028194	114.676	96.8686	110.478	69.4411	64.5891	65.7999	107.341	66.61	0.687441	0.019883	0.294723	Ddah1	3	145464430	145600032	+	3983	protein_coding	dimethylarginine dimethylaminohydrolase 1 [Source:MGI Symbol;Acc:MGI:1916469]	-
ENSMUSG00000008496	16.3822	38.3217	62.7038	172.284	45.2124	57.575	39.1359	91.6905	-1.22438	0.0199091	0.294723	Pou2f2	7	24786769	24879151	-	8243	protein_coding	POU domain, class 2, transcription factor 2 [Source:MGI Symbol;Acc:MGI:101897]	Pou
ENSMUSG00000039981	2.34032	9.58041	6.96709	34.281	9.68837	26.32	6.29594	23.4298	-1.89178	0.0199489	1	Zc3h12d	10	7708234	7746160	+	4092	protein_coding	zinc finger CCCH type containing 12D [Source:MGI Symbol;Acc:MGI:3045313]	-
ENSMUSG00000034110	205.948	185.221	130.384	130.092	113.031	97.8774	173.851	113.667	0.611532	0.0199788	0.294723	Kctd7	5	130173702	130184647	+	4368	protein_coding	potassium channel tetramerisation domain containing 7 [Source:MGI Symbol;Acc:MGI:2442265]	-
ENSMUSG00000030533	572.208	576.954	585.236	776.158	627.591	755.054	578.133	719.601	-0.317096	0.0199829	0.294723	Unc45a	7	79975040	79997741	-	9263	protein_coding	unc-45 myosin chaperone A [Source:MGI Symbol;Acc:MGI:2142246]	-
ENSMUSG00000020849	16919.3	16717.8	17060.4	13926	15299	15471.2	16899.2	14898.7	0.18179	0.0199929	0.294723	Ywhae	11	75623695	75656671	+	2568	protein_coding	tyrosine 3-monooxygenase/tryptophan 5-monooxygenase activation protein, epsilon polypeptide [Source:MGI Symbol;Acc:MGI:894689]	-
ENSMUSG00000011179	2265.43	1794.73	1973.68	1589.23	1578.13	1835	2011.28	1667.45	0.269624	0.0199949	0.294723	Odc1	12	17594795	17601506	+	3405	protein_coding	ornithine decarboxylase, structural 1 [Source:MGI Symbol;Acc:MGI:97402]	-
ENSMUSG00000037111	9245.43	10568.3	10569.1	8702.99	9294.37	8366.46	10127.6	8787.94	0.204935	0.0200067	0.294723	Setd7	3	51422740	51468300	-	10813	protein_coding	SET domain containing (lysine methyltransferase) 7 [Source:MGI Symbol;Acc:MGI:1920501]	-
ENSMUSG00000057913	0	2.12898	1.9906	11.427	12.9178	8.22499	1.37319	10.8566	-2.94992	0.0201285	1	Gm10032	14	67021929	67031207	+	2253	lncRNA	predicted gene 10032 [Source:MGI Symbol;Acc:MGI:3642901]	-
ENSMUSG00000026150	4013.65	3913.07	3785.12	3475.57	3407.08	3364.02	3903.95	3415.56	0.192697	0.0202027	0.297269	Mff	1	82702611	82730115	+	9757	protein_coding	mitochondrial fission factor [Source:MGI Symbol;Acc:MGI:1922984]	-
ENSMUSG00000026516	747.732	732.369	697.704	556.408	657.732	540.382	725.935	584.841	0.313291	0.0202845	0.297879	Nvl	1	180914703	180971769	-	13488	protein_coding	nuclear VCP-like [Source:MGI Symbol;Acc:MGI:1914709]	-
ENSMUSG00000107749	0	2.12898	3.9812	12.306	21.5297	6.57999	2.03673	13.4719	-2.68577	0.0203007	1	Gm44321	6	71253478	71256332	+	2855	TEC	predicted gene, 44321 [Source:MGI Symbol;Acc:MGI:5690713]	-
ENSMUSG00000039197	1968.21	1952.28	1863.2	1479.36	1887.08	1391.67	1927.89	1586.04	0.282749	0.0203089	0.297879	Adk	14	21102642	21498637	+	8526	protein_coding	adenosine kinase [Source:MGI Symbol;Acc:MGI:87930]	-
ENSMUSG00000037321	377.962	204.382	341.387	549.376	390.764	382.462	307.91	440.867	-0.51898	0.020345	0.297879	Tap1	17	34406527	34416199	+	5476	protein_coding	transporter 1, ATP-binding cassette, sub-family B (MDR/TAP) [Source:MGI Symbol;Acc:MGI:98483]	-
ENSMUSG00000027651	1610.14	1390.22	1452.14	1249.94	1257.33	1246.91	1484.17	1251.39	0.245754	0.0203498	0.297879	Rprd1b	2	157870417	157974217	+	6499	protein_coding	regulation of nuclear pre-mRNA domain containing 1B [Source:MGI Symbol;Acc:MGI:1917720]	-
ENSMUSG00000107509	15.2121	4.25796	5.97179	0	0	1.645	8.48061	0.548333	3.85589	0.0203527	1	Gm44941	6	86349520	86352267	-	627	lncRNA	predicted gene 44941 [Source:MGI Symbol;Acc:MGI:5753517]	-
ENSMUSG00000048027	1838.32	2231.17	1960.74	1676.26	1780.51	1624.44	2010.08	1693.73	0.247684	0.0204005	0.297879	Rgmb	17	16023450	16051301	-	7669	protein_coding	repulsive guidance molecule family member B [Source:MGI Symbol;Acc:MGI:1916049]	-
ENSMUSG00000002718	2469.04	2142.82	2451.42	1984.78	2076.54	1968.24	2354.43	2009.86	0.228481	0.0204006	0.297879	Cse1l	2	166747960	166788309	+	5273	protein_coding	chromosome segregation 1-like (S. cerevisiae) [Source:MGI Symbol;Acc:MGI:1339951]	-
ENSMUSG00000096727	138.079	137.319	167.21	261.063	210.991	174.37	147.536	215.475	-0.544782	0.0204075	0.297879	Psmb9	17	34400961	34406738	-	3660	protein_coding	proteasome (prosome, macropain) subunit, beta type 9 (large multifunctional peptidase 2) [Source:MGI Symbol;Acc:MGI:1346526]	-
ENSMUSG00000024608	8715.35	9559.12	9470.27	9879.09	10331	12093.2	9248.25	10767.8	-0.21951	0.0204389	0.297997	Rps14	18	60880170	60911618	+	2394	protein_coding	ribosomal protein S14 [Source:MGI Symbol;Acc:MGI:98107]	-
ENSMUSG00000018008	69.0394	101.127	185.126	329.625	131.331	172.725	118.431	211.227	-0.832836	0.0205104	0.298699	Cyth4	15	78481247	78506219	+	7552	protein_coding	cytohesin 4 [Source:MGI Symbol;Acc:MGI:2441702]	-
ENSMUSG00000027913	0	0	1.9906	1.758	21.5297	6.57999	0.663533	9.9559	-3.83576	0.0205106	1	Crct1	3	92921512	92922994	-	792	protein_coding	cysteine-rich C-terminal 1 [Source:MGI Symbol;Acc:MGI:1921425]	-
ENSMUSG00000000708	3275.28	3203.05	3272.54	2922.68	2934.5	2520.96	3250.29	2792.71	0.219307	0.0205768	0.299083	Kat2b	17	53873889	53979748	+	4867	protein_coding	K(lysine) acetyltransferase 2B [Source:MGI Symbol;Acc:MGI:1343094]	-
ENSMUSG00000060913	2744.02	2716.58	2675.36	2114.88	2435.01	2428.02	2711.99	2325.97	0.221671	0.0205836	0.299083	Trim55	3	19698638	19746585	+	2659	protein_coding	tripartite motif-containing 55 [Source:MGI Symbol;Acc:MGI:3036269]	-
ENSMUSG00000109279	37.4451	27.6767	42.7978	21.096	13.9943	4.935	35.9732	13.3418	1.43708	0.020621	1	Gm45220	7	89850486	89852994	+	2509	TEC	predicted gene 45220 [Source:MGI Symbol;Acc:MGI:5753796]	-
ENSMUSG00000026836	705.606	591.857	699.695	553.771	535.013	513.24	665.719	534.008	0.318081	0.0206345	0.299221	Acvr1	2	58278656	58457169	-	4829	protein_coding	activin A receptor, type 1 [Source:MGI Symbol;Acc:MGI:87911]	-
ENSMUSG00000022507	1303.56	1454.09	1307.82	1046.01	1295.01	977.129	1355.16	1106.05	0.294586	0.02064	0.299221	1810013L24Rik	16	8647964	8676786	+	4960	protein_coding	RIKEN cDNA 1810013L24 gene [Source:MGI Symbol;Acc:MGI:1916303]	-
ENSMUSG00000056145	0	2.12898	12.9389	38.676	23.6827	9.86999	5.02262	24.0762	-2.2336	0.0206845	1	AI504432	3	106946820	106961663	+	5569	lncRNA	expressed sequence AI504432 [Source:MGI Symbol;Acc:MGI:2139742]	-
ENSMUSG00000047466	1424.08	1409.39	1450.15	1181.38	1338.07	1015.79	1427.87	1178.41	0.278413	0.020757	0.299733	8030462N17Rik	18	77719193	77802186	-	6882	protein_coding	RIKEN cDNA 8030462N17 gene [Source:MGI Symbol;Acc:MGI:2444951]	-
ENSMUSG00000030218	606.143	558.857	641.968	808.681	628.667	847.174	602.323	761.508	-0.339798	0.0207597	0.299733	Mgp	6	136849433	136852821	-	1187	protein_coding	matrix Gla protein [Source:MGI Symbol;Acc:MGI:96976]	-
ENSMUSG00000030630	104.144	88.3527	117.445	167.01	189.461	122.552	103.314	159.675	-0.624365	0.0207853	0.299733	Fah	7	84234367	84255930	-	2218	protein_coding	fumarylacetoacetate hydrolase [Source:MGI Symbol;Acc:MGI:95482]	-
ENSMUSG00000030446	80.741	93.6752	68.6756	54.4981	32.2946	47.705	81.0306	44.8325	0.847138	0.0207888	0.299733	Zfp273	13	67961859	67975121	+	3799	protein_coding	zinc finger protein 273 [Source:MGI Symbol;Acc:MGI:3036278]	zf-C2H2
ENSMUSG00000082454	108.825	121.352	149.295	153.825	181.926	234.412	126.491	190.054	-0.586475	0.0207926	0.299733	Gm12183	11	48642694	48644541	-	1848	processed_pseudogene	predicted gene 12183 [Source:MGI Symbol;Acc:MGI:3652175]	-
ENSMUSG00000017002	0	0	0	7.03201	5.38243	3.29	0	5.23481	-4.72628	0.020835	1	Slpi	2	164195990	164231015	-	1180	protein_coding	secretory leukocyte peptidase inhibitor [Source:MGI Symbol;Acc:MGI:109297]	-
ENSMUSG00000022372	7.02096	21.2898	25.8778	71.1991	43.0594	25.4975	18.0628	46.5853	-1.35711	0.0208598	1	Sla	15	66652668	66703678	-	9186	protein_coding	src-like adaptor [Source:MGI Symbol;Acc:MGI:104295]	-
ENSMUSG00000031217	337.006	317.218	355.322	469.387	397.223	434.28	336.515	433.63	-0.366537	0.020936	0.301401	Efnb1	X	98179736	98192597	+	3452	protein_coding	ephrin B1 [Source:MGI Symbol;Acc:MGI:102708]	-
ENSMUSG00000006333	8800.77	9435.64	9455.34	10279	9917.66	11754.3	9230.58	10650.3	-0.206499	0.0209657	0.301401	Rps9	7	3706992	3709896	+	2522	protein_coding	ribosomal protein S9 [Source:MGI Symbol;Acc:MGI:1924096]	-
ENSMUSG00000112041	277.328	195.866	253.801	202.17	174.391	101.99	242.332	159.517	0.605135	0.0209791	0.301401	9530020I12Rik	12	11235994	11254503	-	2284	lncRNA	RIKEN cDNA 9530020I12 gene [Source:MGI Symbol;Acc:MGI:1924692]	-
ENSMUSG00000028337	23.4032	9.58041	15.9248	44.8291	38.7535	33.7225	16.3028	39.1017	-1.26753	0.0210163	1	Coro2a	4	46536937	46602202	-	6459	protein_coding	coronin, actin binding protein 2A [Source:MGI Symbol;Acc:MGI:1345966]	-
ENSMUSG00000089679	102.974	116.029	68.6756	174.921	120.566	158.742	95.893	151.41	-0.663558	0.0210646	0.302192	Gm16299	19	53807785	53813559	-	2766	lncRNA	predicted gene 16299 [Source:MGI Symbol;Acc:MGI:3826539]	-
ENSMUSG00000007850	6350.46	6431.65	5836.43	5935.02	5212.34	4758.98	6206.18	5302.11	0.227097	0.0210815	0.302192	Hnrnph1	11	50267817	50277355	+	5842	protein_coding	heterogeneous nuclear ribonucleoprotein H1 [Source:MGI Symbol;Acc:MGI:1891925]	-
ENSMUSG00000021613	2.34032	8.51592	3.9812	0	0	0	4.94581	0	4.87117	0.0210981	1	Hapln1	13	89687915	89759771	+	5902	protein_coding	hyaluronan and proteoglycan link protein 1 [Source:MGI Symbol;Acc:MGI:1337006]	-
ENSMUSG00000060512	468.064	501.375	415.04	547.618	541.472	681.852	461.493	590.314	-0.356886	0.0211351	0.302337	0610040J01Rik	5	63969706	64056968	+	2403	protein_coding	RIKEN cDNA 0610040J01 gene [Source:MGI Symbol;Acc:MGI:1923511]	-
ENSMUSG00000048078	32.7645	20.2253	36.8261	80.8681	71.048	36.19	29.9386	62.702	-1.06317	0.0211534	0.302337	Tenm4	7	95820453	96560300	+	21021	protein_coding	teneurin transmembrane protein 4 [Source:MGI Symbol;Acc:MGI:2447063]	-
ENSMUSG00000028614	548.805	470.505	438.927	414.01	384.305	319.952	486.079	372.756	0.382858	0.0212281	0.302337	Ndc1	4	107224981	107273543	+	4924	protein_coding	NDC1 transmembrane nucleoporin [Source:MGI Symbol;Acc:MGI:1920037]	-
ENSMUSG00000029821	1006.34	1118.78	1016.2	893.944	946.23	660.467	1047.11	833.547	0.330623	0.0212299	0.302337	Gsdme	6	50165868	50240842	-	12742	protein_coding	gasdermin E [Source:MGI Symbol;Acc:MGI:1889850]	-
ENSMUSG00000031197	1322.28	1363.61	1231.18	1053.92	1253.03	741.894	1305.69	1016.28	0.36302	0.0212348	0.302337	Vbp1	X	74557905	74578548	+	2132	protein_coding	von Hippel-Lindau binding protein 1 [Source:MGI Symbol;Acc:MGI:1333804]	-
ENSMUSG00000052276	3689.51	3667.17	4452.97	4132.18	5744.12	4513.05	3936.55	4796.45	-0.284475	0.02124	0.302337	Ostn	16	27126239	27169962	+	1423	protein_coding	osteocrin [Source:MGI Symbol;Acc:MGI:2677164]	-
ENSMUSG00000055546	2.34032	8.51592	7.96239	39.5551	11.8413	18.095	6.27288	23.1638	-1.87714	0.0212536	1	Timd4	11	46701627	46735159	+	2173	protein_coding	T cell immunoglobulin and mucin domain containing 4 [Source:MGI Symbol;Acc:MGI:2445125]	-
ENSMUSG00000020135	39.7854	45.7731	18.9107	52.7401	83.9658	71.5574	34.8231	69.4211	-0.997712	0.0212573	0.302337	Apc2	10	80131811	80154097	+	11281	protein_coding	APC regulator of WNT signaling pathway 2 [Source:MGI Symbol;Acc:MGI:1346052]	-
ENSMUSG00000044566	11.7016	19.1608	17.9154	2.637	4.30594	4.935	16.2593	3.95931	2.04051	0.0212854	1	Cage1	13	38190028	38221045	-	4523	protein_coding	cancer antigen 1 [Source:MGI Symbol;Acc:MGI:1918463]	-
ENSMUSG00000043833	10.5314	2.12898	18.9107	29.007	37.677	29.61	10.5237	32.098	-1.60034	0.0213001	1	2900005J15Rik	5	25305929	25315107	+	2987	lncRNA	RIKEN cDNA 2900005J15 gene [Source:MGI Symbol;Acc:MGI:1914511]	-
ENSMUSG00000028580	1369.09	1305.07	1430.24	1209.51	1148.61	1107.91	1368.13	1155.34	0.244086	0.0213148	0.302817	Pum1	4	130390632	130508875	+	6008	protein_coding	pumilio RNA-binding family member 1 [Source:MGI Symbol;Acc:MGI:1931749]	-
ENSMUSG00000033610	319.454	345.959	351.34	255.789	294.957	199.867	338.918	250.205	0.441627	0.0213951	0.303295	Pank1	19	34784340	34856855	-	8267	protein_coding	pantothenate kinase 1 [Source:MGI Symbol;Acc:MGI:1922985]	-
ENSMUSG00000020023	1115.16	1178.39	1075.92	856.147	1020.51	917.909	1123.16	931.521	0.270812	0.0213959	0.303295	Tmcc3	10	94147811	94426818	+	7153	protein_coding	transmembrane and coiled coil domains 3 [Source:MGI Symbol;Acc:MGI:2442900]	-
ENSMUSG00000059248	411.896	527.987	541.443	662.767	668.497	565.057	493.775	632.107	-0.354182	0.0214604	0.303872	Septin9	11	117090487	117253151	+	7565	protein_coding	septin 9 [Source:MGI Symbol;Acc:MGI:1858222]	-
ENSMUSG00000086727	32.7645	42.5796	24.8825	10.548	6.45891	19.74	33.4089	12.249	1.43039	0.0214962	1	4931428L18Rik	1	31036923	31261765	-	3751	protein_coding	RIKEN cDNA 4931428L18 gene [Source:MGI Symbol;Acc:MGI:1918238]	-
ENSMUSG00000030751	2514.67	2612.26	2444.45	2174.65	2085.15	2277.5	2523.8	2179.1	0.211407	0.0215466	0.304294	Psma1	7	113863841	113875353	-	2952	protein_coding	proteasome subunit alpha 1 [Source:MGI Symbol;Acc:MGI:1347005]	-
ENSMUSG00000026749	411.896	454.537	389.162	483.451	509.177	619.342	418.532	537.323	-0.361633	0.0215488	0.304294	Nek6	2	38401655	38484618	+	10714	protein_coding	NIMA (never in mitosis gene a)-related expressed kinase 6 [Source:MGI Symbol;Acc:MGI:1891638]	-
ENSMUSG00000117113	196.587	154.351	186.121	144.156	125.949	78.9599	179.02	116.355	0.623849	0.0215617	0.304294	Gm49883	17	74493763	74497494	-	3732	TEC	predicted gene, 49883 [Source:MGI Symbol;Acc:MGI:6270565]	-
ENSMUSG00000022488	47.9766	67.0629	92.5628	226.782	62.4361	110.215	69.2007	133.144	-0.943964	0.0216191	0.304413	Nckap1l	15	103362221	103407237	+	5935	protein_coding	NCK associated protein 1 like [Source:MGI Symbol;Acc:MGI:1926063]	-
ENSMUSG00000021519	769.965	663.177	643.958	600.358	576.996	458.132	692.367	545.162	0.345249	0.0216255	0.304413	Mterf3	13	67055032	67081152	-	4899	protein_coding	mitochondrial transcription termination factor 3 [Source:MGI Symbol;Acc:MGI:1913660]	-
ENSMUSG00000025572	183.715	226.736	394.138	528.28	328.328	355.32	268.197	403.976	-0.589306	0.0216422	0.304413	Tmc6	11	117656814	117673024	-	4091	protein_coding	transmembrane channel-like gene family 6 [Source:MGI Symbol;Acc:MGI:1098686]	-
ENSMUSG00000052160	50.3169	122.416	51.7555	253.152	81.8129	105.28	74.8296	146.748	-0.972895	0.0216655	0.304413	Pld4	12	112727089	112735424	+	3462	protein_coding	phospholipase D family, member 4 [Source:MGI Symbol;Acc:MGI:2144765]	-
ENSMUSG00000072849	0	6.38694	11.9436	35.16	13.9943	24.675	6.11018	24.6098	-1.99185	0.0216838	1	Serpina1e	12	103913190	103925234	-	1617	protein_coding	serine (or cysteine) peptidase inhibitor, clade A, member 1E [Source:MGI Symbol;Acc:MGI:891967]	-
ENSMUSG00000110677	67.8693	103.256	76.638	134.487	138.867	117.617	82.5876	130.324	-0.655619	0.0216951	0.304463	Gm45777	12	103335031	103338726	+	301	unitary_pseudogene	predicted gene 45777 [Source:MGI Symbol;Acc:MGI:5804892]	-
ENSMUSG00000020029	15391.1	15969.5	14700.6	13232.5	14655.3	11955	15353.7	13280.9	0.209373	0.0217275	0.304463	Nudt4	10	95382869	95400008	-	3210	protein_coding	nudix (nucleoside diphosphate linked moiety X)-type motif 4 [Source:MGI Symbol;Acc:MGI:1918457]	-
ENSMUSG00000002808	5477.52	5543.87	5719.98	4233.27	5135.91	5029.58	5580.46	4799.59	0.217692	0.0217405	0.304463	Epdr1	13	19775876	19804097	-	2745	protein_coding	ependymin related protein 1 (zebrafish) [Source:MGI Symbol;Acc:MGI:2145369]	-
ENSMUSG00000089769	16.3822	22.3543	25.8778	48.3451	46.2889	43.5925	21.5381	46.0755	-1.09196	0.0217836	1	Gm16574	17	13037680	13038424	+	745	processed_pseudogene	predicted gene 16574 [Source:MGI Symbol;Acc:MGI:4414994]	-
ENSMUSG00000000751	3079.86	3025.28	2952.06	2414.62	2535.12	2832.69	3019.07	2594.14	0.21848	0.0217953	0.304787	Rpa1	11	75188992	75239150	-	5578	protein_coding	replication protein A1 [Source:MGI Symbol;Acc:MGI:1915525]	-
ENSMUSG00000005683	24541.8	24851.6	24317.1	19642.2	22750.4	22283.2	24570.2	21558.6	0.188684	0.021813	0.304787	Cs	10	128173603	128198348	+	5779	protein_coding	citrate synthase [Source:MGI Symbol;Acc:MGI:88529]	-
ENSMUSG00000024805	1545.78	1623.35	1565.61	1235	1496.31	1229.64	1578.24	1320.32	0.258684	0.0218353	0.304787	Pcgf5	19	36325709	36438370	+	12629	protein_coding	polycomb group ring finger 5 [Source:MGI Symbol;Acc:MGI:1923505]	-
ENSMUSG00000024260	283.179	332.121	262.759	378.849	371.387	398.912	292.686	383.05	-0.388987	0.0219057	0.305259	Sap130	18	31767424	31856114	+	9084	protein_coding	Sin3A associated protein [Source:MGI Symbol;Acc:MGI:1919782]	-
ENSMUSG00000099269	0	0	0	0.879001	10.7649	4.935	0	5.52628	-4.79812	0.0219137	1	Calm5	13	3904173	3904761	+	589	protein_coding	calmodulin 5 [Source:MGI Symbol;Acc:MGI:3511177]	-
ENSMUSG00000052812	490.297	492.859	449.875	402.583	389.688	325.71	477.677	372.66	0.358957	0.0219489	0.305259	Atad2b	12	4967353	5097394	+	15110	protein_coding	ATPase family, AAA domain containing 2B [Source:MGI Symbol;Acc:MGI:2444798]	-
ENSMUSG00000043207	994.636	1069.81	1176.44	897.46	960.225	810.984	1080.3	889.556	0.281883	0.0219527	0.305259	Zmpste24	4	120916434	120955438	-	7145	protein_coding	zinc metallopeptidase, STE24 [Source:MGI Symbol;Acc:MGI:1890508]	-
ENSMUSG00000044734	95.9531	56.418	75.6427	176.679	102.266	104.457	76.0046	127.801	-0.753338	0.0219674	0.305259	Serpinb1a	13	33026075	33035168	-	2303	protein_coding	serine (or cysteine) peptidase inhibitor, clade B, member 1a [Source:MGI Symbol;Acc:MGI:1913472]	-
ENSMUSG00000100303	0	0	0	10.548	2.15297	3.29	0	5.33033	-4.75741	0.0219941	1	2600014E21Rik	2	74969187	75148164	+	9293	lncRNA	RIKEN cDNA 2600014E21 gene [Source:MGI Symbol;Acc:MGI:1919384]	-
ENSMUSG00000028159	235.202	192.673	246.834	181.074	118.413	165.322	224.903	154.937	0.533875	0.0220082	0.305259	Dapp1	3	137636768	137687306	-	4124	protein_coding	dual adaptor for phosphotyrosine and 3-phosphoinositides 1 [Source:MGI Symbol;Acc:MGI:1347063]	-
ENSMUSG00000029775	1696.73	1589.28	1614.37	1338.72	1472.63	1362.88	1633.46	1391.41	0.231781	0.02202	0.305259	Klhdc10	6	30401867	30455178	+	8443	protein_coding	kelch domain containing 10 [Source:MGI Symbol;Acc:MGI:1924038]	-
ENSMUSG00000005514	661.14	624.856	747.469	867.574	730.933	936.004	677.822	844.837	-0.31863	0.022051	0.305259	Por	5	135698887	135764180	+	4021	protein_coding	cytochrome p450 oxidoreductase [Source:MGI Symbol;Acc:MGI:97744]	-
ENSMUSG00000023021	230.521	250.155	214.985	348.084	284.192	300.212	231.887	310.83	-0.42402	0.0220603	0.305259	Cers5	15	99632762	99670766	-	3542	protein_coding	ceramide synthase 5 [Source:MGI Symbol;Acc:MGI:1919199]	-
ENSMUSG00000021461	58.508	93.6752	93.5581	145.914	114.107	132.422	81.9137	130.815	-0.673376	0.0221392	0.306019	Fancc	13	63432857	63645092	-	8359	protein_coding	Fanconi anemia, complementation group C [Source:MGI Symbol;Acc:MGI:95480]	-
ENSMUSG00000037400	812.091	599.308	805.197	569.593	668.497	463.067	738.865	567.052	0.383594	0.0221873	0.306023	Atp11b	3	35808255	35910425	+	9176	protein_coding	ATPase, class VI, type 11B [Source:MGI Symbol;Acc:MGI:1923545]	-
ENSMUSG00000006386	709.117	674.887	675.808	1007.34	777.222	780.552	686.604	855.036	-0.317262	0.0222027	0.306023	Tek	4	94627526	94763213	+	4712	protein_coding	TEK receptor tyrosine kinase [Source:MGI Symbol;Acc:MGI:98664]	-
ENSMUSG00000071656	146.27	212.898	110.478	218.871	233.597	244.282	156.549	232.25	-0.570072	0.0222114	0.306023	Lrrn4cl	19	8828132	8831273	+	2600	protein_coding	LRRN4 C-terminal like [Source:MGI Symbol;Acc:MGI:1916102]	-
ENSMUSG00000019768	1157.29	1102.81	1000.28	858.784	930.083	922.844	1086.79	903.904	0.265514	0.0222599	0.306361	Esr1	10	4561593	4955614	+	13661	protein_coding	estrogen receptor 1 (alpha) [Source:MGI Symbol;Acc:MGI:1352467]	ESR-like
ENSMUSG00000040423	933.788	1158.17	1279.95	852.631	1046.34	769.859	1123.97	889.611	0.339527	0.0223452	0.307204	Rc3h1	1	160733988	160802548	+	11423	protein_coding	RING CCCH (C3H) domains 1 [Source:MGI Symbol;Acc:MGI:2685397]	-
ENSMUSG00000020150	779.326	838.818	593.198	493.12	604.985	619.342	737.114	572.482	0.364249	0.0224411	0.308082	Gamt	10	80093985	80096846	-	1444	protein_coding	guanidinoacetate methyltransferase [Source:MGI Symbol;Acc:MGI:1098221]	-
ENSMUSG00000009207	1174.84	1047.46	1213.27	907.129	1105.55	587.264	1145.19	866.648	0.403876	0.0224573	0.308082	Lnpk	2	74350635	74409779	-	9154	protein_coding	lunapark, ER junction formation factor [Source:MGI Symbol;Acc:MGI:1918115]	-
ENSMUSG00000034653	318.283	302.315	273.707	241.725	238.98	167.79	298.102	216.165	0.465434	0.0225536	0.308735	Ythdc2	18	44960813	45022791	+	8878	protein_coding	YTH domain containing 2 [Source:MGI Symbol;Acc:MGI:2448561]	-
ENSMUSG00000022893	967.722	873.947	813.159	773.521	597.449	755.054	884.943	708.675	0.318201	0.0225581	0.308735	Adamts1	16	85590715	85600001	-	5302	protein_coding	a disintegrin-like and metallopeptidase (reprolysin type) with thrombospondin type 1 motif, 1 [Source:MGI Symbol;Acc:MGI:109249]	-
ENSMUSG00000109293	0	2.12898	1.9906	19.338	5.38243	8.22499	1.37319	10.9818	-2.97463	0.022574	1	Dcst2	3	89269282	89284856	+	2285	protein_coding	DC-STAMP domain containing 2 [Source:MGI Symbol;Acc:MGI:2685606]	-
ENSMUSG00000031503	3752.7	3991.84	3647.77	3771.79	2870.99	2867.23	3797.44	3170	0.260309	0.0225774	0.308735	Col4a2	8	11362805	11499287	+	6619	protein_coding	collagen, type IV, alpha 2 [Source:MGI Symbol;Acc:MGI:88455]	-
ENSMUSG00000108591	109.995	85.1592	71.6615	131.85	125.949	156.275	88.9386	138.025	-0.639138	0.0226037	0.308764	Particl	6	72416034	72417593	+	1560	TEC	promoter of Mat2a antisense radiation induced circulating long non-coding RNA [Source:MGI Symbol;Acc:MGI:1925358]	-
ENSMUSG00000085881	78.4007	70.2564	46.779	112.512	97.9601	111.037	65.1454	107.17	-0.723364	0.0226766	0.309239	Gm15912	13	74156125	74157488	-	1364	lncRNA	predicted gene 15912 [Source:MGI Symbol;Acc:MGI:3801895]	-
ENSMUSG00000116066	652.949	929.3	912.689	533.554	636.203	749.297	831.646	639.684	0.379056	0.0226986	0.309239	Gm49477	15	103044184	103049101	+	1099	lncRNA	predicted gene, 49477 [Source:MGI Symbol;Acc:MGI:6155147]	-
ENSMUSG00000039100	7723.05	7255.57	7719.54	6069.5	7164.01	6498.57	7566.05	6577.36	0.202259	0.0227111	0.309239	Marchf6	15	31456037	31531199	-	9174	protein_coding	membrane associated ring-CH-type finger 6 [Source:MGI Symbol;Acc:MGI:2442773]	-
ENSMUSG00000042515	176.694	139.448	154.271	116.028	101.19	99.5224	156.805	105.58	0.569165	0.0228157	0.310081	Pwwp3b	X	138110791	138139084	+	4859	protein_coding	PWWP domain containing 3B [Source:MGI Symbol;Acc:MGI:2445062]	-
ENSMUSG00000036698	2191.71	2249.27	2256.34	1865.24	2066.85	1824.3	2232.44	1918.8	0.219177	0.0228215	0.310081	Ago2	15	72967693	73056784	-	14031	protein_coding	argonaute RISC catalytic subunit 2 [Source:MGI Symbol;Acc:MGI:2446632]	-
ENSMUSG00000025188	66.6991	46.8376	54.7414	116.028	92.5777	77.3149	56.0927	95.3069	-0.76654	0.0228612	0.31029	Hps1	19	42743544	42768417	-	5855	protein_coding	HPS1, biogenesis of lysosomal organelles complex 3 subunit 1 [Source:MGI Symbol;Acc:MGI:2177763]	-
ENSMUSG00000033439	269.137	292.735	306.552	186.348	269.121	162.032	289.475	205.834	0.497366	0.0230245	0.31069	Trmt13	3	116374742	116408236	-	6134	protein_coding	tRNA methyltransferase 13 [Source:MGI Symbol;Acc:MGI:1925219]	-
ENSMUSG00000056612	1655.78	1682.96	1814.43	1907.43	1996.88	2118.76	1717.72	2007.69	-0.224883	0.0230366	0.31069	Ppp1r14b	19	6952336	6954692	+	1526	protein_coding	protein phosphatase 1, regulatory inhibitor subunit 14B [Source:MGI Symbol;Acc:MGI:107682]	-
ENSMUSG00000060467	53.8274	25.5478	24.8825	12.306	4.30594	19.74	34.7525	12.1173	1.49766	0.0230546	1	Gm10080	9	44286041	44286478	-	438	processed_pseudogene	predicted gene 10080 [Source:MGI Symbol;Acc:MGI:3710529]	-
ENSMUSG00000032285	1209.95	855.85	1050.04	969.538	738.469	734.492	1038.61	814.166	0.350377	0.0230552	0.31069	Dnaja4	9	54606157	54623599	+	3589	protein_coding	DnaJ heat shock protein family (Hsp40) member A4 [Source:MGI Symbol;Acc:MGI:1927638]	-
ENSMUSG00000023903	2.34032	0	0	5.27401	6.45891	15.6275	0.780107	9.12013	-3.62454	0.0230705	1	Mmp25	17	23847285	23864251	-	5303	protein_coding	matrix metallopeptidase 25 [Source:MGI Symbol;Acc:MGI:2443938]	-
ENSMUSG00000025377	291.37	252.284	278.684	345.447	359.546	366.012	274.113	357.002	-0.381618	0.0230763	0.31069	Tepsin	11	119981357	119989557	-	3329	protein_coding	TEPSIN, adaptor related protein complex 4 accessory protein [Source:MGI Symbol;Acc:MGI:1926027]	-
ENSMUSG00000031129	35.1048	39.3861	26.8731	70.3201	61.3596	58.3974	33.788	63.3591	-0.909283	0.0230806	0.31069	Slc9a9	9	94551962	95112498	+	5679	protein_coding	solute carrier family 9 (sodium/hydrogen exchanger), member 9 [Source:MGI Symbol;Acc:MGI:2679732]	-
ENSMUSG00000048794	64.3588	26.6123	44.7884	113.391	80.7364	62.5099	45.2532	85.5458	-0.922261	0.0230883	0.31069	Cfap100	6	90380461	90405779	-	4122	protein_coding	cilia and flagella associated protein 100 [Source:MGI Symbol;Acc:MGI:2141635]	-
ENSMUSG00000048758	4237.15	4273.93	4532.59	4812.53	4767.75	5439.19	4347.89	5006.49	-0.203616	0.0230952	0.31069	Rpl29	9	106306653	106308767	+	1126	protein_coding	ribosomal protein L29 [Source:MGI Symbol;Acc:MGI:99687]	-
ENSMUSG00000035722	808.58	965.493	979.374	1077.66	1044.19	1239.51	917.816	1120.45	-0.287768	0.0230987	0.31069	Abca7	10	79832328	79851406	+	6752	protein_coding	ATP-binding cassette, sub-family A (ABC1), member 7 [Source:MGI Symbol;Acc:MGI:1351646]	-
ENSMUSG00000041645	2226.81	2345.07	2310.09	2492.85	2636.31	2859.83	2293.99	2663	-0.21525	0.0231096	0.31069	Ddx24	12	103374241	103392089	-	8242	protein_coding	DEAD box helicase 24 [Source:MGI Symbol;Acc:MGI:1351337]	-
ENSMUSG00000073418	78.4007	154.351	211.999	515.974	258.356	245.927	148.25	340.086	-1.19682	0.023212	0.311611	C4b	17	34947354	34962856	-	5695	protein_coding	complement component 4B (Chido blood group) [Source:MGI Symbol;Acc:MGI:88228]	-
ENSMUSG00000027575	1081.23	1172	1212.27	1348.39	1291.78	1487.08	1155.17	1375.75	-0.252306	0.0232268	0.311611	Arfgap1	2	180609018	180624319	+	5367	protein_coding	ADP-ribosylation factor GTPase activating protein 1 [Source:MGI Symbol;Acc:MGI:2183559]	-
ENSMUSG00000121097	7.02096	6.38694	4.97649	0	1.07649	0	6.12813	0.358828	4.21546	0.0232521	1	ENSMUSG00000121097	6	113459082	113460141	-	1060	lncRNA	novel transcript, antisense to Il17rc	-
ENSMUSG00000048012	1.17016	0	0	11.427	3.22946	5.7575	0.390053	6.80465	-4.14852	0.0232818	1	Zfp473	7	44380904	44400474	-	10037	protein_coding	zinc finger protein 473 [Source:MGI Symbol;Acc:MGI:2442697]	zf-C2H2
ENSMUSG00000045709	0	0	0	9.66901	8.61188	0	0	6.09363	-4.94223	0.023357	1	Smkr-ps	6	29985234	29993782	+	1690	transcribed_unitary_pseudogene	smal lysine rich protein 1, pseudogene [Source:MGI Symbol;Acc:MGI:1923669]	-
ENSMUSG00000028434	354.558	296.993	291.623	202.17	276.657	214.672	314.391	231.166	0.445745	0.0234161	0.313712	Epb41l4b	4	56991972	57143437	-	8858	protein_coding	erythrocyte membrane protein band 4.1 like 4b [Source:MGI Symbol;Acc:MGI:1859149]	-
ENSMUSG00000043015	49.1467	84.0947	82.6098	160.857	116.26	88.8299	71.9504	121.983	-0.757835	0.0234326	0.313712	Nemp2	1	52669862	52691078	+	7078	protein_coding	nuclear envelope integral membrane protein 2 [Source:MGI Symbol;Acc:MGI:2444113]	-
ENSMUSG00000107134	9.36128	15.9674	21.8966	4.39501	0	4.935	15.7417	3.11	2.30391	0.023435	1	Gm42528	5	39764270	39767687	-	3418	TEC	predicted gene 42528 [Source:MGI Symbol;Acc:MGI:5662665]	-
ENSMUSG00000097585	39.7854	41.5151	20.9013	17.58	7.5354	13.9825	34.0673	13.0326	1.37273	0.0234884	1	E230029C05Rik	7	89629906	89717979	+	8700	lncRNA	RIKEN cDNA E230029C05 gene [Source:MGI Symbol;Acc:MGI:2442580]	-
ENSMUSG00000038775	10.5314	14.9029	23.8872	34.281	43.0594	39.48	16.4405	38.9401	-1.23418	0.0234886	1	Vill	9	118881846	118900593	+	4409	protein_coding	villin-like [Source:MGI Symbol;Acc:MGI:1201781]	-
ENSMUSG00000039747	24.5734	47.9021	62.7038	147.672	65.6656	59.2199	45.0597	90.8526	-1.00771	0.0236133	0.3158	Orai2	5	136176313	136199567	-	6077	protein_coding	ORAI calcium release-activated calcium modulator 2 [Source:MGI Symbol;Acc:MGI:2443195]	-
ENSMUSG00000050315	23420.7	22413.9	23646.3	20097.5	20781.5	21046.1	23160.3	20641.7	0.166095	0.0236565	0.315961	Synpo2	3	122870168	123029798	-	13089	protein_coding	synaptopodin 2 [Source:MGI Symbol;Acc:MGI:2153070]	-
ENSMUSG00000119584	258934	289913	212586	200040	209482	233568	253811	214363	0.243693	0.0236748	0.315961	Rn18s-rs5	17	40157244	40159092	+	1849	rRNA	18s RNA, related sequence 5 [Source:MGI Symbol;Acc:MGI:107222]	-
ENSMUSG00000062939	0	4.25796	3.9812	20.217	12.9178	10.6925	2.74639	14.6091	-2.38777	0.0236945	1	Stat4	1	52026307	52146348	+	3872	protein_coding	signal transducer and activator of transcription 4 [Source:MGI Symbol;Acc:MGI:103062]	STAT
ENSMUSG00000040464	470.404	481.15	462.814	376.212	424.135	255.797	471.456	352.048	0.424294	0.0237331	0.316409	Gtpbp10	5	5587454	5609538	-	6830	protein_coding	GTP-binding protein 10 (putative) [Source:MGI Symbol;Acc:MGI:2385599]	-
ENSMUSG00000030317	1502.49	1522.22	1350.62	1368.6	2171.27	1960.02	1458.44	1833.3	-0.329632	0.0237777	0.316445	Timp4	6	115218853	115229166	-	5894	protein_coding	tissue inhibitor of metalloproteinase 4 [Source:MGI Symbol;Acc:MGI:109125]	-
ENSMUSG00000090942	98.2934	137.319	149.295	45.7081	99.0366	84.7174	128.303	76.4874	0.751929	0.0237854	0.316445	F830016B08Rik	18	60426452	60436088	+	3297	protein_coding	RIKEN cDNA F830016B08 gene [Source:MGI Symbol;Acc:MGI:3588218]	-
ENSMUSG00000117901	37.4451	38.3217	32.8449	52.7401	62.4361	87.1849	36.2039	67.4537	-0.900944	0.0238266	0.316508	ENSMUSG00000117901	19	7064834	7065786	-	953	lncRNA	novel transcript, antisense to Macrod1	-
ENSMUSG00000036867	304.242	263.994	279.679	276.006	137.79	159.565	282.638	191.12	0.56163	0.0238397	0.316508	Smad6	9	63860358	63929341	-	3205	protein_coding	SMAD family member 6 [Source:MGI Symbol;Acc:MGI:1336883]	MH1
ENSMUSG00000040151	640.077	655.726	673.817	526.522	529.631	552.72	656.54	536.291	0.29183	0.0238844	0.316646	Hs2st1	3	144135467	144275942	-	8209	protein_coding	heparan sulfate 2-O-sulfotransferase 1 [Source:MGI Symbol;Acc:MGI:1346049]	-
ENSMUSG00000030541	13043.8	10825.9	12925	8497.3	11390.3	10898.9	12264.9	10262.2	0.257273	0.0239222	0.316646	Idh2	7	79744594	79765140	-	2588	protein_coding	isocitrate dehydrogenase 2 (NADP+), mitochondrial [Source:MGI Symbol;Acc:MGI:96414]	-
ENSMUSG00000022095	1398.34	1508.38	1532.76	1621.76	1668.55	2019.24	1479.83	1769.85	-0.258475	0.0239336	0.316646	Fhip2b	14	70820736	70837275	-	4033	protein_coding	FHF complex subunit HOOK interacting protein 2B [Source:MGI Symbol;Acc:MGI:3036290]	-
ENSMUSG00000114715	15.2121	2.12898	7.96239	1.758	0	0	8.43448	0.586001	3.80812	0.0239437	1	Gm34471	13	113665575	113704303	-	2540	lncRNA	predicted gene, 34471 [Source:MGI Symbol;Acc:MGI:5593630]	-
ENSMUSG00000104960	438.81	399.184	370.251	443.896	527.478	579.862	402.748	517.078	-0.361609	0.0239493	0.316646	Snhg8	3	123301194	123302053	-	860	lncRNA	small nucleolar RNA host gene 8 [Source:MGI Symbol;Acc:MGI:1917145]	-
ENSMUSG00000027180	3323.25	3451.08	3462.64	2994.76	3126.11	2790.74	3412.33	2970.54	0.200516	0.0239939	0.316908	Fbxo3	2	103858066	103893585	+	7237	protein_coding	F-box protein 3 [Source:MGI Symbol;Acc:MGI:1929084]	-
ENSMUSG00000032501	578.059	391.732	377.218	402.583	259.433	306.792	449.003	322.936	0.472402	0.0240368	0.317147	Trib1	15	59520199	59528948	+	6248	protein_coding	tribbles pseudokinase 1 [Source:MGI Symbol;Acc:MGI:2443397]	-
ENSMUSG00000042045	243.393	135.19	209.013	99.3271	116.26	162.855	195.865	126.147	0.631711	0.0240757	0.317332	Sln	9	53757448	53761844	+	1318	protein_coding	sarcolipin [Source:MGI Symbol;Acc:MGI:1913652]	-
ENSMUSG00000030744	8703.65	9233.39	9674.3	10174.4	9927.35	11734.6	9203.78	10612.1	-0.205477	0.0241561	0.318063	Rps3	7	99127103	99132945	-	4483	protein_coding	ribosomal protein S3 [Source:MGI Symbol;Acc:MGI:1350917]	-
ENSMUSG00000032030	3448.46	3122.15	3346.19	2872.58	3100.28	2432.95	3305.6	2801.94	0.239025	0.0242318	0.318536	Cul5	9	53525882	53581314	-	8165	protein_coding	cullin 5 [Source:MGI Symbol;Acc:MGI:1922967]	-
ENSMUSG00000118286	4.68064	5.32245	3.9812	0	0	0	4.66143	0	4.78353	0.0242404	1	Gm8755	18	61566573	61567272	-	700	processed_pseudogene	predicted gene 8755 [Source:MGI Symbol;Acc:MGI:3644336]	-
ENSMUSG00000015501	1805.56	1724.47	1857.23	1457.38	1690.08	1410.59	1795.75	1519.35	0.242185	0.0242418	0.318536	Hivep2	10	13841819	14027118	+	13720	protein_coding	human immunodeficiency virus type I enhancer binding protein 2 [Source:MGI Symbol;Acc:MGI:1338076]	zf-C2H2
ENSMUSG00000061126	375.621	295.928	203.041	257.547	159.32	169.435	291.53	195.434	0.573645	0.0242754	0.318649	Cyp4f39	17	32671697	32712294	+	2856	protein_coding	cytochrome P450, family 4, subfamily f, polypeptide 39 [Source:MGI Symbol;Acc:MGI:2445210]	-
ENSMUSG00000027254	415.407	398.119	457.837	602.116	516.713	492.677	423.788	537.169	-0.341667	0.0244152	0.319867	Map1a	2	121120081	121141313	+	12166	protein_coding	microtubule-associated protein 1 A [Source:MGI Symbol;Acc:MGI:1306776]	-
ENSMUSG00000015950	16.3822	58.547	54.7414	143.277	60.2832	67.4449	43.2235	90.3351	-1.05971	0.0244182	0.319867	Ncf1	5	134248907	134258479	-	3663	protein_coding	neutrophil cytosolic factor 1 [Source:MGI Symbol;Acc:MGI:97283]	-
ENSMUSG00000121030	4.68064	6.38694	2.9859	0	0	0	4.68449	0	4.79002	0.0244319	1	ENSMUSG00000121030	6	90517751	90525926	+	1169	lncRNA	novel transcript, sense intronic to Aldh1l1	-
ENSMUSG00000004085	10759.6	10782.2	11856	10129.6	9748.65	9587.87	11132.6	9822.04	0.18077	0.0245163	0.320754	Map3k20	2	72115981	72272954	+	10175	protein_coding	mitogen-activated protein kinase kinase kinase 20 [Source:MGI Symbol;Acc:MGI:2443258]	-
ENSMUSG00000079491	45.6362	53.2245	62.7038	118.665	64.5891	97.0549	53.8549	93.4364	-0.796096	0.0245362	0.320754	H2-T10	17	36426768	36432357	-	3419	protein_coding	histocompatibility 2, T region locus 10 [Source:MGI Symbol;Acc:MGI:95942]	-
ENSMUSG00000109329	0	0	0	5.27401	6.45891	3.29	0	5.00764	-4.66008	0.0245375	1	Gm33926	7	67078821	67093681	-	357	lncRNA	predicted gene, 33926 [Source:MGI Symbol;Acc:MGI:5593085]	-
ENSMUSG00000010492	1016.87	1026.17	1095.82	1080.29	1258.41	1528.2	1046.29	1288.97	-0.301164	0.0246007	0.321268	Uckl1os	2	181220273	181226963	+	2522	lncRNA	uridine-cytidine kinase 1-like 1, opposite strand [Source:MGI Symbol;Acc:MGI:3801877]	-
ENSMUSG00000087556	28.0838	11.7094	3.9812	4.39501	2.15297	1.645	14.5915	2.73099	2.40757	0.0246064	1	Gm15764	16	18235432	18240747	+	751	lncRNA	predicted gene 15764 [Source:MGI Symbol;Acc:MGI:3783206]	-
ENSMUSG00000029570	107.655	129.868	183.135	239.088	187.308	196.577	140.219	207.658	-0.564051	0.024632	0.321348	Lfng	5	140593075	140601300	+	2505	protein_coding	LFNG O-fucosylpeptide 3-beta-N-acetylglucosaminyltransferase [Source:MGI Symbol;Acc:MGI:1095413]	-
ENSMUSG00000018849	0	2.12898	4.97649	9.66901	17.2238	13.9825	2.36849	13.6251	-2.48851	0.0246543	1	Wwc1	11	35729227	35871354	-	4960	protein_coding	WW, C2 and coiled-coil domain containing 1 [Source:MGI Symbol;Acc:MGI:2388637]	-
ENSMUSG00000033379	1585.57	1748.96	1739.78	1879.3	1991.5	2048.85	1691.44	1973.22	-0.221972	0.0246943	0.321373	Atp6v0b	4	117741523	117744530	-	2051	protein_coding	ATPase, H+ transporting, lysosomal V0 subunit B [Source:MGI Symbol;Acc:MGI:1890510]	-
ENSMUSG00000032946	950.17	1041.07	1194.36	1394.97	1130.31	1366.17	1061.87	1297.15	-0.288894	0.0247834	0.321373	Rasgrp2	19	6449370	6465246	+	12384	protein_coding	RAS, guanyl releasing protein 2 [Source:MGI Symbol;Acc:MGI:1333849]	-
ENSMUSG00000097665	4.68064	0	11.9436	0	0	0	5.54141	0	5.03654	0.0247842	1	Gm16853	9	21316538	21323016	-	1986	lncRNA	predicted gene, 16853 [Source:MGI Symbol;Acc:MGI:4439777]	-
ENSMUSG00000040084	14.0419	4.25796	14.9295	21.975	36.6005	33.7225	11.0765	30.766	-1.47244	0.0247903	1	Bub1b	2	118428692	118472072	+	4275	protein_coding	BUB1B, mitotic checkpoint serine/threonine kinase [Source:MGI Symbol;Acc:MGI:1333889]	-
ENSMUSG00000039953	998.146	989.976	1011.22	1225.33	1193.82	1127.65	999.782	1182.27	-0.241587	0.0248177	0.321373	Clstn1	4	149670925	149733356	+	4662	protein_coding	calsyntenin 1 [Source:MGI Symbol;Acc:MGI:1929895]	-
ENSMUSG00000071064	168.503	142.642	146.309	94.0531	122.719	89.6524	152.485	102.142	0.581582	0.0248254	0.321373	Zfp827	8	79755066	79920395	+	11762	protein_coding	zinc finger protein 827 [Source:MGI Symbol;Acc:MGI:2444807]	zf-C2H2
ENSMUSG00000054978	692.735	609.953	616.09	385.881	537.166	565.057	639.593	496.035	0.36668	0.0248596	0.321373	Kbtbd13	9	65295966	65298934	-	2969	protein_coding	kelch repeat and BTB (POZ) domain containing 13 [Source:MGI Symbol;Acc:MGI:1921742]	-
ENSMUSG00000042210	340.517	340.637	314.514	424.558	370.311	497.612	331.889	430.827	-0.378867	0.0248638	0.321373	Abhd14a	9	106317250	106324877	-	2111	protein_coding	abhydrolase domain containing 14A [Source:MGI Symbol;Acc:MGI:1915894]	-
ENSMUSG00000026640	768.795	669.564	682.775	479.056	712.633	404.67	707.045	532.119	0.412693	0.0248684	0.321373	Plxna2	1	194300526	194499177	+	17174	protein_coding	plexin A2 [Source:MGI Symbol;Acc:MGI:107684]	-
ENSMUSG00000034799	161.482	195.866	136.356	92.2951	106.572	129.132	164.568	109.333	0.588008	0.0248816	0.321373	Unc13a	8	72077061	72124401	-	12623	protein_coding	unc-13 homolog A [Source:MGI Symbol;Acc:MGI:3051532]	-
ENSMUSG00000020321	18093	17284.1	15977.5	13214.9	15355	15897.3	17118.2	14822.4	0.207723	0.0248846	0.321373	Mdh1	11	21506692	21522367	-	2662	protein_coding	malate dehydrogenase 1, NAD (soluble) [Source:MGI Symbol;Acc:MGI:97051]	-
ENSMUSG00000029534	342.857	341.701	314.514	232.056	249.745	278.005	333.024	253.269	0.393795	0.0249785	0.321373	St7	6	17692932	17943024	+	9042	protein_coding	suppression of tumorigenicity 7 [Source:MGI Symbol;Acc:MGI:1927450]	-
ENSMUSG00000056724	501.999	553.535	528.504	617.938	644.815	685.964	528.012	649.572	-0.298832	0.0250516	0.321373	Nbeal2	9	110453857	110483229	-	9554	protein_coding	neurobeachin-like 2 [Source:MGI Symbol;Acc:MGI:2448554]	-
ENSMUSG00000027931	677.523	623.791	522.532	854.389	660.962	780.552	607.949	765.301	-0.334244	0.0250629	0.321373	Npr1	3	90357898	90373173	-	4783	protein_coding	natriuretic peptide receptor 1 [Source:MGI Symbol;Acc:MGI:97371]	-
ENSMUSG00000028161	14563.8	13811.8	13887.4	11892	13723	10886.6	14087.7	12167.2	0.211601	0.0250851	0.321373	Ppp3ca	3	136375885	136643488	+	9981	protein_coding	protein phosphatase 3, catalytic subunit, alpha isoform [Source:MGI Symbol;Acc:MGI:107164]	-
ENSMUSG00000042359	2149.58	2202.43	2467.35	1680.65	2194.95	1815.26	2273.12	1896.95	0.262096	0.0250914	0.321373	Osbpl6	2	76236852	76430991	+	10063	protein_coding	oxysterol binding protein-like 6 [Source:MGI Symbol;Acc:MGI:2139014]	-
ENSMUSG00000007480	255.095	321.476	302.571	215.355	232.521	208.915	293.047	218.93	0.422925	0.0251054	0.321373	Mc5r	18	68470667	68475517	+	3904	protein_coding	melanocortin 5 receptor [Source:MGI Symbol;Acc:MGI:99420]	-
ENSMUSG00000026170	2359.04	2717.64	2743.04	2642.28	3217.61	3503.02	2606.58	3120.97	-0.259595	0.0251264	0.321373	Cyp27a1	1	74752733	74777051	+	2173	protein_coding	cytochrome P450, family 27, subfamily a, polypeptide 1 [Source:MGI Symbol;Acc:MGI:88594]	-
ENSMUSG00000039191	892.832	699.37	910.698	728.692	688.95	570.815	834.3	662.819	0.332629	0.0251277	0.321373	Rbpj	5	53623494	53814704	+	12750	protein_coding	recombination signal binding protein for immunoglobulin kappa J region [Source:MGI Symbol;Acc:MGI:96522]	CSL
ENSMUSG00000057789	556.996	508.826	536.466	640.792	625.438	704.059	534.096	656.763	-0.29934	0.0251304	0.321373	Bak1	17	27238784	27247983	-	2407	protein_coding	BCL2-antagonist/killer 1 [Source:MGI Symbol;Acc:MGI:1097161]	-
ENSMUSG00000109812	4.68064	7.45143	5.97179	0	0	0.822499	6.03462	0.274166	4.19581	0.0251496	1	Gm45640	8	91603209	91605104	+	1896	TEC	predicted gene 45640 [Source:MGI Symbol;Acc:MGI:5791476]	-
ENSMUSG00000040345	38.6153	44.7086	110.478	181.953	91.5012	94.5874	64.6007	122.681	-0.921142	0.0251728	0.321373	Arhgap9	10	127157833	127165812	+	3787	protein_coding	Rho GTPase activating protein 9 [Source:MGI Symbol;Acc:MGI:2143764]	-
ENSMUSG00000032523	6888.73	7126.76	7001.93	5481.45	5721.52	6863.76	7005.81	6022.24	0.21806	0.0251774	0.321373	Hhatl	9	121613082	121621573	-	2625	protein_coding	hedgehog acyltransferase-like [Source:MGI Symbol;Acc:MGI:1922020]	-
ENSMUSG00000034612	59.6782	29.8057	61.7085	103.722	61.3596	110.215	50.3975	91.7656	-0.868755	0.0251821	0.321373	Chst11	10	82821332	83031734	+	5527	protein_coding	carbohydrate sulfotransferase 11 [Source:MGI Symbol;Acc:MGI:1927166]	-
ENSMUSG00000063065	898.683	931.429	923.637	1113.69	1103.4	1047.86	917.916	1088.32	-0.245258	0.0252064	0.321373	Mapk3	7	126358773	126364991	+	2257	protein_coding	mitogen-activated protein kinase 3 [Source:MGI Symbol;Acc:MGI:1346859]	-
ENSMUSG00000050234	131.058	190.544	189.107	242.604	232.521	241.815	170.236	238.98	-0.487184	0.0252126	0.321373	Gja4	4	127205214	127207832	-	1685	protein_coding	gap junction protein, alpha 4 [Source:MGI Symbol;Acc:MGI:95715]	-
ENSMUSG00000113853	0	0	0	1.758	17.2238	0	0	6.32725	-4.98945	0.0252198	1	Gm47583	13	63358764	63362188	+	3425	TEC	predicted gene, 47583 [Source:MGI Symbol;Acc:MGI:6096621]	-
ENSMUSG00000098658	64.3588	35.1282	45.7837	18.459	29.0651	21.385	48.4236	22.9697	1.08014	0.0252214	1	Mir6338	11	72279582	72279690	+	109	miRNA	microRNA 6338 [Source:MGI Symbol;Acc:MGI:5531060]	-
ENSMUSG00000049047	648.269	459.86	515.565	415.768	452.124	389.865	541.231	419.252	0.368455	0.025275	0.321847	Armcx3	X	133657344	133662204	+	3540	protein_coding	armadillo repeat containing, X-linked 3 [Source:MGI Symbol;Acc:MGI:1918953]	-
ENSMUSG00000082922	67.8693	44.7086	53.7461	33.402	20.4532	29.61	55.4413	27.8217	0.986694	0.0253209	0.32211	Gm6939	7	126286631	126289206	-	864	transcribed_unprocessed_pseudogene	predicted gene 6939 [Source:MGI Symbol;Acc:MGI:3782976]	-
ENSMUSG00000030847	4691.17	4150.45	4283.77	3889.58	3441.52	3991.59	4375.13	3774.23	0.212587	0.0253635	0.322219	Bag3	7	128125340	128148705	+	2562	protein_coding	BCL2-associated athanogene 3 [Source:MGI Symbol;Acc:MGI:1352493]	-
ENSMUSG00000057181	2102.78	2239.69	2291.18	1762.4	2161.58	1604.7	2211.21	1842.89	0.264106	0.0253799	0.322219	5730455P16Rik	11	80251318	80268860	-	4842	protein_coding	RIKEN cDNA 5730455P16 gene [Source:MGI Symbol;Acc:MGI:1917841]	-
ENSMUSG00000120995	79.5709	90.4817	54.7414	26.37	58.1302	34.545	74.9313	39.6817	0.925041	0.0254238	0.322456	Gm51425	17	17225327	17261817	+	2959	lncRNA	predicted gene, 51425 [Source:NCBI gene (formerly Entrezgene);Acc:115486031]	-
ENSMUSG00000025017	9.36128	31.9347	23.8872	101.085	20.4532	44.415	21.7277	55.3178	-1.34692	0.0255942	0.324295	Pik3ap1	19	41260816	41373541	-	5572	protein_coding	phosphoinositide-3-kinase adaptor protein 1 [Source:MGI Symbol;Acc:MGI:1933177]	-
ENSMUSG00000057454	0	0	1.9906	3.516	11.8413	10.6925	0.663533	8.68328	-3.64409	0.0256405	1	Lypd3	7	24335975	24340543	+	1649	protein_coding	Ly6/Plaur domain containing 3 [Source:MGI Symbol;Acc:MGI:1919684]	-
ENSMUSG00000032422	463.383	443.892	493.668	373.575	390.764	345.45	466.981	369.93	0.337574	0.025641	0.324551	Snx14	9	88258800	88321011	-	6110	protein_coding	sorting nexin 14 [Source:MGI Symbol;Acc:MGI:2155664]	-
ENSMUSG00000069713	0	0	0	6.15301	5.38243	3.29	0	4.94181	-4.64274	0.0256635	1	4933406P04Rik	10	20186247	20188073	-	1827	lncRNA	RIKEN cDNA 4933406P04 gene [Source:MGI Symbol;Acc:MGI:1921670]	-
ENSMUSG00000024308	1104.63	1136.88	1111.75	1314.11	1316.54	1298.73	1117.75	1309.79	-0.228616	0.0256721	0.324551	Tapbp	17	34134873	34148266	+	3628	protein_coding	TAP binding protein [Source:MGI Symbol;Acc:MGI:1201689]	-
ENSMUSG00000085272	46.8064	55.3535	26.8731	18.459	16.1473	23.03	43.011	19.2121	1.15536	0.0256851	1	Sbk3	7	4968259	4974167	-	3197	protein_coding	SH3 domain binding kinase family, member 3 [Source:MGI Symbol;Acc:MGI:2685924]	-
ENSMUSG00000015126	487.957	516.278	477.743	602.116	580.225	644.839	493.993	609.06	-0.302937	0.025701	0.324551	Tsr3	17	25459144	25461772	+	1192	protein_coding	TSR3 20S rRNA accumulation [Source:MGI Symbol;Acc:MGI:1915577]	-
ENSMUSG00000049641	2933.59	2250.33	2266.3	2140.37	1206.74	1495.3	2483.41	1614.14	0.621227	0.0257321	0.324551	Vgll2	10	51898598	51904567	+	1650	protein_coding	vestigial like family member 2 [Source:MGI Symbol;Acc:MGI:2447460]	-
ENSMUSG00000018819	1324.62	1182.65	1299.86	1721.96	1286.4	1607.99	1269.04	1538.78	-0.279117	0.0257414	0.324551	Lsp1	7	142014546	142048604	+	5174	protein_coding	lymphocyte specific 1 [Source:MGI Symbol;Acc:MGI:96832]	-
ENSMUSG00000009927	7205.84	7538.72	7623.99	8266.13	8179.13	8852.56	7456.18	8432.61	-0.177579	0.0257835	0.324761	Rps25	9	44318436	44321724	+	2691	protein_coding	ribosomal protein S25 [Source:MGI Symbol;Acc:MGI:1922867]	-
ENSMUSG00000037095	170.843	173.512	158.253	208.323	221.756	264.022	167.536	231.367	-0.467339	0.0258364	0.325107	Lrg1	17	56426678	56429001	-	1408	protein_coding	leucine-rich alpha-2-glycoprotein 1 [Source:MGI Symbol;Acc:MGI:1924155]	-
ENSMUSG00000066232	3386.44	3409.56	3381.03	2977.18	3111.04	2810.48	3392.35	2966.23	0.194023	0.0258711	0.325222	Ipo7	7	109617481	109655816	+	11169	protein_coding	importin 7 [Source:MGI Symbol;Acc:MGI:2152414]	-
ENSMUSG00000040136	244.563	213.963	281.67	387.639	263.739	359.432	246.732	336.937	-0.45113	0.0259382	0.325745	Abcc8	7	45753947	45829457	-	8090	protein_coding	ATP-binding cassette, sub-family C (CFTR/MRP), member 8 [Source:MGI Symbol;Acc:MGI:1352629]	-
ENSMUSG00000074235	11.7016	10.6449	1.9906	0	0	1.645	8.11237	0.548333	3.79517	0.0259653	1	Gm10649	8	77331854	77627249	-	4038	lncRNA	predicted gene 10649 [Source:MGI Symbol;Acc:MGI:3642042]	-
ENSMUSG00000002409	2158.94	2199.24	1987.61	1812.5	1614.73	1956.73	2115.26	1794.65	0.236137	0.0259747	0.325883	Dyrk1b	7	27878894	27886719	+	2695	protein_coding	dual-specificity tyrosine-(Y)-phosphorylation regulated kinase 1b [Source:MGI Symbol;Acc:MGI:1330302]	-
ENSMUSG00000028268	265.626	160.738	125.408	283.038	268.045	260.732	183.924	270.605	-0.560911	0.0260337	0.326303	Gbp3	3	142265787	142278970	+	3265	protein_coding	guanylate binding protein 3 [Source:MGI Symbol;Acc:MGI:1926263]	-
ENSMUSG00000024677	28.0838	31.9347	41.8026	137.124	50.5948	33.7225	33.9404	73.8138	-1.11952	0.0261851	0.327517	Ms4a6b	19	11493876	11508620	+	4485	protein_coding	membrane-spanning 4-domains, subfamily A, member 6B [Source:MGI Symbol;Acc:MGI:1917024]	-
ENSMUSG00000022225	33.9346	24.4833	32.8449	46.5871	67.8186	60.8649	30.4209	58.4235	-0.940209	0.0261963	0.327517	Cma1	14	56178908	56182132	-	1090	protein_coding	chymase 1, mast cell [Source:MGI Symbol;Acc:MGI:96941]	-
ENSMUSG00000046480	15098.6	16041.9	16801.6	12162.7	14131	15132.3	15980.7	13808.7	0.210792	0.0262075	0.327517	Scn4b	9	45049693	45065450	+	4982	protein_coding	sodium channel, type IV, beta [Source:MGI Symbol;Acc:MGI:2687406]	-
ENSMUSG00000111828	17.5524	13.8384	9.95299	29.886	31.2181	38.6575	13.7813	33.2539	-1.27864	0.0262455	1	D830035M03Rik	9	120319598	120321613	-	1041	lncRNA	RIKEN cDNA D830035M03 gene [Source:MGI Symbol;Acc:MGI:2686558]	-
ENSMUSG00000029715	162.652	171.383	151.285	212.718	262.662	201.512	161.774	225.631	-0.47789	0.0262746	0.328034	Pop7	5	137499700	137500780	-	1081	protein_coding	processing of precursor 7, ribonuclease P family, (S. cerevisiae) [Source:MGI Symbol;Acc:MGI:1921347]	-
ENSMUSG00000034255	366.26	406.635	435.941	558.166	573.767	428.522	402.945	520.151	-0.365974	0.0263301	0.328407	Arhgap27	11	103222323	103254518	-	6415	protein_coding	Rho GTPase activating protein 27 [Source:MGI Symbol;Acc:MGI:1916903]	-
ENSMUSG00000055172	193.076	268.252	136.356	320.835	238.98	308.437	199.228	289.417	-0.541275	0.0263714	0.328494	C1ra	6	124489364	124500402	+	2981	protein_coding	complement component 1, r subcomponent A [Source:MGI Symbol;Acc:MGI:1355313]	-
ENSMUSG00000060288	32.7645	28.7412	24.8825	49.2241	44.1359	76.4924	28.7961	56.6175	-0.982112	0.0263886	0.328494	Ppih	4	119157207	119177743	-	1894	protein_coding	peptidyl prolyl isomerase H [Source:MGI Symbol;Acc:MGI:106499]	-
ENSMUSG00000034112	0	0	0.995299	8.79001	7.5354	3.29	0.331766	6.53847	-4.08363	0.0264003	1	Atp2c2	8	120426748	120484456	+	3222	protein_coding	ATPase, Ca++ transporting, type 2C, member 2 [Source:MGI Symbol;Acc:MGI:1916297]	-
ENSMUSG00000051499	2.34032	15.9674	10.9483	42.1921	15.0708	32.9	9.75199	30.0543	-1.61848	0.0264434	1	Zfp786	6	47796200	47807801	-	5421	protein_coding	zinc finger protein 786 [Source:MGI Symbol;Acc:MGI:3026883]	zf-C2H2
ENSMUSG00000040363	1121.01	926.107	1049.04	908.887	820.282	834.014	1032.05	854.394	0.271871	0.0264557	0.328818	Bcor	X	11902979	12026594	-	8666	protein_coding	BCL6 interacting corepressor [Source:MGI Symbol;Acc:MGI:1918708]	-
ENSMUSG00000026728	3299.85	2757.03	2708.21	4224.48	3376.93	3027.62	2921.7	3543.01	-0.278452	0.0264661	0.328818	Vim	2	13578738	13587637	+	4743	protein_coding	vimentin [Source:MGI Symbol;Acc:MGI:98932]	-
ENSMUSG00000038121	1520.04	1662.73	1656.18	1253.46	1559.83	1215.65	1612.98	1342.98	0.265806	0.0265135	0.328892	Fam210a	18	68393258	68433404	-	9813	protein_coding	family with sequence similarity 210, member A [Source:MGI Symbol;Acc:MGI:1914000]	-
ENSMUSG00000041225	781.667	883.527	972.407	767.368	725.551	661.289	879.2	718.069	0.293245	0.0265236	0.328892	Arhgap12	18	6024427	6136098	-	8016	protein_coding	Rho GTPase activating protein 12 [Source:MGI Symbol;Acc:MGI:1922665]	-
ENSMUSG00000095438	308.922	306.573	268.731	385.002	340.169	423.587	294.742	382.92	-0.380128	0.0266085	0.329032	Mir133a-1hg	18	10781718	10787714	-	685	lncRNA	Mir133a-1, Mir1b and Mir1a-2 host gene [Source:MGI Symbol;Acc:MGI:5433911]	-
ENSMUSG00000029062	2171.82	2189.66	2248.38	2448.02	2437.16	2768.53	2203.28	2551.24	-0.211839	0.0266565	0.329032	Cdk11b	4	155709311	155734395	+	3752	protein_coding	cyclin-dependent kinase 11B [Source:MGI Symbol;Acc:MGI:88353]	-
ENSMUSG00000024743	95.9531	94.7396	100.525	145.914	144.249	139.002	97.0726	143.055	-0.558802	0.0266669	0.329032	Syt7	19	10366454	10430544	+	7487	protein_coding	synaptotagmin VII [Source:MGI Symbol;Acc:MGI:1859545]	-
ENSMUSG00000034120	2370.74	2387.65	2505.17	2224.75	2161.58	1759.33	2421.19	2048.55	0.241733	0.0266811	0.329032	Srsf2	11	116740727	116743920	-	2958	protein_coding	serine and arginine-rich splicing factor 2 [Source:MGI Symbol;Acc:MGI:98284]	-
ENSMUSG00000003437	1016.87	1063.43	1017.2	1242.91	1099.09	1368.64	1032.5	1236.88	-0.261637	0.0267023	0.329032	Paf1	7	28092376	28098813	+	3438	protein_coding	Paf1, RNA polymerase II complex component [Source:MGI Symbol;Acc:MGI:1923988]	-
ENSMUSG00000027004	121.697	111.771	118.441	75.5941	94.7307	42.77	117.303	71.0316	0.730979	0.0267126	0.329032	Frzb	2	80242314	80277969	-	3237	protein_coding	frizzled-related protein [Source:MGI Symbol;Acc:MGI:892032]	-
ENSMUSG00000020994	1936.61	1553.09	1882.11	1510.12	1573.82	1431.15	1790.61	1505.03	0.250914	0.0267152	0.329032	Pnn	12	59113670	59120784	+	5762	protein_coding	pinin [Source:MGI Symbol;Acc:MGI:1100514]	-
ENSMUSG00000035376	67.8693	98.9976	121.426	199.533	131.331	127.487	96.0978	152.784	-0.666201	0.0267436	0.329064	Hacd2	16	34842798	34929547	+	3749	protein_coding	3-hydroxyacyl-CoA dehydratase 2 [Source:MGI Symbol;Acc:MGI:1918007]	-
ENSMUSG00000016256	937.298	949.525	896.764	1223.57	954.842	1198.38	927.863	1125.6	-0.280114	0.0268163	0.329376	Ctsz	2	174269286	174280832	-	1441	protein_coding	cathepsin Z [Source:MGI Symbol;Acc:MGI:1891190]	-
ENSMUSG00000026893	169.673	116.029	141.332	105.48	96.8837	76.4924	142.345	92.9521	0.615239	0.0268205	0.329376	Gca	2	62494629	62524453	+	3409	protein_coding	grancalcin [Source:MGI Symbol;Acc:MGI:1918521]	-
ENSMUSG00000032384	386.153	322.541	306.552	298.86	250.821	193.287	338.415	247.656	0.450404	0.0268927	0.329889	Csnk1g1	9	65816206	65952297	+	15621	protein_coding	casein kinase 1, gamma 1 [Source:MGI Symbol;Acc:MGI:2660884]	-
ENSMUSG00000030787	37.4451	81.9658	43.7931	96.6901	101.19	88.0074	54.4013	95.2957	-0.806211	0.0269139	0.329889	Lyve1	7	110449814	110462446	-	2919	protein_coding	lymphatic vessel endothelial hyaluronan receptor 1 [Source:MGI Symbol;Acc:MGI:2136348]	-
ENSMUSG00000110377	0	0	0	1.758	0	16.45	0	6.06933	-4.94944	0.0269446	1	Gm45363	8	91781892	91783185	+	1294	TEC	predicted gene 45363 [Source:MGI Symbol;Acc:MGI:5791199]	-
ENSMUSG00000041408	1605.46	1543.51	1470.06	1284.22	1363.91	1305.31	1539.68	1317.81	0.224524	0.0269668	0.330221	Wapl	14	34395885	34469940	+	6623	protein_coding	WAPL cohesin release factor [Source:MGI Symbol;Acc:MGI:2675859]	-
ENSMUSG00000031264	4.68064	23.4188	7.96239	59.7721	23.6827	22.2075	12.0206	35.2207	-1.54864	0.0269676	1	Btk	X	133443085	133484319	-	3149	protein_coding	Bruton agammaglobulinemia tyrosine kinase [Source:MGI Symbol;Acc:MGI:88216]	-
ENSMUSG00000120180	11.7016	6.38694	0.995299	0.879001	0	0	6.36128	0.293	4.26441	0.0270305	1	ENSMUSG00000120180	8	35272461	35274324	-	1864	lncRNA	novel transcript	-
ENSMUSG00000020902	208.288	238.446	244.844	331.383	279.886	305.97	230.526	305.746	-0.407315	0.0270485	0.330904	Ntn1	11	68100190	68291649	-	6277	protein_coding	netrin 1 [Source:MGI Symbol;Acc:MGI:105088]	-
ENSMUSG00000007659	512.53	508.826	504.616	657.493	740.622	531.335	508.658	643.15	-0.336725	0.0271055	0.331022	Bcl2l1	2	152622588	152673648	-	4586	protein_coding	BCL2-like 1 [Source:MGI Symbol;Acc:MGI:88139]	-
ENSMUSG00000073125	80.741	239.51	180.149	92.2951	46.2889	17.2725	166.8	51.9522	1.68364	0.0271108	0.331022	Xlr3b	X	72235813	72246536	+	3780	protein_coding	X-linked lymphocyte-regulated 3B [Source:MGI Symbol;Acc:MGI:109505]	-
ENSMUSG00000115186	113.506	94.7396	95.5487	152.946	143.173	149.695	101.265	148.605	-0.555556	0.0271468	0.331022	Gm49417	14	70442773	70492736	+	2128	lncRNA	predicted gene, 49417 [Source:MGI Symbol;Acc:MGI:6155048]	-
ENSMUSG00000058558	8166.55	8786.3	8635.21	9262.03	9150.12	11223.8	8529.35	9878.66	-0.211997	0.0271619	0.331022	Rpl5	5	108048368	108056871	+	3920	protein_coding	ribosomal protein L5 [Source:MGI Symbol;Acc:MGI:102854]	-
ENSMUSG00000003814	4382.25	4329.28	4465.91	4850.33	4942.14	5101.96	4392.48	4964.81	-0.176723	0.0272928	0.331915	Calr	8	85568479	85573563	-	2880	protein_coding	calreticulin [Source:MGI Symbol;Acc:MGI:88252]	-
ENSMUSG00000108737	7.02096	12.7739	9.95299	0.879001	3.22946	0	9.91594	1.36949	2.93369	0.0273216	1	BC060293	7	33949677	33950780	-	1104	TEC	cDNA sequence BC060293 [Source:MGI Symbol;Acc:MGI:3039599]	-
ENSMUSG00000000568	1818.43	1725.54	1776.61	1663.07	1415.58	1450.89	1773.53	1509.85	0.231732	0.0273235	0.331915	Hnrnpd	5	100103794	100126797	-	7354	protein_coding	heterogeneous nuclear ribonucleoprotein D [Source:MGI Symbol;Acc:MGI:101947]	-
ENSMUSG00000024660	67.8693	89.4172	61.7085	116.028	103.343	125.842	72.9983	115.071	-0.658671	0.0273251	0.331915	Incenp	19	9849660	9876915	-	4329	protein_coding	inner centromere protein [Source:MGI Symbol;Acc:MGI:1313288]	-
ENSMUSG00000061559	647.098	442.828	413.049	371.817	372.464	390.687	500.992	378.323	0.403189	0.0273391	0.331915	Wdr61	9	54622019	54641803	-	4669	protein_coding	WD repeat domain 61 [Source:MGI Symbol;Acc:MGI:1917493]	-
ENSMUSG00000047694	644.758	624.856	660.878	480.814	617.902	416.185	643.497	504.967	0.352587	0.0275008	0.333292	Yipf6	X	97979922	97992623	+	7149	protein_coding	Yip1 domain family, member 6 [Source:MGI Symbol;Acc:MGI:1925179]	-
ENSMUSG00000022565	25985.7	25730.9	27438.4	21471.4	22615.9	25373.3	26385	23153.5	0.188463	0.0275079	0.333292	Plec	15	76055174	76116774	-	18113	protein_coding	plectin [Source:MGI Symbol;Acc:MGI:1277961]	-
ENSMUSG00000025586	4109.6	4818.95	4497.76	4082.96	3878.58	3682.33	4475.43	3881.29	0.2057	0.0275536	0.333292	Cpeb1	7	80996774	81105213	-	4192	protein_coding	cytoplasmic polyadenylation element binding protein 1 [Source:MGI Symbol;Acc:MGI:108442]	-
ENSMUSG00000014599	317.113	232.059	234.891	391.156	325.098	331.467	261.354	349.24	-0.420789	0.0275569	0.333292	Csf1	3	107648364	107667785	-	5281	protein_coding	colony stimulating factor 1 (macrophage) [Source:MGI Symbol;Acc:MGI:1339753]	-
ENSMUSG00000086841	164.993	116.029	207.022	313.803	204.532	207.27	162.681	241.868	-0.572061	0.0276212	0.33369	2410006H16Rik	11	62493650	62495725	+	2076	lncRNA	RIKEN cDNA 2410006H16 gene [Source:MGI Symbol;Acc:MGI:1916471]	-
ENSMUSG00000038127	9281.71	9435.64	8709.86	7377.46	9128.59	6807.83	9142.4	7771.29	0.234701	0.027642	0.33369	Ccdc50	16	27207619	27270968	+	9164	protein_coding	coiled-coil domain containing 50 [Source:MGI Symbol;Acc:MGI:1914751]	-
ENSMUSG00000113078	0	0	0	9.66901	0	7.40249	0	5.6905	-4.85478	0.027772	1	Gm48734	13	62882721	62885009	-	2289	TEC	predicted gene, 48734 [Source:MGI Symbol;Acc:MGI:6098397]	-
ENSMUSG00000022186	13200.6	13493.5	12594.5	9943.26	11691.7	12400.8	13096.2	11345.3	0.207042	0.0277774	0.333738	Oxct1	15	4055865	4184826	+	3701	protein_coding	3-oxoacid CoA transferase 1 [Source:MGI Symbol;Acc:MGI:1914291]	-
ENSMUSG00000020948	475.085	467.311	401.105	378.849	370.311	287.052	447.834	345.404	0.375543	0.0277847	0.333738	Klhl28	12	64985607	65012308	-	7257	protein_coding	kelch-like 28 [Source:MGI Symbol;Acc:MGI:1913939]	-
ENSMUSG00000036594	414.237	612.082	727.563	2197.5	680.339	1110.37	584.627	1329.41	-1.18516	0.027803	0.333738	H2-Aa	17	34501718	34506797	-	3798	protein_coding	histocompatibility 2, class II antigen A, alpha [Source:MGI Symbol;Acc:MGI:95895]	-
ENSMUSG00000026223	1202.92	1285.9	1270	1454.75	1406.97	1537.25	1252.94	1466.32	-0.227091	0.0278059	0.333738	Itm2c	1	85822002	85836396	+	2491	protein_coding	integral membrane protein 2C [Source:MGI Symbol;Acc:MGI:1927594]	-
ENSMUSG00000000686	0	2.12898	0	3.516	19.3767	4.1125	0.70966	9.00174	-3.64699	0.0278184	1	Abhd15	11	77405947	77429433	+	3035	protein_coding	abhydrolase domain containing 15 [Source:MGI Symbol;Acc:MGI:1914727]	-
ENSMUSG00000036371	10779.5	10070.1	10338.2	9005.37	9994.09	8036.64	10395.9	9012.03	0.206294	0.0278666	0.333738	Serbp1	6	67215160	67274720	+	20117	protein_coding	serpine1 mRNA binding protein 1 [Source:MGI Symbol;Acc:MGI:1914120]	-
ENSMUSG00000066861	1.17016	13.8384	22.8919	3.516	0	1.645	12.6335	1.72033	2.84705	0.027869	1	Oas1g	5	121014205	121025676	-	2340	protein_coding	2'-5' oligoadenylate synthetase 1G [Source:MGI Symbol;Acc:MGI:97429]	-
ENSMUSG00000070576	1717.79	1600.99	1817.42	1329.05	1616.88	1383.44	1712.07	1443.12	0.247611	0.0278847	0.333738	Mn1	5	111565228	111604899	+	6940	protein_coding	meningioma 1 [Source:MGI Symbol;Acc:MGI:1261813]	-
ENSMUSG00000021091	25.7435	45.7731	30.8543	133.608	57.0537	31.255	34.1236	73.9723	-1.11528	0.0278852	0.333738	Serpina3n	12	104372988	104380588	+	2064	protein_coding	serine (or cysteine) peptidase inhibitor, clade A, member 3N [Source:MGI Symbol;Acc:MGI:105045]	-
ENSMUSG00000050520	0	0	0	1.758	6.45891	6.57999	0	4.9323	-4.63982	0.0279132	1	Cldn8	16	88357716	88360071	-	2356	protein_coding	claudin 8 [Source:MGI Symbol;Acc:MGI:1859286]	-
ENSMUSG00000001349	21.0629	23.4188	41.8026	67.6831	69.9715	38.6575	28.7614	58.7707	-1.02177	0.0279185	0.333738	Cnn1	9	22010512	22020926	+	2736	protein_coding	calponin 1 [Source:MGI Symbol;Acc:MGI:104979]	-
ENSMUSG00000024298	974.743	884.591	932.595	770.884	864.417	626.744	930.643	754.015	0.305211	0.0279282	0.333738	Zfp871	17	32984470	33007261	-	11116	protein_coding	zinc finger protein 871 [Source:MGI Symbol;Acc:MGI:1921793]	zf-C2H2
ENSMUSG00000086363	28.0838	28.7412	8.95769	37.797	68.895	41.9475	21.9276	49.5465	-1.17875	0.027945	1	A330102I10Rik	13	29198241	29225639	+	5660	lncRNA	RIKEN cDNA A330102I10 gene [Source:MGI Symbol;Acc:MGI:1925170]	-
ENSMUSG00000026103	2824.77	2677.19	2408.62	2352.21	2427.47	1769.2	2636.86	2182.96	0.272964	0.0279477	0.333738	Gls	1	52202607	52272391	-	15057	protein_coding	glutaminase [Source:MGI Symbol;Acc:MGI:95752]	-
ENSMUSG00000028126	1479.08	1284.84	1461.1	1200.72	1104.47	1255.13	1408.34	1186.77	0.246094	0.0279556	0.333738	Pip5k1a	3	94965841	95014241	-	4383	protein_coding	phosphatidylinositol-4-phosphate 5-kinase, type 1 alpha [Source:MGI Symbol;Acc:MGI:107929]	-
ENSMUSG00000052974	30.4242	24.4833	26.8731	70.3201	57.0537	36.19	27.2602	54.5213	-0.999639	0.0279595	0.333738	Cyp2f2	7	26819334	26833085	+	2025	protein_coding	cytochrome P450, family 2, subfamily f, polypeptide 2 [Source:MGI Symbol;Acc:MGI:88608]	-
ENSMUSG00000042595	285.519	261.865	298.59	194.259	263.739	129.132	281.991	195.71	0.532096	0.0279912	0.333803	Fam199x	X	135950343	135983252	+	8299	protein_coding	family with sequence similarity 199, X-linked [Source:MGI Symbol;Acc:MGI:2384304]	-
ENSMUSG00000004707	0	17.0318	18.9107	81.7471	26.9121	15.6275	11.9808	41.4289	-1.77943	0.0280056	1	Ly9	1	171416192	171434978	-	3307	protein_coding	lymphocyte antigen 9 [Source:MGI Symbol;Acc:MGI:96885]	-
ENSMUSG00000003992	425.938	406.635	443.903	315.561	308.951	373.415	425.492	332.642	0.353736	0.0282014	0.33582	Ssbp2	13	91608402	91851548	+	7985	protein_coding	single-stranded DNA binding protein 2 [Source:MGI Symbol;Acc:MGI:1914220]	-
ENSMUSG00000026918	1225.16	1251.84	1402.38	1113.69	1098.01	1075.01	1293.12	1095.57	0.239747	0.0282263	0.33582	Brd3	2	27335591	27397674	-	7336	protein_coding	bromodomain containing 3 [Source:MGI Symbol;Acc:MGI:1914632]	-
ENSMUSG00000085457	45.6362	35.1282	36.8261	63.2881	82.8893	63.3324	39.1968	69.8366	-0.83263	0.0282391	0.33582	1110046J04Rik	13	34119550	34144174	+	3497	lncRNA	RIKEN cDNA 1110046J04 gene [Source:MGI Symbol;Acc:MGI:1916058]	-
ENSMUSG00000013275	1592.59	1580.77	1431.24	1178.74	1310.08	1399.89	1534.87	1296.24	0.243371	0.0283379	0.336368	Slc41a1	1	131755231	131776603	+	4912	protein_coding	solute carrier family 41, member 1 [Source:MGI Symbol;Acc:MGI:2444823]	-
ENSMUSG00000026932	1102.29	1187.97	1432.23	1046.89	1014.05	1026.48	1240.83	1029.14	0.270548	0.028338	0.336368	Nacc2	2	25945547	26013232	-	7815	protein_coding	nucleus accumbens associated 2, BEN and BTB (POZ) domain containing [Source:MGI Symbol;Acc:MGI:1915241]	-
ENSMUSG00000006373	324.134	349.153	326.458	423.679	495.183	372.592	333.248	430.485	-0.367158	0.0283973	0.33676	Pgrmc1	X	35861859	35869732	+	1857	protein_coding	progesterone receptor membrane component 1 [Source:MGI Symbol;Acc:MGI:1858305]	-
ENSMUSG00000110279	28.0838	43.6441	30.8543	86.1421	64.5891	45.2375	34.1941	65.3229	-0.931725	0.028461	0.337202	Gm45552	7	44771341	44773568	+	778	lncRNA	predicted gene 45552 [Source:MGI Symbol;Acc:MGI:5791388]	-
ENSMUSG00000117654	12.8718	14.9029	13.9342	1.758	6.45891	0.822499	13.9029	3.01314	2.25585	0.0285648	1	Gm50050	17	33082636	33096916	-	2454	lncRNA	predicted gene, 50050 [Source:MGI Symbol;Acc:MGI:6275362]	-
ENSMUSG00000098923	219.99	147.964	237.876	164.373	127.025	120.907	201.944	137.435	0.554782	0.0286513	0.33902	Tmem185b	1	119453890	119456713	+	2824	protein_coding	transmembrane protein 185B [Source:MGI Symbol;Acc:MGI:1917634]	-
ENSMUSG00000000628	8985.66	8143.35	9368.75	7065.41	7737.77	8247.2	8832.59	7683.46	0.201072	0.0286949	0.33902	Hk2	6	82702006	82751435	-	5969	protein_coding	hexokinase 2 [Source:MGI Symbol;Acc:MGI:1315197]	-
ENSMUSG00000043252	4585.86	5041.43	4914.79	3936.17	4626.73	4057.39	4847.36	4206.76	0.204983	0.0287783	0.33902	Tmem64	4	15265831	15286753	+	4670	protein_coding	transmembrane protein 64 [Source:MGI Symbol;Acc:MGI:2140359]	-
ENSMUSG00000060601	1964.7	1842.63	2106.05	2250.24	2155.12	2506.16	1971.13	2303.84	-0.225345	0.0288021	0.33902	Nr1h2	7	44199040	44203375	-	3354	protein_coding	nuclear receptor subfamily 1, group H, member 2 [Source:MGI Symbol;Acc:MGI:1352463]	THR-like
ENSMUSG00000056900	8839.39	8864.01	9610.61	7380.09	8027.35	8534.25	9104.67	7980.57	0.190152	0.0288041	0.33902	Usp13	3	32871695	32992220	+	7599	protein_coding	ubiquitin specific peptidase 13 (isopeptidase T-3) [Source:MGI Symbol;Acc:MGI:1919857]	-
ENSMUSG00000047675	7686.78	8078.42	8711.85	8740.79	9206.1	10067.4	8159.02	9338.09	-0.194687	0.0288044	0.33902	Rps8	4	117011024	117013440	-	1726	protein_coding	ribosomal protein S8 [Source:MGI Symbol;Acc:MGI:98166]	-
ENSMUSG00000075268	72.5499	114.965	109.483	167.889	206.685	101.99	98.9992	158.855	-0.676193	0.0288173	0.33902	Gm10819	19	16244425	16244985	-	561	processed_pseudogene	predicted gene 10819 [Source:MGI Symbol;Acc:MGI:3642135]	-
ENSMUSG00000068732	682.203	500.31	518.551	437.743	428.441	468.002	567.021	444.729	0.348614	0.0288338	0.33902	Tmem167b	3	108463741	108469782	-	2948	protein_coding	transmembrane protein 167B [Source:MGI Symbol;Acc:MGI:1914745]	-
ENSMUSG00000113252	37.4451	13.8384	18.9107	14.064	3.22946	1.645	23.3981	6.31282	1.88025	0.0288559	1	Gm33489	13	44164063	44172114	-	794	lncRNA	predicted gene, 33489 [Source:MGI Symbol;Acc:MGI:5592648]	-
ENSMUSG00000039001	4037.05	4535.79	4764.5	4761.55	4957.21	5937.62	4445.78	5218.8	-0.231287	0.0288684	0.33902	Rps21	2	179899170	179900238	+	810	protein_coding	ribosomal protein S21 [Source:MGI Symbol;Acc:MGI:1913731]	-
ENSMUSG00000010608	2609.46	2364.23	2594.74	2166.74	2395.18	1806.21	2522.81	2122.71	0.249903	0.0288799	0.33902	Rbm25	12	83678010	83729897	+	17376	protein_coding	RNA binding motif protein 25 [Source:MGI Symbol;Acc:MGI:1914289]	-
ENSMUSG00000000486	69.0394	127.739	139.342	289.191	128.102	143.115	112.04	186.803	-0.736151	0.0289282	0.339275	Septin1	7	126813619	126832302	-	2763	protein_coding	septin 1 [Source:MGI Symbol;Acc:MGI:1858916]	-
ENSMUSG00000025085	2580.2	2556.91	2511.14	2382.09	2231.55	1941.1	2549.42	2184.91	0.222841	0.0289954	0.339752	Ablim1	19	57021165	57303351	-	11949	protein_coding	actin-binding LIM protein 1 [Source:MGI Symbol;Acc:MGI:1194500]	-
ENSMUSG00000072620	53.8274	101.127	92.5628	246.999	121.643	76.4924	82.5056	148.378	-0.844609	0.0290895	0.340059	Slfn2	11	82955938	82961504	+	1664	protein_coding	schlafen 2 [Source:MGI Symbol;Acc:MGI:1313258]	-
ENSMUSG00000063785	578.059	413.022	456.842	380.607	396.146	343.805	482.641	373.52	0.369595	0.0290971	0.340059	Utp14a	X	47345739	47371330	+	4130	protein_coding	UTP14A small subunit processome component [Source:MGI Symbol;Acc:MGI:1919804]	-
ENSMUSG00000014763	491.467	535.439	509.593	619.696	629.744	626.744	512.166	625.395	-0.287795	0.0291349	0.340059	Fam120b	17	15616464	15653845	+	8345	protein_coding	family with sequence similarity 120, member B [Source:MGI Symbol;Acc:MGI:1914794]	-
ENSMUSG00000018822	200.097	143.706	201.05	304.134	193.767	276.36	181.618	258.087	-0.509725	0.0291541	0.340059	Sfrp5	19	42186410	42190691	-	1900	protein_coding	secreted frizzled-related sequence protein 5 [Source:MGI Symbol;Acc:MGI:1860298]	-
ENSMUSG00000091498	2445.63	2381.26	2492.23	1870.51	2121.75	2279.97	2439.71	2090.74	0.222656	0.0291548	0.340059	Mpc1-ps	12	110824999	110825328	-	330	processed_pseudogene	mitochondrial pyruvate carrier 1, pseudogene [Source:MGI Symbol;Acc:MGI:3781628]	-
ENSMUSG00000083283	26.9137	15.9674	25.8778	8.79001	7.5354	7.40249	22.9196	7.9093	1.53355	0.0291577	1	Gm15361	X	73537985	73538428	-	444	processed_pseudogene	predicted pseudogene 15361 [Source:MGI Symbol;Acc:MGI:3642247]	-
ENSMUSG00000006800	159.142	145.835	199.06	256.668	184.079	273.892	168.012	238.213	-0.505213	0.0292408	0.340668	Sulf2	2	165915009	165997583	-	5871	protein_coding	sulfatase 2 [Source:MGI Symbol;Acc:MGI:1919293]	-
ENSMUSG00000021066	134.568	160.738	139.342	106.359	111.954	64.9774	144.883	94.4303	0.622452	0.0292603	0.340668	Atl1	12	69939388	70013191	+	9175	protein_coding	atlastin GTPase 1 [Source:MGI Symbol;Acc:MGI:1921241]	-
ENSMUSG00000084821	0	1.06449	1.9906	7.03201	7.5354	12.3375	1.01836	8.9683	-3.10121	0.0292685	1	Gm15880	7	80285765	80294132	+	2884	lncRNA	predicted gene 15880 [Source:MGI Symbol;Acc:MGI:3802014]	-
ENSMUSG00000023861	1044.95	833.496	712.634	687.379	696.486	687.609	863.694	690.491	0.321765	0.0293492	0.341045	Mpc1	17	8501736	8516493	+	2082	protein_coding	mitochondrial pyruvate carrier 1 [Source:MGI Symbol;Acc:MGI:1915240]	-
ENSMUSG00000020180	2520.52	2290.78	2391.7	1638.46	2149.74	2219.93	2401	2002.71	0.261769	0.0293516	0.341045	Snrpd3	10	75353385	75373215	+	3442	protein_coding	small nuclear ribonucleoprotein D3 [Source:MGI Symbol;Acc:MGI:1914582]	-
ENSMUSG00000060586	241.053	563.115	602.156	1793.16	628.667	919.554	468.775	1113.79	-1.24835	0.0293855	0.341045	H2-Eb1	17	34524841	34535648	+	1944	protein_coding	histocompatibility 2, class II antigen E beta [Source:MGI Symbol;Acc:MGI:95901]	-
ENSMUSG00000028073	647.098	640.823	682.775	893.944	867.647	676.917	656.899	812.836	-0.306111	0.0293995	0.341045	Pear1	3	87655197	87731613	-	6781	protein_coding	platelet endothelial aggregation receptor 1 [Source:MGI Symbol;Acc:MGI:1920432]	-
ENSMUSG00000054672	0	0	1.9906	18.459	4.30594	3.29	0.663533	8.68499	-3.65207	0.0294818	1	Scart2	7	139827197	139880649	+	5532	protein_coding	scavenger receptor family member expressed on T cells 2 [Source:MGI Symbol;Acc:MGI:2443685]	-
ENSMUSG00000045160	3709.41	3536.24	3222.78	3000.91	3211.15	2858.19	3489.47	3023.42	0.206951	0.0295018	0.341921	Bola3	6	83326129	83337118	+	3211	protein_coding	bolA-like 3 (E. coli) [Source:MGI Symbol;Acc:MGI:1925903]	-
ENSMUSG00000057738	2507.65	2351.46	2354.88	2805.77	2677.22	2763.6	2404.66	2748.86	-0.193375	0.0295775	0.342487	Sptan1	2	29855572	29921463	+	13431	protein_coding	spectrin alpha, non-erythrocytic 1 [Source:MGI Symbol;Acc:MGI:98386]	-
ENSMUSG00000025915	221.16	239.51	239.867	172.284	194.844	143.937	233.513	170.355	0.458654	0.0296175	0.34264	Sgk3	1	9868332	9971070	+	14311	protein_coding	serum/glucocorticoid regulated kinase 3 [Source:MGI Symbol;Acc:MGI:2182368]	-
ENSMUSG00000102504	11.7016	25.5478	21.8966	36.039	48.4418	44.415	19.7153	42.9653	-1.11651	0.0296239	1	Gm21955	4	42714926	42719893	+	4968	TEC	predicted gene, 21955 [Source:MGI Symbol;Acc:MGI:5439424]	-
ENSMUSG00000006050	1249.73	1182.65	1081.89	1235.88	1443.57	1524.09	1171.42	1401.18	-0.258837	0.0296537	0.342749	Sra1	18	36799734	36803868	-	2279	protein_coding	steroid receptor RNA activator 1 [Source:MGI Symbol;Acc:MGI:1344414]	-
ENSMUSG00000034614	1847.68	2347.2	2483.27	1789.65	1949.51	1852.27	2226.05	1863.81	0.257029	0.0296975	0.342901	Pik3ip1	11	3280401	3292971	+	4272	protein_coding	phosphoinositide-3-kinase interacting protein 1 [Source:MGI Symbol;Acc:MGI:1917016]	-
ENSMUSG00000115338	49.1467	47.9021	72.6568	94.9321	86.1188	99.5224	56.5685	93.5244	-0.723264	0.0297206	0.342901	Pnp	14	51168539	51202694	+	3979	protein_coding	purine-nucleoside phosphorylase [Source:MGI Symbol;Acc:MGI:97365]	-
ENSMUSG00000024972	92.4426	41.5151	52.7508	163.494	109.801	64.9774	62.2362	112.758	-0.860699	0.0297837	0.343319	Lgals12	19	7574025	7584558	-	2773	protein_coding	lectin, galactose binding, soluble 12 [Source:MGI Symbol;Acc:MGI:1929094]	-
ENSMUSG00000027569	267.967	194.802	285.651	367.422	282.039	365.19	249.473	338.217	-0.440734	0.0298107	0.343321	Mrgbp	2	180223097	180228097	+	3499	protein_coding	MRG/MORF4L binding protein [Source:MGI Symbol;Acc:MGI:1920497]	-
ENSMUSG00000026494	73.7201	27.6767	59.7179	10.548	33.371	27.965	53.7049	23.9613	1.16907	0.0299222	0.343982	Kif26b	1	178356690	178766765	+	14696	protein_coding	kinesin family member 26B [Source:MGI Symbol;Acc:MGI:2447076]	-
ENSMUSG00000039405	1583.23	1660.6	1203.32	1314.99	1297.16	915.442	1482.38	1175.86	0.334597	0.0299461	0.343982	Prss23	7	89156991	89176395	-	3767	protein_coding	protease, serine 23 [Source:MGI Symbol;Acc:MGI:1923703]	-
ENSMUSG00000042246	390.833	307.638	423.997	305.892	314.334	201.512	374.156	273.913	0.452566	0.029949	0.343982	Tmc7	7	118135064	118183959	-	5763	protein_coding	transmembrane channel-like gene family 7 [Source:MGI Symbol;Acc:MGI:2443317]	-
ENSMUSG00000043557	658.8	573.76	720.596	438.622	551.16	561.767	651.052	517.183	0.332799	0.0300894	0.34508	Mdga1	17	30046923	30189061	-	9515	protein_coding	MAM domain containing glycosylphosphatidylinositol anchor 1 [Source:MGI Symbol;Acc:MGI:1922012]	-
ENSMUSG00000073421	358.069	664.242	785.291	1976.87	710.48	1268.29	602.534	1318.55	-1.12974	0.0301349	0.34508	H2-Ab1	17	34476663	34488393	+	2568	protein_coding	histocompatibility 2, class II antigen A, beta 1 [Source:MGI Symbol;Acc:MGI:103070]	-
ENSMUSG00000027318	223.501	180.963	200.055	287.433	260.509	259.91	201.506	269.284	-0.419616	0.0301793	0.34508	Adam33	2	130892511	130905734	-	5394	protein_coding	a disintegrin and metallopeptidase domain 33 [Source:MGI Symbol;Acc:MGI:1341813]	-
ENSMUSG00000026480	31.5943	41.5151	43.7931	121.302	33.371	77.3149	38.9675	77.3294	-0.991351	0.0301888	0.34508	Ncf2	1	152675945	152712742	+	8478	protein_coding	neutrophil cytosolic factor 2 [Source:MGI Symbol;Acc:MGI:97284]	-
ENSMUSG00000027255	1887.47	1840.5	2122.97	1969.84	2415.63	2607.32	1950.31	2330.93	-0.256961	0.0301954	0.34508	Arfgap2	2	91095319	91107276	+	4129	protein_coding	ADP-ribosylation factor GTPase activating protein 2 [Source:MGI Symbol;Acc:MGI:1924288]	-
ENSMUSG00000025980	5272.74	5545.99	5814.54	4499.61	5195.12	4845.34	5544.42	4846.69	0.194408	0.0302067	0.34508	Hspd1	1	55116994	55127402	-	2642	protein_coding	heat shock protein 1 (chaperonin) [Source:MGI Symbol;Acc:MGI:96242]	-
ENSMUSG00000030495	25.7435	31.9347	15.9248	68.5621	44.1359	39.48	24.5343	50.726	-1.0519	0.0303054	1	Slc7a10	7	34885810	34900539	+	2111	protein_coding	solute carrier family 7 (cationic amino acid transporter, y+ system), member 10 [Source:MGI Symbol;Acc:MGI:1858261]	-
ENSMUSG00000111496	71.3797	67.0629	93.5581	54.4981	40.9064	38.6575	77.3336	44.6873	0.791838	0.0303224	0.346093	Gm47483	10	29227875	29229889	-	2015	TEC	predicted gene, 47483 [Source:MGI Symbol;Acc:MGI:6096458]	-
ENSMUSG00000026094	204.778	196.931	242.853	355.995	263.739	258.265	214.854	292.666	-0.445598	0.0303957	0.346461	Stk17b	1	53794665	53824383	-	5185	protein_coding	serine/threonine kinase 17b (apoptosis-inducing) [Source:MGI Symbol;Acc:MGI:2138162]	-
ENSMUSG00000094103	14.0419	15.9674	1.9906	4.39501	78.5834	157.097	10.6666	80.0253	-2.91064	0.0304144	0.346461	Fam177a2	12	55246377	55263953	+	3863	protein_coding	family with sequence similarity 177 member A2 [Source:MGI Symbol;Acc:MGI:3714351]	-
ENSMUSG00000025477	3963.33	4050.39	4292.72	3358.66	3641.75	3770.34	4102.15	3590.25	0.192434	0.0305062	0.346461	Inpp5a	7	138969025	139159568	+	5649	protein_coding	inositol polyphosphate-5-phosphatase A [Source:MGI Symbol;Acc:MGI:2686961]	-
ENSMUSG00000074166	120.526	98.9976	84.6004	173.163	165.779	119.262	101.375	152.735	-0.592191	0.0305293	0.346461	AW146154	7	41128298	41149314	-	6093	protein_coding	expressed sequence AW146154 [Source:MGI Symbol;Acc:MGI:2142212]	zf-C2H2
ENSMUSG00000030629	3565.48	3709.75	3395.96	3132.76	3367.25	2570.31	3557.06	3023.44	0.235019	0.0305313	0.346461	Zfand6	7	84262974	84339167	-	4508	protein_coding	zinc finger, AN1-type domain 6 [Source:MGI Symbol;Acc:MGI:1929510]	-
ENSMUSG00000020733	29.254	90.4817	110.478	162.615	138.867	108.57	76.7379	136.684	-0.82686	0.0306485	0.346461	Slc9a3r1	11	115054167	115072007	+	1925	protein_coding	solute carrier family 9 (sodium/hydrogen exchanger), member 3 regulator 1 [Source:MGI Symbol;Acc:MGI:1349482]	-
ENSMUSG00000022307	2126.18	2383.39	2135.91	1872.27	2062.55	1756.86	2215.16	1897.23	0.224266	0.0307016	0.346461	Oxr1	15	41310878	41724444	+	7136	protein_coding	oxidation resistance 1 [Source:MGI Symbol;Acc:MGI:2179326]	-
ENSMUSG00000026121	387.323	328.928	333.425	508.063	397.223	438.392	349.892	447.893	-0.358381	0.0307047	0.346461	Sema4c	1	36587720	36597430	-	4593	protein_coding	sema domain, immunoglobulin domain (Ig), transmembrane domain (TM) and short cytoplasmic domain, (semaphorin) 4C [Source:MGI Symbol;Acc:MGI:109252]	-
ENSMUSG00000078670	81.9112	42.5796	35.8308	71.1991	104.419	107.747	53.4405	94.4552	-0.827487	0.0307197	0.346461	Fam174b	7	73390050	73426667	+	3262	protein_coding	family with sequence similarity 174, member B [Source:MGI Symbol;Acc:MGI:3698178]	-
ENSMUSG00000022760	305.412	356.604	359.303	426.316	438.129	428.522	340.44	430.989	-0.338891	0.0307297	0.346461	Thap7	16	17345846	17349000	-	1882	protein_coding	THAP domain containing 7 [Source:MGI Symbol;Acc:MGI:1916259]	THAP
ENSMUSG00000048120	251.584	245.897	259.773	344.568	304.645	331.467	252.418	326.894	-0.37379	0.0307408	0.346461	Entpd1	19	40600810	40730046	+	5580	protein_coding	ectonucleoside triphosphate diphosphohydrolase 1 [Source:MGI Symbol;Acc:MGI:102805]	-
ENSMUSG00000068284	3209.75	3088.09	3069.5	2465.6	3006.62	2599.92	3122.45	2690.71	0.215223	0.0307499	0.346461	Usf3	16	43993609	44047828	+	13050	protein_coding	upstream transcription factor family member 3 [Source:MGI Symbol;Acc:MGI:2685454]	bHLH
ENSMUSG00000078161	39.7854	25.5478	11.9436	8.79001	11.8413	5.7575	25.7589	8.79628	1.55673	0.0307699	1	Erich3	3	154369496	154473427	+	8963	protein_coding	glutamate rich 3 [Source:MGI Symbol;Acc:MGI:1919095]	-
ENSMUSG00000031502	4178.64	4353.77	3807.02	4266.67	2882.83	2968.4	4113.14	3372.63	0.286056	0.0308456	0.346461	Col4a1	8	11248423	11362826	-	7464	protein_coding	collagen, type IV, alpha 1 [Source:MGI Symbol;Acc:MGI:88454]	-
ENSMUSG00000041476	6174.93	5642.86	5581.64	5126.33	5318.91	4853.57	5799.81	5099.61	0.185672	0.0308551	0.346461	Smpx	X	156481906	156535587	+	2275	protein_coding	small muscle protein, X-linked [Source:MGI Symbol;Acc:MGI:1913356]	-
ENSMUSG00000028982	451.682	349.153	359.303	295.344	301.416	299.39	386.712	298.717	0.371279	0.0308589	0.346461	Slc25a33	4	149828493	149858734	-	1887	protein_coding	solute carrier family 25, member 33 [Source:MGI Symbol;Acc:MGI:1917806]	-
ENSMUSG00000081895	1579.72	2061.92	2014.48	1965.45	2281.07	2632	1885.37	2292.84	-0.281997	0.030862	0.346461	Rpl17-ps10	7	72298505	72299059	-	555	processed_pseudogene	ribosomal protein L17, pseudogene 10 [Source:MGI Symbol;Acc:MGI:3642871]	-
ENSMUSG00000021113	438.81	324.67	308.543	280.401	258.356	268.957	357.341	269.238	0.406093	0.0308645	0.346461	Snapc1	12	74011255	74035740	+	7914	protein_coding	small nuclear RNA activating complex, polypeptide 1 [Source:MGI Symbol;Acc:MGI:1922877]	-
ENSMUSG00000020044	1242.71	1520.09	1279.95	1663.07	1765.44	1427.04	1347.59	1618.51	-0.263452	0.030882	0.346461	Timp3	10	86136236	86185370	+	8144	protein_coding	tissue inhibitor of metalloproteinase 3 [Source:MGI Symbol;Acc:MGI:98754]	-
ENSMUSG00000032105	62.0185	62.8049	52.7508	29.886	37.677	29.61	59.1914	32.391	0.873293	0.0308963	0.346461	Pdzd3	9	44158604	44162768	-	2194	protein_coding	PDZ domain containing 3 [Source:MGI Symbol;Acc:MGI:2429554]	-
ENSMUSG00000038765	3.51048	0	0	9.66901	6.45891	13.16	1.17016	9.76264	-3.12657	0.0309037	1	Lmx1b	2	33450977	33530620	-	4977	protein_coding	LIM homeobox transcription factor 1 beta [Source:MGI Symbol;Acc:MGI:1100513]	Homeobox
ENSMUSG00000046027	35.1048	103.256	83.6051	130.971	110.878	135.712	73.9885	125.854	-0.763182	0.0309083	0.346461	Stard5	7	83281167	83302335	+	5460	protein_coding	StAR-related lipid transfer (START) domain containing 5 [Source:MGI Symbol;Acc:MGI:2156765]	-
ENSMUSG00000052512	872.939	928.236	913.684	721.66	771.84	784.664	904.953	759.388	0.253321	0.0309372	0.346461	Nav2	7	48558464	49259838	+	32228	protein_coding	neuron navigator 2 [Source:MGI Symbol;Acc:MGI:2183691]	-
ENSMUSG00000010660	610.823	559.922	578.269	625.849	746.004	777.262	583.005	716.372	-0.297369	0.0309514	0.346461	Plcd1	9	118900595	118922570	-	3093	protein_coding	phospholipase C, delta 1 [Source:MGI Symbol;Acc:MGI:97614]	-
ENSMUSG00000054400	22.233	22.3543	23.8872	58.0141	43.0594	37.835	22.8248	46.3028	-1.01999	0.0310366	1	Cklf	8	104977493	104991570	+	6124	protein_coding	chemokine-like factor [Source:MGI Symbol;Acc:MGI:1922708]	-
ENSMUSG00000021614	90.1023	72.3853	62.7038	168.768	113.031	85.5399	75.0638	122.446	-0.708406	0.0310762	0.347553	Vcan	13	89803431	89890628	-	14462	protein_coding	versican [Source:MGI Symbol;Acc:MGI:102889]	-
ENSMUSG00000024948	737.201	768.562	921.647	1196.32	822.435	1021.54	809.136	1013.43	-0.325211	0.0311374	0.347932	Map4k2	19	6391165	6405645	+	6654	protein_coding	mitogen-activated protein kinase kinase kinase kinase 2 [Source:MGI Symbol;Acc:MGI:1346883]	-
ENSMUSG00000068798	2244.37	2021.47	1911.97	1902.16	1813.88	1428.68	2059.27	1714.91	0.26423	0.0311787	0.348089	Rap1a	3	105634583	105708652	-	2607	protein_coding	RAS-related protein 1a [Source:MGI Symbol;Acc:MGI:97852]	-
ENSMUSG00000057594	94.7829	90.4817	68.6756	125.697	116.26	143.115	84.6467	128.357	-0.604829	0.0312329	0.34839	Arl16	11	120355692	120358433	-	2742	protein_coding	ADP-ribosylation factor-like 16 [Source:MGI Symbol;Acc:MGI:1917567]	-
ENSMUSG00000038301	418.917	473.698	381.199	369.18	338.016	273.07	424.605	326.756	0.378678	0.0313576	0.349476	Snx10	6	51500881	51567659	+	9300	protein_coding	sorting nexin 10 [Source:MGI Symbol;Acc:MGI:1919232]	-
ENSMUSG00000032359	121.697	210.769	186.121	356.874	198.073	218.785	172.862	257.911	-0.576706	0.0314116	0.349772	Ctsh	9	89936205	89958142	+	4499	protein_coding	cathepsin H [Source:MGI Symbol;Acc:MGI:107285]	-
ENSMUSG00000059900	4.68064	2.12898	9.95299	7.91101	31.2181	23.03	5.58754	20.7197	-1.87627	0.0314606	1	Tmem40	6	115706092	115739371	-	2140	protein_coding	transmembrane protein 40 [Source:MGI Symbol;Acc:MGI:2137870]	-
ENSMUSG00000054364	1324.62	1410.45	1218.25	1636.7	1275.63	1975.64	1317.77	1629.33	-0.307422	0.0315318	0.350598	Rhob	12	8547661	8550009	-	2349	protein_coding	ras homolog family member B [Source:MGI Symbol;Acc:MGI:107949]	-
ENSMUSG00000039474	2346.17	2049.14	2335.97	1952.26	1808.49	2022.53	2243.76	1927.76	0.218436	0.0315406	0.350598	Wfs1	5	37123448	37146549	-	3787	protein_coding	wolframin ER transmembrane glycoprotein [Source:MGI Symbol;Acc:MGI:1328355]	-
ENSMUSG00000020020	35.1048	19.1608	28.8637	14.064	6.45891	10.6925	27.7098	10.4051	1.4013	0.0316372	1	Usp44	10	93667417	93693950	+	4032	protein_coding	ubiquitin specific peptidase 44 [Source:MGI Symbol;Acc:MGI:3045318]	-
ENSMUSG00000087600	0	0	0	4.39501	9.68837	0.822499	0	4.96862	-4.64287	0.0316634	1	Pmepa1os	2	173118467	173120221	+	704	lncRNA	prostate transmembrane protein, androgen induced 1, opposite strand [Source:MGI Symbol;Acc:MGI:3650161]	-
ENSMUSG00000116927	0	0	0	5.27401	5.38243	3.29	0	4.64881	-4.55407	0.0317908	1	Gm30881	16	93605428	93629907	-	564	lncRNA	predicted gene, 30881 [Source:MGI Symbol;Acc:MGI:5590040]	-
ENSMUSG00000026571	6983.51	6795.71	7019.84	5810.2	6315.74	6324.2	6933.02	6150.04	0.172951	0.0318463	0.353614	Dcaf6	1	165156267	165288044	-	6424	protein_coding	DDB1 and CUL4 associated factor 6 [Source:MGI Symbol;Acc:MGI:1921356]	-
ENSMUSG00000031847	2.34032	0	0	5.27401	6.45891	13.16	0.780107	8.29764	-3.48553	0.0318482	1	1700030J22Rik	8	117696333	117705698	-	2996	protein_coding	RIKEN cDNA 1700030J22 gene [Source:MGI Symbol;Acc:MGI:1916778]	-
ENSMUSG00000055413	127.547	67.0629	94.5534	217.113	134.561	113.505	96.3879	155.06	-0.688641	0.0318674	0.353614	H2-Q5	17	35613102	35616776	+	1591	protein_coding	histocompatibility 2, Q region locus 5 [Source:MGI Symbol;Acc:MGI:95934]	-
ENSMUSG00000024792	241.053	259.736	254.796	295.344	341.246	345.45	251.862	327.347	-0.377403	0.0319005	0.353675	Zfpl1	19	6130792	6134986	-	1810	protein_coding	zinc finger like protein 1 [Source:MGI Symbol;Acc:MGI:1891017]	-
ENSMUSG00000024065	167.333	188.415	192.093	222.387	257.28	259.087	182.613	246.251	-0.429857	0.0319698	0.354136	Ehd3	17	74111129	74139089	+	6558	protein_coding	EH-domain containing 3 [Source:MGI Symbol;Acc:MGI:1928900]	-
ENSMUSG00000073600	3640.37	3505.37	3584.07	2840.93	3150.87	3349.22	3576.6	3113.67	0.199886	0.0319976	0.354136	Prob1	18	35783404	35788291	-	4888	protein_coding	proline rich basic protein 1 [Source:MGI Symbol;Acc:MGI:2686460]	-
ENSMUSG00000029438	774.646	694.048	893.778	680.347	665.268	568.347	787.491	637.987	0.304955	0.0321259	0.355248	Bcl7a	5	123481897	123513055	+	9490	protein_coding	B cell CLL/lymphoma 7A [Source:MGI Symbol;Acc:MGI:1924295]	-
ENSMUSG00000036591	734.86	648.275	718.606	592.447	574.843	566.702	700.58	577.997	0.277303	0.0321679	0.355405	Arhgap21	2	20852730	20973692	-	9271	protein_coding	Rho GTPase activating protein 21 [Source:MGI Symbol;Acc:MGI:1918685]	-
ENSMUSG00000063646	0	0	0	8.79001	2.15297	3.29	0	4.74433	-4.58926	0.0322234	1	Jakmip1	5	37185679	37307951	+	8586	protein_coding	janus kinase and microtubule interacting protein 1 [Source:MGI Symbol;Acc:MGI:1923321]	-
ENSMUSG00000055805	374.451	376.83	471.772	681.226	490.877	439.215	407.684	537.106	-0.397081	0.032241	0.355905	Fmnl1	11	103061933	103089727	+	4886	protein_coding	formin-like 1 [Source:MGI Symbol;Acc:MGI:1888994]	-
ENSMUSG00000085870	18.7226	0	0	0	0	0	6.24085	0	5.19844	0.0323321	1	Gm12829	4	114537917	114544806	+	3127	lncRNA	predicted gene 12829 [Source:MGI Symbol;Acc:MGI:3650003]	-
ENSMUSG00000055763	4.68064	4.25796	7.96239	0	0	0.822499	5.63366	0.274166	4.09779	0.0323465	1	Rybp-ps	13	66155551	66156231	+	681	processed_pseudogene	RING1 and YY1 binding protein, pseudogene [Source:MGI Symbol;Acc:MGI:3648043]	-
ENSMUSG00000029674	65.529	75.5788	53.7461	130.971	78.5834	106.102	64.9513	105.219	-0.700257	0.0323705	0.357026	Limk1	5	134684893	134717452	-	7162	protein_coding	LIM-domain containing, protein kinase [Source:MGI Symbol;Acc:MGI:104572]	-
ENSMUSG00000061130	6011.11	5660.96	5773.73	5208.96	5453.47	4567.34	5815.27	5076.59	0.196247	0.0324408	0.357493	Ppm1b	17	85264169	85331419	+	5251	protein_coding	protein phosphatase 1B, magnesium dependent, beta isoform [Source:MGI Symbol;Acc:MGI:101841]	-
ENSMUSG00000027985	1.17016	22.3543	23.8872	88.7791	22.6062	28.7875	15.8039	46.7243	-1.55634	0.0325147	1	Lef1	3	130904120	131018005	+	8788	protein_coding	lymphoid enhancer binding factor 1 [Source:MGI Symbol;Acc:MGI:96770]	HMG
ENSMUSG00000010914	2244.37	2124.72	2091.12	1878.43	1924.76	1823.48	2153.4	1875.55	0.199348	0.0325235	0.357988	Pdhx	2	102851420	102903858	-	3930	protein_coding	pyruvate dehydrogenase complex, component X [Source:MGI Symbol;Acc:MGI:1351627]	-
ENSMUSG00000021238	5614.43	5263.9	5192.47	4674.53	5130.53	4066.44	5356.94	4623.83	0.212643	0.0325418	0.357988	Aldh6a1	12	84477491	84497778	-	5784	protein_coding	aldehyde dehydrogenase family 6, subfamily A1 [Source:MGI Symbol;Acc:MGI:1915077]	-
ENSMUSG00000113495	0	0	0	5.27401	2.15297	6.57999	0	4.66899	-4.56794	0.0325677	1	Gm19792	13	62484277	62488541	-	2021	lncRNA	predicted gene, 19792 [Source:MGI Symbol;Acc:MGI:5011977]	-
ENSMUSG00000001270	366.26	282.09	277.688	461.476	369.234	378.35	308.679	403.02	-0.387113	0.0326541	0.358914	Ckb	12	111635795	111638772	-	2895	protein_coding	creatine kinase, brain [Source:MGI Symbol;Acc:MGI:88407]	-
ENSMUSG00000120780	14.0419	11.7094	11.9436	29.007	39.8299	23.03	12.565	30.6223	-1.28231	0.0327175	1	ENSMUSG00000120780	7	115064541	115065572	+	1032	lncRNA	novel transcript	-
ENSMUSG00000028582	782.837	856.915	859.938	946.684	1039.88	985.354	833.23	990.641	-0.248644	0.0327194	0.359323	Cc2d1b	4	108477137	108491320	+	4771	protein_coding	coiled-coil and C2 domain containing 1B [Source:MGI Symbol;Acc:MGI:2443076]	-
ENSMUSG00000001786	276.158	377.894	355.322	401.704	449.971	449.907	336.458	433.86	-0.365032	0.0327661	0.359526	Fbxo7	10	85857836	85887737	+	6180	protein_coding	F-box protein 7 [Source:MGI Symbol;Acc:MGI:1917004]	-
ENSMUSG00000009487	8.19112	3.19347	16.9201	22.854	38.7535	21.385	9.43489	27.6642	-1.53866	0.0327839	1	Otog	7	45890411	45960858	+	10349	protein_coding	otogelin [Source:MGI Symbol;Acc:MGI:1202064]	-
ENSMUSG00000017548	773.476	616.34	697.704	617.059	596.373	421.12	695.84	544.85	0.353892	0.0328111	0.359711	Suz12	11	79883932	79924949	+	4945	protein_coding	SUZ12 polycomb repressive complex 2 subunit [Source:MGI Symbol;Acc:MGI:1261758]	-
ENSMUSG00000025429	1821.94	1945.89	2009.51	1692.96	1662.09	1658.16	1925.78	1671.07	0.20497	0.0329301	0.360706	Pstpip2	18	77877614	77970579	+	2340	protein_coding	proline-serine-threonine phosphatase-interacting protein 2 [Source:MGI Symbol;Acc:MGI:1335088]	-
ENSMUSG00000003200	443.491	431.119	423.002	624.97	457.506	551.897	432.537	544.791	-0.334762	0.0329618	0.360744	Sh3gl1	17	56323750	56343635	-	5012	protein_coding	SH3-domain GRB2-like 1 [Source:MGI Symbol;Acc:MGI:700010]	-
ENSMUSG00000025170	491.467	571.631	587.226	462.355	384.305	468.825	550.108	438.495	0.326169	0.0330021	0.360876	Rab40b	11	121246951	121279077	-	2008	protein_coding	Rab40B, member RAS oncogene family [Source:MGI Symbol;Acc:MGI:2183451]	-
ENSMUSG00000026356	2273.62	2452.59	2384.74	2151.79	2159.43	1763.44	2370.31	2024.89	0.22794	0.0330766	0.361285	Dars	1	128291444	128345105	-	4358	protein_coding	aspartyl-tRNA synthetase [Source:MGI Symbol;Acc:MGI:2442544]	-
ENSMUSG00000052688	57.3378	64.9339	40.8073	101.964	78.5834	88.8299	54.3597	89.7925	-0.727976	0.0330961	0.361285	Rab7b	1	131616433	131643177	+	4624	protein_coding	RAB7B, member RAS oncogene family [Source:MGI Symbol;Acc:MGI:2442295]	-
ENSMUSG00000024610	856.557	1578.64	1694.99	4998	1749.29	2432.13	1376.73	3059.81	-1.15216	0.0331733	0.361819	Cd74	18	60936920	60945724	+	1679	protein_coding	CD74 antigen (invariant polypeptide of major histocompatibility complex, class II antigen-associated) [Source:MGI Symbol;Acc:MGI:96534]	-
ENSMUSG00000030748	278.498	293.799	287.641	490.483	300.339	359.432	286.646	383.418	-0.421223	0.0332648	0.362299	Il4ra	7	125151292	125178646	+	6002	protein_coding	interleukin 4 receptor, alpha [Source:MGI Symbol;Acc:MGI:105367]	-
ENSMUSG00000027368	32.7645	86.2237	25.8778	140.64	81.8129	62.5099	48.2887	94.9877	-0.976253	0.0332741	0.362299	Dusp2	2	127178079	127180296	+	2003	protein_coding	dual specificity phosphatase 2 [Source:MGI Symbol;Acc:MGI:101911]	-
ENSMUSG00000090667	0	0	0	12.306	4.30594	0	0	5.53732	-4.80807	0.0333216	1	Mdfic2	6	98212669	98319715	-	3584	protein_coding	MyoD family inhibitor domain containing 2 [Source:MGI Symbol;Acc:MGI:2685611]	-
ENSMUSG00000045776	2092.25	2014.02	2297.15	1699.11	1941.98	1864.61	2134.47	1835.23	0.218497	0.033324	0.362533	Lrtm1	14	28740165	28755602	+	7939	protein_coding	leucine-rich repeats and transmembrane domains 1 [Source:MGI Symbol;Acc:MGI:2442106]	-
ENSMUSG00000021423	15.2121	18.0963	24.8825	59.7721	39.8299	27.965	19.397	42.5223	-1.12718	0.0334783	1	Ly86	13	37529184	37603012	+	3632	protein_coding	lymphocyte antigen 86 [Source:MGI Symbol;Acc:MGI:1321404]	-
ENSMUSG00000034595	225.841	291.67	249.82	390.277	279.886	350.385	255.777	340.182	-0.412649	0.0334904	0.363651	Ppp1r18	17	36176485	36186488	+	4317	protein_coding	protein phosphatase 1, regulatory subunit 18 [Source:MGI Symbol;Acc:MGI:1923698]	-
ENSMUSG00000079487	1194.73	1328.48	1487.97	1555.83	1564.13	1609.63	1337.06	1576.53	-0.237027	0.0335031	0.363651	Med12	X	100317636	100341071	+	7704	protein_coding	mediator complex subunit 12 [Source:MGI Symbol;Acc:MGI:1926212]	-
ENSMUSG00000075289	1707.26	1744.7	1737.79	1569.02	1496.31	1426.21	1729.92	1497.18	0.208643	0.0335122	0.363651	Carns1	19	4214323	4225478	-	4525	protein_coding	carnosine synthase 1 [Source:MGI Symbol;Acc:MGI:2147595]	-
ENSMUSG00000037286	826.133	902.688	896.764	743.635	789.064	642.372	875.195	725.023	0.273251	0.0335972	0.364265	Stag1	9	100479851	100841428	+	11781	protein_coding	stromal antigen 1 [Source:MGI Symbol;Acc:MGI:1098658]	-
ENSMUSG00000020695	306.582	326.799	354.326	440.38	353.087	478.695	329.236	424.054	-0.366464	0.0336717	0.364704	Mrc2	11	105183469	105241965	+	6674	protein_coding	mannose receptor, C type 2 [Source:MGI Symbol;Acc:MGI:107818]	-
ENSMUSG00000030263	16.3822	51.0955	64.6944	266.337	78.5834	78.1374	44.0574	141.019	-1.67657	0.0336948	0.364704	Irag2	6	145061379	145120660	+	4070	protein_coding	inositol 1,4,5-triphosphate receptor associated 2 [Source:MGI Symbol;Acc:MGI:108424]	-
ENSMUSG00000069114	368.6	329.992	283.66	282.159	257.28	187.53	327.418	242.323	0.434728	0.0337323	0.364801	Zbtb10	3	9315662	9350393	+	7414	protein_coding	zinc finger and BTB domain containing 10 [Source:MGI Symbol;Acc:MGI:2139883]	ZBTB
ENSMUSG00000071337	1232.18	1273.13	1304.84	1154.13	1149.69	751.764	1270.05	1018.53	0.319676	0.0338918	0.364866	Tia1	6	86381201	86410387	+	15750	protein_coding	cytotoxic granule-associated RNA binding protein 1 [Source:MGI Symbol;Acc:MGI:107914]	-
ENSMUSG00000001750	339.346	425.796	468.786	666.283	459.659	488.565	411.309	538.169	-0.387377	0.0339	0.364866	Tcirg1	19	3946050	3957133	-	4603	protein_coding	T cell, immune regulator 1, ATPase, H+ transporting, lysosomal V0 protein A3 [Source:MGI Symbol;Acc:MGI:1350931]	-
ENSMUSG00000017485	1543.44	1434.93	1469.06	1369.48	1310.08	1023.19	1482.48	1234.25	0.264986	0.033931	0.364866	Top2b	14	6034301	6104584	-	14613	protein_coding	topoisomerase (DNA) II beta [Source:MGI Symbol;Acc:MGI:98791]	-
ENSMUSG00000063273	2864.55	2488.78	2814.71	2234.42	2663.22	1972.35	2722.68	2290	0.250459	0.0339378	0.364866	Naa15	3	51322569	51383928	+	15427	protein_coding	N(alpha)-acetyltransferase 15, NatA auxiliary subunit [Source:MGI Symbol;Acc:MGI:1922088]	-
ENSMUSG00000106353	21.0629	38.3217	28.8637	37.797	55.9772	80.6049	29.4161	58.1264	-0.981489	0.0339516	0.364866	Gm43726	3	138285548	138286322	-	775	processed_pseudogene	predicted gene 43726 [Source:MGI Symbol;Acc:MGI:5663863]	-
ENSMUSG00000121197	15.2121	17.0318	9.95299	7.03201	0	0.822499	14.0656	2.61817	2.39901	0.0339704	1	ENSMUSG00000121197	17	45609026	45610144	+	450	lncRNA	novel transcript	-
ENSMUSG00000027223	138.079	190.544	168.205	239.088	228.215	214.672	165.609	227.325	-0.45516	0.0339887	0.364866	Mapk8ip1	2	92214021	92231608	-	4644	protein_coding	mitogen-activated protein kinase 8 interacting protein 1 [Source:MGI Symbol;Acc:MGI:1309464]	-
ENSMUSG00000034761	977.083	962.299	1049.04	860.542	913.936	677.739	996.143	817.406	0.286973	0.0339934	0.364866	Map4k5	12	69850524	69939974	-	8614	protein_coding	mitogen-activated protein kinase kinase kinase kinase 5 [Source:MGI Symbol;Acc:MGI:1925503]	-
ENSMUSG00000040018	1205.26	1015.52	1034.12	936.136	897.789	900.637	1084.97	911.52	0.25053	0.0339941	0.364866	Cox15	19	43721693	43741439	-	4909	protein_coding	cytochrome c oxidase assembly protein 15 [Source:MGI Symbol;Acc:MGI:1920112]	-
ENSMUSG00000045411	253.925	216.092	281.67	342.81	306.798	333.112	250.562	327.574	-0.386925	0.0339955	0.364866	2410002F23Rik	7	43896146	43901743	+	5233	protein_coding	RIKEN cDNA 2410002F23 gene [Source:MGI Symbol;Acc:MGI:1914226]	-
ENSMUSG00000088185	19.8927	25.5478	4.97649	7.91101	2.15297	0	16.8057	3.35466	2.32073	0.0340031	1	Scarna2	3	108461654	108462067	-	414	scaRNA	small Cajal body-specific RNA 2 [Source:MGI Symbol;Acc:MGI:3819484]	-
ENSMUSG00000029465	702.096	750.466	696.709	868.453	783.681	930.247	716.424	860.794	-0.265954	0.034028	0.364909	Arpc3	5	122529941	122552247	+	2762	protein_coding	actin related protein 2/3 complex, subunit 3 [Source:MGI Symbol;Acc:MGI:1928375]	-
ENSMUSG00000046982	510.19	492.859	494.664	393.793	440.282	372.592	499.237	402.222	0.313266	0.0341169	0.365555	Tshz1	18	84029752	84105831	-	5848	protein_coding	teashirt zinc finger family member 1 [Source:MGI Symbol;Acc:MGI:1346031]	zf-C2H2
ENSMUSG00000027422	1090.59	1080.46	1099.81	1470.57	1187.36	1228.81	1090.28	1295.58	-0.249376	0.0342142	0.366083	Rrbp1	2	143789315	143853183	-	8786	protein_coding	ribosome binding protein 1 [Source:MGI Symbol;Acc:MGI:1932395]	-
ENSMUSG00000030255	2194.05	2176.88	2171.74	1658.68	1824.64	2099.84	2180.89	1861.05	0.228431	0.0342235	0.366083	Sspn	6	145877367	145910949	+	4996	protein_coding	sarcospan [Source:MGI Symbol;Acc:MGI:1353511]	-
ENSMUSG00000054717	102.974	94.7396	107.492	190.743	134.561	127.487	101.735	150.93	-0.569603	0.0342882	0.366468	Hmgb2	8	57964941	57969033	+	3003	protein_coding	high mobility group box 2 [Source:MGI Symbol;Acc:MGI:96157]	HMG
ENSMUSG00000022505	362.75	281.025	353.331	466.75	402.605	407.96	332.369	425.772	-0.358106	0.0344315	0.367502	Emp2	16	10099613	10131832	-	8644	protein_coding	epithelial membrane protein 2 [Source:MGI Symbol;Acc:MGI:1098726]	-
ENSMUSG00000057530	2938.27	3035.93	2938.12	3255.82	3228.38	3742.37	2970.77	3408.86	-0.198796	0.0344729	0.367502	Ece1	4	137589548	137692540	+	5300	protein_coding	endothelin converting enzyme 1 [Source:MGI Symbol;Acc:MGI:1101357]	-
ENSMUSG00000001034	203.608	146.9	174.177	277.764	223.909	219.607	174.895	240.427	-0.46097	0.0345477	0.367502	Mapk7	11	61379638	61385232	-	4394	protein_coding	mitogen-activated protein kinase 7 [Source:MGI Symbol;Acc:MGI:1346347]	-
ENSMUSG00000090841	4021.84	4334.6	4175.28	4689.47	4324.24	5560.92	4177.24	4858.21	-0.218203	0.0345568	0.367502	Myl6	10	128326729	128330014	-	3187	protein_coding	myosin, light polypeptide 6, alkali, smooth muscle and non-muscle [Source:MGI Symbol;Acc:MGI:109318]	-
ENSMUSG00000000530	666.991	587.599	539.452	778.795	684.644	726.267	598.014	729.902	-0.289219	0.0345962	0.367502	Acvrl1	15	101026403	101043217	+	4265	protein_coding	activin A receptor, type II-like 1 [Source:MGI Symbol;Acc:MGI:1338946]	-
ENSMUSG00000066798	152.121	145.835	214.985	153.825	89.3483	93.7649	170.98	112.313	0.605585	0.0346125	0.367502	Zbtb6	2	37315512	37333183	-	5080	protein_coding	zinc finger and BTB domain containing 6 [Source:MGI Symbol;Acc:MGI:2442998]	ZBTB
ENSMUSG00000030614	1287.18	1255.03	1427.26	1069.74	1171.22	1139.98	1323.16	1126.98	0.232211	0.0346278	0.367502	Tmem126b	7	90116646	90125209	-	4740	protein_coding	transmembrane protein 126B [Source:MGI Symbol;Acc:MGI:1915722]	-
ENSMUSG00000044167	602.632	507.762	688.747	593.326	963.454	774.794	599.714	777.191	-0.372324	0.0346603	0.367502	Foxo1	3	52175757	52260642	+	8665	protein_coding	forkhead box O1 [Source:MGI Symbol;Acc:MGI:1890077]	Fork_head
ENSMUSG00000002897	81.9112	113.9	132.375	220.629	146.402	133.245	109.395	166.759	-0.605908	0.034666	0.367502	Il17ra	6	120440208	120464520	+	8662	protein_coding	interleukin 17 receptor A [Source:MGI Symbol;Acc:MGI:107399]	-
ENSMUSG00000041828	892.832	1210.33	1271	1325.53	1246.57	1600.58	1124.72	1390.9	-0.30626	0.0346802	0.367502	Abca8a	11	109916460	109986804	-	6272	protein_coding	ATP-binding cassette, sub-family A (ABC1), member 8a [Source:MGI Symbol;Acc:MGI:2386846]	-
ENSMUSG00000029238	1103.46	971.88	1191.37	941.41	975.295	780.552	1088.9	899.086	0.277566	0.0347015	0.367502	Clock	5	76357715	76452639	-	13727	protein_coding	circadian locomotor output cycles kaput [Source:MGI Symbol;Acc:MGI:99698]	bHLH
ENSMUSG00000099207	21.0629	29.8057	17.9154	4.39501	15.0708	1.645	22.928	7.03693	1.73892	0.0347095	1	Gm10637	8	87896375	87926478	-	3612	lncRNA	predicted gene 10637 [Source:MGI Symbol;Acc:MGI:3641741]	-
ENSMUSG00000039004	338.176	603.566	557.367	655.735	711.557	607.827	499.703	658.373	-0.39567	0.0347556	0.36777	Bmp6	13	38529083	38684278	+	3900	protein_coding	bone morphogenetic protein 6 [Source:MGI Symbol;Acc:MGI:88182]	-
ENSMUSG00000084819	22.233	13.8384	8.95769	28.128	34.4475	41.9475	15.0097	34.841	-1.22531	0.0348196	1	Gm11967	11	5865315	5866731	+	480	lncRNA	predicted gene 11967 [Source:MGI Symbol;Acc:MGI:3650297]	-
ENSMUSG00000021051	1520.04	1640.38	1554.66	1305.32	1402.66	1362.06	1571.69	1356.68	0.212661	0.0349372	0.369386	Ppp2r5e	12	75497655	75643019	-	5343	protein_coding	protein phosphatase 2, regulatory subunit B', epsilon [Source:MGI Symbol;Acc:MGI:1349473]	-
ENSMUSG00000068854	394.344	371.507	399.115	312.924	336.94	259.91	388.322	303.258	0.358981	0.035011	0.369584	H2bc21	3	96128435	96131054	+	2620	protein_coding	H2B clustered histone 21 [Source:MGI Symbol;Acc:MGI:2448415]	-
ENSMUSG00000033147	17.5524	25.5478	45.7837	43.0711	59.2067	75.6699	29.628	59.3159	-0.994713	0.0350357	0.369584	Slc22a15	3	101763092	101831769	-	14239	protein_coding	solute carrier family 22 (organic anion/cation transporter), member 15 [Source:MGI Symbol;Acc:MGI:3607704]	-
ENSMUSG00000001833	2584.88	2537.75	2429.52	2196.62	2424.24	1656.51	2517.38	2092.46	0.267491	0.0350428	0.369584	Septin7	9	25163735	25219867	+	11631	protein_coding	septin 7 [Source:MGI Symbol;Acc:MGI:1335094]	-
ENSMUSG00000016179	5.8508	6.38694	20.9013	3.516	0	1.645	11.0463	1.72033	2.65099	0.0350599	1	Camk1g	1	193028654	193052606	-	2759	protein_coding	calcium/calmodulin-dependent protein kinase I gamma [Source:MGI Symbol;Acc:MGI:2388073]	-
ENSMUSG00000112375	406.045	448.15	390.157	434.227	622.208	532.157	414.784	529.531	-0.350886	0.0350999	0.369758	Gm38560	10	82681567	82694842	-	646	lncRNA	predicted gene, 38560 [Source:MGI Symbol;Acc:MGI:5621445]	-
ENSMUSG00000016024	133.398	114.965	138.347	210.96	147.478	191.642	128.903	183.36	-0.51088	0.0351269	0.369758	Lbp	2	158148413	158174772	+	4831	protein_coding	lipopolysaccharide binding protein [Source:MGI Symbol;Acc:MGI:1098776]	-
ENSMUSG00000104273	14.0419	18.0963	22.8919	28.128	54.9007	37.835	18.3434	40.2879	-1.12547	0.035141	1	A530064N14Rik	9	72594506	72595997	+	1492	TEC	RIKEN cDNA A530064N14 gene [Source:MGI Symbol;Acc:MGI:3028068]	-
ENSMUSG00000031328	3001.46	3065.73	3012.77	4215.69	3238.07	3233.24	3026.65	3562.33	-0.23528	0.0351532	0.369758	Flna	X	73267067	73293426	-	9457	protein_coding	filamin, alpha [Source:MGI Symbol;Acc:MGI:95556]	-
ENSMUSG00000012640	731.35	712.144	663.864	622.333	615.749	447.44	702.453	561.841	0.32344	0.0351751	0.369758	Zfp715	7	42945621	42962718	-	5119	protein_coding	zinc finger protein 715 [Source:MGI Symbol;Acc:MGI:1917180]	zf-C2H2
ENSMUSG00000053560	232.862	205.447	213.989	314.682	249.745	296.1	217.433	286.842	-0.402163	0.0352196	0.369922	Ier2	8	85387960	85389483	-	1524	protein_coding	immediate early response 2 [Source:MGI Symbol;Acc:MGI:104815]	-
ENSMUSG00000100041	17.5524	4.25796	7.96239	3.516	0	0	9.92425	1.172	3.05049	0.0353481	1	Gm5702	1	108304700	108307168	-	2469	processed_pseudogene	predicted gene 5702 [Source:MGI Symbol;Acc:MGI:3646157]	-
ENSMUSG00000040118	12523.1	13465.8	13707.3	11609.8	12900.6	9482.59	13232	11331	0.223985	0.0353527	0.370798	Cacna2d1	5	16139689	16579509	+	12416	protein_coding	calcium channel, voltage-dependent, alpha2/delta subunit 1 [Source:MGI Symbol;Acc:MGI:88295]	-
ENSMUSG00000011306	798.049	945.267	872.877	976.57	1019.43	1133.4	872.065	1043.14	-0.258377	0.0353891	0.370798	Sugp1	8	70495463	70524997	+	6109	protein_coding	SURP and G patch domain containing 1 [Source:MGI Symbol;Acc:MGI:1917866]	-
ENSMUSG00000075470	1044.95	921.849	958.473	840.325	899.941	632.502	975.091	790.923	0.303272	0.0354029	0.370798	Alg10b	15	90108514	90117674	+	6644	protein_coding	asparagine-linked glycosylation 10B (alpha-1,2-glucosyltransferase) [Source:MGI Symbol;Acc:MGI:2146159]	-
ENSMUSG00000095478	248.074	531.181	756.427	1220.05	1635.18	664.579	511.894	1173.27	-1.19609	0.0354192	0.370798	Gm9824	10	28906124	28906684	+	561	processed_pseudogene	predicted pseudogene 9824 [Source:MGI Symbol;Acc:MGI:3641964]	-
ENSMUSG00000114193	2.34032	6.38694	3.9812	0	0	0	4.23615	0	4.6478	0.035524	1	Gm48139	13	96742185	96746099	+	3915	TEC	predicted gene, 48139 [Source:MGI Symbol;Acc:MGI:6097504]	-
ENSMUSG00000044308	11203.1	11569.9	11677.8	9972.27	10923.1	9737.57	11483.6	10211	0.169656	0.035537	0.371657	Ubr3	2	69727590	69854357	+	9719	protein_coding	ubiquitin protein ligase E3 component n-recognin 3 [Source:MGI Symbol;Acc:MGI:1861100]	-
ENSMUSG00000069874	839.005	715.338	828.089	663.646	640.509	673.627	794.144	659.26	0.267977	0.0355594	0.371657	Irgm2	11	58090444	58113608	+	3690	protein_coding	immunity-related GTPase family M member 2 [Source:MGI Symbol;Acc:MGI:1926262]	-
ENSMUSG00000034194	662.31	622.727	673.817	833.293	710.48	816.742	652.952	786.838	-0.270149	0.0358324	0.374093	R3hcc1	14	69934756	69945033	-	2766	protein_coding	R3H domain and coiled-coil containing 1 [Source:MGI Symbol;Acc:MGI:1919093]	-
ENSMUSG00000039384	881.13	843.076	711.639	712.87	596.373	682.674	811.948	663.972	0.288358	0.035851	0.374093	Dusp10	1	183745499	183807833	+	3042	protein_coding	dual specificity phosphatase 10 [Source:MGI Symbol;Acc:MGI:1927070]	-
ENSMUSG00000030122	2820.09	2498.36	2535.03	3440.41	2797.78	2918.23	2617.82	3052.14	-0.22196	0.0359516	0.374835	Ptms	6	124890644	124897066	-	1619	protein_coding	parathymosin [Source:MGI Symbol;Acc:MGI:1916452]	-
ENSMUSG00000025433	0	0	0.995299	13.185	2.15297	3.29	0.331766	6.20933	-4.01648	0.0360016	1	Crisp3	17	40532668	40553179	-	1417	protein_coding	cysteine-rich secretory protein 3 [Source:MGI Symbol;Acc:MGI:102552]	-
ENSMUSG00000034616	184.885	160.738	248.825	265.458	268.045	276.36	198.149	269.954	-0.444474	0.0360099	0.375137	Ssh3	19	4311696	4319208	-	6080	protein_coding	slingshot protein phosphatase 3 [Source:MGI Symbol;Acc:MGI:2683546]	-
ENSMUSG00000018379	3688.34	3396.79	3117.28	3157.37	3078.75	2323.56	3400.8	2853.23	0.253501	0.0360397	0.375141	Srsf1	11	87938199	87944581	+	5710	protein_coding	serine and arginine-rich splicing factor 1 [Source:MGI Symbol;Acc:MGI:98283]	-
ENSMUSG00000064127	1047.29	912.268	906.717	711.991	878.412	785.487	955.426	791.963	0.271236	0.0360957	0.375418	Med14	X	12541608	12628312	-	8763	protein_coding	mediator complex subunit 14 [Source:MGI Symbol;Acc:MGI:1349442]	-
ENSMUSG00000075463	11.7016	9.58041	1.9906	0	2.15297	0	7.75754	0.717657	3.55163	0.0361109	1	4930594M22Rik	14	123150442	123174881	+	4342	lncRNA	RIKEN cDNA 4930594M22 gene [Source:MGI Symbol;Acc:MGI:1925478]	-
ENSMUSG00000058600	2025.55	2133.24	2819.68	3914.19	2358.58	4546.78	2326.16	3606.52	-0.632738	0.0361477	0.375518	Rpl30	15	34440651	34443786	-	3020	protein_coding	ribosomal protein L30 [Source:MGI Symbol;Acc:MGI:98037]	-
ENSMUSG00000026718	600.292	512.02	495.659	467.629	445.665	361.9	535.99	425.064	0.334754	0.0361865	0.375518	Stam	2	14078909	14154445	+	8386	protein_coding	signal transducing adaptor molecule (SH3 domain and ITAM motif) 1 [Source:MGI Symbol;Acc:MGI:1329014]	-
ENSMUSG00000049517	6853.63	7266.21	7471.71	7696.53	7643.04	9772.94	7197.18	8370.84	-0.218071	0.0361935	0.375518	Rps23	13	91071077	91073069	+	1268	protein_coding	ribosomal protein S23 [Source:MGI Symbol;Acc:MGI:1913725]	-
ENSMUSG00000037553	1572.69	1819.21	1673.1	2094.66	1736.37	2135.21	1688.34	1988.75	-0.236827	0.0362841	0.376153	Zdhhc18	4	133332610	133377465	-	5382	protein_coding	zinc finger, DHHC domain containing 18 [Source:MGI Symbol;Acc:MGI:3527792]	-
ENSMUSG00000021540	1221.65	1211.39	1352.61	1092.6	1090.48	1054.44	1261.88	1079.17	0.226206	0.036515	0.378069	Smad5	13	56850823	56890190	+	7420	protein_coding	SMAD family member 5 [Source:MGI Symbol;Acc:MGI:1328787]	MH1
ENSMUSG00000048218	57.3378	90.4817	110.478	208.323	128.102	91.2974	86.0992	142.574	-0.724205	0.0365351	0.378069	Amigo2	15	97142006	97145168	-	3163	protein_coding	adhesion molecule with Ig like domain 2 [Source:MGI Symbol;Acc:MGI:2145995]	-
ENSMUSG00000029311	243.393	244.833	198.064	327.867	265.892	310.082	228.763	301.28	-0.400027	0.0365577	0.378069	Hsd17b11	5	104137628	104169785	-	3265	protein_coding	hydroxysteroid (17-beta) dehydrogenase 11 [Source:MGI Symbol;Acc:MGI:2149821]	-
ENSMUSG00000025422	115.846	90.4817	156.262	167.01	188.385	173.547	120.863	176.314	-0.541973	0.0365929	0.378127	Agap2	10	126911153	126929038	+	5941	protein_coding	ArfGAP with GTPase domain, ankyrin repeat and PH domain 2 [Source:MGI Symbol;Acc:MGI:3580016]	-
ENSMUSG00000061983	2605.95	3071.05	2965.99	3819.26	2721.35	3861.63	2881	3467.42	-0.267698	0.03666	0.378514	Rps12	10	23661081	23663173	-	2027	protein_coding	ribosomal protein S12 [Source:MGI Symbol;Acc:MGI:98105]	-
ENSMUSG00000017679	300.731	276.767	210.008	406.978	307.875	331.467	262.502	348.773	-0.412825	0.0367226	0.378728	Ttpal	2	163444234	163460933	+	5951	protein_coding	tocopherol (alpha) transfer protein-like [Source:MGI Symbol;Acc:MGI:1923330]	-
ENSMUSG00000028495	8035.49	8501.02	8064.91	8761.88	9140.43	9780.34	8200.47	9227.55	-0.170287	0.03674	0.378728	Rps6	4	86772897	86775649	-	1586	protein_coding	ribosomal protein S6 [Source:MGI Symbol;Acc:MGI:98159]	-
ENSMUSG00000042719	609.653	716.402	769.366	604.753	537.166	569.17	698.474	570.363	0.292654	0.0367806	0.37884	Naa25	5	121535999	121582441	+	8298	protein_coding	N(alpha)-acetyltransferase 25, NatB auxiliary subunit [Source:MGI Symbol;Acc:MGI:2442563]	-
ENSMUSG00000038963	0	2.12898	3.9812	16.701	13.9943	4.935	2.03673	11.8768	-2.50946	0.0367965	1	Slco4a1	2	180098038	180116660	+	4799	protein_coding	solute carrier organic anion transporter family, member 4a1 [Source:MGI Symbol;Acc:MGI:1351866]	-
ENSMUSG00000044322	0	0	0	0	12.9178	3.29	0	5.40261	-4.76361	0.0368063	1	Dsc1	18	20217241	20247928	-	5045	protein_coding	desmocollin 1 [Source:MGI Symbol;Acc:MGI:109173]	-
ENSMUSG00000024331	19.8927	13.8384	19.906	7.03201	0	6.57999	17.879	4.53733	1.94608	0.0368427	1	Dsc2	18	20163690	20192611	-	5277	protein_coding	desmocollin 2 [Source:MGI Symbol;Acc:MGI:103221]	-
ENSMUSG00000029810	324.134	384.281	309.538	517.732	367.081	431.812	339.318	438.875	-0.372774	0.0368795	0.379553	Tmem176b	6	48810752	48818430	-	2371	protein_coding	transmembrane protein 176B [Source:MGI Symbol;Acc:MGI:1916348]	-
ENSMUSG00000013822	908.044	923.978	942.548	1077.66	1006.51	1199.2	924.857	1094.46	-0.243707	0.0369937	0.380158	Elof1	9	22024285	22028468	-	1702	protein_coding	ELF1 homolog, elongation factor 1 [Source:MGI Symbol;Acc:MGI:1913376]	-
ENSMUSG00000039349	549.975	646.146	676.803	746.272	718.016	814.274	624.308	759.521	-0.282506	0.0369979	0.380158	C130074G19Rik	1	184604123	184615415	-	3035	protein_coding	RIKEN cDNA C130074G19 gene [Source:MGI Symbol;Acc:MGI:2444831]	-
ENSMUSG00000095648	12.8718	22.3543	9.95299	16.701	75.354	25.4975	15.0597	39.1842	-1.37179	0.0370233	1	Gm2004	2	175883384	175891618	-	1753	protein_coding	predicted gene 2004 [Source:MGI Symbol;Acc:MGI:3780174]	zf-C2H2
ENSMUSG00000025373	409.556	501.375	484.711	630.244	568.384	533.802	465.214	577.477	-0.310827	0.0370638	0.380529	Rnf41	10	128247526	128277310	+	4457	protein_coding	ring finger protein 41 [Source:MGI Symbol;Acc:MGI:1914838]	-
ENSMUSG00000079056	7.02096	1.06449	7.96239	9.66901	25.8356	22.2075	5.34928	19.2374	-1.84315	0.0371335	1	Kcnip3	2	127298418	127364014	-	3546	protein_coding	Kv channel interacting protein 3, calsenilin [Source:MGI Symbol;Acc:MGI:1929258]	-
ENSMUSG00000015522	1798.54	1756.41	1657.17	1576.93	1544.76	1353.83	1737.37	1491.84	0.220068	0.0371437	0.381044	Arnt	3	95341699	95404551	+	8007	protein_coding	aryl hydrocarbon receptor nuclear translocator [Source:MGI Symbol;Acc:MGI:88071]	bHLH
ENSMUSG00000030560	1227.5	1167.75	1322.75	1067.99	1117.39	970.549	1239.33	1051.98	0.237507	0.0371996	0.381108	Ctsc	7	87927293	87960096	+	5808	protein_coding	cathepsin C [Source:MGI Symbol;Acc:MGI:109553]	-
ENSMUSG00000025409	1115.16	1252.91	1244.12	1418.71	1348.84	1446.78	1204.06	1404.77	-0.222345	0.0372097	0.381108	Mbd6	10	127117825	127124887	-	4455	protein_coding	methyl-CpG binding domain protein 6 [Source:MGI Symbol;Acc:MGI:106378]	-
ENSMUSG00000015733	10873.1	11098.4	11544.5	9729.66	10913.4	8465.99	11172	9703.02	0.203642	0.0373456	0.381971	Capza2	6	17636233	17666971	+	5890	protein_coding	capping protein (actin filament) muscle Z-line, alpha 2 [Source:MGI Symbol;Acc:MGI:106222]	-
ENSMUSG00000004568	451.682	420.474	559.358	680.347	567.308	554.365	477.171	600.673	-0.331408	0.0373537	0.381971	Arhgef18	8	3403415	3506601	+	13889	protein_coding	rho/rac guanine nucleotide exchange factor (GEF) 18 [Source:MGI Symbol;Acc:MGI:2142567]	-
ENSMUSG00000034723	604.973	559.922	437.931	507.184	357.393	366.012	534.275	410.196	0.379346	0.0375058	0.382818	Tmx4	2	134436105	134486065	-	10907	protein_coding	thioredoxin-related transmembrane protein 4 [Source:MGI Symbol;Acc:MGI:106558]	-
ENSMUSG00000012848	12378	13058.1	12947.8	13425	13694	17321.8	12794.6	14813.6	-0.211469	0.0375136	0.382818	Rps5	7	12656217	12660613	+	1734	protein_coding	ribosomal protein S5 [Source:MGI Symbol;Acc:MGI:1097682]	-
ENSMUSG00000028527	249.244	312.96	372.242	174.042	272.351	235.235	311.482	227.209	0.45886	0.0375264	0.382818	Ak4	4	101276474	101324192	+	4646	protein_coding	adenylate kinase 4 [Source:MGI Symbol;Acc:MGI:87979]	-
ENSMUSG00000082321	32.7645	13.8384	12.9389	65.9251	55.9772	18.095	19.8472	46.6658	-1.23847	0.0375463	1	Gm14253	2	156189122	156189760	-	639	processed_pseudogene	predicted gene 14253 [Source:MGI Symbol;Acc:MGI:3650994]	-
ENSMUSG00000020402	47274.5	46109.5	45127.8	36223.6	41646	44165.7	46170.6	40678.5	0.182701	0.0375679	0.382935	Vdac1	11	52251687	52280224	+	2620	protein_coding	voltage-dependent anion channel 1 [Source:MGI Symbol;Acc:MGI:106919]	-
ENSMUSG00000120424	74.8902	77.7078	44.7884	72.9571	120.566	132.422	65.7955	108.649	-0.726083	0.0376317	0.383117	ENSMUSG00000120424	3	116601942	116604398	+	1579	lncRNA	novel transcript	-
ENSMUSG00000079049	28.0838	48.9666	57.7273	19.338	16.1473	28.7875	44.9259	21.4243	1.06424	0.0376363	1	Serpinb1c	13	33065417	33082194	-	1633	protein_coding	serine (or cysteine) peptidase inhibitor, clade B, member 1c [Source:MGI Symbol;Acc:MGI:2445363]	-
ENSMUSG00000032064	232.862	239.51	255.792	130.971	212.068	185.062	242.721	176.034	0.466636	0.0376514	0.383117	Dixdc1	9	50574052	50650817	-	9971	protein_coding	DIX domain containing 1 [Source:MGI Symbol;Acc:MGI:2679721]	-
ENSMUSG00000038732	119.356	110.707	133.37	110.754	55.9772	60.0424	121.144	75.5913	0.67778	0.0376758	0.383117	Mboat1	13	30320472	30430700	+	3659	protein_coding	membrane bound O-acyltransferase domain containing 1 [Source:MGI Symbol;Acc:MGI:2387184]	-
ENSMUSG00000097533	1.17016	0	3.9812	7.03201	9.68837	15.6275	1.71712	10.7826	-2.62844	0.0377018	1	Gm26590	14	52434959	52451309	+	1406	lncRNA	predicted gene, 26590 [Source:MGI Symbol;Acc:MGI:5477084]	-
ENSMUSG00000030770	506.679	458.795	463.809	708.475	486.571	605.359	476.428	600.135	-0.33511	0.0377888	0.383385	Parva	7	112026712	112190899	+	10157	protein_coding	parvin, alpha [Source:MGI Symbol;Acc:MGI:1931144]	-
ENSMUSG00000006010	752.413	996.363	962.454	1046.01	1199.2	1047.04	903.743	1097.42	-0.278522	0.0377947	0.383385	Odr4	1	150237056	150268831	-	4100	protein_coding	odr4 GPCR localization factor homolog [Source:MGI Symbol;Acc:MGI:2385108]	-
ENSMUSG00000002603	294.88	195.866	230.909	424.558	293.88	273.892	240.552	330.777	-0.461465	0.0378073	0.383385	Tgfb1	7	25386427	25404502	+	5042	protein_coding	transforming growth factor, beta 1 [Source:MGI Symbol;Acc:MGI:98725]	-
ENSMUSG00000061755	733.69	733.434	827.093	673.315	640.509	590.554	764.739	634.793	0.269558	0.0378222	0.383385	Bod1l	5	41944881	42001658	-	11995	protein_coding	biorientation of chromosomes in cell division 1-like [Source:MGI Symbol;Acc:MGI:2444804]	-
ENSMUSG00000021725	571.038	616.34	550.4	682.105	759.998	662.934	579.259	701.679	-0.275661	0.0378802	0.38342	Parp8	13	116991356	117162073	-	8882	protein_coding	poly (ADP-ribose) polymerase family, member 8 [Source:MGI Symbol;Acc:MGI:1098713]	-
ENSMUSG00000022090	66.6991	81.9658	60.7132	96.6901	115.184	111.037	69.7927	107.637	-0.624634	0.0378857	0.38342	Pdlim2	14	70401667	70415130	-	4486	protein_coding	PDZ and LIM domain 2 [Source:MGI Symbol;Acc:MGI:2384850]	-
ENSMUSG00000042446	465.724	588.663	575.283	426.316	434.9	451.552	543.223	437.589	0.312799	0.0379539	0.383806	Zmym4	4	126755732	126861928	-	8139	protein_coding	zinc finger, MYM-type 4 [Source:MGI Symbol;Acc:MGI:1915035]	-
ENSMUSG00000118245	85.4217	70.2564	62.7038	37.797	45.2124	46.06	72.794	43.0231	0.757358	0.0380519	0.384364	Gm30082	19	4251749	4253242	+	1494	lncRNA	predicted gene, 30082 [Source:MGI Symbol;Acc:MGI:5589241]	-
ENSMUSG00000045377	168.503	267.187	209.013	374.454	255.127	264.845	214.901	298.142	-0.472088	0.0380969	0.384364	Tmem88	11	69287345	69289060	-	1582	protein_coding	transmembrane protein 88 [Source:MGI Symbol;Acc:MGI:1914270]	-
ENSMUSG00000028098	2282.98	1971.44	1982.64	2043.68	1706.23	1422.1	2079.02	1724	0.270064	0.0380993	0.384364	Rnf115	3	96634980	96698954	+	2893	protein_coding	ring finger protein 115 [Source:MGI Symbol;Acc:MGI:1915095]	-
ENSMUSG00000094320	32.7645	40.4506	70.6662	31.644	10.7649	23.8525	47.9604	22.0871	1.11169	0.0381652	1	Chchd2-ps	4	148152488	148152949	-	462	processed_pseudogene	coiled-coil-helix-coiled-coil-helix domain containing 2, pseudogene [Source:MGI Symbol;Acc:MGI:3649942]	-
ENSMUSG00000068876	0	0	3.9812	3.516	20.4532	8.22499	1.32707	10.7314	-2.96122	0.0381748	1	Cgn	3	94667376	94693826	-	6044	protein_coding	cingulin [Source:MGI Symbol;Acc:MGI:1927237]	-
ENSMUSG00000025862	2127.35	1940.57	1987.61	1674.5	1931.21	1587.42	2018.51	1731.04	0.222372	0.0381949	0.385024	Stag2	X	41238194	41366062	+	8273	protein_coding	stromal antigen 2 [Source:MGI Symbol;Acc:MGI:1098583]	-
ENSMUSG00000020608	1130.37	1032.56	1054.02	857.905	1065.72	639.082	1072.32	854.236	0.329796	0.0382879	0.385657	Smc6	12	11315887	11369786	+	12502	protein_coding	structural maintenance of chromosomes 6 [Source:MGI Symbol;Acc:MGI:1914491]	-
ENSMUSG00000022771	744.222	733.434	750.455	860.542	847.194	931.892	742.704	879.876	-0.245069	0.0383572	0.38605	Ppil2	16	16904419	16929121	-	6171	protein_coding	peptidylprolyl isomerase (cyclophilin)-like 2 [Source:MGI Symbol;Acc:MGI:2447857]	-
ENSMUSG00000030484	0	0	0	0	19.3767	0	0	6.45891	-5.02036	0.0383816	1	Lypd5	7	24048621	24054534	+	2239	protein_coding	Ly6/Plaur domain containing 5 [Source:MGI Symbol;Acc:MGI:1924192]	-
ENSMUSG00000023243	14.0419	12.7739	36.8261	51.8611	49.5183	37.0125	21.214	46.1306	-1.11053	0.0384531	1	Kcnk5	14	20190125	20231877	-	3404	protein_coding	potassium channel, subfamily K, member 5 [Source:MGI Symbol;Acc:MGI:1336175]	-
ENSMUSG00000120413	15.2121	17.0318	6.96709	36.918	34.4475	23.03	13.0703	31.4652	-1.27155	0.0384927	1	ENSMUSG00000120413	1	164686249	164712588	-	866	lncRNA	novel transcript	-
ENSMUSG00000015094	477.425	555.664	472.767	650.461	531.784	686.787	501.952	623.01	-0.313289	0.0385304	0.386374	Npdc1	2	25289363	25299506	+	3906	protein_coding	neural proliferation, differentiation and control 1 [Source:MGI Symbol;Acc:MGI:1099802]	-
ENSMUSG00000024440	328.815	271.445	237.876	255.789	180.849	172.725	279.379	203.121	0.457609	0.0385812	0.386374	Pcdh12	18	38400142	38417455	-	6058	protein_coding	protocadherin 12 [Source:MGI Symbol;Acc:MGI:1855700]	-
ENSMUSG00000020102	9.36128	22.3543	18.9107	48.3451	27.9886	37.0125	16.8754	37.782	-1.15951	0.0385841	1	Slc16a7	10	125055139	125225334	-	11839	protein_coding	solute carrier family 16 (monocarboxylic acid transporters), member 7 [Source:MGI Symbol;Acc:MGI:1330284]	-
ENSMUSG00000101304	383.812	422.603	287.641	243.483	308.951	276.36	364.685	276.265	0.401077	0.0386449	0.386374	Plet1os	9	50400083	50419123	-	1405	lncRNA	placenta expressed transcript 1, opposite strand [Source:MGI Symbol;Acc:MGI:1916881]	-
ENSMUSG00000024909	132.228	144.771	137.351	194.259	176.544	197.4	138.117	189.401	-0.456349	0.0386956	0.386374	Efemp2	19	5523982	5532545	+	3788	protein_coding	epidermal growth factor-containing fibulin-like extracellular matrix protein 2 [Source:MGI Symbol;Acc:MGI:1891209]	-
ENSMUSG00000112082	0	0	0	14.064	2.15297	0	0	5.40566	-4.77562	0.0386974	1	Gm35035	10	99287784	99296095	-	1363	lncRNA	predicted gene, 35035 [Source:MGI Symbol;Acc:MGI:5594194]	-
ENSMUSG00000029469	212.969	182.028	154.271	114.27	138.867	136.535	183.089	129.891	0.494355	0.0387396	0.386374	Ift81	5	122688267	122752581	-	5840	protein_coding	intraflagellar transport 81 [Source:MGI Symbol;Acc:MGI:1098597]	-
ENSMUSG00000030161	1690.88	1824.54	1781.58	1530.34	1344.53	1652.4	1765.67	1509.09	0.225703	0.0387416	0.386374	Gabarapl1	6	129510123	129519309	+	2013	protein_coding	gamma-aminobutyric acid (GABA) A receptor-associated protein-like 1 [Source:MGI Symbol;Acc:MGI:1914980]	-
ENSMUSG00000045092	949	1322.1	1057.01	1545.28	1190.59	1339.85	1109.37	1358.58	-0.292585	0.0387597	0.386374	S1pr1	3	115504082	115508721	-	3046	protein_coding	sphingosine-1-phosphate receptor 1 [Source:MGI Symbol;Acc:MGI:1096355]	-
ENSMUSG00000016552	23.4032	15.9674	25.8778	58.8931	33.371	41.125	21.7494	44.463	-1.03387	0.0387695	1	Foxred2	15	77824722	77840922	-	5939	protein_coding	FAD-dependent oxidoreductase domain containing 2 [Source:MGI Symbol;Acc:MGI:106315]	-
ENSMUSG00000040249	1417.06	1670.19	1592.48	1933.8	1630.87	1935.34	1559.91	1833.34	-0.23336	0.0387866	0.386374	Lrp1	10	127374030	127457017	-	17717	protein_coding	low density lipoprotein receptor-related protein 1 [Source:MGI Symbol;Acc:MGI:96828]	-
ENSMUSG00000062329	94.7829	69.1919	93.5581	174.921	101.19	120.907	85.8443	132.339	-0.627149	0.038802	0.386374	Cytl1	5	37892863	37897164	+	1056	protein_coding	cytokine-like 1 [Source:MGI Symbol;Acc:MGI:2684993]	-
ENSMUSG00000019578	386.153	381.088	380.204	422.8	477.959	532.157	382.481	477.639	-0.321012	0.0388065	0.386374	Ubxn6	17	56374045	56382028	-	5685	protein_coding	UBX domain protein 6 [Source:MGI Symbol;Acc:MGI:1913780]	-
ENSMUSG00000096991	2.34032	13.8384	20.9013	3.516	2.15297	1.645	12.36	2.43799	2.34796	0.0388125	1	Gm26789	10	63128065	63131572	-	2502	lncRNA	predicted gene, 26789 [Source:MGI Symbol;Acc:MGI:5477283]	-
ENSMUSG00000070473	2.34032	4.25796	1.9906	14.943	2.15297	24.675	2.86296	13.9237	-2.29222	0.0388419	1	Cldn3	5	135015068	135016326	+	1259	protein_coding	claudin 3 [Source:MGI Symbol;Acc:MGI:1329044]	-
ENSMUSG00000047517	0	0	0	8.79001	0	6.57999	0	5.12334	-4.70339	0.0388774	1	Dmbt1	7	130633776	130723357	+	7718	protein_coding	deleted in malignant brain tumors 1 [Source:MGI Symbol;Acc:MGI:106210]	-
ENSMUSG00000006818	8600.67	8482.92	8418.24	7144.52	8070.41	7478.16	8500.61	7564.36	0.168509	0.0388927	0.386374	Sod2	17	13225733	13258950	+	10008	protein_coding	superoxide dismutase 2, mitochondrial [Source:MGI Symbol;Acc:MGI:98352]	-
ENSMUSG00000029911	700.926	557.793	653.911	745.393	759.998	811.807	637.543	772.399	-0.277609	0.0388984	0.386374	Ssbp1	6	40448286	40461634	+	8360	protein_coding	single-stranded DNA binding protein 1 [Source:MGI Symbol;Acc:MGI:1920040]	-
ENSMUSG00000041775	1152.61	1082.59	1275.97	1192.8	1487.7	1524.91	1170.39	1401.81	-0.259805	0.0389169	0.386374	Mapk1ip1	7	138437552	138448002	-	1883	protein_coding	mitogen-activated protein kinase 1 interacting protein 1 [Source:MGI Symbol;Acc:MGI:1916796]	-
ENSMUSG00000047591	4605.75	4316.51	4975.5	4007.37	4296.25	3897	4632.59	4066.87	0.188263	0.0389321	0.386374	Mafa	15	75617339	75620077	-	2739	protein_coding	v-maf musculoaponeurotic fibrosarcoma oncogene family, protein A (avian) [Source:MGI Symbol;Acc:MGI:2673307]	TF_bZIP
ENSMUSG00000097906	21.0629	15.9674	19.906	30.765	35.524	53.4625	18.9787	39.9172	-1.07632	0.0389326	1	Gm9625	13	67958365	67959319	+	955	processed_pseudogene	predicted gene 9625 [Source:MGI Symbol;Acc:MGI:3780033]	-
ENSMUSG00000003420	1454.51	1704.25	1404.37	1745.7	1659.94	1977.29	1521.04	1794.31	-0.238967	0.0389347	0.386374	Fcgrt	7	44742414	44753275	-	2102	protein_coding	Fc fragment of IgG receptor and transporter [Source:MGI Symbol;Acc:MGI:103017]	-
ENSMUSG00000015759	2075.86	1933.11	1868.18	1772.07	1771.89	1496.95	1959.05	1680.3	0.221736	0.0389544	0.386374	Cnih1	14	47013024	47025868	-	1623	protein_coding	cornichon family AMPA receptor auxiliary protein 1 [Source:MGI Symbol;Acc:MGI:1277202]	-
ENSMUSG00000118107	374.451	317.218	394.138	316.44	269.121	254.975	361.936	280.179	0.369355	0.0389585	0.386374	Gm34455	17	26686534	26722174	-	3314	lncRNA	predicted gene, 34455 [Source:MGI Symbol;Acc:MGI:5593614]	-
ENSMUSG00000026663	956.021	918.655	939.562	783.19	792.293	815.919	938.079	797.134	0.234619	0.0389716	0.386374	Atf6	1	170532243	170695340	-	9231	protein_coding	activating transcription factor 6 [Source:MGI Symbol;Acc:MGI:1926157]	TF_bZIP
ENSMUSG00000049659	897.513	779.207	869.891	737.482	741.698	640.727	848.87	706.636	0.265233	0.0390312	0.386374	Aftph	11	20635084	20691589	-	6979	protein_coding	aftiphilin [Source:MGI Symbol;Acc:MGI:1923012]	-
ENSMUSG00000092071	0	0	0	7.03201	2.15297	4.1125	0	4.43249	-4.49157	0.0390397	1	A230065N10Rik	7	89281305	89282332	-	1028	lncRNA	RIKEN cDNA A230065N10 gene [Source:MGI Symbol;Acc:MGI:3642744]	-
ENSMUSG00000026662	999.316	875.011	1062.98	867.574	859.035	699.947	979.102	808.852	0.276639	0.0390512	0.386374	Sephs1	2	4886375	4915368	+	5925	protein_coding	selenophosphate synthetase 1 [Source:MGI Symbol;Acc:MGI:1923580]	-
ENSMUSG00000049577	177.864	106.449	202.046	254.031	206.685	234.412	162.12	231.71	-0.515838	0.0390633	0.386374	Zfpm1	8	123008880	123063990	+	3503	protein_coding	zinc finger protein, multitype 1 [Source:MGI Symbol;Acc:MGI:1095400]	zf-C2H2
ENSMUSG00000095440	64.3588	65.9984	84.6004	133.608	116.26	86.3624	71.6525	112.077	-0.641939	0.0390693	0.386374	Fignl2	15	100948075	100976448	-	4462	protein_coding	fidgetin-like 2 [Source:MGI Symbol;Acc:MGI:3646919]	-
ENSMUSG00000046873	668.161	451.344	571.302	472.024	470.424	378.35	563.602	440.266	0.356649	0.0390851	0.386374	Mbtps2	X	156318367	156381711	-	10105	protein_coding	membrane-bound transcription factor peptidase, site 2 [Source:MGI Symbol;Acc:MGI:2444506]	zf-C2H2
ENSMUSG00000029475	359.239	339.572	309.538	243.483	288.498	252.507	336.116	261.496	0.363152	0.0391212	0.386413	Kdm2b	5	123008728	123127886	-	10869	protein_coding	lysine (K)-specific demethylase 2B [Source:MGI Symbol;Acc:MGI:1354737]	-
ENSMUSG00000030664	108.825	156.48	126.403	152.067	180.849	231.122	130.569	188.013	-0.526035	0.0391496	0.386413	Sox6os	7	115631214	115631785	+	420	lncRNA	SRY (sex determining region Y)-box 6, opposite strand [Source:MGI Symbol;Acc:MGI:1915719]	-
ENSMUSG00000110316	5.8508	8.51592	0	0	0	0	4.78891	0	4.81984	0.0391677	1	Gm45311	7	46160875	46162204	-	1330	lncRNA	predicted gene 45311 [Source:MGI Symbol;Acc:MGI:5791147]	-
ENSMUSG00000072109	0	3.19347	4.97649	28.128	7.5354	6.57999	2.72332	14.0811	-2.34757	0.0391802	1	A530040E14Rik	1	85083667	85091756	+	2555	lncRNA	RIKEN cDNA A530040E14 gene [Source:MGI Symbol;Acc:MGI:3612703]	-
ENSMUSG00000108985	32.7645	25.5478	29.859	51.8611	46.2889	64.1549	29.3904	54.1016	-0.884365	0.0392515	0.386986	A930030B08Rik	7	99549399	99553363	-	3965	TEC	RIKEN cDNA A930030B08 gene [Source:MGI Symbol;Acc:MGI:1924443]	-
ENSMUSG00000058546	1227.5	1082.59	1330.71	1683.29	1184.13	1570.15	1213.6	1479.19	-0.286366	0.0392682	0.386986	Rpl23a	11	78071758	78074410	-	847	protein_coding	ribosomal protein L23A [Source:MGI Symbol;Acc:MGI:3040672]	-
ENSMUSG00000030325	0	0	0	7.91101	2.15297	3.29	0	4.45133	-4.4972	0.039285	1	Klrb1c	6	128755448	128766178	-	2961	protein_coding	killer cell lectin-like receptor subfamily B member 1C [Source:MGI Symbol;Acc:MGI:107538]	-
ENSMUSG00000097636	1.17016	8.51592	15.9248	62.4091	15.0708	10.6925	8.53695	29.3908	-1.77112	0.0392989	1	Mirt1	19	53431661	53453227	-	8627	lncRNA	myocardial infarction associated transcript 1 [Source:MGI Symbol;Acc:MGI:1922001]	-
ENSMUSG00000024941	2801.36	2708.06	2793.8	3032.55	2962.49	3567.18	2767.74	3187.41	-0.204132	0.0393492	0.38718	Scyl1	19	5808379	5821447	-	3600	protein_coding	SCY1-like 1 (S. cerevisiae) [Source:MGI Symbol;Acc:MGI:1931787]	-
ENSMUSG00000036390	1022.72	1154.97	1031.13	816.592	922.548	961.502	1069.61	900.214	0.248878	0.0393877	0.38718	Gadd45a	6	67012080	67014441	-	1764	protein_coding	growth arrest and DNA-damage-inducible 45 alpha [Source:MGI Symbol;Acc:MGI:107799]	-
ENSMUSG00000026574	831.984	1098.55	801.216	1202.47	965.607	1192.62	910.584	1120.23	-0.299788	0.0394112	0.38718	Dpt	1	164624213	164651835	+	1724	protein_coding	dermatopontin [Source:MGI Symbol;Acc:MGI:1928392]	-
ENSMUSG00000032177	2217.45	2335.49	2284.21	1844.14	2079.77	2039.8	2279.05	1987.9	0.197557	0.0394767	0.38718	Pde4a	9	21077010	21124544	+	7655	protein_coding	phosphodiesterase 4A, cAMP specific [Source:MGI Symbol;Acc:MGI:99558]	-
ENSMUSG00000111085	107.655	90.4817	100.525	95.8111	164.702	197.4	99.5539	152.638	-0.617195	0.0394785	0.38718	Gm7607	9	14574318	14576395	+	518	lncRNA	predicted gene 7607 [Source:MGI Symbol;Acc:MGI:3644538]	-
ENSMUSG00000044824	0	0	0	12.306	0	3.29	0	5.19867	-4.72304	0.0394864	1	Olfr545	7	102140673	102148780	-	3496	protein_coding	olfactory receptor 545 [Source:MGI Symbol;Acc:MGI:3030379]	-
ENSMUSG00000044172	23.4032	15.9674	4.97649	3.516	4.30594	3.29	14.7823	3.70398	1.99716	0.0395025	1	Ptx4	17	25339734	25344266	+	1606	protein_coding	pentraxin 4 [Source:MGI Symbol;Acc:MGI:1915759]	-
ENSMUSG00000027560	86.5918	52.16	84.6004	50.1031	41.9829	37.835	74.4508	43.307	0.781356	0.0395183	0.38718	Dok5	2	170573727	170721689	+	1768	protein_coding	docking protein 5 [Source:MGI Symbol;Acc:MGI:1924079]	-
ENSMUSG00000024121	2078.2	1996.98	1878.13	2238.82	2151.89	2468.32	1984.44	2286.34	-0.20508	0.0395519	0.38718	Atp6v0c	17	24382840	24388676	-	3384	protein_coding	ATPase, H+ transporting, lysosomal V0 subunit C [Source:MGI Symbol;Acc:MGI:88116]	-
ENSMUSG00000034471	1330.47	1008.07	1042.08	1523.31	1186.29	1395.78	1126.87	1368.46	-0.281701	0.0395853	0.38718	Caskin2	11	115690009	115704465	-	5177	protein_coding	CASK-interacting protein 2 [Source:MGI Symbol;Acc:MGI:2157062]	-
ENSMUSG00000045730	493.807	574.825	427.978	468.508	335.863	354.497	498.87	386.289	0.367492	0.0396094	0.38718	Adrb2	18	62310887	62313030	-	2144	protein_coding	adrenergic receptor, beta 2 [Source:MGI Symbol;Acc:MGI:87938]	-
ENSMUSG00000028086	1377.28	1162.42	1107.77	1093.48	1061.41	866.092	1215.82	1006.99	0.271948	0.0396157	0.38718	Fbxw7	3	84722575	84886505	+	7046	protein_coding	F-box and WD-40 domain protein 7 [Source:MGI Symbol;Acc:MGI:1354695]	-
ENSMUSG00000013418	0	0	0	4.39501	5.38243	3.29	0	4.35581	-4.45958	0.039619	1	B4galnt2	11	95756769	95805717	-	1722	protein_coding	beta-1,4-N-acetyl-galactosaminyl transferase 2 [Source:MGI Symbol;Acc:MGI:1342058]	-
ENSMUSG00000097178	0	0	0	4.39501	5.38243	3.29	0	4.35581	-4.45958	0.039619	1	2310002F09Rik	7	43344633	43447382	-	6894	lncRNA	RIKEN cDNA 2310002F09 gene [Source:MGI Symbol;Acc:MGI:1916779]	-
ENSMUSG00000067203	143.93	187.35	199.06	272.49	217.45	232.767	176.78	240.903	-0.445339	0.0396214	0.38718	H2-K2	17	34193608	34197811	-	1951	transcribed_unprocessed_pseudogene	histocompatibility 2, K region locus 2 [Source:MGI Symbol;Acc:MGI:95906]	-
ENSMUSG00000057322	2013.85	2646.32	2476.3	2427.8	2732.12	3517.01	2378.82	2892.31	-0.281977	0.0396754	0.387282	Rpl38	11	114559350	114563157	+	542	protein_coding	ribosomal protein L38 [Source:MGI Symbol;Acc:MGI:1914921]	-
ENSMUSG00000030319	3905.99	4118.51	4571.41	3475.57	3681.58	3858.34	4198.64	3671.83	0.193615	0.0396925	0.387282	Cand2	6	115751499	115782518	+	5474	protein_coding	cullin-associated and neddylation-dissociated 2 (putative) [Source:MGI Symbol;Acc:MGI:1914338]	-
ENSMUSG00000001911	11646.6	11143.1	12688.1	10017.1	11261.1	10027.1	11825.9	10435.1	0.180704	0.0397985	0.387786	Nfix	8	85426505	85526973	-	7351	protein_coding	nuclear factor I/X [Source:MGI Symbol;Acc:MGI:97311]	CTF/NFI
ENSMUSG00000062901	5517.3	6275.17	6116.11	5279.28	5521.29	4986.81	5969.53	5262.46	0.182221	0.0398287	0.387786	Klhl24	16	19916292	19947971	+	10183	protein_coding	kelch-like 24 [Source:MGI Symbol;Acc:MGI:1923035]	-
ENSMUSG00000026656	59.6782	62.8049	75.6427	162.615	108.725	62.5099	66.0419	111.283	-0.750343	0.0398636	0.387786	Fcgr2b	1	170786186	170804116	-	5790	protein_coding	Fc receptor, IgG, low affinity IIb [Source:MGI Symbol;Acc:MGI:95499]	-
ENSMUSG00000024259	1398.34	1425.35	1409.34	1228.84	1284.25	1134.23	1411.01	1215.77	0.215635	0.0398656	0.387786	Slc25a46	18	31689164	31742964	-	5425	protein_coding	solute carrier family 25, member 46 [Source:MGI Symbol;Acc:MGI:1914703]	-
ENSMUSG00000026825	274.988	329.992	210.008	377.091	385.382	318.307	271.663	360.26	-0.40729	0.0399173	0.387994	Dnm1	2	32198483	32243350	-	5249	protein_coding	dynamin 1 [Source:MGI Symbol;Acc:MGI:107384]	-
ENSMUSG00000105168	12.8718	36.1927	17.9154	4.39501	12.9178	4.935	22.3266	7.41594	1.61387	0.039968	1	Gm30735	3	53632831	53640484	+	1224	lncRNA	predicted gene, 30735 [Source:MGI Symbol;Acc:MGI:5589894]	-
ENSMUSG00000034910	652.949	781.336	785.291	519.49	668.497	619.342	739.859	602.443	0.298176	0.0399782	0.388217	Pygo1	9	72832927	72859463	+	7916	protein_coding	pygopus 1 [Source:MGI Symbol;Acc:MGI:1919385]	-
ENSMUSG00000060636	3276.45	4140.87	3882.66	4250.85	4238.12	4574.74	3766.66	4354.57	-0.209097	0.0400042	0.388217	Rpl35a	16	32876823	32880559	+	3526	protein_coding	ribosomal protein L35A [Source:MGI Symbol;Acc:MGI:1928894]	-
ENSMUSG00000028212	98.2934	126.674	99.5299	83.5051	65.6656	60.8649	108.166	70.0119	0.627403	0.0400327	0.388217	Ccne2	4	11191351	11204779	+	3495	protein_coding	cyclin E2 [Source:MGI Symbol;Acc:MGI:1329034]	-
ENSMUSG00000000740	14373.1	14899.7	15131.5	15752.6	15968.6	18521.9	14801.4	16747.7	-0.178278	0.0401129	0.388217	Rpl13	8	123829089	123831983	+	2595	protein_coding	ribosomal protein L13 [Source:MGI Symbol;Acc:MGI:105922]	-
ENSMUSG00000008305	840.175	915.462	905.722	1048.65	1042.04	1029.77	887.119	1040.15	-0.22913	0.0401447	0.388217	Tle1	4	72035379	72119156	-	8711	protein_coding	transducin-like enhancer of split 1 [Source:MGI Symbol;Acc:MGI:104636]	-
ENSMUSG00000031198	6811.5	7423.76	6695.38	6150.37	6714.04	5287.85	6976.88	6050.75	0.205779	0.0401516	0.388217	Fundc2	X	74426005	74440065	+	2785	protein_coding	FUN14 domain containing 2 [Source:MGI Symbol;Acc:MGI:1914641]	-
ENSMUSG00000042410	792.198	873.947	793.253	675.952	739.545	641.549	819.799	685.682	0.258957	0.0401827	0.388217	Agps	2	75662521	75761694	+	9421	protein_coding	alkylglycerone phosphate synthase [Source:MGI Symbol;Acc:MGI:2443065]	-
ENSMUSG00000022698	12980.6	12380	12974.7	11353.2	12557.2	8570.44	12778.4	10826.9	0.23928	0.0401982	0.388217	Naa50	16	43960193	43983729	+	4648	protein_coding	N(alpha)-acetyltransferase 50, NatE catalytic subunit [Source:MGI Symbol;Acc:MGI:1919367]	-
ENSMUSG00000030793	3.51048	20.2253	24.8825	41.3131	36.6005	39.48	16.2061	39.1312	-1.26052	0.040208	1	Pycard	7	127588880	127593039	-	3800	protein_coding	PYD and CARD domain containing [Source:MGI Symbol;Acc:MGI:1931465]	-
ENSMUSG00000019978	809.751	815.4	779.319	1142.7	884.871	881.719	801.49	969.764	-0.275549	0.0402138	0.388217	Epb41l2	10	25235696	25399417	+	11843	protein_coding	erythrocyte membrane protein band 4.1 like 2 [Source:MGI Symbol;Acc:MGI:103009]	-
ENSMUSG00000086555	36.275	9.58041	8.95769	1.758	4.30594	8.22499	18.271	4.76298	1.9244	0.0402579	1	Gm13446	2	35439550	35448714	-	2120	lncRNA	predicted gene 13446 [Source:MGI Symbol;Acc:MGI:3649869]	-
ENSMUSG00000110185	657.63	703.628	672.822	563.44	626.514	466.357	678.027	552.104	0.298532	0.0402754	0.388517	Igip	18	36431732	36434570	+	2839	protein_coding	IgA inducing protein [Source:MGI Symbol;Acc:MGI:1924271]	-
ENSMUSG00000036282	1119.84	997.427	977.383	960.748	888.1	680.207	1031.55	843.018	0.291615	0.0403803	0.388952	Naa30	14	49409683	49428488	+	6970	protein_coding	N(alpha)-acetyltransferase 30, NatC catalytic subunit [Source:MGI Symbol;Acc:MGI:1922259]	-
ENSMUSG00000021275	1091.76	1694.67	1730.82	1656.04	2613.71	2637.76	1505.75	2302.5	-0.612463	0.0403962	0.388952	Tecpr2	12	110855698	110938828	+	9553	protein_coding	tectonin beta-propeller repeat containing 2 [Source:MGI Symbol;Acc:MGI:2144865]	-
ENSMUSG00000033499	3350.17	3290.34	3333.26	2968.39	3133.65	2594.16	3324.59	2898.73	0.198279	0.0404118	0.388952	Larp4b	13	9143917	9224487	+	8464	protein_coding	La ribonucleoprotein domain family, member 4B [Source:MGI Symbol;Acc:MGI:106330]	-
ENSMUSG00000037847	279.668	230.994	186.121	169.647	176.544	162.855	232.261	169.682	0.451617	0.0404787	0.389303	Nmrk1	19	18609314	18629792	+	3689	protein_coding	nicotinamide riboside kinase 1 [Source:MGI Symbol;Acc:MGI:2147434]	-
ENSMUSG00000115406	11.7016	22.3543	9.95299	4.39501	2.15297	4.935	14.6696	3.82766	1.92093	0.0405786	1	Gm49300	15	31368508	31370451	+	1944	TEC	predicted gene, 49300 [Source:MGI Symbol;Acc:MGI:6118795]	-
ENSMUSG00000009681	262.116	254.413	249.82	339.294	325.098	312.55	255.45	325.648	-0.350497	0.0405992	0.389437	Bcr	10	74896424	75020753	+	8191	protein_coding	BCR activator of RhoGEF and GTPase [Source:MGI Symbol;Acc:MGI:88141]	-
ENSMUSG00000040455	834.324	834.56	864.915	740.119	779.375	517.352	844.6	678.949	0.316809	0.0406131	0.389437	Usp45	4	21767156	21837872	+	6226	protein_coding	ubiquitin specific petidase 45 [Source:MGI Symbol;Acc:MGI:101850]	-
ENSMUSG00000035199	4053.43	3432.98	3612.93	3140.67	3466.28	3044.07	3699.78	3217.01	0.201895	0.0406212	0.389437	Arl6ip5	6	97187650	97210276	+	1442	protein_coding	ADP-ribosylation factor-like 6 interacting protein 5 [Source:MGI Symbol;Acc:MGI:1929501]	-
ENSMUSG00000032826	1264.94	1459.42	1431.24	1046.89	1396.2	969.727	1385.2	1137.61	0.28597	0.0406273	0.389437	Ank2	3	126715261	127292999	-	35510	protein_coding	ankyrin 2, brain [Source:MGI Symbol;Acc:MGI:88025]	-
ENSMUSG00000044037	648.269	669.564	768.371	1024.92	733.086	816.742	695.401	858.248	-0.303854	0.0406452	0.389437	Als2cl	9	110708938	110729598	+	5883	protein_coding	ALS2 C-terminal like [Source:MGI Symbol;Acc:MGI:2447532]	-
ENSMUSG00000030850	1550.46	1513.71	1532.76	1289.49	1423.11	1260.07	1532.31	1324.23	0.21133	0.0406932	0.389605	Ate1	7	129993223	130122099	-	5579	protein_coding	arginyltransferase 1 [Source:MGI Symbol;Acc:MGI:1333870]	-
ENSMUSG00000089876	4.68064	1.06449	1.9906	14.943	6.45891	14.805	2.57858	12.069	-2.25069	0.0407234	1	Tmem102	11	69694429	69696450	-	1933	protein_coding	transmembrane protein 102 [Source:MGI Symbol;Acc:MGI:1921591]	-
ENSMUSG00000060510	604.973	519.471	563.339	500.152	491.954	309.26	562.594	433.788	0.376759	0.0408054	0.390299	Zfp266	9	20406364	20432713	-	7033	protein_coding	zinc finger protein 266 [Source:MGI Symbol;Acc:MGI:1924769]	zf-C2H2
ENSMUSG00000029456	319.454	329.992	255.792	409.615	353.087	393.977	301.746	385.56	-0.355855	0.0408268	0.390299	Acad10	5	121759089	121798577	-	6068	protein_coding	acyl-Coenzyme A dehydrogenase family, member 10 [Source:MGI Symbol;Acc:MGI:1919235]	-
ENSMUSG00000044345	395.514	339.572	271.717	507.184	402.605	396.445	335.601	435.411	-0.377898	0.0408877	0.390451	Marveld1	19	42135839	42140142	+	4304	protein_coding	MARVEL (membrane-associating) domain containing 1 [Source:MGI Symbol;Acc:MGI:2147570]	-
ENSMUSG00000059647	15.2121	13.8384	9.95299	0	2.15297	5.7575	13.0011	2.63682	2.28179	0.0409104	1	Cbx3-ps7	1	58685847	58686398	+	552	processed_pseudogene	chromobox 3, pseudogene 7 [Source:MGI Symbol;Acc:MGI:3704187]	-
ENSMUSG00000057531	1298.88	1232.68	1265.02	1346.63	1413.42	1738.76	1265.53	1499.61	-0.245581	0.0409433	0.390451	Dtnbp1	13	45075551	45155623	-	3728	protein_coding	dystrobrevin binding protein 1 [Source:MGI Symbol;Acc:MGI:2137586]	-
ENSMUSG00000032186	115.846	143.706	145.314	230.298	223.909	134.067	134.955	196.092	-0.535283	0.0409778	0.390451	Tmod2	9	75472903	75518607	-	11683	protein_coding	tropomodulin 2 [Source:MGI Symbol;Acc:MGI:1355335]	-
ENSMUSG00000026730	504.339	619.533	527.508	468.508	414.447	453.197	550.46	445.384	0.304936	0.0409946	0.390451	Pter	2	12928852	13008266	+	4682	protein_coding	phosphotriesterase related [Source:MGI Symbol;Acc:MGI:107372]	-
ENSMUSG00000034042	780.497	873.947	735.526	709.354	663.115	610.294	796.656	660.921	0.269616	0.0409955	0.390451	Gpbp1l1	4	116414855	116451079	+	4158	protein_coding	GC-rich promoter binding protein 1-like 1 [Source:MGI Symbol;Acc:MGI:1924360]	-
ENSMUSG00000120796	33.9346	31.9347	33.8402	14.943	17.2238	13.9825	33.2365	15.3831	1.11524	0.041008	1	ENSMUSG00000120796	9	108765122	108766309	-	1188	lncRNA	novel transcript, antisense to Uqcrc1	-
ENSMUSG00000024122	1227.5	1213.52	1208.29	1074.14	1121.7	876.784	1216.44	1024.21	0.249277	0.0410789	0.390784	Pdpk1	17	24292654	24369898	-	10935	protein_coding	3-phosphoinositide dependent protein kinase 1 [Source:MGI Symbol;Acc:MGI:1338068]	-
ENSMUSG00000039041	3440.27	3082.76	3432.79	3808.71	3495.35	4105.92	3318.61	3803.33	-0.197103	0.0411192	0.390784	Adrm1	2	179813278	179818079	+	4457	protein_coding	adhesion regulating molecule 1 [Source:MGI Symbol;Acc:MGI:1929289]	-
ENSMUSG00000050808	0	0	0	6.15301	5.38243	1.645	0	4.39348	-4.47125	0.0411377	1	Muc15	2	110551685	110569872	+	3569	protein_coding	mucin 15 [Source:MGI Symbol;Acc:MGI:2442110]	-
ENSMUSG00000021260	58.508	43.6441	75.6427	92.2951	89.3483	103.635	59.2649	95.0928	-0.681287	0.0411432	0.390784	Hhipl1	12	108272529	108297128	+	5601	protein_coding	hedgehog interacting protein-like 1 [Source:MGI Symbol;Acc:MGI:1919265]	-
ENSMUSG00000031885	5209.55	4958.4	5245.22	4405.55	5041.18	3897.82	5137.72	4448.19	0.208391	0.0411529	0.390784	Cbfb	8	105897306	105944621	+	3480	protein_coding	core binding factor beta [Source:MGI Symbol;Acc:MGI:99851]	CBF
ENSMUSG00000079033	1.17016	6.38694	4.97649	36.918	8.61188	6.57999	4.17787	17.37	-2.04645	0.0411858	1	Mef2b	8	70592361	70620138	+	1404	protein_coding	myocyte enhancer factor 2B [Source:MGI Symbol;Acc:MGI:104526]	SRF
ENSMUSG00000063268	322.964	322.541	317.5	444.775	373.54	390.687	321.002	403.001	-0.329127	0.0412419	0.391198	Parp10	15	76115374	76127641	-	4275	protein_coding	poly (ADP-ribose) polymerase family, member 10 [Source:MGI Symbol;Acc:MGI:3712326]	-
ENSMUSG00000041417	702.096	708.951	751.451	882.517	921.471	779.729	720.832	861.239	-0.255457	0.0412577	0.391198	Pik3r1	13	101817071	101904725	-	10079	protein_coding	phosphoinositide-3-kinase regulatory subunit 1 [Source:MGI Symbol;Acc:MGI:97583]	-
ENSMUSG00000002228	2656.26	2619.71	2377.77	2097.3	2079.77	2437.89	2551.25	2204.98	0.209719	0.0413299	0.391592	Ppm1j	3	104688372	104693334	+	1814	protein_coding	protein phosphatase 1J [Source:MGI Symbol;Acc:MGI:1919137]	-
ENSMUSG00000006542	13667.5	13977.8	12543.8	12081	11552.8	12248.7	13396.3	11960.8	0.163401	0.0414376	0.392321	Prkag3	1	74778081	74788380	-	3682	protein_coding	protein kinase, AMP-activated, gamma 3 non-catalytic subunit [Source:MGI Symbol;Acc:MGI:1891343]	-
ENSMUSG00000041126	1548.12	1610.57	1512.85	1372.12	1332.69	1357.12	1557.18	1353.98	0.201513	0.0415361	0.392962	H2az2	11	6377229	6394443	-	1633	protein_coding	H2A.Z histone variant 2 [Source:MGI Symbol;Acc:MGI:1924855]	-
ENSMUSG00000082088	4.68064	0	1.9906	8.79001	18.3002	8.22499	2.22375	11.7717	-2.41973	0.04159	1	Gm15753	5	137718616	137720002	-	1062	unprocessed_pseudogene	predicted gene 15753 [Source:MGI Symbol;Acc:MGI:3783195]	-
ENSMUSG00000079435	1951.83	2274.82	2309.09	2161.46	2497.45	3258.74	2178.58	2639.22	-0.276802	0.0417067	0.393878	Rpl36a	X	133486403	133488811	+	1655	protein_coding	ribosomal protein L36A [Source:MGI Symbol;Acc:MGI:1201789]	-
ENSMUSG00000054277	126.377	156.48	152.281	218.871	209.915	171.902	145.046	200.229	-0.462511	0.0417231	0.393878	Arfgap3	15	83183940	83234448	-	3841	protein_coding	ADP-ribosylation factor GTPase activating protein 3 [Source:MGI Symbol;Acc:MGI:1913501]	-
ENSMUSG00000020253	127.547	167.125	160.243	305.892	208.838	150.517	151.639	221.749	-0.546772	0.0417254	0.393878	Ppm1m	9	106072146	106076945	-	2710	protein_coding	protein phosphatase 1M [Source:MGI Symbol;Acc:MGI:1915155]	-
ENSMUSG00000079477	7287.76	7473.79	7600.1	7664.89	8649.56	8951.26	7453.88	8421.9	-0.176091	0.0418652	0.394905	Rab7	6	87976088	88022252	-	2610	protein_coding	RAB7, member RAS oncogene family [Source:MGI Symbol;Acc:MGI:105068]	-
ENSMUSG00000068290	3535.05	3540.49	3367.1	3648.73	3824.75	4586.26	3480.88	4019.91	-0.208063	0.0419044	0.394984	Ddrgk1	2	130495880	130506579	-	2084	protein_coding	DDRGK domain containing 1 [Source:MGI Symbol;Acc:MGI:1924256]	-
ENSMUSG00000057751	18.7226	48.9666	26.8731	82.6261	46.2889	54.285	31.5207	61.0666	-0.953353	0.0419701	0.395311	Megf6	4	154255187	154360170	+	7877	protein_coding	multiple EGF-like-domains 6 [Source:MGI Symbol;Acc:MGI:1919351]	-
ENSMUSG00000081051	1410.04	1718.09	1708.93	1831.84	1786.97	2060.36	1612.35	1893.05	-0.23144	0.0420505	0.395586	Gm15427	1	95426346	95426876	+	531	processed_pseudogene	predicted pseudogene 15427 [Source:MGI Symbol;Acc:MGI:3642341]	-
ENSMUSG00000090100	308.922	272.51	313.519	256.668	237.903	184.24	298.317	226.27	0.400354	0.0420709	0.395586	Ttbk2	2	120563297	120681085	-	11406	protein_coding	tau tubulin kinase 2 [Source:MGI Symbol;Acc:MGI:2155779]	-
ENSMUSG00000060450	3337.3	3353.14	3212.82	2747.76	3038.92	2958.53	3301.09	2915.07	0.179554	0.0421052	0.395586	Rnf14	18	38417590	38450902	+	4778	protein_coding	ring finger protein 14 [Source:MGI Symbol;Acc:MGI:1929668]	-
ENSMUSG00000021767	585.08	791.981	858.943	574.867	659.885	556.832	745.335	597.195	0.321958	0.0421231	0.395586	Kat6b	14	21531502	21722546	+	16826	protein_coding	K(lysine) acetyltransferase 6B [Source:MGI Symbol;Acc:MGI:1858746]	-
ENSMUSG00000081194	429.449	301.251	321.482	188.985	259.433	321.597	350.727	256.672	0.448609	0.0421601	0.395642	Gm8424	X	149707616	149709155	-	988	processed_pseudogene	predicted gene 8424 [Source:MGI Symbol;Acc:MGI:3646584]	-
ENSMUSG00000034177	18.7226	7.45143	20.9013	28.128	34.4475	44.415	15.6918	35.6635	-1.18529	0.0421901	1	Rnf43	11	87553548	87626365	+	6558	protein_coding	ring finger protein 43 [Source:MGI Symbol;Acc:MGI:2442609]	-
ENSMUSG00000030557	4070.99	4306.93	4501.74	3796.41	4138.01	3121.38	4293.22	3685.27	0.220909	0.0422828	0.396502	Mef2a	7	66880911	67022606	-	14681	protein_coding	myocyte enhancer factor 2A [Source:MGI Symbol;Acc:MGI:99532]	SRF
ENSMUSG00000026960	466.894	463.053	418.026	371.817	396.146	302.68	449.324	356.881	0.333897	0.0423302	0.396655	Arl6ip6	2	53081738	53109232	+	2703	protein_coding	ADP-ribosylation factor-like 6 interacting protein 6 [Source:MGI Symbol;Acc:MGI:1929507]	-
ENSMUSG00000041360	390.833	372.572	357.312	445.654	448.894	488.565	373.572	461.037	-0.30467	0.0423624	0.396666	Pum3	19	27366098	27407225	-	8626	protein_coding	pumilio RNA-binding family member 3 [Source:MGI Symbol;Acc:MGI:106253]	-
ENSMUSG00000030554	28913.5	31114	32413.9	25845.3	26485.8	29636.3	30813.8	27322.5	0.173482	0.0424044	0.396768	Synm	7	67379908	67409490	-	7933	protein_coding	synemin, intermediate filament protein [Source:MGI Symbol;Acc:MGI:2661187]	-
ENSMUSG00002076820	2.34032	5.32245	17.9154	2.637	0	0	8.52605	0.879001	3.25482	0.0424461	1	U6	13	64444251	64444338	-	88	snRNA	U6 spliceosomal RNA [Source:RFAM;Acc:RF00026]	-
ENSMUSG00000029603	11.7016	20.2253	23.8872	70.3201	25.8356	29.61	18.6047	41.9219	-1.16918	0.0424672	1	Dtx1	5	120818267	120849992	-	5270	protein_coding	deltex 1, E3 ubiquitin ligase [Source:MGI Symbol;Acc:MGI:1352744]	-
ENSMUSG00000068259	3.51048	10.6449	0	0	0	0	4.71846	0	4.80014	0.0424713	1	Olfr461	6	40519105	40531984	-	4292	protein_coding	olfactory receptor 461 [Source:MGI Symbol;Acc:MGI:3030295]	-
ENSMUSG00000030108	8.19112	10.6449	9.95299	21.975	38.7535	15.6275	9.59634	25.452	-1.39712	0.0425058	1	Slc6a13	6	121277186	121314692	+	2904	protein_coding	solute carrier family 6 (neurotransmitter transporter, GABA), member 13 [Source:MGI Symbol;Acc:MGI:95629]	-
ENSMUSG00000032860	1465.04	1163.49	1138.62	1033.71	1015.13	1105.44	1255.72	1051.42	0.25497	0.0425256	0.397611	P2ry2	7	100645775	100662073	-	3927	protein_coding	purinergic receptor P2Y, G-protein coupled 2 [Source:MGI Symbol;Acc:MGI:105107]	-
ENSMUSG00000019836	17.5524	12.7739	9.95299	5.27401	3.22946	1.645	13.4264	3.38282	1.98973	0.0425942	1	Amd-ps4	4	51253025	51254027	-	1003	processed_pseudogene	S-adenosylmethionine decarboxylase, pseudogene 4 [Source:MGI Symbol;Acc:MGI:3650439]	-
ENSMUSG00000024712	3502.29	3590.53	3421.84	3086.17	3325.26	2802.26	3504.88	3071.23	0.191037	0.0426049	0.398061	Rfk	19	17371407	17378713	+	2603	protein_coding	riboflavin kinase [Source:MGI Symbol;Acc:MGI:1914688]	-
ENSMUSG00000003068	5187.32	4991.4	4919.76	5376.85	5485.77	6265.8	5032.83	5709.47	-0.18226	0.0426591	0.398276	Stk11	10	79951637	79966516	+	4580	protein_coding	serine/threonine kinase 11 [Source:MGI Symbol;Acc:MGI:1341870]	-
ENSMUSG00000020372	12063.2	12658.9	12725.9	13208.8	13255.8	16464	12482.7	14309.5	-0.197136	0.042816	0.399329	Rack1	11	48691159	48697261	+	5119	protein_coding	receptor for activated C kinase 1 [Source:MGI Symbol;Acc:MGI:101849]	-
ENSMUSG00000044405	88.9321	55.3535	39.812	147.672	132.408	50.1725	61.3659	110.084	-0.844864	0.0428344	0.399329	Adig	2	158344532	158350118	+	810	protein_coding	adipogenin [Source:MGI Symbol;Acc:MGI:2675492]	-
ENSMUSG00000035557	26.9137	14.9029	14.9295	14.064	95.8072	31.255	18.9153	47.0421	-1.311	0.0428866	1	Krt17	11	100147043	100151855	-	1551	protein_coding	keratin 17 [Source:MGI Symbol;Acc:MGI:96691]	-
ENSMUSG00000090000	918.575	824.98	673.817	650.461	752.463	527.222	805.791	643.382	0.325633	0.0430065	0.399814	Ier3ip1	18	77017713	77029308	+	1901	protein_coding	immediate early response 3 interacting protein 1 [Source:MGI Symbol;Acc:MGI:1913441]	-
ENSMUSG00000060002	3599.41	3414.89	3219.79	3115.18	3227.3	2223.22	3411.36	2855.23	0.257175	0.043013	0.399814	Chpt1	10	88288607	88339935	-	8324	protein_coding	choline phosphotransferase 1 [Source:MGI Symbol;Acc:MGI:2384841]	-
ENSMUSG00000029246	1343.34	1180.52	1063.97	954.595	1121.7	917.087	1195.95	997.793	0.261806	0.0430663	0.399814	Ppat	5	77061096	77099425	-	4421	protein_coding	phosphoribosyl pyrophosphate amidotransferase [Source:MGI Symbol;Acc:MGI:2387203]	-
ENSMUSG00000028081	13594.9	14395.1	14349.2	15245.4	15251.6	16885.9	14113.1	15794.3	-0.162406	0.0431084	0.399814	Rps3a1	3	86045247	86050009	-	977	protein_coding	ribosomal protein S3A1 [Source:MGI Symbol;Acc:MGI:1202063]	-
ENSMUSG00000060441	25.7435	26.6123	31.8496	87.0211	31.2181	47.705	28.0684	55.3147	-0.981201	0.0431154	0.399814	Trim5	7	103912593	103937301	-	3690	protein_coding	tripartite motif-containing 5 [Source:MGI Symbol;Acc:MGI:3646853]	-
ENSMUSG00000051185	2641.05	2524.97	2519.1	2218.6	2377.96	2163.17	2561.71	2253.24	0.18543	0.0431305	0.399814	Fam174a	1	95241348	95263009	+	4814	protein_coding	family with sequence similarity 174, member A [Source:MGI Symbol;Acc:MGI:1914948]	-
ENSMUSG00000089783	0	0	0	3.516	11.8413	0	0	5.11911	-4.68511	0.0431361	1	Gm454	5	138200396	138205572	-	837	transcribed_unprocessed_pseudogene	predicted gene 454 [Source:MGI Symbol;Acc:MGI:2685300]	-
ENSMUSG00000038178	762.944	764.304	784.295	646.066	578.072	701.592	770.515	641.91	0.262043	0.0431385	0.399814	Slc43a2	11	75422520	75468401	+	10042	protein_coding	solute carrier family 43, member 2 [Source:MGI Symbol;Acc:MGI:2442746]	-
ENSMUSG00000006392	767.625	781.336	666.85	891.307	793.369	980.419	738.604	888.365	-0.26807	0.043163	0.399814	Med8	4	118266534	118272979	+	3001	protein_coding	mediator complex subunit 8 [Source:MGI Symbol;Acc:MGI:1915269]	-
ENSMUSG00000022453	277.328	276.767	230.909	329.625	352.011	322.42	261.668	334.685	-0.355417	0.0431946	0.399814	Naga	15	82213733	82223126	-	2577	protein_coding	N-acetyl galactosaminidase, alpha [Source:MGI Symbol;Acc:MGI:1261422]	-
ENSMUSG00000023170	1312.92	1332.74	1438.21	1547.04	1422.04	1864.61	1361.29	1611.23	-0.243851	0.0432227	0.399814	Gps2	11	69804714	69807417	+	1604	protein_coding	G protein pathway suppressor 2 [Source:MGI Symbol;Acc:MGI:1891751]	-
ENSMUSG00000029869	51.487	54.289	79.6239	120.423	110.878	70.7349	61.8	100.679	-0.698689	0.0432308	0.399814	Ephb6	6	41582416	41597443	+	3773	protein_coding	Eph receptor B6 [Source:MGI Symbol;Acc:MGI:1096338]	-
ENSMUSG00000026890	45.6362	42.5796	87.5863	109.875	90.4247	91.2974	58.6007	97.1991	-0.725738	0.0432676	0.399866	Lhx6	2	35971965	35995420	-	4805	protein_coding	LIM homeobox protein 6 [Source:MGI Symbol;Acc:MGI:1306803]	Homeobox
ENSMUSG00000015711	3363.04	2992.28	3614.93	2630.85	2629.85	3254.63	3323.42	2838.44	0.22722	0.0433219	0.400077	Prune1	3	95160985	95189387	-	3618	protein_coding	prune exopolyphosphatase [Source:MGI Symbol;Acc:MGI:1925152]	-
ENSMUSG00000116627	0	1.06449	0	7.03201	12.9178	0	0.35483	6.64994	-4.10221	0.0433229	1	Gm30124	12	21040537	21090429	+	1230	lncRNA	predicted gene, 30124 [Source:MGI Symbol;Acc:MGI:5589283]	-
ENSMUSG00000114835	21.0629	35.1282	10.9483	58.0141	24.7592	62.5099	22.3798	48.4277	-1.12169	0.0433763	1	Gm48194	13	59928876	59929392	-	517	lncRNA	predicted gene, 48194 [Source:MGI Symbol;Acc:MGI:6097578]	-
ENSMUSG00000060923	3792.49	4031.23	3937.4	3298.89	3951.78	2630.35	3920.37	3293.67	0.251995	0.0433831	0.400298	Acyp2	11	30455991	30599587	-	863	protein_coding	acylphosphatase 2, muscle type [Source:MGI Symbol;Acc:MGI:1922822]	-
ENSMUSG00000026817	63929.3	67154.4	67576.8	50752.6	56401.4	66222.7	66220.2	57792.2	0.196385	0.0434352	0.400298	Ak1	2	32511770	32525070	+	2593	protein_coding	adenylate kinase 1 [Source:MGI Symbol;Acc:MGI:87977]	-
ENSMUSG00000078622	3600.58	3624.59	3719.43	3238.24	3461.98	2890.26	3648.2	3196.83	0.191108	0.0434398	0.400298	Ccdc47	11	106088234	106107170	-	6414	protein_coding	coiled-coil domain containing 47 [Source:MGI Symbol;Acc:MGI:1914413]	-
ENSMUSG00000036432	499.658	417.28	483.715	450.049	298.186	337.225	466.885	361.82	0.365887	0.0435066	0.400384	Siah2	3	58582359	58599821	-	2999	protein_coding	siah E3 ubiquitin protein ligase 2 [Source:MGI Symbol;Acc:MGI:108062]	-
ENSMUSG00000055681	3076.35	2946.51	3118.27	3271.64	3243.45	4093.58	3047.04	3536.22	-0.215209	0.0435118	0.400384	Cope	8	70755168	70765643	+	3353	protein_coding	coatomer protein complex, subunit epsilon [Source:MGI Symbol;Acc:MGI:1891702]	-
ENSMUSG00000018143	791.028	730.24	812.164	681.226	621.132	655.532	777.811	652.63	0.252597	0.0435504	0.40045	Mafk	5	139777268	139788408	+	3901	protein_coding	v-maf musculoaponeurotic fibrosarcoma oncogene family, protein K (avian) [Source:MGI Symbol;Acc:MGI:99951]	TF_bZIP
ENSMUSG00000053819	2204.58	1769.18	1778.6	1792.28	1690.08	1253.49	1917.45	1578.62	0.280714	0.0436854	0.40048	Camk2d	3	126389951	126639975	+	22493	protein_coding	calcium/calmodulin-dependent protein kinase II, delta [Source:MGI Symbol;Acc:MGI:1341265]	-
ENSMUSG00000059291	6117.6	6357.14	6445.56	6557.35	6961.63	8067.9	6306.76	7195.62	-0.190304	0.0436915	0.40048	Rpl11	4	135755576	135780739	-	2697	protein_coding	ribosomal protein L11 [Source:MGI Symbol;Acc:MGI:1914275]	-
ENSMUSG00000038174	292.54	233.123	289.632	222.387	230.368	143.115	271.765	198.623	0.455253	0.0437067	0.40048	Fam126b	1	58561965	58625482	-	12041	protein_coding	family with sequence similarity 126, member B [Source:MGI Symbol;Acc:MGI:1098784]	-
ENSMUSG00000047514	2822.43	2929.48	2960.02	2519.22	2681.52	2502.87	2903.97	2567.87	0.177922	0.0437319	0.40048	Tspyl1	10	34158186	34161271	+	3086	protein_coding	testis-specific protein, Y-encoded-like 1 [Source:MGI Symbol;Acc:MGI:1298395]	-
ENSMUSG00000039824	555.826	351.282	284.655	283.917	272.351	315.017	397.254	290.428	0.44899	0.0437672	0.40048	Myl6b	10	128330026	128334554	-	1847	protein_coding	myosin, light polypeptide 6B [Source:MGI Symbol;Acc:MGI:1917789]	-
ENSMUSG00000003226	1824.28	1863.92	1940.83	1695.59	1744.98	1347.25	1876.34	1595.94	0.234497	0.0438006	0.40048	Ranbp2	10	58282742	58330178	+	11728	protein_coding	RAN binding protein 2 [Source:MGI Symbol;Acc:MGI:894323]	-
ENSMUSG00000026430	38.6153	13.8384	46.779	89.6581	63.5126	42.77	33.0776	65.3136	-0.979929	0.0438327	0.40048	Rassf5	1	131104147	131172995	-	3997	protein_coding	Ras association (RalGDS/AF-6) domain family member 5 [Source:MGI Symbol;Acc:MGI:1926375]	-
ENSMUSG00000050295	33.9346	35.1282	47.7743	81.7471	96.8837	37.0125	38.9457	71.8811	-0.876639	0.0438456	0.40048	Foxc1	13	31990616	31996459	+	5844	protein_coding	forkhead box C1 [Source:MGI Symbol;Acc:MGI:1347466]	Fork_head
ENSMUSG00000026837	602.632	714.273	629.029	885.154	737.392	735.314	648.645	785.954	-0.277115	0.0438516	0.40048	Col5a1	2	27776437	27929526	+	8559	protein_coding	collagen, type V, alpha 1 [Source:MGI Symbol;Acc:MGI:88457]	-
ENSMUSG00000052605	160.312	128.803	166.215	190.743	200.226	230.3	151.777	207.09	-0.449104	0.0438754	0.40048	Isoc2b	7	4847958	4873257	-	1373	protein_coding	isochorismatase domain containing 2b [Source:MGI Symbol;Acc:MGI:1914691]	-
ENSMUSG00000002055	78.4007	83.0302	113.464	66.8041	49.5183	55.93	91.6317	57.4174	0.673949	0.0438986	0.40048	Spag5	11	78192355	78213283	+	5624	protein_coding	sperm associated antigen 5 [Source:MGI Symbol;Acc:MGI:1927470]	-
ENSMUSG00000041481	0	4.25796	11.9436	40.4341	7.5354	16.45	5.40052	21.4731	-1.97404	0.0439499	1	Serpina3g	12	104202504	104208198	+	2105	protein_coding	serine (or cysteine) peptidase inhibitor, clade A, member 3G [Source:MGI Symbol;Acc:MGI:105046]	-
ENSMUSG00000104621	152.121	151.158	120.431	95.8111	123.796	54.285	141.237	91.2973	0.63531	0.0440404	0.401474	Gm43185	3	151955666	151958440	-	2775	TEC	predicted gene 43185 [Source:MGI Symbol;Acc:MGI:5663322]	-
ENSMUSG00000033319	675.182	733.434	574.287	523.006	631.897	409.605	660.968	521.502	0.343863	0.0440893	0.401474	Fem1c	18	46634813	46659038	-	5726	protein_coding	fem 1 homolog c [Source:MGI Symbol;Acc:MGI:2444737]	-
ENSMUSG00000022265	5547.73	5444.87	6391.81	4849.45	5304.92	5128.28	5794.8	5094.22	0.186174	0.0441268	0.401474	Ank	15	27466763	27594995	+	3610	protein_coding	progressive ankylosis [Source:MGI Symbol;Acc:MGI:3045421]	-
ENSMUSG00000039987	7120.42	6990.51	6931.26	5821.62	7040.21	5389.84	7014.06	6083.89	0.205628	0.0441332	0.401474	Phtf2	5	20963661	21087122	-	6929	protein_coding	putative homeodomain transcription factor 2 [Source:MGI Symbol;Acc:MGI:1916020]	-
ENSMUSG00000058290	2.34032	8.51592	1.9906	14.064	10.7649	23.03	4.28228	15.9529	-1.90096	0.0441375	1	Espl1	15	102204701	102232792	+	8749	protein_coding	extra spindle pole bodies 1, separase [Source:MGI Symbol;Acc:MGI:2146156]	-
ENSMUSG00000114456	43.2959	46.8376	32.8449	18.459	23.6827	19.74	40.9928	20.6272	0.99334	0.0442416	1	H2bc9	13	23725884	23727562	-	1679	protein_coding	H2B clustered histone 9 [Source:MGI Symbol;Acc:MGI:2448387]	-
ENSMUSG00000068663	1920.23	2010.82	2216.53	1654.28	1579.2	1997.85	2049.2	1743.78	0.232372	0.0442802	0.402524	Clec16a	16	10363203	10562742	+	8368	protein_coding	C-type lectin domain family 16, member A [Source:MGI Symbol;Acc:MGI:1921624]	-
ENSMUSG00000104951	4.68064	6.38694	4.97649	13.185	11.8413	27.1425	5.34803	17.3896	-1.70579	0.0443255	1	Gm43413	5	123248759	123250324	+	1566	TEC	predicted gene 43413 [Source:MGI Symbol;Acc:MGI:5663550]	-
ENSMUSG00000015966	7.02096	3.19347	7.96239	29.886	16.1473	11.515	6.05894	19.1828	-1.66228	0.0443301	1	Il17rb	14	29718092	29730853	-	3707	protein_coding	interleukin 17 receptor B [Source:MGI Symbol;Acc:MGI:1355292]	-
ENSMUSG00000029022	462.213	427.925	410.063	491.362	522.095	582.329	433.4	531.929	-0.296807	0.0443568	0.402934	Miip	4	147945235	147953273	-	3354	protein_coding	migration and invasion inhibitory protein [Source:MGI Symbol;Acc:MGI:106506]	-
ENSMUSG00000028188	215.309	161.803	179.154	127.455	167.932	85.5399	185.422	126.976	0.550985	0.0444239	0.403179	Spata1	3	146162951	146205508	-	4123	protein_coding	spermatogenesis associated 1 [Source:MGI Symbol;Acc:MGI:1918201]	-
ENSMUSG00000018669	1090.59	1005.94	1044.07	1176.1	1185.21	1295.44	1046.87	1218.92	-0.220177	0.044447	0.403179	Cdk5rap3	11	96798252	96807322	-	3812	protein_coding	CDK5 regulatory subunit associated protein 3 [Source:MGI Symbol;Acc:MGI:1933126]	-
ENSMUSG00000017286	561.677	554.599	621.066	421.042	518.866	479.517	579.114	473.141	0.293214	0.0445128	0.40349	Glod4	11	76011813	76134551	-	6005	protein_coding	glyoxalase domain containing 4 [Source:MGI Symbol;Acc:MGI:1914451]	-
ENSMUSG00000105512	0	0	3.9812	9.66901	8.61188	10.6925	1.32707	9.65779	-2.81663	0.0446301	1	Gm43714	3	88592331	88593704	-	1204	lncRNA	predicted gene 43714 [Source:MGI Symbol;Acc:MGI:5663851]	-
ENSMUSG00000026032	3406.34	3420.21	3281.5	2701.17	3067.98	3113.98	3369.35	2961.05	0.186403	0.0447226	0.404934	Ndufb3	1	58625543	58635123	+	763	protein_coding	NADH:ubiquinone oxidoreductase subunit B3 [Source:MGI Symbol;Acc:MGI:1913745]	-
ENSMUSG00000015002	1576.21	1447.71	1505.89	1354.54	1380.05	1136.69	1509.93	1290.43	0.227291	0.0447426	0.404934	Efr3a	15	65658883	65745665	+	11399	protein_coding	EFR3 homolog A [Source:MGI Symbol;Acc:MGI:1923990]	-
ENSMUSG00000030605	1715.45	1968.24	1994.58	2411.98	1933.37	2300.53	1892.76	2215.29	-0.22728	0.0447672	0.404934	Mfge8	7	78783516	78798808	-	4694	protein_coding	milk fat globule EGF and factor V/VIII domain containing [Source:MGI Symbol;Acc:MGI:102768]	-
ENSMUSG00000001419	8207.5	7953.87	8054.95	6650.52	6988.54	7817.03	8072.11	7152.03	0.174451	0.0448192	0.405117	Mef2d	3	88049679	88079393	+	5985	protein_coding	myocyte enhancer factor 2D [Source:MGI Symbol;Acc:MGI:99533]	SRF
ENSMUSG00000012705	282.009	225.672	184.13	363.027	439.206	194.932	230.604	332.389	-0.526421	0.044866	0.405253	Retn	8	3705770	3710110	+	1579	protein_coding	resistin [Source:MGI Symbol;Acc:MGI:1888506]	-
ENSMUSG00000074483	0	0	0	0	2.15297	13.16	0	5.10432	-4.69728	0.0448885	1	Bglap	3	88290808	88291771	-	618	protein_coding	bone gamma carboxyglutamate protein [Source:MGI Symbol;Acc:MGI:88156]	-
ENSMUSG00000048376	293.71	205.447	133.37	186.348	137.79	79.7824	210.842	134.64	0.646306	0.0449587	0.405292	F2r	13	95738311	95754995	-	3336	protein_coding	coagulation factor II (thrombin) receptor [Source:MGI Symbol;Acc:MGI:101802]	-
ENSMUSG00000027708	2136.71	2193.91	2185.68	1920.62	2088.38	1502.71	2172.1	1837.23	0.242524	0.0450001	0.405292	Dcun1d1	3	35946254	35991594	-	9023	protein_coding	DCN1, defective in cullin neddylation 1, domain containing 1 (S. cerevisiae) [Source:MGI Symbol;Acc:MGI:2150386]	-
ENSMUSG00000024188	1074.21	1080.46	1128.67	1030.19	916.089	830.724	1094.44	925.667	0.241996	0.0450073	0.405292	Luc7l	17	26471870	26504478	+	7523	protein_coding	Luc7-like [Source:MGI Symbol;Acc:MGI:1914228]	-
ENSMUSG00000024976	800.389	867.56	797.234	736.603	738.469	537.092	821.728	670.721	0.294407	0.0450453	0.405292	Shoc2	19	53932737	54021564	+	5579	protein_coding	Shoc2, leucine rich repeat scaffold protein [Source:MGI Symbol;Acc:MGI:1927197]	-
ENSMUSG00000069206	266.796	284.219	313.519	203.049	258.356	199.867	288.178	220.424	0.390607	0.0450682	0.405292	Zfp874a	13	67572668	67599743	-	6733	protein_coding	zinc finger protein 874a [Source:MGI Symbol;Acc:MGI:3040703]	zf-C2H2
ENSMUSG00000028716	0	0	1.9906	3.516	13.9943	4.935	0.663533	7.48177	-3.42688	0.0450686	1	Pdzk1ip1	4	114945905	114951096	+	1778	protein_coding	PDZK1 interacting protein 1 [Source:MGI Symbol;Acc:MGI:1914432]	-
ENSMUSG00000034911	1446.32	1480.71	1161.51	1716.69	1546.91	1558.64	1362.85	1607.41	-0.238855	0.0450831	0.405292	Ushbp1	8	71836916	71848446	-	6461	protein_coding	USH1 protein network component harmonin binding protein 1 [Source:MGI Symbol;Acc:MGI:1922920]	-
ENSMUSG00000020458	35041.6	34130.8	33166.3	31066.5	31839.2	29283.4	34112.9	30729.7	0.150704	0.0450924	0.405292	Rtn4	11	29642947	29694331	+	6991	protein_coding	reticulon 4 [Source:MGI Symbol;Acc:MGI:1915835]	-
ENSMUSG00000037896	523.061	477.956	476.748	447.412	401.529	333.112	492.589	394.018	0.322487	0.0451512	0.405535	Rcor1	12	111005785	111082335	+	5684	protein_coding	REST corepressor 1 [Source:MGI Symbol;Acc:MGI:106340]	MYB
ENSMUSG00000023707	480.936	474.763	480.729	499.273	590.99	687.609	478.809	592.624	-0.308149	0.0452694	0.406265	Ogfod2	5	124250360	124253546	+	2260	protein_coding	2-oxoglutarate and iron-dependent oxygenase domain containing 2 [Source:MGI Symbol;Acc:MGI:1913877]	-
ENSMUSG00000014956	15175.8	14617.6	15024	13098.9	14802.7	10922	14939.1	12941.2	0.2073	0.0452961	0.406265	Ppp1cb	5	32616187	32674777	+	10913	protein_coding	protein phosphatase 1 catalytic subunit beta [Source:MGI Symbol;Acc:MGI:104871]	-
ENSMUSG00000004633	5.8508	13.8384	19.906	30.765	38.7535	25.4975	13.1984	31.672	-1.24855	0.0452977	1	Chn2	6	54016539	54278795	+	5812	protein_coding	chimerin 2 [Source:MGI Symbol;Acc:MGI:1917243]	-
ENSMUSG00000026880	1138.57	1054.91	1236.16	1096.99	938.695	817.564	1143.21	951.084	0.265867	0.0454744	0.406991	Stom	2	35203998	35226988	-	2827	protein_coding	stomatin [Source:MGI Symbol;Acc:MGI:95403]	-
ENSMUSG00000022686	2.34032	14.9029	31.8496	94.9321	29.0651	15.6275	16.3642	46.5416	-1.49834	0.0454814	1	B3gnt5	16	19578958	19591503	+	5197	protein_coding	UDP-GlcNAc:betaGal beta-1,3-N-acetylglucosaminyltransferase 5 [Source:MGI Symbol;Acc:MGI:2137302]	-
ENSMUSG00000105366	21.0629	18.0963	21.8966	10.548	4.30594	6.57999	20.3519	7.14465	1.49963	0.0454876	1	Gm43719	5	13654003	13656201	+	2199	TEC	predicted gene 43719 [Source:MGI Symbol;Acc:MGI:5663856]	-
ENSMUSG00000021374	1356.22	1401.93	1434.23	1264	1273.48	1031.41	1397.46	1189.63	0.233344	0.0455012	0.406991	Nup153	13	46833381	46881416	-	7017	protein_coding	nucleoporin 153 [Source:MGI Symbol;Acc:MGI:2385621]	-
ENSMUSG00000027474	648.269	545.019	583.245	720.781	711.557	697.479	592.178	709.939	-0.262288	0.0455384	0.406991	Ccm2l	2	152907875	152923655	+	2407	protein_coding	cerebral cavernous malformation 2-like [Source:MGI Symbol;Acc:MGI:2385159]	-
ENSMUSG00000037089	771.135	728.111	697.704	874.606	832.123	884.187	732.317	863.639	-0.238981	0.0455672	0.406991	Slc35b2	17	45874800	45878597	+	3105	protein_coding	solute carrier family 35, member B2 [Source:MGI Symbol;Acc:MGI:1921086]	-
ENSMUSG00000021589	665.821	740.885	768.371	588.931	683.568	506.66	725.026	593.053	0.292426	0.0456279	0.406991	Rhobtb3	13	76017656	76092044	-	5781	protein_coding	Rho-related BTB domain containing 3 [Source:MGI Symbol;Acc:MGI:1920546]	-
ENSMUSG00000097339	0	0	0	5.27401	1.07649	6.57999	0	4.31016	-4.45435	0.0456345	1	Gm26671	3	57520118	57533245	-	1609	lncRNA	predicted gene, 26671 [Source:MGI Symbol;Acc:MGI:5477165]	-
ENSMUSG00000031519	7861.13	6447.62	6756.09	6102.9	6489.05	5853.73	7021.61	6148.56	0.191557	0.0456971	0.406991	Asb5	8	54982615	55040910	+	2262	protein_coding	ankyrin repeat and SOCs box-containing 5 [Source:MGI Symbol;Acc:MGI:1923544]	-
ENSMUSG00000047213	2213.94	2184.33	2237.43	2071.81	2051.78	1279.81	2211.9	1801.13	0.297128	0.0457208	0.406991	Ythdf3	3	16237376	16271201	+	5363	protein_coding	YTH N6-methyladenosine RNA binding protein 3 [Source:MGI Symbol;Acc:MGI:1918850]	-
ENSMUSG00000026201	574.548	572.696	554.381	624.97	655.579	780.552	567.209	687.034	-0.277537	0.0457329	0.406991	Stk16	1	75187482	75192250	+	4518	protein_coding	serine/threonine kinase 16 [Source:MGI Symbol;Acc:MGI:1313271]	-
ENSMUSG00000018796	5873.03	5377.81	5513.96	4790.56	5117.61	5034.52	5588.26	4980.89	0.165979	0.0457857	0.406991	Acsl1	8	46924074	46989088	+	10483	protein_coding	acyl-CoA synthetase long-chain family member 1 [Source:MGI Symbol;Acc:MGI:102797]	-
ENSMUSG00000090015	341.687	382.152	310.533	299.739	278.81	218.785	344.791	265.778	0.376556	0.0458038	0.406991	Gm15446	5	110071266	110091802	+	3780	protein_coding	predicted gene 15446 [Source:MGI Symbol;Acc:MGI:3709333]	zf-C2H2
ENSMUSG00000063820	0	2.12898	2.9859	5.27401	18.3002	7.40249	1.70496	10.3256	-2.56041	0.0458109	1	Arl9	5	77151902	77158453	+	597	protein_coding	ADP-ribosylation factor-like 9 [Source:MGI Symbol;Acc:MGI:1915496]	-
ENSMUSG00000032348	784.007	575.889	637.987	432.469	584.531	572.46	665.961	529.82	0.329859	0.0458348	0.406991	Gsta4	9	78090056	78116631	+	1266	protein_coding	glutathione S-transferase, alpha 4 [Source:MGI Symbol;Acc:MGI:1309515]	-
ENSMUSG00000019832	18.7226	12.7739	31.8496	50.1031	43.0594	37.0125	21.1153	43.3916	-1.0335	0.0458352	1	Rab32	10	10420746	10434009	-	2339	protein_coding	RAB32, member RAS oncogene family [Source:MGI Symbol;Acc:MGI:1915094]	-
ENSMUSG00000022546	989.955	920.784	960.463	792.859	817.052	840.594	957.068	816.835	0.228296	0.0458551	0.406991	Gpt	15	76579916	76583886	+	2941	protein_coding	glutamic pyruvic transaminase, soluble [Source:MGI Symbol;Acc:MGI:95802]	-
ENSMUSG00000097328	142.759	162.867	148.3	210.96	228.215	177.66	151.309	205.612	-0.440002	0.0458817	0.406991	Tnfsf12	11	69577076	69586675	-	1515	protein_coding	tumor necrosis factor (ligand) superfamily, member 12 [Source:MGI Symbol;Acc:MGI:1196259]	-
ENSMUSG00000042460	874.109	838.818	758.418	806.923	668.497	479.517	823.782	651.646	0.338553	0.0459189	0.406991	C1galt1	6	7844842	7875687	+	6092	protein_coding	core 1 synthase, glycoprotein-N-acetylgalactosamine 3-beta-galactosyltransferase, 1 [Source:MGI Symbol;Acc:MGI:2151071]	-
ENSMUSG00000078771	47.9766	43.6441	44.7884	104.601	71.048	55.1075	45.4697	76.9189	-0.758991	0.0459487	0.406991	Evi2a	11	79417386	79421435	-	2297	protein_coding	ecotropic viral integration site 2a [Source:MGI Symbol;Acc:MGI:95458]	-
ENSMUSG00000033863	5987.71	5416.13	6014.59	4562.89	5945.43	4358.42	5806.14	4955.58	0.228991	0.0459603	0.406991	Klf9	19	23118590	23145498	+	4815	protein_coding	Kruppel-like factor 9 [Source:MGI Symbol;Acc:MGI:1333856]	zf-C2H2
ENSMUSG00000121027	7.02096	1.06449	3.9812	0	0	0	4.02221	0	4.56795	0.0459796	1	ENSMUSG00000121027	19	37363776	37364714	-	939	lncRNA	novel transcript	-
ENSMUSG00000030865	42.1258	44.7086	63.6991	95.8111	63.5126	88.8299	50.1778	82.7179	-0.720937	0.0459849	0.406991	Chp2	7	121818719	121822047	+	1603	protein_coding	calcineurin-like EF hand protein 2 [Source:MGI Symbol;Acc:MGI:1917511]	-
ENSMUSG00000029486	936.128	923.978	964.445	802.528	884.871	668.692	941.517	785.364	0.263344	0.0459874	0.406991	Mrpl1	5	96357352	96414586	+	4295	protein_coding	mitochondrial ribosomal protein L1 [Source:MGI Symbol;Acc:MGI:2137202]	-
ENSMUSG00000027107	877.62	485.408	694.719	528.28	442.435	602.892	685.915	524.536	0.384907	0.0460105	0.406991	Chrna1	2	73393559	73410682	-	4386	protein_coding	cholinergic receptor, nicotinic, alpha polypeptide 1 (muscle) [Source:MGI Symbol;Acc:MGI:87885]	-
ENSMUSG00000041445	630.716	734.498	590.212	937.015	742.775	718.864	651.809	799.551	-0.295204	0.0460195	0.406991	Mmrn2	14	34097422	34126244	+	3974	protein_coding	multimerin 2 [Source:MGI Symbol;Acc:MGI:2385618]	-
ENSMUSG00000056832	46.8064	64.9339	67.6803	34.281	32.2946	36.19	59.8069	34.2552	0.80461	0.0460462	0.406991	Ttc26	6	38358404	38404582	+	4673	protein_coding	tetratricopeptide repeat domain 26 [Source:MGI Symbol;Acc:MGI:2444853]	-
ENSMUSG00000012889	0	2.12898	10.9483	32.523	12.9178	9.86999	4.35909	18.437	-2.05552	0.0461568	1	Podnl1	8	84852618	84859156	+	3549	protein_coding	podocan-like 1 [Source:MGI Symbol;Acc:MGI:2685352]	-
ENSMUSG00000031495	23.4032	12.7739	29.859	41.3131	27.9886	69.0899	22.012	46.1305	-1.07125	0.0461847	1	Cd209d	8	3921824	3928555	-	919	protein_coding	CD209d antigen [Source:MGI Symbol;Acc:MGI:2157947]	-
ENSMUSG00000099689	361.579	342.766	272.712	211.839	260.509	274.715	325.686	249.021	0.386165	0.046315	0.409084	Zfp383	7	29607648	29616238	+	3208	protein_coding	zinc finger protein 383 [Source:MGI Symbol;Acc:MGI:1920979]	zf-C2H2
ENSMUSG00000073436	129.888	142.642	141.332	204.807	155.014	209.737	137.954	189.853	-0.462837	0.0463634	0.409106	Eme2	17	25107460	25114061	-	6000	protein_coding	essential meiotic structure-specific endonuclease subunit 2 [Source:MGI Symbol;Acc:MGI:1919889]	-
ENSMUSG00000088378	1.17016	0	0	3.516	5.38243	7.40249	0.390053	5.43364	-3.8206	0.0463743	1	Gm25184	2	181154343	181154505	+	163	snRNA	predicted gene, 25184 [Source:MGI Symbol;Acc:MGI:5454961]	-
[truncated: 25,074 more rows]
