# Supplementary material for: Low‐dose lithium supplementation promotes musculoskeletal and metabolic health in ovariectomized female mice
Source: J Physiol. 2026 Jan 8;604(7):2845–66. doi: 10.1113/JP289990 (PMC13039252; doi:10.1113/JP289990)
Supplement: Supplementary file 6 — Supplementary Dataset 5 [file TJP-604-2845-s006.xlsx]

## Sheet: OVXLivsSham_deg
gene_id	OLi1	OLi2	OLi3	SC1	SC2	SC3	OVXLi	Sham	log2FoldChange	pvalue	padj	gene_name	gene_chr	gene_start	gene_end	gene_strand	gene_length	gene_biotype	gene_description	tf_family
ENSMUSG00000024222	303.9	295.678	328.375	899.528	1124.69	1149.84	309.318	1058.02	-1.77346	4.25898e-37	5.45405e-33	Fkbp5	17	28618068	28736501	-	9468	protein_coding	FK506 binding protein 5 [Source:MGI Symbol;Acc:MGI:104670]	-
ENSMUSG00000019944	482.841	645.034	631.295	1396.22	1383.14	1565	586.39	1448.12	-1.30287	5.57616e-24	3.57042e-20	Rhobtb1	10	68987264	69127621	+	6075	protein_coding	Rho-related BTB domain containing 1 [Source:MGI Symbol;Acc:MGI:1916538]	-
ENSMUSG00000004939	1456.52	2320.85	2081.41	818.328	675.691	779.237	1952.92	757.752	1.36613	3.25585e-20	1.38981e-16	Nmrk2	10	81034004	81037885	-	1854	protein_coding	nicotinamide riboside kinase 2 [Source:MGI Symbol;Acc:MGI:1916814]	-
ENSMUSG00000035963	124.959	149.204	148.49	361.709	423.813	443.415	140.884	409.646	-1.53798	1.68488e-16	5.39416e-13	Odf3l2	10	79475360	79481572	-	1248	protein_coding	outer dense fiber of sperm tails 3-like 2 [Source:MGI Symbol;Acc:MGI:2686003]	-
ENSMUSG00000018339	7053.68	7208.19	6099.12	10570.8	10600.8	11391.9	6787	10854.5	-0.677579	2.36169e-16	6.04877e-13	Gpx3	11	54793279	54801203	+	1813	protein_coding	glutathione peroxidase 3 [Source:MGI Symbol;Acc:MGI:105102]	-
ENSMUSG00000052305	1635.46	1449.28	1973.64	3596	2846.22	3814.68	1686.13	3418.97	-1.01956	5.09231e-16	1.08687e-12	Hbb-bs	7	103475741	103477303	-	768	protein_coding	hemoglobin, beta adult s chain [Source:MGI Symbol;Acc:MGI:5474852]	-
ENSMUSG00000018378	5333.24	5899.92	5096.18	10066.7	7972.49	10664.8	5443.11	9567.99	-0.813828	3.25999e-15	5.96392e-12	Cuedc1	11	87988884	88084966	+	5779	protein_coding	CUE domain containing 1 [Source:MGI Symbol;Acc:MGI:2144281]	-
ENSMUSG00000090799	8218.29	8977.71	8153.38	5918.11	5728.59	5178.61	8449.79	5608.44	0.591291	2.28373e-13	3.65568e-10	Klhl33	14	51126039	51134964	-	6300	protein_coding	kelch-like 33 [Source:MGI Symbol;Acc:MGI:3644593]	-
ENSMUSG00000028033	344.886	231.084	327.527	591.6	750.159	827.057	301.166	722.939	-1.26364	1.41071e-12	2.00729e-09	Kcnq5	1	21468627	22032166	-	7689	protein_coding	potassium voltage-gated channel, subfamily Q, member 5 [Source:MGI Symbol;Acc:MGI:1924937]	-
ENSMUSG00000069919	1652.46	1165.43	1423.81	3284.91	2216.53	2906.11	1413.9	2802.52	-0.987478	2.68689e-12	3.44083e-09	Hba-a1	11	32233511	32234465	+	812	protein_coding	hemoglobin alpha, adult chain 1 [Source:MGI Symbol;Acc:MGI:96015]	-
ENSMUSG00000041653	152.95	182.866	184.976	341.673	486.235	472.759	173.597	433.556	-1.31872	1.06253e-11	1.23698e-08	Pnpla3	15	84052038	84071437	+	1548	protein_coding	patatin-like phospholipase domain containing 3 [Source:MGI Symbol;Acc:MGI:2151796]	-
ENSMUSG00000026879	11043.4	12290.2	11570.3	15580.9	18567.8	16755.2	11634.6	16968	-0.544333	3.03989e-11	3.24407e-08	Gsn	2	35146392	35197904	+	3157	protein_coding	gelsolin [Source:MGI Symbol;Acc:MGI:95851]	-
ENSMUSG00000032666	2460.19	2392.72	2383.48	3240.62	3657.71	3860.32	2412.13	3586.22	-0.572165	1.35253e-10	1.33234e-07	1700025G04Rik	1	151728154	151965876	-	11788	protein_coding	RIKEN cDNA 1700025G04 gene [Source:MGI Symbol;Acc:MGI:1916649]	-
ENSMUSG00000090622	83.9723	55.4966	65.3356	253.091	166.459	264.093	68.2682	227.881	-1.74203	1.91083e-10	1.66963e-07	A930033H14Rik	10	69045592	69048928	-	2969	protein_coding	RIKEN cDNA A930033H14 gene [Source:MGI Symbol;Acc:MGI:2444562]	-
ENSMUSG00000024164	516.83	678.696	589.718	998.655	1249.54	1031.38	595.081	1093.19	-0.876607	1.95568e-10	1.66963e-07	C3	17	57510970	57535136	-	5143	protein_coding	complement component 3 [Source:MGI Symbol;Acc:MGI:88227]	-
ENSMUSG00000030616	586.807	426.687	417.469	227.782	221.215	176.062	476.988	208.353	1.19356	4.50874e-10	3.56352e-07	Sytl2	7	89951460	90059927	+	13948	protein_coding	synaptotagmin-like 2 [Source:MGI Symbol;Acc:MGI:1933366]	-
ENSMUSG00000036241	6184.96	6372.1	6174.64	8221.24	8387.55	9154.14	6243.9	8587.64	-0.459794	4.73058e-10	3.56352e-07	Ube2r2	4	41135743	41193380	+	4189	protein_coding	ubiquitin-conjugating enzyme E2R 2 [Source:MGI Symbol;Acc:MGI:1914865]	-
ENSMUSG00000087080	202.933	201.061	184.976	68.5455	74.4684	44.5589	196.324	62.5243	1.6502	1.18957e-09	8.4631e-07	Gm12199	11	50608497	50609742	-	517	lncRNA	predicted gene 12199 [Source:MGI Symbol;Acc:MGI:3650414]	-
ENSMUSG00000047139	5113.32	5145.71	5381.28	6935.75	8957.01	7375.04	5213.44	7755.93	-0.572968	1.52748e-09	1.02952e-06	Cd24a	10	43454280	43460261	+	2580	protein_coding	CD24a antigen [Source:MGI Symbol;Acc:MGI:88323]	-
ENSMUSG00000035890	1113.63	1261.86	1216.77	1947.75	1705.11	2492.04	1197.42	2048.3	-0.774247	1.75964e-09	1.1267e-06	Rnf126	10	79594349	79602786	-	1704	protein_coding	ring finger protein 126 [Source:MGI Symbol;Acc:MGI:1917544]	-
ENSMUSG00000025161	7705.46	8090.67	7740.15	10199.6	10702.6	12326.5	7845.43	11076.2	-0.497515	2.24947e-09	1.37175e-06	Slc16a3	11	120839306	120851694	+	5318	protein_coding	solute carrier family 16 (monocarboxylic acid transporters), member 3 [Source:MGI Symbol;Acc:MGI:1933438]	-
ENSMUSG00000030774	1506.5	1602.12	1524.78	1100.95	954.947	968.341	1544.47	1008.08	0.615358	2.94982e-09	1.71707e-06	Pak1	7	97437748	97561588	+	3943	protein_coding	p21 (RAC1) activated kinase 1 [Source:MGI Symbol;Acc:MGI:1339975]	-
ENSMUSG00000041798	18.9937	25.4738	10.1822	91.7455	91.9903	109.767	18.2166	97.8343	-2.43083	4.93991e-09	2.75046e-06	Gck	11	5850820	5900081	-	3033	protein_coding	glucokinase [Source:MGI Symbol;Acc:MGI:1270854]	-
ENSMUSG00000022951	2972.02	2447.31	2674.52	1510.11	1935.08	1750.84	2697.95	1732.01	0.639376	6.64385e-09	3.54505e-06	Rcan1	16	92188841	92267755	-	3085	protein_coding	regulator of calcineurin 1 [Source:MGI Symbol;Acc:MGI:1890564]	-
ENSMUSG00000031722	41.9862	32.7521	39.8802	87.5273	190.551	188.017	38.2061	155.365	-2.02394	8.86751e-09	4.54229e-06	Hp	8	110301760	110305804	-	1606	protein_coding	haptoglobin [Source:MGI Symbol;Acc:MGI:96211]	-
ENSMUSG00000021456	1733.43	1298.26	1663.09	2342.15	3273.32	2401.83	1564.92	2672.43	-0.772115	1.19229e-08	5.87249e-06	Fbp2	13	62984691	63006236	-	1469	protein_coding	fructose bisphosphatase 2 [Source:MGI Symbol;Acc:MGI:95491]	-
ENSMUSG00000031626	2124.3	1942.38	2485.3	3444.15	3026.92	3338.66	2183.99	3269.91	-0.582016	1.76338e-08	8.36365e-06	Sorbs2	8	45960825	46280943	+	28634	protein_coding	sorbin and SH3 domain containing 2 [Source:MGI Symbol;Acc:MGI:1924574]	-
ENSMUSG00000022018	688.773	669.598	887.546	1153.67	1241.87	1319.38	748.639	1238.31	-0.724986	2.34046e-08	1.04757e-05	Rgcc	14	79526196	79539085	-	918	protein_coding	regulator of cell cycle [Source:MGI Symbol;Acc:MGI:1913464]	-
ENSMUSG00000026193	683.775	721.455	629.598	1143.13	984.515	1616.08	678.276	1247.91	-0.879746	2.37228e-08	1.04757e-05	Fn1	1	71624679	71692359	-	11685	protein_coding	fibronectin 1 [Source:MGI Symbol;Acc:MGI:95566]	-
ENSMUSG00000087410	2458.19	2473.69	2448.81	4080.04	3470.44	3201.72	2460.23	3584.07	-0.542903	2.59366e-08	1.10715e-05	2310065F04Rik	11	67003287	67010906	-	2916	lncRNA	RIKEN cDNA 2310065F04 gene [Source:MGI Symbol;Acc:MGI:1921434]	-
ENSMUSG00000061132	216.929	241.092	209.583	65.3819	108.417	89.1178	222.534	87.6389	1.34545	8.13367e-08	3.35999e-05	Blnk	19	40917371	40982978	-	5991	protein_coding	B cell linker [Source:MGI Symbol;Acc:MGI:96878]	-
ENSMUSG00000027654	447.852	387.566	365.71	157.127	249.688	165.194	400.376	190.67	1.07026	2.06716e-07	8.27251e-05	Fam83d	2	158610013	158628557	+	3991	protein_coding	family with sequence similarity 83, member D [Source:MGI Symbol;Acc:MGI:1919128]	-
ENSMUSG00000038370	1973.35	1877.79	2222.26	1451.06	1463.08	1257.43	2024.47	1390.52	0.542123	2.60266e-07	0.000100999	Pcp4l1	1	171000831	171023837	-	1577	protein_coding	Purkinje cell protein 4-like 1 [Source:MGI Symbol;Acc:MGI:1913675]	-
ENSMUSG00000121135	99.9671	47.3086	112.852	171.891	262.829	382.554	86.7094	272.425	-1.65096	3.23223e-07	0.000121741	Hmga2-ps1	1	176662183	176663734	-	1552	lncRNA	high mobility group AT-hook 2, pseudogene 1 [Source:NCBI gene (formerly Entrezgene);Acc:15365]	-
ENSMUSG00000039457	103.966	113.722	123.035	292.109	252.973	208.666	113.574	251.25	-1.14438	3.6602e-07	0.000133921	Ppl	16	4904155	4950285	-	6893	protein_coding	periplakin [Source:MGI Symbol;Acc:MGI:1194898]	-
ENSMUSG00000018830	821.729	918.878	1004.64	1470.04	1343.72	1287.86	915.083	1367.2	-0.578514	3.9313e-07	0.000139845	Myh11	16	14012399	14109236	-	7599	protein_coding	myosin, heavy polypeptide 11, smooth muscle [Source:MGI Symbol;Acc:MGI:102643]	-
ENSMUSG00000003477	87.971	155.572	118.792	273.127	248.593	303.218	120.778	274.979	-1.18482	5.84202e-07	0.000202197	Inmt	6	55147611	55152028	-	1600	protein_coding	indolethylamine N-methyltransferase [Source:MGI Symbol;Acc:MGI:102963]	-
ENSMUSG00000030772	602.801	437.604	654.205	279.455	339.488	301.044	564.87	306.662	0.881667	6.17331e-07	0.000204337	Dkk3	7	111715224	111758264	-	3359	protein_coding	dickkopf WNT signaling pathway inhibitor 3 [Source:MGI Symbol;Acc:MGI:1354952]	-
ENSMUSG00000053317	427.859	480.364	459.046	731.855	658.169	1065.07	455.756	818.363	-0.844131	6.22299e-07	0.000204337	Sec61b	4	47474658	47483242	+	1271	protein_coding	Sec61 beta subunit [Source:MGI Symbol;Acc:MGI:1913462]	-
ENSMUSG00000036390	873.712	987.111	879.061	533.6	469.808	675.991	913.295	559.8	0.706236	1.1241e-06	0.000351347	Gadd45a	6	67012080	67014441	-	1764	protein_coding	growth arrest and DNA-damage-inducible 45 alpha [Source:MGI Symbol;Acc:MGI:107799]	-
ENSMUSG00000045667	8472.21	9660.04	10054	11894.2	12180	14186	9395.43	12753.4	-0.440726	1.12488e-06	0.000351347	Smtnl2	11	72279990	72302539	-	3815	protein_coding	smoothelin-like 2 [Source:MGI Symbol;Acc:MGI:2442764]	-
ENSMUSG00000020363	79.9737	105.534	109.458	296.328	234.356	173.888	98.3222	234.857	-1.2543	1.23609e-06	0.000376891	Gfpt2	11	49685005	49729440	+	5591	protein_coding	glutamine fructose-6-phosphate transaminase 2 [Source:MGI Symbol;Acc:MGI:1338883]	-
ENSMUSG00000052934	4823.41	4981.95	5410.98	6060.48	7107.35	7577.19	5072.11	6915	-0.446965	1.42776e-06	0.000425207	Fbxo31	8	122276179	122305545	-	5482	protein_coding	F-box protein 31 [Source:MGI Symbol;Acc:MGI:1354708]	-
ENSMUSG00000009633	347.885	341.167	386.923	956.474	745.779	448.849	358.659	717.034	-0.99934	1.60031e-06	0.000465763	G0s2	1	192954469	192955525	-	871	protein_coding	G0/G1 switch gene 2 [Source:MGI Symbol;Acc:MGI:1316737]	-
ENSMUSG00000001687	3067.99	3135.1	3009.68	3757.35	4046.48	4360.25	3070.92	4054.69	-0.4009	1.72252e-06	0.000490191	Ubl3	5	148441445	148489599	-	8098	protein_coding	ubiquitin-like 3 [Source:MGI Symbol;Acc:MGI:1344373]	-
ENSMUSG00000020580	3910.71	4369.67	4315.55	2949.57	3438.69	2982.19	4198.64	3123.48	0.426993	2.21311e-06	0.000616111	Rock2	12	16944896	17037824	+	13897	protein_coding	Rho-associated coiled-coil containing protein kinase 2 [Source:MGI Symbol;Acc:MGI:107926]	-
ENSMUSG00000028116	3715.78	2732.98	2884.1	2158.66	2038.02	2251.85	3110.95	2149.51	0.532961	2.36294e-06	0.000643827	Myoz2	3	122799855	122828664	-	3423	protein_coding	myozenin 2 [Source:MGI Symbol;Acc:MGI:1913063]	-
ENSMUSG00000042834	3619.81	3478.09	3272.72	2823.02	2474.98	2405.09	3456.87	2567.7	0.428706	2.46933e-06	0.000658797	Nrep	18	33570072	33597082	-	3908	protein_coding	neuronal regeneration related protein [Source:MGI Symbol;Acc:MGI:99444]	-
ENSMUSG00000035686	476.843	510.387	446.319	683.346	1110.45	712.942	477.849	835.581	-0.80617	3.39211e-06	0.000886517	Thrsp	7	97062145	97066937	-	2189	protein_coding	thyroid hormone responsive [Source:MGI Symbol;Acc:MGI:109126]	-
ENSMUSG00000039661	1811.4	1465.66	1544.3	1039.78	1019.56	1241.13	1607.12	1100.16	0.546401	4.14606e-06	0.00106189	Dusp26	8	31579499	31587075	+	2305	protein_coding	dual specificity phosphatase 26 (putative) [Source:MGI Symbol;Acc:MGI:1914209]	-
ENSMUSG00000040136	208.931	182.866	240.13	324.8	394.244	436.895	210.642	385.313	-0.870168	4.37316e-06	0.00109809	Abcc8	7	45753947	45829457	-	8090	protein_coding	ATP-binding cassette, sub-family C (CFTR/MRP), member 8 [Source:MGI Symbol;Acc:MGI:1352629]	-
ENSMUSG00000055320	6200.96	6090.98	5780.08	4107.46	5126.27	4262.44	6024	4498.72	0.421209	5.12935e-06	0.0012632	Tead1	7	112278525	112506014	+	13570	protein_coding	TEA domain family member 1 [Source:MGI Symbol;Acc:MGI:101876]	TEA
ENSMUSG00000022419	3098.98	3174.22	2983.38	2171.31	2439.93	2442.04	3085.53	2351.1	0.392216	5.72018e-06	0.0013684	Deptor	15	54975713	55122667	+	8874	protein_coding	DEP domain containing MTOR-interacting protein [Source:MGI Symbol;Acc:MGI:2146322]	-
ENSMUSG00000038332	1583.48	1442.91	1630	1174.76	945.091	1143.32	1552.13	1087.72	0.512807	5.77025e-06	0.0013684	Sesn1	10	41685931	41784420	+	3982	protein_coding	sestrin 1 [Source:MGI Symbol;Acc:MGI:2155278]	-
ENSMUSG00000079055	2708.11	2702.96	2615.12	1752.66	2236.24	1842.13	2675.4	1943.68	0.461048	6.576e-06	0.00152986	Slc8a3	12	81244689	81379954	-	5332	protein_coding	solute carrier family 8 (sodium/calcium exchanger), member 3 [Source:MGI Symbol;Acc:MGI:107976]	-
ENSMUSG00000054863	314.896	306.596	353.831	177.164	200.407	117.375	325.108	164.982	0.978938	6.69e-06	0.00152986	Tafa5	15	87428500	87643565	+	2908	protein_coding	TAFA chemokine like family member 5 [Source:MGI Symbol;Acc:MGI:2146182]	-
ENSMUSG00000002108	401.868	533.131	426.803	866.837	682.262	668.383	453.934	739.161	-0.703254	6.99336e-06	0.00157117	Nr1h3	2	91014406	91033179	-	2515	protein_coding	nuclear receptor subfamily 1, group H, member 3 [Source:MGI Symbol;Acc:MGI:1352462]	THR-like
ENSMUSG00000021390	404.867	399.393	397.105	644.328	562.893	627.085	400.455	611.435	-0.610835	7.60461e-06	0.00167904	Ogn	13	49761522	49777977	+	2566	protein_coding	osteoglycin [Source:MGI Symbol;Acc:MGI:109278]	-
ENSMUSG00000066705	2283.25	1672.18	1947.34	867.892	1399.57	1370.46	1967.59	1212.64	0.6983	8.09857e-06	0.0017578	Fxyd6	9	45281483	45307457	+	4107	protein_coding	FXYD domain-containing ion transport regulator 6 [Source:MGI Symbol;Acc:MGI:1890226]	-
ENSMUSG00000041390	347.885	344.807	323.284	181.382	219.025	177.149	338.659	192.518	0.814801	8.41182e-06	0.00179536	Mdfic	6	15720660	15802168	+	7427	protein_coding	MyoD family inhibitor domain containing [Source:MGI Symbol;Acc:MGI:104611]	-
ENSMUSG00000028782	34.9885	40.9401	15.2733	90.691	87.6098	142.371	30.4006	106.891	-1.81924	8.60861e-06	0.00180724	Adgrb2	4	129878663	129916426	+	6487	protein_coding	adhesion G protein-coupled receptor B2 [Source:MGI Symbol;Acc:MGI:2451244]	-
ENSMUSG00000040652	7286.6	7121.76	7222.56	5751.5	5599.36	6062.18	7210.3	5804.35	0.312911	1.10233e-05	0.00227684	Oaz2	9	65575283	65597582	+	2990	protein_coding	ornithine decarboxylase antizyme 2 [Source:MGI Symbol;Acc:MGI:109492]	-
ENSMUSG00000073940	137.955	131.918	228.25	374.364	311.015	314.086	166.041	333.155	-1.002	1.23095e-05	0.00250214	Hbb-bt	7	103461731	103463203	-	703	protein_coding	hemoglobin, beta adult t chain [Source:MGI Symbol;Acc:MGI:5474850]	-
ENSMUSG00000055044	1685.44	1280.97	1465.38	1096.73	1046.94	828.143	1477.27	990.603	0.576097	1.44566e-05	0.00289268	Pdlim1	19	40209617	40260286	-	5260	protein_coding	PDZ and LIM domain 1 (elfin) [Source:MGI Symbol;Acc:MGI:1860611]	-
ENSMUSG00000061603	1838.39	1778.62	1902.37	1284.44	1488.27	1358.5	1839.79	1377.07	0.418169	1.75786e-05	0.00346326	Akap6	12	52746166	53202382	+	14848	protein_coding	A kinase (PRKA) anchor protein 6 [Source:MGI Symbol;Acc:MGI:3050566]	-
ENSMUSG00000002602	547.82	664.139	638.083	871.055	846.53	982.469	616.681	900.018	-0.544619	2.12768e-05	0.00412835	Axl	7	25456698	25488130	-	5033	protein_coding	AXL receptor tyrosine kinase [Source:MGI Symbol;Acc:MGI:1347244]	-
ENSMUSG00000034353	1390.54	1094.47	1166.71	771.928	853.101	909.654	1217.24	844.894	0.526355	2.20252e-05	0.00420977	Ramp1	1	91107544	91152918	+	3022	protein_coding	receptor (calcitonin) activity modifying protein 1 [Source:MGI Symbol;Acc:MGI:1858418]	-
ENSMUSG00000027940	13597.5	10109.5	10196.6	9332.73	7651.62	6978.36	11301.2	7987.57	0.500511	2.60159e-05	0.0048994	Tpm3	3	89979956	90008209	+	6085	protein_coding	tropomyosin 3, gamma [Source:MGI Symbol;Acc:MGI:1890149]	-
ENSMUSG00000026697	558.816	620.47	688.145	996.546	819.152	920.522	622.477	912.073	-0.550331	2.69131e-05	0.00499492	Myoc	1	162466724	162477262	+	2074	protein_coding	myocilin [Source:MGI Symbol;Acc:MGI:1202864]	-
ENSMUSG00000101304	327.892	361.183	245.221	162.4	151.127	191.277	311.432	168.268	0.887279	2.87498e-05	0.00525956	Plet1os	9	50400083	50419123	-	1405	lncRNA	placenta expressed transcript 1, opposite strand [Source:MGI Symbol;Acc:MGI:1916881]	-
ENSMUSG00000064080	1126.63	1446.55	1132.77	1723.13	1939.46	1603.03	1235.32	1755.21	-0.506624	2.92644e-05	0.00527832	Fbln2	6	91189437	91249522	+	6370	protein_coding	fibulin 2 [Source:MGI Symbol;Acc:MGI:95488]	-
ENSMUSG00000035992	1799.41	1559.36	1456.9	1250.69	1130.17	1110.71	1605.22	1163.86	0.46317	3.00672e-05	0.00528019	Fnip1	11	54329025	54409061	+	7119	protein_coding	folliculin interacting protein 1 [Source:MGI Symbol;Acc:MGI:2444668]	-
ENSMUSG00000059741	14360.3	11392.3	11908.9	10490.6	9160.7	8679.2	12553.8	9443.51	0.410614	3.00995e-05	0.00528019	Myl3	9	110570929	110598866	+	2044	protein_coding	myosin, light polypeptide 3 [Source:MGI Symbol;Acc:MGI:97268]	-
ENSMUSG00000021258	3460.86	3414.4	3656.25	4167.57	4553.52	4506.97	3510.5	4409.35	-0.328723	3.20883e-05	0.00555302	Ccnk	12	108145838	108169618	+	3042	protein_coding	cyclin K [Source:MGI Symbol;Acc:MGI:1276106]	-
ENSMUSG00000027861	1111.63	897.953	952.033	554.691	740.303	692.293	987.207	662.429	0.575419	3.42559e-05	0.00584908	Casq2	3	101993731	102053830	+	2736	protein_coding	calsequestrin 2 [Source:MGI Symbol;Acc:MGI:1309469]	-
ENSMUSG00000069917	268.911	189.234	245.221	534.655	325.251	415.158	234.455	425.022	-0.859258	3.78368e-05	0.0063755	Hba-a2	11	32246489	32247298	+	667	protein_coding	hemoglobin alpha, adult chain 2 [Source:MGI Symbol;Acc:MGI:96016]	-
ENSMUSG00000027488	5868.07	6327.52	6606.53	7395.53	8174	7947.79	6267.37	7839.11	-0.322642	3.88501e-05	0.00646123	Snta1	2	154218233	154250019	-	3094	protein_coding	syntrophin, acidic 1 [Source:MGI Symbol;Acc:MGI:101772]	-
ENSMUSG00000058135	5832.08	5747.99	5892.93	4847.75	4542.57	4829.75	5824.33	4740.02	0.297184	3.97016e-05	0.00651819	Gstm1	3	107919571	107925289	-	1473	protein_coding	glutathione S-transferase, mu 1 [Source:MGI Symbol;Acc:MGI:95860]	-
ENSMUSG00000039910	1309.57	1530.25	1809.03	1132.58	962.613	1149.84	1549.62	1081.68	0.519194	5.21997e-05	0.00846164	Cited2	10	17598966	17601422	+	2457	protein_coding	Cbp/p300-interacting transactivator, with Glu/Asp-rich carboxy-terminal domain, 2 [Source:MGI Symbol;Acc:MGI:1306784]	-
ENSMUSG00000053279	2472.19	2565.58	2544.7	2867.31	3811.03	3438.64	2527.49	3372.33	-0.415872	5.49631e-05	0.00879821	Aldh1a1	19	20470079	20620829	+	4937	protein_coding	aldehyde dehydrogenase family 1, subfamily A1 [Source:MGI Symbol;Acc:MGI:1353450]	-
ENSMUSG00000041688	3216.94	3153.3	3002.89	2482.4	2575.73	2409.44	3124.38	2489.19	0.327742	5.71949e-05	0.00904244	Amot	X	144229421	144288177	-	8402	protein_coding	angiomotin [Source:MGI Symbol;Acc:MGI:108440]	-
ENSMUSG00000085289	30.9898	63.6846	45.8198	143.418	96.3708	128.243	46.8314	122.677	-1.38647	5.95995e-05	0.0093077	Gm15337	18	39500091	39522478	-	3888	lncRNA	predicted gene 15337 [Source:MGI Symbol;Acc:MGI:3705103]	-
ENSMUSG00000060961	368.878	392.115	476.865	578.946	572.749	920.522	412.62	690.739	-0.742345	6.81806e-05	0.0105195	Slc4a4	5	89034345	89387512	+	11333	protein_coding	solute carrier family 4 (anion exchanger), member 4 [Source:MGI Symbol;Acc:MGI:1927555]	-
ENSMUSG00000073002	2769.09	2957.69	2858.65	2077.46	1870.47	2477.91	2861.81	2141.95	0.418064	7.10771e-05	0.0108359	Vamp5	6	72345777	72357451	-	2707	protein_coding	vesicle-associated membrane protein 5 [Source:MGI Symbol;Acc:MGI:1858622]	-
ENSMUSG00000049551	1432.53	1452.01	1338.11	928.001	1140.02	1052.02	1407.55	1040.02	0.436615	7.24929e-05	0.0109217	Fzd9	5	135277792	135280084	-	2293	protein_coding	frizzled class receptor 9 [Source:MGI Symbol;Acc:MGI:1313278]	-
ENSMUSG00000025791	33256	37530.2	36640.6	43039.2	41993.6	49233.2	35808.9	44755.3	-0.321716	7.34653e-05	0.0109395	Pgm1	4	99786611	99844491	+	2921	protein_coding	phosphoglucomutase 1 [Source:MGI Symbol;Acc:MGI:97565]	-
ENSMUSG00000064181	530.825	640.485	633.84	839.419	793.964	968.341	601.717	867.241	-0.526483	7.85456e-05	0.0115616	Rab3ip	10	116741689	116786674	-	3175	protein_coding	RAB3A interacting protein [Source:MGI Symbol;Acc:MGI:105933]	-
ENSMUSG00000030541	11143.3	9252.46	11018.8	8279.24	8757.7	7368.52	10471.5	8135.15	0.364213	8.08888e-05	0.0117712	Idh2	7	79744594	79765140	-	2588	protein_coding	isocitrate dehydrogenase 2 (NADP+), mitochondrial [Source:MGI Symbol;Acc:MGI:96414]	-
ENSMUSG00000037940	396.869	365.732	442.076	216.182	202.598	301.044	401.559	239.941	0.743415	0.000100624	0.0144785	Inpp4b	8	82069185	82854543	+	13066	protein_coding	inositol polyphosphate-4-phosphatase, type II [Source:MGI Symbol;Acc:MGI:2158925]	-
ENSMUSG00000027346	11252.3	11165.7	11047.7	8707.39	9782.73	9083.49	11155.2	9191.2	0.279409	0.000104135	0.0146889	Gpcpd1	2	132371002	132429649	-	7289	protein_coding	glycerophosphocholine phosphodiesterase 1 [Source:MGI Symbol;Acc:MGI:104898]	-
ENSMUSG00000084929	609.799	528.582	543.049	333.237	438.049	311.912	560.477	361.066	0.634225	0.000105243	0.0146889	Foxo6os	4	120148538	120161095	+	2306	lncRNA	forkhead box O6, opposite strand [Source:MGI Symbol;Acc:MGI:3028036]	-
ENSMUSG00000034614	1578.48	2006.06	2117.04	1102	1081.98	1626.94	1900.53	1270.31	0.581643	0.000105527	0.0146889	Pik3ip1	11	3280401	3292971	+	4272	protein_coding	phosphoinositide-3-kinase interacting protein 1 [Source:MGI Symbol;Acc:MGI:1917016]	-
ENSMUSG00000061897	14.9951	8.18802	25.4554	60.1091	49.2805	79.3366	16.2128	62.9087	-1.95	0.000112051	0.0154293	Gm14292	2	178819218	178819673	+	456	processed_pseudogene	predicted gene 14292 [Source:MGI Symbol;Acc:MGI:3649964]	-
ENSMUSG00000027254	354.883	340.258	390.317	512.51	567.274	519.492	361.819	533.092	-0.558438	0.000117173	0.015963	Map1a	2	121120081	121141313	+	12166	protein_coding	microtubule-associated protein 1 A [Source:MGI Symbol;Acc:MGI:1306776]	-
ENSMUSG00000019326	321.894	297.498	268.979	370.146	730.447	468.412	296.124	523.001	-0.820907	0.000120331	0.0162207	Aoc3	11	101221431	101232764	+	4621	protein_coding	amine oxidase, copper containing 3 [Source:MGI Symbol;Acc:MGI:1306797]	-
ENSMUSG00000041417	599.802	605.913	640.629	838.364	901.286	798.8	615.448	846.15	-0.458869	0.000122848	0.0163874	Pik3r1	13	101817071	101904725	-	10079	protein_coding	phosphoinositide-3-kinase regulatory subunit 1 [Source:MGI Symbol;Acc:MGI:97583]	-
ENSMUSG00000049892	24.9918	19.1054	21.2129	32.6909	119.368	85.8574	21.77	79.3056	-1.86593	0.000126833	0.0167446	Rasd1	11	59854007	59855770	-	1611	protein_coding	RAS, dexamethasone-induced 1 [Source:MGI Symbol;Acc:MGI:1270848]	-
ENSMUSG00000073375	3466.86	3653.68	3491.64	4148.59	4945.57	4283.09	3537.39	4459.08	-0.333976	0.000140705	0.0183415	Lrrc30	17	67937959	67939718	-	1760	protein_coding	leucine rich repeat containing 30 [Source:MGI Symbol;Acc:MGI:2685172]	-
ENSMUSG00000022186	11277.3	11532.4	10737.1	7828.95	9400.53	9513.87	11182.3	8914.45	0.327011	0.000141794	0.0183415	Oxct1	15	4055865	4184826	+	3701	protein_coding	3-oxoacid CoA transferase 1 [Source:MGI Symbol;Acc:MGI:1914291]	-
ENSMUSG00000003849	1097.64	1201.82	1243.92	723.419	721.686	1013.99	1181.13	819.697	0.527402	0.000150325	0.0191688	Nqo1	8	108114857	108129838	-	1553	protein_coding	NAD(P)H dehydrogenase, quinone 1 [Source:MGI Symbol;Acc:MGI:103187]	-
ENSMUSG00000114515	954.685	1288.25	1377.14	1581.82	1939.46	1634.55	1206.69	1718.61	-0.509275	0.000151183	0.0191688	Aldoa	7	126399962	126408280	-	799	protein_coding	aldolase A, fructose-bisphosphate [Source:MGI Symbol;Acc:MGI:87994]	-
ENSMUSG00000052374	24551.9	17842.6	20376.2	13674.3	17513.2	15873.8	20923.6	15687.1	0.415522	0.000162909	0.020453	Actn2	13	12284312	12355641	-	3795	protein_coding	actinin alpha 2 [Source:MGI Symbol;Acc:MGI:109192]	-
ENSMUSG00000022490	3415.87	3448.07	3217.57	2953.78	2488.12	2460.52	3360.5	2634.14	0.351125	0.000173594	0.0215829	Ppp1r1a	15	103438706	103446430	-	1306	protein_coding	protein phosphatase 1, regulatory inhibitor subunit 1A [Source:MGI Symbol;Acc:MGI:1889595]	-
ENSMUSG00000022965	2777.09	2666.56	2466.63	2152.33	2137.68	1647.59	2636.76	1979.2	0.413606	0.000179171	0.0220222	Ifngr2	16	91343960	91362511	+	3767	protein_coding	interferon gamma receptor 2 [Source:MGI Symbol;Acc:MGI:107654]	-
ENSMUSG00000053329	4922.38	5171.19	5007.93	3712	4450.58	3917.92	5033.83	4026.83	0.322117	0.000180567	0.0220222	Gatd3a	10	77997900	78005616	-	2527	protein_coding	glutamine amidotransferase like class 1 domain containing 3A [Source:MGI Symbol;Acc:MGI:1351861]	-
ENSMUSG00000085391	0	0	0	16.8727	4.38049	15.2152	0	12.1562	-6.17161	0.000185668	1	Gm16150	1	38274501	38285747	+	912	lncRNA	predicted gene 16150 [Source:MGI Symbol;Acc:MGI:3801827]	-
ENSMUSG00000020176	2031.33	1905.08	1832.79	1512.22	1561.65	1469.36	1923.07	1514.41	0.344343	0.000192255	0.0231705	Grb10	11	11880508	11988683	-	9089	protein_coding	growth factor receptor bound protein 10 [Source:MGI Symbol;Acc:MGI:103232]	-
ENSMUSG00000038807	194.936	221.077	235.887	118.109	134.7	115.201	217.3	122.67	0.826078	0.0001936	0.0231705	Rap1gap2	11	74274182	74501741	-	7164	protein_coding	RAP1 GTPase activating protein 2 [Source:MGI Symbol;Acc:MGI:3028623]	-
ENSMUSG00000037904	3620.81	4215.92	4806.84	5194.7	5559.94	5575.3	4214.52	5443.31	-0.368753	0.000200476	0.0237713	Ankrd9	12	110941787	110945474	-	3160	protein_coding	ankyrin repeat domain 9 [Source:MGI Symbol;Acc:MGI:1921501]	-
ENSMUSG00000084819	18.9937	11.8271	7.63663	62.2182	42.7098	45.6457	12.8192	50.1912	-1.98069	0.000215324	0.0252976	Gm11967	11	5865315	5866731	+	480	lncRNA	predicted gene 11967 [Source:MGI Symbol;Acc:MGI:3650297]	-
ENSMUSG00000121197	12.9957	14.5565	8.48515	0	0	0	12.0124	0	5.91877	0.000254755	1	ENSMUSG00000121197	17	45609026	45610144	+	450	lncRNA	novel transcript	-
ENSMUSG00000057604	3794.75	3076.88	3433.09	2392.77	2557.11	2959.36	3434.91	2636.41	0.381587	0.000265807	0.0308178	Lmcd1	6	112250719	112307386	+	1730	protein_coding	LIM and cysteine-rich domains 1 [Source:MGI Symbol;Acc:MGI:1353635]	-
ENSMUSG00000020173	2046.33	1851.4	2015.22	2523.53	2542.88	2337.71	1970.98	2468.04	-0.324552	0.000268128	0.0308178	Cobl	11	12186608	12414960	-	8142	protein_coding	cordon-bleu WH2 repeat [Source:MGI Symbol;Acc:MGI:105056]	-
ENSMUSG00000023439	93.969	52.7672	70.4267	14.7636	29.5683	26.0833	72.3877	23.4717	1.62515	0.00026953	0.0308178	Gnb3	6	124811203	124817238	-	2632	protein_coding	guanine nucleotide binding protein (G protein), beta 3 [Source:MGI Symbol;Acc:MGI:95785]	-
ENSMUSG00000050069	701.769	692.342	616.87	247.818	561.798	365.166	670.327	391.594	0.775868	0.00028912	0.0327652	Grem2	1	174661351	174749385	-	3745	protein_coding	gremlin 2, DAN family BMP antagonist [Source:MGI Symbol;Acc:MGI:1344367]	-
ENSMUSG00000096617	4082.66	3972.1	4006.69	5310.7	4595.14	4862.35	4020.48	4922.73	-0.292195	0.000300281	0.0337316	Gm5559	5	96009573	96010574	+	1002	processed_pseudogene	predicted gene 5559 [Source:MGI Symbol;Acc:MGI:3779498]	-
ENSMUSG00000058056	4071.66	3617.28	3070.77	2321.06	3001.73	2734.39	3586.57	2685.73	0.417098	0.000310099	0.0345315	Palld	8	61964467	62355724	-	10292	protein_coding	palladin, cytoskeletal associated protein [Source:MGI Symbol;Acc:MGI:1919583]	-
ENSMUSG00000037621	140.954	137.377	91.6396	317.418	269.4	154.326	123.323	247.048	-1.00459	0.000313748	0.0346367	Atoh8	6	72183161	72212561	-	2507	protein_coding	atonal bHLH transcription factor 8 [Source:MGI Symbol;Acc:MGI:1918343]	bHLH
ENSMUSG00000046794	18.9937	31.8423	12.7277	55.891	100.751	53.2533	21.1879	69.9652	-1.72494	0.000324439	0.0355109	Ppp1r3b	8	35842893	35855293	+	6216	protein_coding	protein phosphatase 1, regulatory subunit 3B [Source:MGI Symbol;Acc:MGI:2177268]	-
ENSMUSG00000074794	1486.51	1218.2	1239.68	650.655	1155.35	804.234	1314.8	870.081	0.59563	0.000333706	0.0360378	Arrdc3	13	81031503	81044161	+	6266	protein_coding	arrestin domain containing 3 [Source:MGI Symbol;Acc:MGI:2145242]	-
ENSMUSG00000032554	387.872	430.326	316.496	400.728	752.349	760.762	378.231	637.946	-0.75433	0.000334882	0.0360378	Trf	9	103081200	103107643	-	3320	protein_coding	transferrin [Source:MGI Symbol;Acc:MGI:98821]	-
ENSMUSG00000030533	488.839	493.101	498.927	694.946	640.647	691.206	493.622	675.6	-0.452719	0.000346085	0.0368079	Unc45a	7	79975040	79997741	-	9263	protein_coding	unc-45 myosin chaperone A [Source:MGI Symbol;Acc:MGI:2142246]	-
ENSMUSG00000033623	1584.48	1565.73	1791.21	1318.18	1244.06	1297.64	1647.14	1286.63	0.35668	0.000347787	0.0368079	Pcgf3	5	108609098	108654842	+	9544	protein_coding	polycomb group ring finger 3 [Source:MGI Symbol;Acc:MGI:1916837]	-
ENSMUSG00000090066	7978.37	7784.08	8204.29	6693.21	6893.8	5274.25	7988.91	6287.09	0.345609	0.000352227	0.0369039	1110002E22Rik	3	137770813	137787267	+	9998	protein_coding	RIKEN cDNA 1110002E22 gene [Source:MGI Symbol;Acc:MGI:1915066]	-
ENSMUSG00000021948	221.927	225.625	237.584	337.455	334.012	373.86	228.379	348.442	-0.608953	0.000354458	0.0369039	Prkcd	14	30317311	30348167	-	5544	protein_coding	protein kinase C, delta [Source:MGI Symbol;Acc:MGI:97598]	-
ENSMUSG00000028273	7739.45	7413.8	8066.83	8336.19	10630.4	10248.5	7740.02	9738.36	-0.331272	0.000361246	0.0373074	Pdlim5	3	141945351	142101457	-	8877	protein_coding	PDZ and LIM domain 5 [Source:MGI Symbol;Acc:MGI:1927489]	-
ENSMUSG00000015843	2512.17	2332.68	2523.48	2906.33	3301.8	2953.93	2456.11	3054.02	-0.314283	0.000365336	0.0374279	Rxrg	1	167425953	167467192	+	2297	protein_coding	retinoid X receptor gamma [Source:MGI Symbol;Acc:MGI:98216]	RXR-like
ENSMUSG00000037139	2144.29	1716.75	2122.98	1415.2	1604.35	1551.95	1994.68	1523.84	0.388468	0.000390942	0.0397334	Myom3	4	135487026	135542875	+	6038	protein_coding	myomesin family, member 3 [Source:MGI Symbol;Acc:MGI:2685280]	-
ENSMUSG00000030695	573374	616723	575245	719397	670082	687811	588448	692430	-0.234754	0.000395514	0.039803	Aldoa	7	126394406	126399923	-	2911	protein_coding	aldolase A, fructose-bisphosphate [Source:MGI Symbol;Acc:MGI:87994]	-
ENSMUSG00000046818	13866.4	14048.8	13879.2	11882.6	11551.4	7809.76	13931.5	10414.6	0.419726	0.000397843	0.039803	Ddit4l	3	137327373	137334094	+	2916	protein_coding	DNA-damage-inducible transcript 4-like [Source:MGI Symbol;Acc:MGI:1920534]	-
ENSMUSG00000030246	6720.79	5401.36	6235.73	4598.88	5258.78	4717.81	6119.29	4858.49	0.3328	0.000405552	0.0402597	Ldhb	6	142435975	142453683	-	1570	protein_coding	lactate dehydrogenase B [Source:MGI Symbol;Acc:MGI:96763]	-
ENSMUSG00000034845	346.886	224.716	388.62	557.855	508.137	470.585	320.074	512.192	-0.678066	0.000414908	0.0408717	Plvap	8	71950409	71964396	-	1987	protein_coding	plasmalemma vesicle associated protein [Source:MGI Symbol;Acc:MGI:1890497]	-
ENSMUSG00000028841	1769.42	1696.74	1908.31	2219.82	2093.87	2656.14	1791.49	2323.28	-0.37482	0.000424964	0.0412683	Cnksr1	4	133955352	133965710	-	2804	protein_coding	connector enhancer of kinase suppressor of Ras 1 [Source:MGI Symbol;Acc:MGI:2670958]	-
ENSMUSG00000090958	191.937	139.196	200.249	361.709	347.154	223.881	177.128	310.915	-0.811864	0.00042538	0.0412683	Lrrc32	7	98138490	98151388	+	4688	protein_coding	leucine rich repeat containing 32 [Source:MGI Symbol;Acc:MGI:93882]	-
ENSMUSG00000022698	11089.3	10580.7	11061.2	8125.28	10034.6	8219.49	10910.4	8793.13	0.311292	0.000434376	0.0418242	Naa50	16	43960193	43983729	+	4648	protein_coding	N(alpha)-acetyltransferase 50, NatE catalytic subunit [Source:MGI Symbol;Acc:MGI:1919367]	-
ENSMUSG00000051343	1463.52	1185.44	1379.68	926.946	1028.32	1079.19	1342.88	1011.49	0.408753	0.000438803	0.0419352	Rab11fip5	6	85311944	85351616	-	6124	protein_coding	RAB11 family interacting protein 5 (class I) [Source:MGI Symbol;Acc:MGI:1098586]	-
ENSMUSG00000074001	4694.45	4782.71	4825.5	3965.09	3999.39	4046.17	4767.56	4003.55	0.252038	0.000455486	0.0432071	Klhl40	9	121606673	121612884	+	2501	protein_coding	kelch-like 40 [Source:MGI Symbol;Acc:MGI:1919580]	-
ENSMUSG00000052040	1393.54	1316.45	1494.23	1790.62	1681.01	1857.35	1401.41	1776.33	-0.341818	0.000462097	0.0435118	Klf13	7	63536099	63588663	-	7531	protein_coding	Kruppel-like factor 13 [Source:MGI Symbol;Acc:MGI:1354948]	zf-C2H2
ENSMUSG00000027546	902.703	645.034	776.391	984.946	1213.4	1053.11	774.709	1083.82	-0.484919	0.000475466	0.0444019	Atp9a	2	168476358	168584329	-	5917	protein_coding	ATPase, class II, type 9A [Source:MGI Symbol;Acc:MGI:1330826]	-
ENSMUSG00000049303	5.99802	0	5.9396	11.6	38.3293	45.6457	3.97921	31.8583	-3.00287	0.000476761	1	Syt12	19	4495936	4527475	-	5539	protein_coding	synaptotagmin XII [Source:MGI Symbol;Acc:MGI:2159601]	-
ENSMUSG00000085653	437.856	613.192	465.835	764.546	744.684	674.904	505.627	728.045	-0.525603	0.000478484	0.0444019	Gm15179	1	75344855	75351664	-	944	lncRNA	predicted gene 15179 [Source:MGI Symbol;Acc:MGI:3705125]	-
ENSMUSG00000035172	1063.65	1028.05	1197.25	1659.86	1735.77	1183.53	1096.32	1526.38	-0.477221	0.000483226	0.0445194	Plekhh3	11	101053505	101062177	-	3582	protein_coding	pleckstrin homology domain containing, family H (with MyTH4 domain) member 3 [Source:MGI Symbol;Acc:MGI:2384950]	-
ENSMUSG00000015850	972.68	1071.72	1058.95	785.637	789.584	808.581	1034.45	794.6	0.380959	0.000491614	0.0447054	Adamtsl4	3	95583511	95595228	-	4198	protein_coding	ADAMTS-like 4 [Source:MGI Symbol;Acc:MGI:2389008]	-
ENSMUSG00000030750	413.864	408.491	344.497	245.709	212.454	293.437	388.951	250.533	0.633844	0.000492227	0.0447054	Nsmce1	7	125066812	125090768	-	1329	protein_coding	NSE1 homolog, SMC5-SMC6 complex component [Source:MGI Symbol;Acc:MGI:1914961]	-
ENSMUSG00000043154	8456.21	7825.02	7621.36	6281.93	6997.83	6542.55	7967.53	6607.44	0.269962	0.000518677	0.0467759	Ppp2r3a	9	100982283	101128994	-	12455	protein_coding	protein phosphatase 2, regulatory subunit B'', alpha [Source:MGI Symbol;Acc:MGI:2442104]	-
ENSMUSG00000032193	178.941	200.152	183.279	307.928	286.922	281.482	187.457	292.111	-0.639815	0.000530592	0.0475158	Ldlr	9	21634779	21661215	+	9622	protein_coding	low density lipoprotein receptor [Source:MGI Symbol;Acc:MGI:96765]	-
ENSMUSG00000037826	532.824	624.109	594.809	406	455.571	373.86	583.914	411.81	0.504373	0.000537513	0.0478014	Ppm1k	6	57483487	57512453	-	6022	protein_coding	protein phosphatase 1K (PP2C domain containing) [Source:MGI Symbol;Acc:MGI:2442111]	-
ENSMUSG00000023277	3806.75	3674.6	4166.21	2948.51	2839.65	3467.99	3882.52	3085.38	0.331678	0.000547261	0.0483326	Twf2	9	106080307	106092588	+	2319	protein_coding	twinfilin actin binding protein 2 [Source:MGI Symbol;Acc:MGI:1346078]	-
ENSMUSG00000120528	173.943	176.497	201.098	262.582	302.254	304.305	183.846	289.714	-0.654868	0.000569753	0.0499743	ENSMUSG00000120528	15	84015274	84016273	-	1000	lncRNA	novel transcript	-
ENSMUSG00000049327	3467.86	4128.58	3876.01	5968.73	5414.29	8828.1	3824.15	6737.04	-0.816943	0.000583637	0.0508439	Kmt5a	5	124577993	124600371	+	5307	protein_coding	lysine methyltransferase 5A [Source:MGI Symbol;Acc:MGI:1915206]	-
ENSMUSG00000064373	3490.85	3333.43	3349.09	2829.35	2908.65	2657.23	3391.12	2798.41	0.277052	0.000588154	0.0508802	Selenop	15	3298029	3309990	+	2842	protein_coding	selenoprotein P [Source:MGI Symbol;Acc:MGI:894288]	-
ENSMUSG00000043719	161.947	192.873	129.823	93.8546	78.8488	82.597	161.548	85.1001	0.923567	0.000594541	0.0508802	Col6a6	9	105565008	105705359	-	9166	protein_coding	collagen, type VI, alpha 6 [Source:MGI Symbol;Acc:MGI:2444259]	-
ENSMUSG00000026610	501.835	435.785	414.075	166.618	328.537	308.652	450.565	267.936	0.750078	0.000597257	0.0508802	Esrrg	1	187340988	187947082	+	6208	protein_coding	estrogen-related receptor gamma [Source:MGI Symbol;Acc:MGI:1347056]	ESR-like
ENSMUSG00000021775	3826.74	3910.23	3732.62	2854.66	3343.41	3165.86	3823.2	3121.31	0.292689	0.000599946	0.0508802	Nr1d2	14	4230569	4265642	+	5409	protein_coding	nuclear receptor subfamily 1, group D, member 2 [Source:MGI Symbol;Acc:MGI:2449205]	THR-like
ENSMUSG00000031842	174.942	175.588	250.312	373.309	286.922	322.78	200.281	327.671	-0.708453	0.000604489	0.0509282	Pde4c	8	71176369	71203835	+	5596	protein_coding	phosphodiesterase 4C, cAMP specific [Source:MGI Symbol;Acc:MGI:99556]	-
ENSMUSG00000023034	4678.46	4225.02	3125.08	4730.69	6236.72	5351.41	4009.52	5439.61	-0.440321	0.000620653	0.0519482	Nr4a1	15	101152150	101172676	+	3509	protein_coding	nuclear receptor subfamily 4, group A, member 1 [Source:MGI Symbol;Acc:MGI:1352454]	NGFIB-like
ENSMUSG00000033565	3359.89	3120.54	3069.93	2505.6	2780.52	2490.95	3183.45	2592.36	0.296184	0.000632525	0.0523098	Rbfox2	15	76963190	77191204	-	8140	protein_coding	RNA binding protein, fox-1 homolog (C. elegans) 2 [Source:MGI Symbol;Acc:MGI:1933973]	-
ENSMUSG00000024050	723.762	621.38	744.996	1067.2	939.615	843.359	696.712	950.058	-0.447575	0.000633143	0.0523098	Wiz	17	32573029	32608413	-	9242	protein_coding	widely-interspaced zinc finger motifs [Source:MGI Symbol;Acc:MGI:1332638]	zf-C2H2
ENSMUSG00000027452	1102.64	1037.15	1004.64	865.783	800.535	719.463	1048.14	795.26	0.39782	0.000641107	0.0526283	Acss1	2	150460025	150510420	-	4128	protein_coding	acyl-CoA synthetase short-chain family member 1 [Source:MGI Symbol;Acc:MGI:1915988]	-
ENSMUSG00000025241	6925.72	7621.23	7351.53	5006.99	6586.07	5833.95	7299.49	5809	0.329623	0.000649476	0.0529757	Fyco1	9	123618565	123680964	-	8862	protein_coding	FYVE and coiled-coil domain containing 1 [Source:MGI Symbol;Acc:MGI:107277]	-
ENSMUSG00000120045	0	0	0	12.6546	9.85611	6.52081	0	9.67716	-5.8423	0.000653376	1	ENSMUSG00000120045	11	50216704	50218525	+	1822	lncRNA	novel transcript	-
ENSMUSG00000020312	117.961	162.851	134.065	292.109	219.025	206.492	138.292	239.209	-0.789995	0.000654975	0.0530861	Shc2	10	79453885	79473752	-	5426	protein_coding	SHC (Src homology 2 domain containing) transforming protein 2 [Source:MGI Symbol;Acc:MGI:106180]	-
ENSMUSG00000120700	4.99835	4.5489	4.24257	8.43637	25.1878	60.8609	4.59661	31.495	-2.77797	0.000661255	1	ENSMUSG00000120700	4	8939232	8943541	+	896	lncRNA	novel transcript	-
ENSMUSG00000037211	825.728	857.922	602.445	588.437	521.278	464.065	762.032	524.593	0.537721	0.000666945	0.0537163	Spry1	3	37694096	37698747	+	2906	protein_coding	sprouty RTK signaling antagonist 1 [Source:MGI Symbol;Acc:MGI:1345139]	-
ENSMUSG00000027656	1.99934	4.5489	1.69703	33.7455	8.76098	28.2569	2.74842	23.5878	-3.10238	0.00067118	1	Ccn5	2	163662781	163675066	+	1924	protein_coding	cellular communication network factor 5 [Source:MGI Symbol;Acc:MGI:1328326]	-
ENSMUSG00000071637	246.919	371.19	420.863	209.855	197.122	222.794	346.324	209.924	0.723939	0.000674775	0.0540073	Cebpd	16	15705150	15708895	+	3746	protein_coding	CCAAT/enhancer binding protein (C/EBP), delta [Source:MGI Symbol;Acc:MGI:103573]	TF_bZIP
ENSMUSG00000051980	601.802	655.042	594.809	414.437	508.137	385.815	617.217	436.13	0.501224	0.000689017	0.0548047	Casr	16	36314058	36382503	-	4718	protein_coding	calcium-sensing receptor [Source:MGI Symbol;Acc:MGI:1351351]	-
ENSMUSG00000020458	29936.1	29170.3	28275.1	26012.5	24485.9	24230.3	29127.2	24909.5	0.225635	0.000694652	0.0549118	Rtn4	11	29642947	29694331	+	6991	protein_coding	reticulon 4 [Source:MGI Symbol;Acc:MGI:1915835]	-
ENSMUSG00000064360	1270.58	1475.66	1299.92	2183.97	1621.88	1625.86	1348.72	1810.57	-0.424931	0.000699172	0.05493	mt-Nd3	MT	9459	9806	+	348	protein_coding	mitochondrially encoded NADH dehydrogenase 3 [Source:MGI Symbol;Acc:MGI:102499]	-
ENSMUSG00000025085	2204.27	2185.29	2140.8	1751.6	1822.28	1778.01	2176.79	1783.96	0.28706	0.0007183	0.0560887	Ablim1	19	57021165	57303351	-	11949	protein_coding	actin-binding LIM protein 1 [Source:MGI Symbol;Acc:MGI:1194500]	-
ENSMUSG00000031737	174.942	80.9704	73.8208	37.9637	54.7561	36.9513	109.911	43.2237	1.34398	0.00074078	0.0574935	Irx5	8	93084253	93102914	+	3127	protein_coding	Iroquois homeobox 5 [Source:MGI Symbol;Acc:MGI:1859086]	Homeobox
ENSMUSG00000047963	1469.52	1722.21	1775.94	1917.17	2246.1	2201.86	1655.89	2121.71	-0.356997	0.000748327	0.0577294	Stbd1	5	92750900	92754438	+	2221	protein_coding	starch binding domain 1 [Source:MGI Symbol;Acc:MGI:1261768]	-
ENSMUSG00000035105	1516.5	958.908	1144.65	711.819	984.515	786.845	1206.68	827.726	0.543445	0.000756374	0.0580008	Egln3	12	54225767	54250646	-	2662	protein_coding	egl-9 family hypoxia-inducible factor 3 [Source:MGI Symbol;Acc:MGI:1932288]	-
ENSMUSG00000020402	40386.7	39408	38472.5	31690.2	35046.1	34153.9	39422.4	33630	0.229261	0.000766776	0.0584484	Vdac1	11	52251687	52280224	+	2620	protein_coding	voltage-dependent anion channel 1 [Source:MGI Symbol;Acc:MGI:106919]	-
ENSMUSG00000001930	791.739	652.312	568.505	1120.98	1131.26	728.158	670.852	993.467	-0.567433	0.000782981	0.0590238	Vwf	6	125523737	125663642	+	16064	protein_coding	Von Willebrand factor [Source:MGI Symbol;Acc:MGI:98941]	-
ENSMUSG00000032548	49.9835	73.6922	74.6693	127.6	124.844	140.198	66.115	130.881	-0.981838	0.000783543	0.0590238	Slco2a1	9	102865911	102973201	+	13545	protein_coding	solute carrier organic anion transporter family, member 2a1 [Source:MGI Symbol;Acc:MGI:1346021]	-
ENSMUSG00000057036	452.851	418.499	378.438	299.491	303.349	231.489	416.596	278.11	0.582117	0.000792007	0.0593125	Gm7536	3	24387232	24387675	+	444	processed_pseudogene	predicted gene 7536 [Source:MGI Symbol;Acc:MGI:3645137]	-
ENSMUSG00000000751	2631.13	2585.59	2516.69	2077.46	2172.72	2139.91	2577.81	2130.03	0.275185	0.000806845	0.0595395	Rpa1	11	75188992	75239150	-	5578	protein_coding	replication protein A1 [Source:MGI Symbol;Acc:MGI:1915525]	-
ENSMUSG00000051000	1133.63	1295.53	1400.05	1541.75	1757.67	1635.64	1276.4	1645.02	-0.365235	0.000807192	0.0595395	Fhip1a	3	85567368	85724598	-	5290	protein_coding	FHF complex subunit HOOK interacting protein 1A [Source:MGI Symbol;Acc:MGI:2444746]	-
ENSMUSG00000059824	1647.46	1542.99	1226.1	1254.91	954.947	1019.42	1472.18	1076.43	0.450964	0.000808986	0.0595395	Dbp	7	45354512	45359627	+	2993	protein_coding	D site albumin promoter binding protein [Source:MGI Symbol;Acc:MGI:94866]	TF_bZIP
ENSMUSG00000025488	9394.9	10119.5	9710.4	8531.28	8412.73	7528.28	9741.6	8157.43	0.256061	0.00085391	0.0624867	Cox8b	7	140478858	140480359	-	360	protein_coding	cytochrome c oxidase subunit 8B [Source:MGI Symbol;Acc:MGI:105958]	-
ENSMUSG00000022748	978.678	1119.94	1002.1	868.946	718.401	759.675	1033.57	782.341	0.401655	0.000892581	0.0649454	Cmss1	16	57122363	57427227	-	1997	protein_coding	cms small ribosomal subunit 1 [Source:MGI Symbol;Acc:MGI:1913747]	-
ENSMUSG00000080893	2551.16	2510.99	1058.1	845.746	871.718	729.244	2040.08	815.569	1.32264	0.000912315	0.0660063	Ndufa12-ps	5	130217236	130217637	+	402	processed_pseudogene	NADH:ubiquinone oxidoreductase subunit A12, pseudogene [Source:MGI Symbol;Acc:MGI:3801934]	-
ENSMUSG00000037852	10669.5	10968.3	10951.8	9548.92	8746.75	9455.18	10863.2	9250.28	0.231883	0.000933977	0.0671939	Cpe	8	65045576	65146088	-	2609	protein_coding	carboxypeptidase E [Source:MGI Symbol;Acc:MGI:101932]	-
ENSMUSG00000042961	1316.57	1542.99	1154.83	993.383	1120.31	732.505	1338.13	948.733	0.495985	0.000964739	0.0690192	Egflam	15	7235601	7427876	-	6121	protein_coding	EGF-like, fibronectin type III and laminin G domains [Source:MGI Symbol;Acc:MGI:2146149]	-
ENSMUSG00000023224	847.721	941.622	964.761	1306.58	1120.31	1143.32	918.035	1190.07	-0.374026	0.000984372	0.0696139	Serping1	2	84595731	84605788	-	2325	protein_coding	serine (or cysteine) peptidase inhibitor, clade G, member 1 [Source:MGI Symbol;Acc:MGI:894696]	-
ENSMUSG00000079428	1398.54	897.953	1389.02	904.801	665.835	944.431	1228.5	838.356	0.551062	0.000988482	0.0696139	Tceal7	X	135115528	135126849	+	1217	protein_coding	transcription elongation factor A (SII)-like 7 [Source:MGI Symbol;Acc:MGI:1915746]	-
ENSMUSG00000085779	3326.9	2868.54	3019.86	2712.29	2404.89	2270.33	3071.77	2462.5	0.318645	0.000993766	0.0696139	Atcayos	10	81030443	81046711	+	4377	lncRNA	ataxia, cerebellar, Cayman type, opposite strand [Source:MGI Symbol;Acc:MGI:1916928]	-
ENSMUSG00000026922	167.945	161.941	110.307	224.618	373.437	203.232	146.731	267.096	-0.865694	0.000995414	0.0696139	Agpat2	2	26483069	26494429	-	2130	protein_coding	1-acylglycerol-3-phosphate O-acyltransferase 2 (lysophosphatidic acid acyltransferase, beta) [Source:MGI Symbol;Acc:MGI:1914762]	-
ENSMUSG00000007872	607.8	548.597	635.537	1147.35	810.391	675.991	597.311	877.909	-0.555779	0.00100023	0.0696139	Id3	4	135870808	135873066	+	1791	protein_coding	inhibitor of DNA binding 3 [Source:MGI Symbol;Acc:MGI:96398]	bHLH
ENSMUSG00000041737	44.9852	15.4663	36.4861	27.4182	169.744	126.069	32.3125	107.744	-1.73867	0.0010102	0.0699276	Tmem45b	9	31337492	31375758	-	4724	protein_coding	transmembrane protein 45b [Source:MGI Symbol;Acc:MGI:2384574]	-
ENSMUSG00000022237	1344.56	1337.38	1410.23	795.128	1129.07	1112.89	1364.05	1012.36	0.43057	0.00104567	0.0717032	Ankrd33b	15	31291624	31367872	-	8761	protein_coding	ankyrin repeat domain 33B [Source:MGI Symbol;Acc:MGI:1917904]	-
ENSMUSG00000024011	381.874	523.123	351.285	655.928	622.03	556.443	418.761	611.467	-0.546355	0.00105082	0.0717032	Pi16	17	29536654	29549567	+	6364	protein_coding	peptidase inhibitor 16 [Source:MGI Symbol;Acc:MGI:1921366]	-
ENSMUSG00000027333	5069.33	5445.03	4548.89	6662.62	6244.39	5637.24	5021.08	6181.42	-0.300076	0.00105265	0.0717032	Smox	2	131333416	131367842	+	3894	protein_coding	spermine oxidase [Source:MGI Symbol;Acc:MGI:2445356]	-
ENSMUSG00000025986	312.897	230.174	276.616	151.855	194.932	161.934	273.229	169.573	0.687887	0.00106141	0.0719174	Slc39a10	1	46846704	46932012	-	6095	protein_coding	solute carrier family 39 (zinc transporter), member 10 [Source:MGI Symbol;Acc:MGI:1914515]	-
ENSMUSG00000015501	1542.49	1473.84	1583.33	1176.87	1317.43	1173.75	1533.22	1222.68	0.326679	0.00107201	0.0722536	Hivep2	10	13841819	14027118	+	13720	protein_coding	human immunodeficiency virus type I enhancer binding protein 2 [Source:MGI Symbol;Acc:MGI:1338076]	zf-C2H2
ENSMUSG00000055489	4021.68	4701.74	4141.6	4594.66	5727.49	5915.47	4288.34	5412.54	-0.335773	0.00108288	0.0724198	Ano5	7	51160777	51248457	+	7820	protein_coding	anoctamin 5 [Source:MGI Symbol;Acc:MGI:3576659]	-
ENSMUSG00000073535	157.948	139.196	122.186	72.7637	86.5147	61.9477	139.777	73.742	0.921512	0.00108579	0.0724198	Gm5532	1	155395918	155402965	-	2283	lncRNA	predicted gene 5532 [Source:MGI Symbol;Acc:MGI:3646828]	-
ENSMUSG00000038267	527.826	483.093	494.684	341.673	361.391	382.554	501.868	361.873	0.471616	0.00114111	0.0757156	Slc22a23	13	34363141	34529165	-	6386	protein_coding	solute carrier family 22, member 23 [Source:MGI Symbol;Acc:MGI:1920352]	-
ENSMUSG00000013419	4398.55	4614.4	5041.03	5651.31	5758.16	5419.88	4684.66	5609.78	-0.259775	0.00115467	0.0762203	Zfp651	9	121588396	121600808	+	7063	protein_coding	zinc finger protein 651 [Source:MGI Symbol;Acc:MGI:2670992]	ZBTB
ENSMUSG00000038967	18940.8	17629.7	18063.2	15583	16087.4	15338	18211.2	15669.5	0.216841	0.00118153	0.0775934	Pdk2	11	94917084	94932180	-	3163	protein_coding	pyruvate dehydrogenase kinase, isoenzyme 2 [Source:MGI Symbol;Acc:MGI:1343087]	-
ENSMUSG00000071711	2283.25	2499.17	2375.84	2115.42	1898.94	1709.54	2386.08	1907.97	0.322587	0.00119157	0.0778536	Mpst	15	78290616	78298213	+	2143	protein_coding	mercaptopyruvate sulfurtransferase [Source:MGI Symbol;Acc:MGI:2179733]	-
ENSMUSG00000024892	2305.24	2567.4	2442.03	3725.71	5853.43	11226.7	2438.22	6935.27	-1.50811	0.0012173	0.0791307	Pcx	19	4560500	4671780	+	4753	protein_coding	pyruvate carboxylase [Source:MGI Symbol;Acc:MGI:97520]	-
ENSMUSG00000001918	879.71	749.659	723.783	899.528	1298.82	1042.24	784.384	1080.2	-0.462092	0.00122913	0.0794965	Slc1a5	7	16515265	16532199	+	4173	protein_coding	solute carrier family 1 (neutral amino acid transporter), member 5 [Source:MGI Symbol;Acc:MGI:105305]	-
ENSMUSG00000022760	260.914	304.776	306.314	439.746	403.005	405.377	290.668	416.043	-0.516398	0.00125452	0.0807307	Thap7	16	17345846	17349000	-	1882	protein_coding	THAP domain containing 7 [Source:MGI Symbol;Acc:MGI:1916259]	THAP
ENSMUSG00000025586	3510.84	4118.57	3834.44	3579.13	2702.76	2517.03	3821.28	2932.98	0.381661	0.00128319	0.0818421	Cpeb1	7	80996774	81105213	-	4192	protein_coding	cytoplasmic polyadenylation element binding protein 1 [Source:MGI Symbol;Acc:MGI:108442]	-
ENSMUSG00000104117	66.9779	61.865	77.2148	32.6909	30.6634	14.1284	68.6859	25.8276	1.4108	0.00128457	0.0818421	Gm20743	1	164690702	164764344	+	4171	lncRNA	predicted gene, 20743 [Source:MGI Symbol;Acc:MGI:5434099]	-
ENSMUSG00000047485	358.882	237.453	319.041	104.4	233.261	172.802	305.125	170.154	0.842991	0.00130899	0.082985	Klhl34	X	156601431	156603365	+	1935	protein_coding	kelch-like 34 [Source:MGI Symbol;Acc:MGI:2685234]	-
ENSMUSG00000037406	202.933	151.933	88.2455	67.491	39.4244	90.2046	147.704	65.7067	1.16618	0.0013358	0.0838303	Htra4	8	25514945	25528978	-	2404	protein_coding	HtrA serine peptidase 4 [Source:MGI Symbol;Acc:MGI:3036260]	-
ENSMUSG00000025920	1377.55	1347.38	1283.8	1652.47	1743.44	1566.08	1336.24	1654	-0.308032	0.00133857	0.0838303	Stau2	1	16298898	16590336	-	6747	protein_coding	staufen double-stranded RNA binding protein 2 [Source:MGI Symbol;Acc:MGI:1352508]	-
ENSMUSG00000032076	547.82	415.769	454.804	354.328	342.773	263.006	472.798	320.036	0.562016	0.00134219	0.0838303	Cadm1	9	47441471	47769413	+	11798	protein_coding	cell adhesion molecule 1 [Source:MGI Symbol;Acc:MGI:1889272]	-
ENSMUSG00000000346	2590.15	2561.94	2505.66	2001.53	2253.76	2056.23	2552.58	2103.84	0.278936	0.00134851	0.0838303	Dazap2	15	100513230	100518642	+	2900	protein_coding	DAZ associated protein 2 [Source:MGI Symbol;Acc:MGI:1344344]	-
ENSMUSG00000048578	7728.45	7811.37	8071.92	6642.59	7042.73	6450.17	7870.58	6711.83	0.229831	0.0013827	0.0855402	Mlec	5	115281040	115296238	-	6007	protein_coding	malectin [Source:MGI Symbol;Acc:MGI:1924015]	-
ENSMUSG00000020392	945.688	907.051	844.272	1134.69	1069.93	1252	899.004	1152.21	-0.358499	0.00140048	0.0862239	Cdkn2aipnl	11	51858488	51868161	+	1958	protein_coding	CDKN2A interacting protein N-terminal like [Source:MGI Symbol;Acc:MGI:1261797]	-
ENSMUSG00000085277	57.9809	107.354	71.2752	28.4728	25.1878	41.2985	78.87	31.653	1.31827	0.00142586	0.0873664	Gm13943	2	77145095	77147379	+	343	lncRNA	predicted gene 13943 [Source:MGI Symbol;Acc:MGI:3650360]	-
ENSMUSG00000026576	2845.06	2092.49	2120.44	939.601	1652.54	1223.74	2352.66	1271.96	0.887224	0.00145351	0.088459	Atp1b1	1	164264678	164285924	-	3081	protein_coding	ATPase, Na+/K+ transporting, beta 1 polypeptide [Source:MGI Symbol;Acc:MGI:88108]	-
ENSMUSG00000029675	884.709	620.47	758.572	1421.53	1038.18	846.619	754.583	1102.11	-0.547166	0.00145751	0.088459	Eln	5	134731447	134776177	-	8098	protein_coding	elastin [Source:MGI Symbol;Acc:MGI:95317]	-
ENSMUSG00000027313	758.75	1655.8	1686	550.473	434.764	695.553	1366.85	560.263	1.28683	0.00147203	0.0889192	Chac1	2	119181710	119184862	+	1637	protein_coding	ChaC, cation transport regulator 1 [Source:MGI Symbol;Acc:MGI:1916315]	-
ENSMUSG00000118084	77.9743	50.9477	63.6386	14.7636	27.3781	29.3437	64.1869	23.8285	1.43016	0.00148245	0.0891278	AA388235	17	34200468	34201751	+	717	lncRNA	expressed sequence AA388235 [Source:MGI Symbol;Acc:MGI:3035178]	-
ENSMUSG00000039956	4.99835	18.1956	23.7584	37.9637	71.183	53.2533	15.6508	54.1333	-1.77831	0.00149625	0.0895373	Mrap	16	90535095	90546673	+	1581	protein_coding	melanocortin 2 receptor accessory protein [Source:MGI Symbol;Acc:MGI:1924287]	-
ENSMUSG00000035242	15346.9	14724.8	14459.5	11930.1	12290.6	13583.9	14843.8	12601.5	0.236234	0.00150397	0.0895806	Oaz1	10	80662490	80665124	+	2558	protein_coding	ornithine decarboxylase antizyme 1 [Source:MGI Symbol;Acc:MGI:109433]	-
ENSMUSG00000047822	0	2.72934	0	14.7636	20.8073	10.868	0.90978	15.4797	-4.08183	0.00153679	1	Angptl8	9	21746806	21748643	+	865	protein_coding	angiopoietin-like 8 [Source:MGI Symbol;Acc:MGI:3643534]	-
ENSMUSG00000028041	646.787	587.718	621.113	828.873	841.054	750.98	618.539	806.969	-0.383955	0.00156169	0.0922083	Adam15	3	89245849	89257303	-	6145	protein_coding	a disintegrin and metallopeptidase domain 15 (metargidin) [Source:MGI Symbol;Acc:MGI:1333882]	-
ENSMUSG00000002409	1844.39	1879.61	1694.48	1539.64	1480.61	1344.37	1806.16	1454.87	0.311732	0.00156249	0.0922083	Dyrk1b	7	27878894	27886719	+	2695	protein_coding	dual-specificity tyrosine-(Y)-phosphorylation regulated kinase 1b [Source:MGI Symbol;Acc:MGI:1330302]	-
ENSMUSG00000020612	4443.54	4051.25	4337.61	3397.75	3817.6	3490.81	4277.46	3568.72	0.261347	0.00159859	0.0939062	Prkar1a	11	109540231	109560482	+	4321	protein_coding	protein kinase, cAMP dependent regulatory, type I, alpha [Source:MGI Symbol;Acc:MGI:104878]	-
ENSMUSG00000030091	1002.67	995.299	1083.55	801.455	790.679	835.751	1027.17	809.295	0.34426	0.00161775	0.0945976	Nup210	6	90990050	91093811	-	10474	protein_coding	nucleoporin 210 [Source:MGI Symbol;Acc:MGI:1859555]	-
ENSMUSG00000106353	17.9941	32.7521	24.6069	66.4364	58.0415	67.3817	25.1177	63.9532	-1.34524	0.00164079	0.0955086	Gm43726	3	138285548	138286322	-	775	processed_pseudogene	predicted gene 43726 [Source:MGI Symbol;Acc:MGI:5663863]	-
ENSMUSG00000051502	733.758	762.396	765.36	574.728	592.461	577.092	753.838	581.427	0.37491	0.00167842	0.0972573	Ufsp1	5	137292891	137293927	+	1037	protein_coding	UFM1-specific peptidase 1 [Source:MGI Symbol;Acc:MGI:1917490]	-
ENSMUSG00000027365	1405.54	1478.39	1424.66	1055.6	1184.92	1212.87	1436.2	1151.13	0.319423	0.00171927	0.0991757	Trpm7	2	126633485	126718150	-	11315	protein_coding	transient receptor potential cation channel, subfamily M, member 7 [Source:MGI Symbol;Acc:MGI:1929996]	-
ENSMUSG00000025813	815.731	581.349	720.389	443.964	577.13	481.453	705.823	500.849	0.494698	0.00175094	0.0999896	Homer2	7	81250229	81357275	-	12621	protein_coding	homer scaffolding protein 2 [Source:MGI Symbol;Acc:MGI:1347354]	-
ENSMUSG00000026489	18906.8	17929.9	19400.4	13990.7	16537.4	16582.4	18745.7	15703.5	0.255506	0.00175687	0.0999896	Coq8a	1	179992803	180027167	-	5293	protein_coding	coenzyme Q8A [Source:MGI Symbol;Acc:MGI:1914676]	-
ENSMUSG00000015880	12.9957	0.90978	16.1218	0	0	0	10.0091	0	5.65702	0.00175896	1	Ncapg	5	45827261	45857888	+	7066	protein_coding	non-SMC condensin I complex, subunit G [Source:MGI Symbol;Acc:MGI:1930197]	-
ENSMUSG00000070572	81.973	94.6171	108.61	203.527	131.415	173.888	95.0667	169.61	-0.833675	0.00175996	0.0999896	Trmt112-ps2	4	149541786	149542163	+	378	processed_pseudogene	tRNA methyltransferase 11-2, pseudogene 2 [Source:MGI Symbol;Acc:MGI:3651720]	-
ENSMUSG00000078965	631.792	571.342	601.597	877.383	723.876	778.15	601.577	793.136	-0.399338	0.00176461	0.0999896	Gm12033	11	20285012	20286013	-	1002	processed_pseudogene	predicted gene 12033 [Source:MGI Symbol;Acc:MGI:3650772]	-
ENSMUSG00000001729	2047.33	1744.96	2040.68	1609.24	1625.16	1430.23	1944.32	1554.88	0.32238	0.00177853	0.100334	Akt1	12	112620255	112641318	-	4098	protein_coding	thymoma viral proto-oncogene 1 [Source:MGI Symbol;Acc:MGI:87986]	-
ENSMUSG00000053897	55.9816	31.8423	23.7584	5.27273	14.2366	7.60762	37.1941	9.03898	2.04022	0.00178884	1	Slc39a8	3	135531040	135594333	+	7664	protein_coding	solute carrier family 39 (metal ion transporter), member 8 [Source:MGI Symbol;Acc:MGI:1914797]	-
ENSMUSG00000018143	675.777	624.109	692.388	475.6	535.515	491.235	664.091	500.783	0.407426	0.00184887	0.103845	Mafk	5	139777268	139788408	+	3901	protein_coding	v-maf musculoaponeurotic fibrosarcoma oncogene family, protein K (avian) [Source:MGI Symbol;Acc:MGI:99951]	TF_bZIP
ENSMUSG00000000581	1061.65	1130.86	1071.67	913.237	845.435	828.143	1088.06	862.272	0.335476	0.00186151	0.104098	C1d	11	17207579	17219176	+	3995	protein_coding	C1D nuclear receptor co-repressor [Source:MGI Symbol;Acc:MGI:1927354]	-
ENSMUSG00000023175	20676.2	19108.1	19414.9	22475.5	23441.1	22490.3	19733.1	22802.3	-0.208601	0.00188151	0.10475	Bsg	10	79540325	79547803	+	1814	protein_coding	basigin [Source:MGI Symbol;Acc:MGI:88208]	-
ENSMUSG00000060147	4287.59	4192.27	3907.41	4963.75	4610.47	5166.66	4129.09	4913.62	-0.251149	0.00189649	0.10475	Serpinb6a	13	34101901	34186777	-	5409	protein_coding	serine (or cysteine) peptidase inhibitor, clade B, member 6a [Source:MGI Symbol;Acc:MGI:103123]	-
ENSMUSG00000087298	112.963	95.5269	65.3356	142.364	162.078	193.451	91.2751	165.964	-0.865886	0.0019056	0.10475	Gm9392	7	46470288	46470841	-	554	processed_pseudogene	predicted pseudogene 9392 [Source:MGI Symbol;Acc:MGI:3643262]	-
ENSMUSG00000036046	5161.3	5817.13	5711.35	4100.08	4988.28	4644.99	5563.26	4577.78	0.281473	0.00190588	0.10475	5031439G07Rik	15	84828137	84872752	-	9604	protein_coding	RIKEN cDNA 5031439G07 gene [Source:MGI Symbol;Acc:MGI:2444899]	-
ENSMUSG00000004455	2881.05	3051.4	2675.37	3210.04	3484.68	3802.72	2869.27	3499.15	-0.286383	0.00192169	0.105167	Ppp1cc	5	122296341	122313336	+	3424	protein_coding	protein phosphatase 1 catalytic subunit gamma [Source:MGI Symbol;Acc:MGI:104872]	-
ENSMUSG00000038156	99.9671	92.7975	117.944	152.909	159.888	230.402	103.569	181.066	-0.804609	0.00196195	0.106914	Spon1	7	113365235	113642605	+	10382	protein_coding	spondin 1, (f-spondin) extracellular matrix protein [Source:MGI Symbol;Acc:MGI:2385287]	-
ENSMUSG00000037818	528.826	407.581	464.986	407.055	265.02	231.489	467.131	301.188	0.632103	0.00200212	0.108639	Abhd18	3	40801405	40892573	+	11184	protein_coding	abhydrolase domain containing 18 [Source:MGI Symbol;Acc:MGI:1915468]	-
ENSMUSG00000020034	1220.6	1443.82	1400.05	997.601	1136.74	1077.02	1354.82	1070.45	0.340469	0.00201058	0.108639	Tcp11l2	10	84412490	84450223	+	3438	protein_coding	t-complex 11 (mouse) like 2 [Source:MGI Symbol;Acc:MGI:2444679]	-
ENSMUSG00000021957	548.819	535.86	476.865	555.746	1041.46	723.81	520.515	773.673	-0.571853	0.00201937	0.108656	Tkt	14	30270316	30296677	+	7355	protein_coding	transketolase [Source:MGI Symbol;Acc:MGI:105992]	-
ENSMUSG00000028860	28.9904	13.6467	27.1525	0	4.38049	5.43401	23.2632	3.2715	2.83642	0.00202475	1	Sytl1	4	132980401	132990424	-	2518	protein_coding	synaptotagmin-like 1 [Source:MGI Symbol;Acc:MGI:1933365]	-
ENSMUSG00000028339	931.693	927.066	795.058	697.055	683.357	670.557	884.606	683.656	0.371134	0.00206215	0.110137	Col15a1	4	47208161	47313167	+	6349	protein_coding	collagen, type XV, alpha 1 [Source:MGI Symbol;Acc:MGI:88449]	-
ENSMUSG00000020917	534.824	550.417	558.323	694.946	808.201	668.383	547.854	723.843	-0.401527	0.00206409	0.110137	Acly	11	100367179	100418826	-	5279	protein_coding	ATP citrate lyase [Source:MGI Symbol;Acc:MGI:103251]	-
ENSMUSG00000052276	3151.96	3134.19	3796.25	4911.02	5066.04	3349.52	3360.8	4442.2	-0.40233	0.00207466	0.110241	Ostn	16	27126239	27169962	+	1423	protein_coding	osteocrin [Source:MGI Symbol;Acc:MGI:2677164]	-
ENSMUSG00000059201	40.9865	14.5565	32.2436	43.2364	163.173	57.6005	29.2622	88.0034	-1.59021	0.00208362	0.11026	Lep	6	29060219	29073876	+	3354	protein_coding	leptin [Source:MGI Symbol;Acc:MGI:104663]	-
ENSMUSG00000042286	533.824	499.469	481.108	836.255	680.071	577.092	504.8	697.806	-0.467843	0.00212118	0.111742	Stab1	14	30860970	30890598	-	10288	protein_coding	stabilin 1 [Source:MGI Symbol;Acc:MGI:2178742]	-
ENSMUSG00000058558	6976.7	7509.32	7361.71	8382.59	8205.76	8938.95	7282.58	8509.1	-0.224478	0.00212909	0.111742	Rpl5	5	108048368	108056871	+	3920	protein_coding	ribosomal protein L5 [Source:MGI Symbol;Acc:MGI:102854]	-
ENSMUSG00000068284	2742.1	2639.27	2616.82	1964.62	2485.93	1955.16	2666.06	2135.24	0.320342	0.00215339	0.112556	Usf3	16	43993609	44047828	+	13050	protein_coding	upstream transcription factor family member 3 [Source:MGI Symbol;Acc:MGI:2685454]	bHLH
ENSMUSG00000037010	118.961	94.6171	44.1228	43.2364	20.8073	35.8645	85.9002	33.3027	1.3631	0.00225363	0.117317	Apln	X	47114023	47123730	-	3149	protein_coding	apelin [Source:MGI Symbol;Acc:MGI:1353624]	-
ENSMUSG00000039563	19.9934	20.0152	16.1218	2.10909	4.38049	0	18.7101	2.16319	3.11397	0.00226483	1	2210406O10Rik	5	36604955	36622197	-	2472	lncRNA	RIKEN cDNA 2210406O10 gene [Source:MGI Symbol;Acc:MGI:1923960]	-
ENSMUSG00000053093	20543.2	12726.9	15573.6	8382.59	11340	9831.21	16281.3	9851.27	0.724819	0.00230133	0.119315	Myh7	14	55208141	55232083	-	8616	protein_coding	myosin, heavy polypeptide 7, cardiac muscle, beta [Source:MGI Symbol;Acc:MGI:2155600]	-
ENSMUSG00000036611	4375.56	4185.9	4717.74	6524.48	5775.68	4531.97	4426.4	5610.71	-0.342036	0.00231592	0.119588	Eepd1	9	25392843	25515406	+	2935	protein_coding	endonuclease/exonuclease/phosphatase family domain containing 1 [Source:MGI Symbol;Acc:MGI:1914734]	-
ENSMUSG00000024033	27.9908	25.4738	27.1525	50.6182	60.2318	84.7706	26.8724	65.2069	-1.27889	0.00234796	0.120755	Rsph1	17	31473993	31496357	-	1372	protein_coding	radial spoke head 1 homolog (Chlamydomonas) [Source:MGI Symbol;Acc:MGI:1194909]	-
ENSMUSG00000107835	0	0	0	18.9818	2.19025	4.34721	0	8.50643	-5.65751	0.00236986	1	Gm43999	6	88719709	88722597	+	2889	TEC	predicted gene, 43999 [Source:MGI Symbol;Acc:MGI:5690391]	-
ENSMUSG00000020810	397.869	403.942	433.591	589.491	503.756	571.658	411.801	554.969	-0.430125	0.0023747	0.121642	Cygb	11	116536421	116545139	-	2331	protein_coding	cytoglobin [Source:MGI Symbol;Acc:MGI:2149481]	-
ENSMUSG00000079477	6225.95	6387.56	6479.26	6941.02	7392.08	8611.82	6364.26	7648.31	-0.265076	0.00246204	0.125613	Rab7	6	87976088	88022252	-	2610	protein_coding	RAB7, member RAS oncogene family [Source:MGI Symbol;Acc:MGI:105068]	-
ENSMUSG00000028069	649.786	749.659	686.448	1003.93	829.008	879.223	695.298	904.053	-0.378671	0.00247978	0.12572	Gpatch4	3	87950415	87963300	+	2447	protein_coding	G patch domain containing 4 [Source:MGI Symbol;Acc:MGI:1913864]	-
ENSMUSG00000068114	532.824	640.485	638.931	748.728	747.969	928.129	604.08	808.275	-0.419227	0.00249751	0.12572	Ccdc134	15	82012123	82026404	+	5349	protein_coding	coiled-coil domain containing 134 [Source:MGI Symbol;Acc:MGI:1923707]	-
ENSMUSG00000028132	1678.45	1667.63	1901.52	1785.35	2480.45	2581.16	1749.2	2282.32	-0.383453	0.00250117	0.12572	Tlcd4	3	120995410	121076747	-	7874	protein_coding	TLC domain containing 4 [Source:MGI Symbol;Acc:MGI:1923195]	-
ENSMUSG00000031889	862.716	815.163	922.335	531.491	709.64	706.422	866.738	649.184	0.417498	0.00251241	0.12572	Phaf1	8	105951777	105979685	+	4704	protein_coding	phagosome assembly factor 1 [Source:MGI Symbol;Acc:MGI:2443049]	-
ENSMUSG00000037664	486.84	433.055	529.473	421.819	281.447	281.482	483.123	328.249	0.557213	0.00251322	0.12572	Cdkn1c	7	143012076	143014787	-	2039	protein_coding	cyclin-dependent kinase inhibitor 1C (P57) [Source:MGI Symbol;Acc:MGI:104564]	-
ENSMUSG00000094103	11.996	13.6467	1.69703	95.9637	6.57074	42.3853	9.11326	48.3066	-2.41545	0.0025615	1	Fam177a2	12	55246377	55263953	+	3863	protein_coding	family with sequence similarity 177 member A2 [Source:MGI Symbol;Acc:MGI:3714351]	-
ENSMUSG00000021319	31.9895	44.5792	33.0921	85.4183	66.8025	85.8574	36.5536	79.3594	-1.118	0.00258824	0.128492	Sfrp4	13	19807274	19817164	+	4179	protein_coding	secreted frizzled-related protein 4 [Source:MGI Symbol;Acc:MGI:892010]	-
ENSMUSG00000031242	402.867	389.386	380.135	219.346	294.588	298.871	390.796	270.935	0.528745	0.0025887	0.128492	2610002M06Rik	X	106826357	106859940	-	6337	protein_coding	RIKEN cDNA 2610002M06 gene [Source:MGI Symbol;Acc:MGI:1914278]	-
ENSMUSG00000037977	2093.31	2132.52	2257.9	2056.37	1543.03	1297.64	2161.24	1632.35	0.404814	0.00261473	0.129283	6430571L13Rik	9	107217801	107229621	+	2912	protein_coding	RIKEN cDNA 6430571L13 gene [Source:MGI Symbol;Acc:MGI:2445137]	-
ENSMUSG00000029189	2476.18	1980.59	2425.9	1886.58	1938.37	1664.98	2294.23	1829.98	0.326077	0.00262558	0.12932	Sel1l3	5	53264425	53371269	-	9850	protein_coding	sel-1 suppressor of lin-12-like 3 (C. elegans) [Source:MGI Symbol;Acc:MGI:1916941]	-
ENSMUSG00000053693	6.99769	7.27824	10.1822	0	0	0	8.1527	0	5.36191	0.00265395	1	Mast1	8	85638532	85663988	-	6459	protein_coding	microtubule associated serine/threonine kinase 1 [Source:MGI Symbol;Acc:MGI:1861901]	-
ENSMUSG00000029467	21873.8	14198	16085.3	10893.5	12521.6	10188.8	17385.7	11201.3	0.634215	0.0026686	0.130935	Atp2a2	5	122591576	122640288	-	6081	protein_coding	ATPase, Ca++ transporting, cardiac muscle, slow twitch 2 [Source:MGI Symbol;Acc:MGI:88110]	-
ENSMUSG00000041028	14800.1	13924.2	14432.4	11483	13126.1	12377.6	14385.6	12328.9	0.222585	0.00270167	0.131544	Ghitm	14	36842049	36857229	-	3756	protein_coding	growth hormone inducible transmembrane protein [Source:MGI Symbol;Acc:MGI:1913342]	-
ENSMUSG00000025938	1316.57	1547.54	1241.38	843.637	1234.2	997.685	1368.49	1025.17	0.416905	0.00271889	0.131544	Slco5a1	1	12936773	13062874	-	13137	protein_coding	solute carrier organic anion transporter family, member 5A1 [Source:MGI Symbol;Acc:MGI:2443431]	-
ENSMUSG00000034610	431.858	433.055	325.83	469.273	565.083	667.297	396.914	567.218	-0.515917	0.00272876	0.131544	Tut4	4	108316623	108416618	+	8684	protein_coding	terminal uridylyl transferase 4 [Source:MGI Symbol;Acc:MGI:2445126]	-
ENSMUSG00000001552	3101.98	3045.94	3406.79	3766.84	3544.91	4273.31	3184.9	3861.69	-0.277819	0.0027361	0.131544	Jup	11	100259784	100288589	-	6436	protein_coding	junction plakoglobin [Source:MGI Symbol;Acc:MGI:96650]	-
ENSMUSG00000068392	39.9868	80.9704	100.125	121.273	185.076	139.111	73.694	148.486	-1.00551	0.00274062	0.131544	Rnase13	14	52158819	52160230	-	1412	protein_coding	ribonuclease, RNase A family, 13 (non-active) [Source:MGI Symbol;Acc:MGI:3528592]	-
ENSMUSG00000045867	284.906	325.701	314.799	519.891	361.391	446.676	308.469	442.653	-0.520842	0.00274265	0.131544	Cradd	10	95010608	95159995	-	4759	protein_coding	CASP2 and RIPK1 domain containing adaptor with death domain [Source:MGI Symbol;Acc:MGI:1336168]	-
ENSMUSG00000060913	2344.23	2321.76	2280.81	1901.35	1970.13	1973.63	2315.6	1948.37	0.249075	0.00281034	0.133944	Trim55	3	19698638	19746585	+	2659	protein_coding	tripartite motif-containing 55 [Source:MGI Symbol;Acc:MGI:3036269]	-
ENSMUSG00000057606	382.874	350.265	375.892	232	260.639	288.003	369.677	260.214	0.506729	0.00281672	0.133944	Colq	14	31245039	31313300	-	3803	protein_coding	collagen-like tail subunit (single strand of homotrimer) of asymmetric acetylcholinesterase [Source:MGI Symbol;Acc:MGI:1338761]	-
ENSMUSG00000040794	433.857	440.333	472.623	334.291	329.632	326.041	448.938	329.988	0.4445	0.00282406	0.133944	C1qtnf4	2	90716204	90720869	+	1290	protein_coding	C1q and tumor necrosis factor related protein 4 [Source:MGI Symbol;Acc:MGI:1914695]	-
ENSMUSG00000028776	876.711	845.185	902.82	1192.69	1179.45	972.688	874.905	1114.94	-0.349749	0.0028561	0.134868	Tinagl1	4	130058247	130068915	-	4358	protein_coding	tubulointerstitial nephritis antigen-like 1 [Source:MGI Symbol;Acc:MGI:2137617]	-
ENSMUSG00000021215	625.794	623.199	978.337	988.11	1119.22	999.858	742.443	1035.73	-0.479075	0.00286461	0.134868	Net1	13	3932018	3968220	-	5217	protein_coding	neuroepithelial cell transforming gene 1 [Source:MGI Symbol;Acc:MGI:1927138]	-
ENSMUSG00000013089	413.864	339.348	322.436	222.509	267.21	251.051	358.549	246.924	0.537228	0.00291891	0.136922	Etv5	16	22200059	22258469	-	4103	protein_coding	ets variant 5 [Source:MGI Symbol;Acc:MGI:1096867]	ETS
ENSMUSG00000024750	11121.3	11352.2	11411.7	9719.75	9700.6	10144.2	11295.1	9854.85	0.19682	0.00295252	0.137992	Zfand5	19	21249642	21264204	+	10751	protein_coding	zinc finger, AN1-type domain 5 [Source:MGI Symbol;Acc:MGI:1278334]	-
ENSMUSG00000048897	543.821	588.628	554.929	733.964	659.264	819.449	562.459	737.559	-0.390905	0.00299998	0.139701	Zfp710	7	79674562	79743921	+	6926	protein_coding	zinc finger protein 710 [Source:MGI Symbol;Acc:MGI:1921747]	zf-C2H2
ENSMUSG00000020218	25.9914	12.7369	5.09109	0	2.19025	0	14.6065	0.730082	4.33252	0.0030094	1	Wif1	10	120869865	120936555	+	2427	protein_coding	Wnt inhibitory factor 1 [Source:MGI Symbol;Acc:MGI:1344332]	-
ENSMUSG00000013275	1360.55	1351.02	1220.16	834.146	1101.69	1105.28	1310.58	1013.71	0.370579	0.00306422	0.142176	Slc41a1	1	131755231	131776603	+	4912	protein_coding	solute carrier family 41, member 1 [Source:MGI Symbol;Acc:MGI:2444823]	-
ENSMUSG00000019920	1092.64	993.48	936.76	824.655	816.962	735.765	1007.63	792.461	0.345897	0.00307976	0.142381	Lims1	10	58159288	58260513	+	5137	protein_coding	LIM and senescent cell antigen-like domains 1 [Source:MGI Symbol;Acc:MGI:1195263]	-
ENSMUSG00000024621	108.964	160.121	160.369	180.327	256.259	271.701	143.152	236.096	-0.719215	0.00311904	0.143678	Csf1r	18	61233670	61265221	+	5774	protein_coding	colony stimulating factor 1 receptor [Source:MGI Symbol;Acc:MGI:1339758]	-
ENSMUSG00000064280	182.94	182.866	134.914	281.564	255.164	233.663	166.906	256.797	-0.623575	0.00314416	0.144316	Ccdc146	5	21497959	21629675	-	4371	protein_coding	coiled-coil domain containing 146 [Source:MGI Symbol;Acc:MGI:1922422]	-
ENSMUSG00000112071	87.971	121.911	134.065	50.6182	66.8025	63.0345	114.649	60.1517	0.933121	0.00315751	0.144411	5430401H09Rik	12	32146592	32173831	-	7252	lncRNA	RIKEN cDNA 5430401H09 gene [Source:MGI Symbol;Acc:MGI:1918646]	-
ENSMUSG00000062329	80.9733	59.1357	79.7604	161.346	113.893	123.895	73.2898	133.045	-0.861108	0.00318205	0.145015	Cytl1	5	37892863	37897164	+	1056	protein_coding	cytokine-like 1 [Source:MGI Symbol;Acc:MGI:2684993]	-
ENSMUSG00000029591	240.921	222.896	192.613	108.618	142.366	158.673	218.81	136.552	0.679844	0.00321091	0.145812	Ung	5	114268447	114277384	+	5468	protein_coding	uracil DNA glycosylase [Source:MGI Symbol;Acc:MGI:109352]	-
ENSMUSG00000021281	1529.5	1477.48	1405.14	1142.07	1331.67	841.185	1470.71	1104.98	0.412365	0.0032381	0.146426	Tnfaip2	12	111408903	111421452	+	4984	protein_coding	tumor necrosis factor, alpha-induced protein 2 [Source:MGI Symbol;Acc:MGI:104960]	-
ENSMUSG00000033191	1056.65	1240.03	1232.04	1695.71	1339.34	1449.79	1176.24	1494.95	-0.345586	0.0032473	0.146426	Tie1	4	118328388	118347258	-	4917	protein_coding	tyrosine kinase with immunoglobulin-like and EGF-like domains 1 [Source:MGI Symbol;Acc:MGI:99906]	-
ENSMUSG00000096929	492.838	495.83	455.652	294.218	431.478	265.18	481.44	330.292	0.543736	0.0033518	0.150608	A330023F24Rik	1	194658654	194720212	+	9401	lncRNA	RIKEN cDNA A330023F24 gene [Source:MGI Symbol;Acc:MGI:2443958]	-
ENSMUSG00000118308	5.99802	16.376	2.54554	0	0	0	8.30654	0	5.38696	0.00340368	1	Gm19179	19	43532622	43533401	+	600	processed_pseudogene	predicted gene, 19179 [Source:MGI Symbol;Acc:MGI:5011364]	-
ENSMUSG00000069939	438.855	438.514	465.835	519.891	576.035	760.762	447.735	618.896	-0.466608	0.00340548	0.152485	Gm12070	11	26736633	26737634	+	1002	processed_pseudogene	predicted gene 12070 [Source:MGI Symbol;Acc:MGI:3650751]	-
ENSMUSG00000028756	29302.3	32835.8	36672.8	25825.8	29390.9	27471.1	32937	27562.6	0.257048	0.00344339	0.153645	Pink1	4	138040720	138053618	-	2673	protein_coding	PTEN induced putative kinase 1 [Source:MGI Symbol;Acc:MGI:1916193]	-
ENSMUSG00000001334	2254.26	2149.81	2291.84	1615.56	2074.16	1719.32	2231.97	1803.02	0.308076	0.00347684	0.15453	Fndc5	4	129030792	129038386	+	2763	protein_coding	fibronectin type III domain containing 5 [Source:MGI Symbol;Acc:MGI:1917614]	-
ENSMUSG00000034957	256.915	170.129	198.552	239.382	508.137	301.044	208.532	349.521	-0.745842	0.00348735	0.15453	Cebpa	7	34818718	34821353	+	2636	protein_coding	CCAAT/enhancer binding protein (C/EBP), alpha [Source:MGI Symbol;Acc:MGI:99480]	TF_bZIP
ENSMUSG00000051910	3717.78	3843.82	3879.41	2777.67	3550.39	3098.47	3813.67	3142.18	0.279588	0.00351893	0.155391	Sox6	7	115070107	115638031	-	14832	protein_coding	SRY (sex determining region Y)-box 6 [Source:MGI Symbol;Acc:MGI:98368]	HMG
ENSMUSG00000049641	2506.17	1923.27	1932.07	1439.46	1786.15	1738.88	2120.51	1654.83	0.357395	0.0035374	0.15567	Vgll2	10	51898598	51904567	+	1650	protein_coding	vestigial like family member 2 [Source:MGI Symbol;Acc:MGI:2447460]	-
ENSMUSG00000067870	583.808	457.619	543.049	903.746	527.849	850.966	528.159	760.854	-0.527175	0.00355924	0.156095	Rpl31-ps8	15	90648482	90648859	-	378	processed_pseudogene	ribosomal protein L31, pseudogene 8 [Source:MGI Symbol;Acc:MGI:3647726]	-
ENSMUSG00000026179	914.699	998.029	1012.28	1267.56	1054.6	1455.23	975.002	1259.13	-0.36867	0.00359524	0.157135	Pnkd	1	74324089	74392853	+	7832	protein_coding	paroxysmal nonkinesiogenic dyskinesia [Source:MGI Symbol;Acc:MGI:1930773]	-
ENSMUSG00000020053	404.867	387.566	264.737	220.4	275.971	192.364	352.39	229.578	0.617124	0.00363456	0.158314	Igf1	10	87694127	87772904	+	9904	protein_coding	insulin-like growth factor 1 [Source:MGI Symbol;Acc:MGI:96432]	-
ENSMUSG00000030554	24700.9	26592	27633.6	19643	24614	21968.6	26308.8	22075.2	0.253164	0.00370972	0.160724	Synm	7	67379908	67409490	-	7933	protein_coding	synemin, intermediate filament protein [Source:MGI Symbol;Acc:MGI:2661187]	-
ENSMUSG00000040888	1179.61	1055.34	1048.76	1368.8	1383.14	1287.86	1094.57	1346.6	-0.299511	0.00371501	0.160724	Gfer	17	24912161	24915130	-	2231	protein_coding	growth factor, augmenter of liver regeneration [Source:MGI Symbol;Acc:MGI:107757]	-
ENSMUSG00000037138	24.9918	47.3086	42.4257	78.0364	56.9464	129.329	38.242	88.1041	-1.20039	0.00374592	0.161516	Aff3	1	38216407	38704036	-	6654	protein_coding	AF4/FMR2 family, member 3 [Source:MGI Symbol;Acc:MGI:106927]	AF-4
ENSMUSG00000032348	669.779	492.191	543.898	300.546	384.388	490.148	568.623	391.694	0.537452	0.00376116	0.161629	Gsta4	9	78090056	78116631	+	1266	protein_coding	glutathione S-transferase, alpha 4 [Source:MGI Symbol;Acc:MGI:1309515]	-
ENSMUSG00000007030	492.838	491.281	537.958	361.709	422.717	341.256	507.359	375.228	0.435786	0.0037999	0.162748	Vwa7	17	35235555	35245717	+	4313	protein_coding	von Willebrand factor A domain containing 7 [Source:MGI Symbol;Acc:MGI:1306798]	-
ENSMUSG00000075702	158.948	154.663	175.643	248.873	231.071	248.878	163.084	242.941	-0.574356	0.0038372	0.163278	Selenom	11	3464684	3467351	+	1481	protein_coding	selenoprotein M [Source:MGI Symbol;Acc:MGI:2149786]	-
ENSMUSG00000024642	872.712	730.553	683.903	565.237	648.313	487.974	762.389	567.175	0.426008	0.00383779	0.163278	Tle4	19	14425514	14575415	-	5702	protein_coding	transducin-like enhancer of split 4 [Source:MGI Symbol;Acc:MGI:104633]	-
ENSMUSG00000046532	1079.64	1239.12	984.277	851.019	920.998	820.536	1101.01	864.184	0.349272	0.00385789	0.163377	Ar	X	97192375	97366821	+	10048	protein_coding	androgen receptor [Source:MGI Symbol;Acc:MGI:88064]	ESR-like
ENSMUSG00000028464	191965	152374	148508	143082	139462	123627	164282	135390	0.279044	0.0038694	0.163377	Tpm2	4	43514711	43523765	-	2909	protein_coding	tropomyosin 2, beta [Source:MGI Symbol;Acc:MGI:98810]	-
ENSMUSG00000020589	121.96	145.565	117.944	43.2364	75.5635	85.8574	128.489	68.2191	0.914544	0.00389658	0.163377	Cyria	12	12312140	12430966	+	12596	protein_coding	CYFIP related Rac1 interactor A [Source:MGI Symbol;Acc:MGI:1261783]	-
ENSMUSG00000057137	263.913	317.513	345.345	187.709	191.646	244.531	308.924	207.962	0.572285	0.0039029	0.163377	Tmem140	6	34840081	34851881	+	5853	protein_coding	transmembrane protein 140 [Source:MGI Symbol;Acc:MGI:1915737]	-
ENSMUSG00000005320	79.9737	90.978	109.458	182.437	159.888	133.677	93.47	158.667	-0.761397	0.00390391	0.163377	Fgfr4	13	55300453	55316572	+	3542	protein_coding	fibroblast growth factor receptor 4 [Source:MGI Symbol;Acc:MGI:95525]	-
ENSMUSG00000037416	1008.67	1147.23	1207.44	798.292	872.813	971.601	1121.11	880.902	0.348597	0.00391897	0.163473	Dmxl1	18	49965737	50098540	+	21923	protein_coding	Dmx-like 1 [Source:MGI Symbol;Acc:MGI:2443926]	-
ENSMUSG00000024777	1182.61	1240.03	1281.26	1450	1478.42	1570.43	1234.63	1499.62	-0.280119	0.00396518	0.164864	Ppp2r5b	19	6277795	6285902	-	3372	protein_coding	protein phosphatase 2, regulatory subunit B', beta [Source:MGI Symbol;Acc:MGI:2388480]	-
ENSMUSG00000056738	58.9806	37.301	50.9109	8.43637	17.522	24.9965	49.0641	16.9849	1.53164	0.00397929	0.164915	A730036I17Rik	2	129060889	129077524	+	3643	lncRNA	RIKEN cDNA A730036I17 gene [Source:MGI Symbol;Acc:MGI:3041182]	-
ENSMUSG00000027404	4211.61	4389.69	4099.17	3497.93	3612.81	3772.29	4233.49	3627.68	0.222796	0.00401385	0.165811	Snrpb	2	130013555	130021323	-	1850	protein_coding	small nuclear ribonucleoprotein B [Source:MGI Symbol;Acc:MGI:98342]	-
ENSMUSG00000038011	7.99737	11.8271	3.39406	0	0	0	7.73952	0	5.28408	0.00403457	1	Dnah10	5	124802149	124911372	+	16086	protein_coding	dynein, axonemal, heavy chain 10 [Source:MGI Symbol;Acc:MGI:1860299]	-
ENSMUSG00000052135	380.875	351.175	330.072	258.364	271.59	220.621	354.041	250.192	0.500144	0.00409729	0.168714	Foxo6	4	120124276	120144546	-	2615	protein_coding	forkhead box O6 [Source:MGI Symbol;Acc:MGI:2676586]	Fork_head
ENSMUSG00000042066	2354.22	2390.9	2589.67	1948.8	2158.49	2035.58	2444.93	2047.62	0.256166	0.00411516	0.168906	Tmcc2	1	132284053	132319019	-	5692	protein_coding	transmembrane and coiled-coil domains 2 [Source:MGI Symbol;Acc:MGI:1916125]	-
ENSMUSG00000041453	1234.59	1420.17	1398.35	2206.11	1842	1346.55	1351.04	1798.22	-0.412394	0.00417077	0.170106	Rpl21	5	146769700	146773842	+	3400	protein_coding	ribosomal protein L21 [Source:MGI Symbol;Acc:MGI:1278340]	-
ENSMUSG00000007097	58253.8	52412.4	50351.7	46744.9	46965.4	45653.3	53672.6	46454.5	0.20834	0.00417095	0.170106	Atp1a2	1	172099276	172125631	-	7038	protein_coding	ATPase, Na+/K+ transporting, alpha 2 polypeptide [Source:MGI Symbol;Acc:MGI:88106]	-
ENSMUSG00000084304	5.99802	12.7369	4.24257	0	0	0	7.65917	0	5.27025	0.00417943	1	Gm6142	16	4138220	4138544	-	325	processed_pseudogene	predicted pseudogene 6142 [Source:MGI Symbol;Acc:MGI:3644670]	-
ENSMUSG00000015944	2496.18	2685.67	3011.38	1694.66	2418.03	2298.59	2731.08	2137.09	0.354203	0.00421903	0.17152	Castor2	5	134128550	134173182	+	7560	protein_coding	cytosolic arginine sensor for mTORC1 subunit 2 [Source:MGI Symbol;Acc:MGI:1933384]	-
ENSMUSG00000031378	1076.65	1113.57	1000.4	865.783	902.381	780.324	1063.54	849.496	0.323948	0.00423259	0.171527	Abcd1	X	72760203	72782140	+	4192	protein_coding	ATP-binding cassette, sub-family D (ALD), member 1 [Source:MGI Symbol;Acc:MGI:1349215]	-
ENSMUSG00000023328	1495.51	1290.07	1365.26	983.892	1284.58	963.994	1383.61	1077.49	0.360688	0.0042934	0.172894	Ache	5	137285781	137292728	+	4623	protein_coding	acetylcholinesterase [Source:MGI Symbol;Acc:MGI:87876]	-
ENSMUSG00000046718	349.885	300.227	289.343	253.091	199.312	185.843	313.152	212.749	0.556296	0.00430078	0.172894	Bst2	8	71986899	71990100	-	903	protein_coding	bone marrow stromal cell antigen 2 [Source:MGI Symbol;Acc:MGI:1916800]	-
ENSMUSG00000033585	110.963	71.8726	67.0327	166.618	131.415	142.371	83.2896	146.801	-0.821869	0.00431045	0.172894	Ndn	7	61996317	62000010	+	3694	protein_coding	necdin, MAGE family member [Source:MGI Symbol;Acc:MGI:97290]	-
ENSMUSG00000051890	906.701	1047.16	911.305	751.892	800.535	712.942	955.054	755.123	0.338996	0.00432033	0.172894	Klhdc1	12	69287950	69331406	+	3137	protein_coding	kelch domain containing 1 [Source:MGI Symbol;Acc:MGI:2672853]	-
ENSMUSG00000003134	611.798	635.026	640.629	485.091	440.239	523.839	629.151	483.056	0.381368	0.00437427	0.174136	Tbc1d8	1	39410573	39517836	-	5239	protein_coding	TBC1 domain family, member 8 [Source:MGI Symbol;Acc:MGI:1927225]	-
ENSMUSG00000036745	3368.89	3596.36	3804.74	3601.28	4764.88	5114.49	3590	4493.55	-0.323661	0.00437855	0.174136	Ttll7	3	146558122	146689764	+	8266	protein_coding	tubulin tyrosine ligase-like family, member 7 [Source:MGI Symbol;Acc:MGI:1918142]	-
ENSMUSG00000051116	141.953	153.753	265.585	354.328	233.261	337.996	187.097	308.528	-0.719247	0.00443016	0.175643	Gm8121	5	57765911	57766409	+	499	processed_pseudogene	predicted pseudogene 8121 [Source:MGI Symbol;Acc:MGI:3645325]	-
ENSMUSG00000020180	2153.29	1957.85	2038.98	1619.78	1782.86	1730.19	2050.04	1710.94	0.260763	0.00446505	0.17648	Snrpd3	10	75353385	75373215	+	3442	protein_coding	small nuclear ribonucleoprotein D3 [Source:MGI Symbol;Acc:MGI:1914582]	-
ENSMUSG00000105804	5.99802	19.1054	5.9396	0	1.09512	0	10.3477	0.365041	4.74334	0.00450872	1	Gm43654	3	127623204	127626620	-	3417	TEC	predicted gene 43654 [Source:MGI Symbol;Acc:MGI:5663791]	-
ENSMUSG00000022687	78.974	79.1508	66.1841	167.673	127.034	104.333	74.7697	133.013	-0.832796	0.0045176	0.177372	Boc	16	44305412	44379260	-	4451	protein_coding	biregional cell adhesion molecule-related/down-regulated by oncogenes (Cdon) binding protein [Source:MGI Symbol;Acc:MGI:2151153]	-
ENSMUSG00000022594	3112.97	3039.57	2845.07	2413.86	2738.9	2387.7	2999.21	2513.49	0.254773	0.00452224	0.177372	Lynx1	15	74619701	74624895	-	4662	protein_coding	Ly6/neurotoxin 1 [Source:MGI Symbol;Acc:MGI:1345180]	-
ENSMUSG00000038894	952.686	750.568	597.354	451.346	650.503	521.665	766.87	541.171	0.502169	0.00453901	0.177372	Irs2	8	11034681	11058458	-	6323	protein_coding	insulin receptor substrate 2 [Source:MGI Symbol;Acc:MGI:109334]	-
ENSMUSG00000020484	1897.37	1855.95	1764.06	1985.71	2192.44	2732.22	1839.13	2303.46	-0.324835	0.00454303	0.177372	Xbp1	11	5470659	5475893	+	3248	protein_coding	X-box binding protein 1 [Source:MGI Symbol;Acc:MGI:98970]	TF_bZIP
ENSMUSG00000055214	101.966	123.73	101.822	162.4	159.888	208.666	109.173	176.985	-0.696729	0.00455944	0.177472	Pld5	1	175789872	176102878	-	10094	protein_coding	phospholipase D family, member 5 [Source:MGI Symbol;Acc:MGI:2442056]	-
ENSMUSG00000020886	134.956	105.534	103.519	184.546	171.934	190.19	114.67	182.223	-0.670492	0.00458661	0.177897	Dlg4	11	69907768	69938348	+	13251	protein_coding	discs large MAGUK scaffold protein 4 [Source:MGI Symbol;Acc:MGI:1277959]	-
ENSMUSG00000041889	6076	4885.52	5756.32	4518.73	4772.55	4706.94	5572.61	4666.07	0.256077	0.00460165	0.177897	Shisa4	1	135298795	135302975	-	2418	protein_coding	shisa family member 4 [Source:MGI Symbol;Acc:MGI:1924802]	-
ENSMUSG00000028597	170.944	214.708	192.613	329.018	236.547	296.697	192.755	287.421	-0.575925	0.00461203	0.177897	Gpx7	4	108257587	108264158	-	1289	protein_coding	glutathione peroxidase 7 [Source:MGI Symbol;Acc:MGI:1914555]	-
ENSMUSG00000004952	2190.28	2197.12	2094.13	3271.2	2694	2224.68	2160.51	2729.96	-0.337689	0.00465616	0.178384	Rasa4	5	136112770	136140714	+	7485	protein_coding	RAS p21 protein activator 4 [Source:MGI Symbol;Acc:MGI:1858600]	-
ENSMUSG00000026121	330.891	281.122	284.252	441.855	388.769	398.856	298.755	409.827	-0.457299	0.00466505	0.178384	Sema4c	1	36587720	36597430	-	4593	protein_coding	sema domain, immunoglobulin domain (Ig), transmembrane domain (TM) and short cytoplasmic domain, (semaphorin) 4C [Source:MGI Symbol;Acc:MGI:109252]	-
ENSMUSG00000041220	65.9783	102.805	69.5782	119.164	150.032	151.066	79.4539	140.087	-0.817104	0.00466645	0.178384	Elovl6	3	129326004	129432144	+	6431	protein_coding	ELOVL family member 6, elongation of long chain fatty acids (yeast) [Source:MGI Symbol;Acc:MGI:2156528]	-
ENSMUSG00000020902	177.941	203.791	208.735	313.2	257.354	286.916	196.822	285.823	-0.537359	0.00474313	0.180775	Ntn1	11	68100190	68291649	-	6277	protein_coding	netrin 1 [Source:MGI Symbol;Acc:MGI:105088]	-
ENSMUSG00000044847	159.947	155.572	129.823	235.164	229.976	207.579	148.447	224.24	-0.596627	0.00479425	0.182181	Lsm11	11	45819096	45835762	-	6453	protein_coding	U7 snRNP-specific Sm-like protein LSM11 [Source:MGI Symbol;Acc:MGI:1919540]	-
ENSMUSG00000044125	18.9937	20.9249	16.9703	4.21819	4.38049	0	18.963	2.86623	2.72343	0.00481828	1	9530080O11Rik	4	95847948	95855892	-	2295	lncRNA	RIKEN cDNA 9530080O11 gene [Source:MGI Symbol;Acc:MGI:2441751]	-
ENSMUSG00000056091	1109.63	893.404	1064.04	647.491	792.869	895.525	1022.36	778.628	0.392961	0.00484474	0.183555	St3gal5	6	72074576	72131555	+	2618	protein_coding	ST3 beta-galactoside alpha-2,3-sialyltransferase 5 [Source:MGI Symbol;Acc:MGI:1339963]	-
ENSMUSG00000100813	0.999671	0.90978	1.69703	15.8182	19.7122	4.34721	1.20216	13.2925	-3.45566	0.00486831	1	Gm28874	4	131993019	131996152	+	3134	lncRNA	predicted gene 28874 [Source:MGI Symbol;Acc:MGI:5579580]	-
ENSMUSG00000027887	14744.1	14420.9	15425.1	11742.4	12863.3	13744.8	14863.4	12783.5	0.217529	0.00488413	0.184201	Sypl2	3	108118788	108133964	-	4377	protein_coding	synaptophysin-like 2 [Source:MGI Symbol;Acc:MGI:1328311]	-
ENSMUSG00000063889	386.873	323.882	314.799	221.455	278.161	211.926	341.851	237.181	0.526695	0.00490246	0.184201	Crem	18	3266048	3337748	-	5895	protein_coding	cAMP responsive element modulator [Source:MGI Symbol;Acc:MGI:88495]	TF_bZIP
ENSMUSG00000071654	1158.62	1091.74	1060.64	1473.2	1229.82	1381.33	1103.67	1361.45	-0.303342	0.00490493	0.184201	Uqcc3	19	8857378	8858287	-	821	protein_coding	ubiquinol-cytochrome c reductase complex assembly factor 3 [Source:MGI Symbol;Acc:MGI:2147553]	-
ENSMUSG00000030156	3.99868	10.9174	15.2733	0	0	1.0868	10.0631	0.362267	4.70645	0.00493483	1	Cd69	6	129244288	129252399	-	6509	protein_coding	CD69 antigen [Source:MGI Symbol;Acc:MGI:88343]	-
ENSMUSG00000117698	77.9743	78.2411	80.6089	43.2364	41.6147	32.6041	78.9414	39.1517	1.01153	0.00495631	0.185586	BC037704	19	43663572	43665615	+	2044	lncRNA	cDNA sequence BC037704 [Source:MGI Symbol;Acc:MGI:2652856]	-
ENSMUSG00000023913	1846.39	1845.03	2374.14	2482.4	2423.51	2583.33	2021.86	2496.41	-0.303657	0.00500984	0.186659	Pla2g7	17	43878989	43923092	+	2905	protein_coding	phospholipase A2, group VII (platelet-activating factor acetylhydrolase, plasma) [Source:MGI Symbol;Acc:MGI:1351327]	-
ENSMUSG00000020032	1155.62	867.93	1027.55	683.346	829.008	831.404	1017.03	781.253	0.380294	0.0050141	0.186659	Nuak1	10	84206769	84276461	-	5625	protein_coding	NUAK family, SNF1-like kinase, 1 [Source:MGI Symbol;Acc:MGI:1925226]	-
ENSMUSG00000035199	3462.86	2934.04	3080.11	2857.82	2618.44	2307.28	3159	2594.51	0.283714	0.0050828	0.188668	Arl6ip5	6	97187650	97210276	+	1442	protein_coding	ADP-ribosylation factor-like 6 interacting protein 5 [Source:MGI Symbol;Acc:MGI:1929501]	-
ENSMUSG00000027187	2072.32	2150.72	2097.53	1300.26	1683.2	1966.03	2106.85	1649.83	0.352976	0.00512306	0.189612	Cat	2	103284194	103315505	-	2613	protein_coding	catalase [Source:MGI Symbol;Acc:MGI:88271]	-
ENSMUSG00000113035	0	0	0	1.05455	8.76098	11.9548	0	7.25678	-5.42553	0.00514837	1	5830428M24Rik	12	69511558	69522361	-	3296	lncRNA	RIKEN cDNA 5830428M24 gene [Source:MGI Symbol;Acc:MGI:1923312]	-
ENSMUSG00000120158	213.93	113.722	84.8515	56.9455	97.4659	34.7777	137.501	63.063	1.12274	0.00519888	0.191864	ENSMUSG00000120158	9	62568156	62573363	-	445	lncRNA	novel transcript	-
ENSMUSG00000051499	1.99934	13.6467	9.33366	36.9091	31.7586	27.1701	8.32657	31.9459	-1.929	0.00531692	1	Zfp786	6	47796200	47807801	-	5421	protein_coding	zinc finger protein 786 [Source:MGI Symbol;Acc:MGI:3026883]	zf-C2H2
ENSMUSG00000020532	544.821	594.086	555.777	570.51	907.857	840.098	564.895	772.822	-0.451729	0.00532949	0.196119	Acaca	11	84020498	84292477	+	17074	protein_coding	acetyl-Coenzyme A carboxylase alpha [Source:MGI Symbol;Acc:MGI:108451]	-
ENSMUSG00000058297	137.955	128.279	114.549	184.546	193.837	206.492	126.928	194.958	-0.620466	0.00535936	0.196653	Spock2	10	59942041	59971020	+	5533	protein_coding	sparc/osteonectin, cwcv and kazal-like domains proteoglycan 2 [Source:MGI Symbol;Acc:MGI:1891351]	-
ENSMUSG00000075590	532.824	368.461	375.043	703.382	565.083	520.578	425.443	596.348	-0.488914	0.00551924	0.201941	Nrbp2	15	75957367	75963476	-	3894	protein_coding	nuclear receptor binding protein 2 [Source:MGI Symbol;Acc:MGI:2385017]	-
ENSMUSG00000022332	433.857	408.491	394.559	223.564	301.159	345.603	412.303	290.109	0.50726	0.0055606	0.202875	Khdrbs3	15	68800269	68973060	+	3662	protein_coding	KH domain containing, RNA binding, signal transduction associated 3 [Source:MGI Symbol;Acc:MGI:1313312]	-
ENSMUSG00000026626	3598.81	3481.73	3347.39	2837.78	3171.48	2870.24	3475.98	2959.83	0.231813	0.00558721	0.20296	Ppp2r5a	1	191084172	191135469	-	9607	protein_coding	protein phosphatase 2, regulatory subunit B', alpha [Source:MGI Symbol;Acc:MGI:2388479]	-
ENSMUSG00000033327	1270.58	1875.06	1397.5	2168.15	1767.53	1942.12	1514.38	1959.26	-0.371428	0.00559464	0.20296	Tnxb	17	34879431	34938789	+	13488	protein_coding	tenascin XB [Source:MGI Symbol;Acc:MGI:1932137]	-
ENSMUSG00000038518	762.749	870.659	787.422	663.31	605.603	646.647	806.943	638.52	0.337813	0.00562205	0.203378	Jarid2	13	44882950	45075119	+	9715	protein_coding	jumonji, AT rich interactive domain 2 [Source:MGI Symbol;Acc:MGI:104813]	ARID
ENSMUSG00000020111	2022.33	2207.13	2003.34	1661.96	1811.33	1756.27	2077.6	1743.19	0.253278	0.00569034	0.205269	Micu1	10	59538299	59699954	+	9234	protein_coding	mitochondrial calcium uptake 1 [Source:MGI Symbol;Acc:MGI:2384909]	-
ENSMUSG00000029096	701.769	1085.37	875.667	1297.09	1056.79	1178.09	887.601	1177.33	-0.407022	0.00570759	0.205313	Htra3	5	35809367	35837126	-	4439	protein_coding	HtrA serine peptidase 3 [Source:MGI Symbol;Acc:MGI:1925808]	-
ENSMUSG00000040209	225.926	241.092	256.251	172.946	165.364	155.413	241.09	164.574	0.551369	0.00574658	0.206136	Zfp704	3	9492080	9675145	-	15255	protein_coding	zinc finger protein 704 [Source:MGI Symbol;Acc:MGI:2180715]	-
ENSMUSG00000105096	42.9858	20.0152	28.001	4.21819	6.57074	13.0416	30.334	7.94352	1.93292	0.00576324	1	Gbp10	5	105363565	105387399	-	3873	protein_coding	guanylate-binding protein 10 [Source:MGI Symbol;Acc:MGI:4359647]	-
ENSMUSG00000024659	314.896	284.761	313.102	454.509	374.532	411.898	304.253	413.647	-0.443487	0.00576666	0.206203	Anxa1	19	20350792	20368308	-	2911	protein_coding	annexin A1 [Source:MGI Symbol;Acc:MGI:96819]	-
ENSMUSG00000006576	318.895	292.039	338.557	476.655	376.722	443.415	316.497	432.264	-0.449691	0.00579262	0.206203	Slc4a3	1	75522910	75538816	+	8599	protein_coding	solute carrier family 4 (anion exchanger), member 3 [Source:MGI Symbol;Acc:MGI:109350]	-
ENSMUSG00000070972	372.877	300.227	307.162	203.527	219.025	260.833	326.756	227.795	0.519751	0.00579674	0.206203	Dnajc25	4	58995062	59025573	+	4542	protein_coding	DnaJ heat shock protein family (Hsp40) member C25 [Source:MGI Symbol;Acc:MGI:1919679]	-
ENSMUSG00000022110	11111.3	11332.2	10776.1	8717.93	10121.1	9818.17	11073.2	9552.41	0.213158	0.00585643	0.207749	Sucla2	14	73762759	73833582	+	3988	protein_coding	succinate-Coenzyme A ligase, ADP-forming, beta subunit [Source:MGI Symbol;Acc:MGI:1306775]	-
ENSMUSG00000032411	1066.65	1100.83	982.58	1111.49	1441.18	1418.28	1050.02	1323.65	-0.334133	0.00587947	0.20799	Tfdp2	9	96078328	96205699	+	14029	protein_coding	transcription factor Dp 2 [Source:MGI Symbol;Acc:MGI:107167]	E2F
ENSMUSG00000023046	530.825	687.794	538.807	961.746	624.22	820.536	585.808	802.167	-0.453586	0.00590911	0.208463	Igfbp6	15	102052797	102057946	+	1112	protein_coding	insulin-like growth factor binding protein 6 [Source:MGI Symbol;Acc:MGI:96441]	-
ENSMUSG00000056481	204.932	186.505	201.946	295.273	344.964	232.576	197.795	290.937	-0.5568	0.00598218	0.210461	Cd248	19	5118106	5120710	+	2605	protein_coding	CD248 antigen, endosialin [Source:MGI Symbol;Acc:MGI:1917695]	-
ENSMUSG00000020900	590.805	614.101	693.236	401.782	484.044	542.314	632.714	476.047	0.411337	0.0060017	0.210569	Myh10	11	68582385	68707458	+	10458	protein_coding	myosin, heavy polypeptide 10, non-muscle [Source:MGI Symbol;Acc:MGI:1930780]	-
ENSMUSG00000030911	37.9875	17.2858	11.8792	4.21819	6.57074	2.1736	22.3842	4.32084	2.36942	0.00603347	1	Zp2	7	119725995	119744514	-	2724	protein_coding	zona pellucida glycoprotein 2 [Source:MGI Symbol;Acc:MGI:99214]	-
ENSMUSG00000056367	60.9799	59.1357	66.1841	88.5819	99.6562	156.5	62.0999	114.913	-0.886945	0.00607809	0.212667	Actr3b	5	25964995	26055686	+	2425	protein_coding	ARP3 actin-related protein 3B [Source:MGI Symbol;Acc:MGI:2661120]	-
ENSMUSG00000026773	16229.7	20558.3	23613.3	12139.9	10957.8	16026	20133.8	13041.2	0.626553	0.00609892	0.212788	Pfkfb3	2	11476244	11558888	-	7561	protein_coding	6-phosphofructo-2-kinase/fructose-2,6-biphosphatase 3 [Source:MGI Symbol;Acc:MGI:2181202]	-
ENSMUSG00000027381	262.913	263.836	310.556	217.237	168.649	190.19	279.102	192.025	0.539824	0.00611568	0.212788	Bcl2l11	2	127967958	128004467	+	8029	protein_coding	BCL2-like 11 (apoptosis facilitator) [Source:MGI Symbol;Acc:MGI:1197519]	-
ENSMUSG00000083538	17.9941	12.7369	12.7277	3.16364	1.09512	1.0868	14.4862	1.78185	3.01496	0.00612938	1	Gm16016	3	57435653	57436202	+	550	processed_pseudogene	predicted gene 16016 [Source:MGI Symbol;Acc:MGI:3802068]	-
ENSMUSG00000040713	2026.33	1811.37	2033.89	1506.95	1682.11	1691.06	1957.2	1626.71	0.266922	0.0061314	0.212788	Creg1	1	165591315	165602877	+	2362	protein_coding	cellular repressor of E1A-stimulated genes 1 [Source:MGI Symbol;Acc:MGI:1344382]	-
ENSMUSG00000028445	430.858	444.882	420.015	287.891	263.925	380.381	431.918	310.732	0.475086	0.00618279	0.213991	Enho	4	41638144	41640324	-	1269	protein_coding	energy homeostasis associated [Source:MGI Symbol;Acc:MGI:1916888]	-
ENSMUSG00000102211	1.99934	2.72934	5.09109	16.8727	16.4268	20.6492	3.27326	17.9829	-2.44312	0.0062075	1	Gm37490	1	176717073	176717796	+	724	TEC	predicted gene, 37490 [Source:MGI Symbol;Acc:MGI:5610718]	-
ENSMUSG00000028559	2979.02	2955.87	3220.96	2612.11	2220.91	2775.69	3051.95	2536.24	0.267115	0.00636413	0.219674	Osbpl9	4	108918342	109059469	-	7006	protein_coding	oxysterol binding protein-like 9 [Source:MGI Symbol;Acc:MGI:1923784]	-
ENSMUSG00000115456	0	0	0	1.05455	10.9512	8.69442	0	6.90006	-5.35269	0.0063982	1	Gm35248	15	38312537	38343383	+	527	lncRNA	predicted gene, 35248 [Source:MGI Symbol;Acc:MGI:5594407]	-
ENSMUSG00000001891	18380.9	17511.4	16808.2	14223.7	16420.3	14942.4	17566.9	15195.5	0.209191	0.00642872	0.221307	Ugp2	11	21271138	21321201	-	3069	protein_coding	UDP-glucose pyrophosphorylase 2 [Source:MGI Symbol;Acc:MGI:2183447]	-
ENSMUSG00000049176	0	0	0	4.21819	10.9512	4.34721	0	6.50554	-5.26825	0.00645136	1	Frmpd4	X	166254305	167360227	-	9680	protein_coding	FERM and PDZ domain containing 4 [Source:MGI Symbol;Acc:MGI:3042378]	-
ENSMUSG00000025784	723.762	710.538	693.236	892.146	837.769	904.22	709.179	878.045	-0.308435	0.0064587	0.221743	Clec3b	9	122980011	122986497	+	992	protein_coding	C-type lectin domain family 3, member b [Source:MGI Symbol;Acc:MGI:104540]	-
ENSMUSG00000002265	1954.36	1206.37	1159.92	639.055	985.611	754.241	1440.21	792.969	0.860812	0.00654393	0.223795	Peg3	7	6706891	6733430	-	13616	protein_coding	paternally expressed 3 [Source:MGI Symbol;Acc:MGI:104748]	zf-C2H2
ENSMUSG00000028121	116.961	101.895	110.307	185.6	193.837	142.371	109.721	173.936	-0.66534	0.00655341	0.223795	Bcar3	3	122087785	122323840	+	5604	protein_coding	breast cancer anti-estrogen resistance 3 [Source:MGI Symbol;Acc:MGI:1352501]	-
ENSMUSG00000045211	247.918	210.159	260.494	303.709	312.11	415.158	239.524	343.659	-0.520476	0.00662206	0.225537	Nudt18	14	70815077	70820128	+	4440	protein_coding	nudix (nucleoside diphosphate linked moiety X)-type motif 18 [Source:MGI Symbol;Acc:MGI:2385853]	-
ENSMUSG00000063524	4159.63	3885.67	3680.86	3517.97	3264.56	3240.84	3908.72	3341.12	0.226077	0.00674794	0.229086	Eno1	4	150321178	150333336	+	5379	protein_coding	enolase 1, alpha non-neuron [Source:MGI Symbol;Acc:MGI:95393]	-
ENSMUSG00000062785	291.904	267.475	261.342	359.6	343.869	422.766	273.574	375.412	-0.45724	0.00676202	0.229086	Kcnc3	7	44240088	44254178	+	5995	protein_coding	potassium voltage gated channel, Shaw-related subfamily, member 3 [Source:MGI Symbol;Acc:MGI:96669]	-
ENSMUSG00000041577	388.872	423.957	422.56	539.928	565.083	502.103	411.797	535.705	-0.378955	0.00681183	0.229303	Prelp	1	133838042	133849152	-	3615	protein_coding	proline arginine-rich end leucine-rich repeat [Source:MGI Symbol;Acc:MGI:2151110]	-
ENSMUSG00000069516	417.862	603.184	639.78	782.473	741.398	710.769	553.609	744.88	-0.426687	0.00681655	0.229303	Lyz2	10	117113236	117118226	-	1316	protein_coding	lysozyme 2 [Source:MGI Symbol;Acc:MGI:96897]	-
ENSMUSG00000023153	2861.06	2606.52	2792.46	3530.62	3212	3021.31	2753.35	3254.64	-0.241466	0.00682282	0.229303	Tmem52	4	155553571	155555315	+	1157	protein_coding	transmembrane protein 52 [Source:MGI Symbol;Acc:MGI:1916921]	-
ENSMUSG00000034156	5.99802	22.7445	13.5762	2.10909	0	2.1736	14.1063	1.42757	3.30137	0.00682894	1	Tspoap1	11	87651367	87676754	+	9499	protein_coding	TSPO associated protein 1 [Source:MGI Symbol;Acc:MGI:2450877]	-
ENSMUSG00000063821	1247.59	999.848	940.154	895.31	751.254	837.925	1062.53	828.163	0.35854	0.00684007	0.229303	Dusp29	14	21726605	21764644	-	1242	protein_coding	dual specificity phosphatase 29 [Source:MGI Symbol;Acc:MGI:3647127]	-
ENSMUSG00000023262	209.931	271.114	204.492	358.546	342.773	282.569	228.512	327.963	-0.521351	0.00687452	0.229403	Acy1	9	106310180	106315518	-	2966	protein_coding	aminoacylase 1 [Source:MGI Symbol;Acc:MGI:87913]	-
ENSMUSG00000034768	4521.51	4517.97	4637.13	3803.75	4018.01	4073.34	4558.87	3965.03	0.201435	0.00687885	0.229403	Asb16	11	102159569	102170288	+	2843	protein_coding	ankyrin repeat and SOCS box-containing 16 [Source:MGI Symbol;Acc:MGI:2654437]	-
ENSMUSG00000026586	1649.46	1583.02	1786.97	1270.73	1480.61	1396.54	1673.15	1382.63	0.275514	0.00696713	0.23145	Prrx1	1	163072688	163141279	-	11066	protein_coding	paired related homeobox 1 [Source:MGI Symbol;Acc:MGI:97712]	Homeobox
ENSMUSG00000003031	1230.59	1284.61	1170.95	872.11	1045.84	1061.81	1228.72	993.253	0.307015	0.00697909	0.23145	Cdkn1b	6	134897364	134902476	+	4552	protein_coding	cyclin-dependent kinase inhibitor 1B [Source:MGI Symbol;Acc:MGI:104565]	-
ENSMUSG00000063142	1246.59	1033.51	1077.61	779.31	985.611	891.178	1119.24	885.366	0.337915	0.00699448	0.23145	Kcnma1	14	23339499	24064559	-	16976	protein_coding	potassium large conductance calcium-activated channel, subfamily M, alpha member 1 [Source:MGI Symbol;Acc:MGI:99923]	-
ENSMUSG00000036298	5.99802	7.27824	14.4247	45.3455	15.3317	38.0381	9.23367	32.9051	-1.82477	0.00701932	1	Slc2a13	15	91151899	91457464	-	8367	protein_coding	solute carrier family 2 (facilitated glucose transporter), member 13 [Source:MGI Symbol;Acc:MGI:2146030]	-
ENSMUSG00000000253	6570.84	6847.91	6634.54	5983.5	6011.13	5447.05	6684.43	5813.89	0.201305	0.00705626	0.232092	Gmpr	13	45660920	45707276	+	2323	protein_coding	guanosine monophosphate reductase [Source:MGI Symbol;Acc:MGI:1913605]	-
ENSMUSG00000021898	4814.41	5076.57	4907.81	4630.51	4045.38	3982.04	4932.93	4219.31	0.225394	0.0070583	0.232092	Asb14	14	26616514	26637215	+	2549	protein_coding	ankyrin repeat and SOCS box-containing 14 [Source:MGI Symbol;Acc:MGI:2655107]	-
ENSMUSG00000038204	3999.68	4094.92	3954.93	3173.13	3818.69	3175.64	4016.51	3389.15	0.245079	0.00706823	0.232092	Asb10	5	24737695	24745976	-	2806	protein_coding	ankyrin repeat and SOCS box-containing 10 [Source:MGI Symbol;Acc:MGI:2152836]	-
ENSMUSG00000039533	0	0	0	8.43637	2.19025	8.69442	0	6.44034	-5.25506	0.00717152	1	Mmd2	5	142548113	142594555	-	5193	protein_coding	monocyte to macrophage differentiation-associated 2 [Source:MGI Symbol;Acc:MGI:1922354]	-
ENSMUSG00000026728	2819.07	2356.33	2308.81	3466.29	2767.38	2925.67	2494.74	3053.11	-0.291857	0.00722506	0.236635	Vim	2	13578738	13587637	+	4743	protein_coding	vimentin [Source:MGI Symbol;Acc:MGI:98932]	-
ENSMUSG00000029156	3768.76	3733.74	3826.8	3036.04	3270.04	3439.73	3776.43	3248.6	0.217299	0.00730543	0.238266	Sgcb	5	73790092	73805133	-	4052	protein_coding	sarcoglycan, beta (dystrophin-associated glycoprotein) [Source:MGI Symbol;Acc:MGI:1346523]	-
ENSMUSG00000032479	17943.1	17670.7	18994.8	14400.9	16350.2	16594.4	18202.9	15781.8	0.205949	0.00731209	0.238266	Map4	9	109760528	109913023	+	15143	protein_coding	microtubule-associated protein 4 [Source:MGI Symbol;Acc:MGI:97178]	-
ENSMUSG00000028125	65.9783	84.6095	102.67	48.5091	49.2805	26.0833	84.4194	41.291	1.03321	0.00740682	0.240215	Abca4	3	121838092	121973772	+	12022	protein_coding	ATP-binding cassette, sub-family A (ABC1), member 4 [Source:MGI Symbol;Acc:MGI:109424]	-
ENSMUSG00000015749	2783.08	2822.14	3043.62	2118.58	2657.86	2427.92	2882.95	2401.45	0.263926	0.00740941	0.240215	Anp32e	3	95836558	95854702	+	3566	protein_coding	acidic (leucine-rich) nuclear phosphoprotein 32 family, member E [Source:MGI Symbol;Acc:MGI:1913721]	-
ENSMUSG00000038127	7929.39	8064.29	7425.35	5927.6	7623.15	5976.33	7806.34	6509.03	0.262211	0.00743365	0.240392	Ccdc50	16	27207619	27270968	+	9164	protein_coding	coiled-coil domain containing 50 [Source:MGI Symbol;Acc:MGI:1914751]	-
ENSMUSG00000022634	529.825	574.981	488.744	658.037	701.974	667.297	531.184	675.769	-0.347601	0.00746827	0.240903	Yaf2	15	93182159	93234816	-	1873	protein_coding	YY1 associated factor 2 [Source:MGI Symbol;Acc:MGI:1914307]	-
ENSMUSG00000039196	25.9914	24.5641	12.7277	37.9637	58.0415	59.7741	21.0944	51.9264	-1.30471	0.00756535	0.242778	Orm1	4	63262797	63266400	+	775	protein_coding	orosomucoid 1 [Source:MGI Symbol;Acc:MGI:97443]	-
ENSMUSG00000000552	989.674	833.358	675.418	497.746	672.405	679.251	832.817	616.468	0.433373	0.00757709	0.242778	Zfp385a	15	103222322	103248520	-	2515	protein_coding	zinc finger protein 385A [Source:MGI Symbol;Acc:MGI:1352495]	zf-C2H2
ENSMUSG00000053470	420.861	323.882	447.167	494.582	522.374	592.307	397.303	536.421	-0.432857	0.00758714	0.242778	Kdm3a	6	71565956	71609974	-	8225	protein_coding	lysine (K)-specific demethylase 3A [Source:MGI Symbol;Acc:MGI:98847]	-
ENSMUSG00000112375	346.886	383.017	332.618	520.946	413.956	484.714	354.174	473.205	-0.418406	0.00763461	0.242778	Gm38560	10	82681567	82694842	-	646	lncRNA	predicted gene, 38560 [Source:MGI Symbol;Acc:MGI:5621445]	-
ENSMUSG00000113948	1174.61	1161.79	1361.87	1494.29	1410.52	1606.29	1232.76	1503.7	-0.286142	0.00765061	0.242778	Rpl17-ps3	12	67557530	67558085	+	556	processed_pseudogene	ribosomal protein L17, pseudogene 3 [Source:MGI Symbol;Acc:MGI:3642206]	-
ENSMUSG00000027602	4481.52	4021.23	4294.33	4982.73	4723.26	5099.28	4265.69	4935.09	-0.210414	0.00765434	0.242778	Map1lc3a	2	155118217	155119993	+	1181	protein_coding	microtubule-associated protein 1 light chain 3 alpha [Source:MGI Symbol;Acc:MGI:1915661]	-
ENSMUSG00000020668	845.721	879.757	1008.04	859.455	1402.85	1425.88	911.171	1229.4	-0.431569	0.0076591	0.242778	Kif3c	12	3415132	3456494	+	7406	protein_coding	kinesin family member 3C [Source:MGI Symbol;Acc:MGI:107979]	-
ENSMUSG00000050556	1472.51	1557.54	1971.1	1158.95	1516.75	1248.74	1667.05	1308.14	0.350433	0.00770943	0.24377	Kcnb1	2	166937889	167032075	-	11488	protein_coding	potassium voltage gated channel, Shab-related subfamily, member 1 [Source:MGI Symbol;Acc:MGI:96666]	-
ENSMUSG00000026822	0	0	0	12.6546	3.28537	3.26041	0	6.40011	-5.24681	0.00775295	1	Lcn2	2	32274645	32278264	-	2623	protein_coding	lipocalin 2 [Source:MGI Symbol;Acc:MGI:96757]	-
ENSMUSG00000025792	250.917	154.663	122.186	247.818	317.586	271.701	175.922	279.035	-0.668704	0.00779251	0.24579	Slc25a10	11	120382666	120390013	+	3455	protein_coding	solute carrier family 25 (mitochondrial carrier, dicarboxylate transporter), member 10 [Source:MGI Symbol;Acc:MGI:1353497]	-
ENSMUSG00000025759	672.778	609.553	677.963	487.2	559.608	485.801	653.431	510.87	0.355225	0.00781903	0.246021	Mfsd8	3	40772538	40801321	-	9414	protein_coding	major facilitator superfamily domain containing 8 [Source:MGI Symbol;Acc:MGI:1919425]	-
ENSMUSG00000006906	251.917	208.34	175.643	122.327	156.603	134.763	211.966	137.898	0.618977	0.00787257	0.246584	Stambp	6	83520193	83549711	-	10426	protein_coding	STAM binding protein [Source:MGI Symbol;Acc:MGI:1917777]	-
ENSMUSG00000008153	37.9875	40.0303	36.4861	54.8364	108.417	71.729	38.168	78.3275	-1.03666	0.00787544	0.246584	Clstn3	6	124407540	124441753	-	5867	protein_coding	calsyntenin 3 [Source:MGI Symbol;Acc:MGI:2178323]	-
ENSMUSG00000028488	0	0	0	4.21819	6.57074	7.60762	0	6.13218	-5.18324	0.00788913	1	Sh3gl2	4	85123363	85557432	+	6551	protein_coding	SH3-domain GRB2-like 2 [Source:MGI Symbol;Acc:MGI:700009]	-
ENSMUSG00000004071	3383.89	3072.33	3358.42	2555.17	3001.73	2757.22	3271.54	2771.37	0.239429	0.00794063	0.247334	Cdip1	16	4568212	4608156	-	10094	protein_coding	cell death inducing Trp53 target 1 [Source:MGI Symbol;Acc:MGI:1913876]	zf-LITAF-like
ENSMUSG00000037465	577.81	746.929	585.475	875.273	913.332	709.682	636.738	832.763	-0.387076	0.00795598	0.247334	Klf10	15	38291707	38300950	-	4179	protein_coding	Kruppel-like factor 10 [Source:MGI Symbol;Acc:MGI:1101353]	zf-C2H2
ENSMUSG00000034926	92.9694	43.6694	54.3049	143.418	76.6586	152.152	63.6479	124.076	-0.967235	0.00796615	0.247334	Dhcr24	4	106418235	106446310	+	4028	protein_coding	24-dehydrocholesterol reductase [Source:MGI Symbol;Acc:MGI:1922004]	-
ENSMUSG00000027463	13.9954	26.3836	22.9099	65.3819	43.8049	44.5589	21.0963	51.2486	-1.27666	0.00798809	0.247334	Slc52a3	2	151838431	151851178	+	2767	protein_coding	solute carrier protein family 52, member 3 [Source:MGI Symbol;Acc:MGI:1916948]	-
ENSMUSG00000039914	10464.6	10660.8	9826.65	9256.81	9173.84	8749.85	10317.3	9060.17	0.187397	0.00801631	0.247334	Coq10a	10	128198969	128204866	-	2573	protein_coding	coenzyme Q10A [Source:MGI Symbol;Acc:MGI:2684847]	-
ENSMUSG00000021725	487.839	526.763	469.229	609.528	593.557	703.161	494.61	635.415	-0.361506	0.00803264	0.247334	Parp8	13	116991356	117162073	-	8882	protein_coding	poly (ADP-ribose) polymerase family, member 8 [Source:MGI Symbol;Acc:MGI:1098713]	-
ENSMUSG00000022788	384.873	432.145	434.439	536.764	486.235	628.172	417.153	550.39	-0.399227	0.0080346	0.247334	Fgd4	16	16234781	16418413	-	17517	protein_coding	FYVE, RhoGEF and PH domain containing 4 [Source:MGI Symbol;Acc:MGI:2183747]	-
ENSMUSG00000032536	7664.47	7225.47	7942.1	5752.55	6881.75	6835.99	7610.68	6490.1	0.229866	0.00811437	0.248143	Trak1	9	121126568	121303984	+	12568	protein_coding	trafficking protein, kinesin binding 1 [Source:MGI Symbol;Acc:MGI:1914345]	-
ENSMUSG00000020547	2933.03	3123.27	3117.44	2482.4	2780.52	2594.2	3057.92	2619.04	0.223739	0.0081176	0.248143	Bzw2	12	36141834	36208079	-	5413	protein_coding	basic leucine zipper and W2 domains 2 [Source:MGI Symbol;Acc:MGI:1914162]	-
ENSMUSG00000025203	697.77	473.995	769.603	1002.87	853.101	780.324	647.123	878.766	-0.441399	0.00811901	0.248143	Scd2	19	44282113	44295303	+	5464	protein_coding	stearoyl-Coenzyme A desaturase 2 [Source:MGI Symbol;Acc:MGI:98240]	-
ENSMUSG00000050605	49.9835	60.9553	41.5772	83.3092	89.8001	108.68	50.8387	93.9298	-0.88655	0.00822247	0.250303	Zfp61	7	23990464	24000657	-	4426	protein_coding	zinc finger protein 61 [Source:MGI Symbol;Acc:MGI:99663]	zf-C2H2
ENSMUSG00000028957	1219.6	1229.11	1083.55	995.492	984.515	915.088	1177.42	965.032	0.286534	0.00822875	0.250303	Per3	4	151088109	151129122	-	9608	protein_coding	period circadian clock 3 [Source:MGI Symbol;Acc:MGI:1277134]	-
ENSMUSG00000028909	11.996	15.4663	21.2129	31.6364	33.9488	67.3817	16.2251	44.3223	-1.44403	0.00824513	1	Ptpru	4	131495768	131565599	-	7113	protein_coding	protein tyrosine phosphatase, receptor type, U [Source:MGI Symbol;Acc:MGI:1321151]	-
ENSMUSG00000040354	1839.39	2024.26	2045.77	2308.4	2415.84	2237.73	1969.81	2320.66	-0.236109	0.00828433	0.251396	Mars1	10	127132090	127147655	-	3423	protein_coding	methionine-tRNA synthetase 1 [Source:MGI Symbol;Acc:MGI:1345633]	-
ENSMUSG00000052512	745.754	793.328	778.936	587.382	682.262	571.658	772.673	613.767	0.332522	0.00834171	0.252539	Nav2	7	48558464	49259838	+	32228	protein_coding	neuron navigator 2 [Source:MGI Symbol;Acc:MGI:2183691]	-
ENSMUSG00000040407	1542.49	1652.16	1602	1202.18	1326.19	1447.62	1598.88	1325.33	0.270981	0.00847844	0.255331	Akap9	5	3978054	4131310	+	22102	protein_coding	A kinase (PRKA) anchor protein (yotiao) 9 [Source:MGI Symbol;Acc:MGI:2178217]	-
ENSMUSG00000030652	1341.56	1457.47	1283.8	1180.04	1108.26	1095.5	1360.94	1127.93	0.27073	0.00848491	0.255331	Coq7	7	118108882	118132579	-	6434	protein_coding	demethyl-Q 7 [Source:MGI Symbol;Acc:MGI:107207]	-
ENSMUSG00000047632	55.9816	85.5193	67.0327	26.3637	37.2342	36.9513	69.5112	33.5164	1.05426	0.00849377	0.255331	Fgfbp3	19	36894950	36897015	-	1772	protein_coding	fibroblast growth factor binding protein 3 [Source:MGI Symbol;Acc:MGI:1919764]	-
ENSMUSG00000043251	71.9763	92.7975	50.9109	130.764	124.844	119.548	71.8949	125.052	-0.800434	0.00854331	0.256219	Exoc3l	8	106016556	106022733	-	3693	protein_coding	exocyst complex component 3-like [Source:MGI Symbol;Acc:MGI:3041195]	-
ENSMUSG00000020961	2044.33	2158	2457.3	1444.73	1954.79	1939.94	2219.87	1779.82	0.319198	0.00870262	0.260011	Ston2	12	91599783	91755161	-	12448	protein_coding	stonin 2 [Source:MGI Symbol;Acc:MGI:1918272]	-
ENSMUSG00000032845	1724.43	1431.99	1583.33	1218	1311.96	1375.89	1579.92	1301.95	0.278966	0.00871034	0.260011	Alpk2	18	65398600	65527137	-	7960	protein_coding	alpha-kinase 2 [Source:MGI Symbol;Acc:MGI:2449492]	-
ENSMUSG00000020911	4.99835	6.36846	6.78812	12.6546	21.9025	38.0381	6.05164	24.1984	-1.99485	0.0087301	1	Krt19	11	100031636	100039491	-	1855	protein_coding	keratin 19 [Source:MGI Symbol;Acc:MGI:96693]	-
ENSMUSG00000032724	343.887	388.476	468.38	283.673	318.681	271.701	400.248	291.351	0.45954	0.00879487	0.261458	Abtb2	2	103396655	103548768	+	6032	protein_coding	ankyrin repeat and BTB (POZ) domain containing 2 [Source:MGI Symbol;Acc:MGI:2139365]	-
ENSMUSG00000104951	3.99868	5.45868	4.24257	18.9818	16.4268	23.9097	4.56664	19.7728	-2.11308	0.00880938	1	Gm43413	5	123248759	123250324	+	1566	TEC	predicted gene 43413 [Source:MGI Symbol;Acc:MGI:5663550]	-
ENSMUSG00000031519	6715.79	5510.54	5759.72	5280.11	5136.13	4899.3	5995.35	5105.18	0.231675	0.00881013	0.261458	Asb5	8	54982615	55040910	+	2262	protein_coding	ankyrin repeat and SOCs box-containing 5 [Source:MGI Symbol;Acc:MGI:1923544]	-
ENSMUSG00000054364	1131.63	1205.46	1038.58	2001.53	1406.14	1113.97	1125.22	1507.21	-0.421983	0.00882008	0.261458	Rhob	12	8547661	8550009	-	2349	protein_coding	ras homolog family member B [Source:MGI Symbol;Acc:MGI:107949]	-
ENSMUSG00000020758	242.92	162.851	242.675	339.564	285.827	312.999	216.149	312.797	-0.533632	0.00889077	0.262945	Itgb4	11	115865535	115899238	+	7015	protein_coding	integrin beta 4 [Source:MGI Symbol;Acc:MGI:96613]	-
ENSMUSG00000109871	5.99802	9.0978	4.24257	0	0	0	6.44613	0	5.0212	0.00890054	1	Gm45276	8	15094563	15095648	+	1086	TEC	predicted gene 45276 [Source:MGI Symbol;Acc:MGI:5791112]	-
ENSMUSG00000013822	775.744	789.689	803.543	1053.49	935.235	920.522	789.659	969.749	-0.296374	0.00893041	0.263509	Elof1	9	22024285	22028468	-	1702	protein_coding	ELF1 homolog, elongation factor 1 [Source:MGI Symbol;Acc:MGI:1913376]	-
ENSMUSG00000020538	1759.42	1625.78	2050.01	2834.62	2258.14	1855.17	1811.74	2315.98	-0.354152	0.00896536	0.263932	Srebf1	11	60089915	60113407	-	5634	protein_coding	sterol regulatory element binding transcription factor 1 [Source:MGI Symbol;Acc:MGI:107606]	bHLH
ENSMUSG00000030494	240.921	216.528	185.825	285.782	270.495	364.079	214.424	306.785	-0.518197	0.00900527	0.264499	Rhpn2	7	35033595	35091714	+	6304	protein_coding	rhophilin, Rho GTPase binding protein 2 [Source:MGI Symbol;Acc:MGI:1289234]	-
ENSMUSG00000025340	2421.2	2423.65	2498.88	2611.06	2881.27	3210.41	2447.91	2900.91	-0.244804	0.00911165	0.266026	Rabgef1	5	130200639	130243183	+	4168	protein_coding	RAB guanine nucleotide exchange factor (GEF) 1 [Source:MGI Symbol;Acc:MGI:1929459]	-
ENSMUSG00000022180	385.873	476.725	492.987	569.455	623.125	572.745	451.862	588.442	-0.379649	0.00912987	0.266026	Slc7a8	14	54959666	55019403	-	5005	protein_coding	solute carrier family 7 (cationic amino acid transporter, y+ system), member 8 [Source:MGI Symbol;Acc:MGI:1355323]	-
ENSMUSG00000031239	4545.5	4475.21	4296.88	3892.33	3815.41	3940.75	4439.2	3882.83	0.19307	0.00913366	0.266026	Itm2a	X	106440705	106446982	-	1744	protein_coding	integral membrane protein 2A [Source:MGI Symbol;Acc:MGI:107706]	-
ENSMUSG00000068614	25686.5	31060.8	16754.8	14091.9	6028.65	14241.5	24500.7	11454	1.09696	0.00914037	0.266026	Actc1	2	113877763	113884029	-	1618	protein_coding	actin, alpha, cardiac muscle 1 [Source:MGI Symbol;Acc:MGI:87905]	-
ENSMUSG00000044461	3144.96	2803.94	3772.5	2467.64	2952.45	2500.73	3240.47	2640.27	0.295779	0.00916951	0.266269	Shisa2	14	59862757	59869109	+	3672	protein_coding	shisa family member 2 [Source:MGI Symbol;Acc:MGI:2444716]	-
ENSMUSG00000084235	16.9944	19.1054	26.304	81.2001	41.6147	33.6909	20.8012	52.1685	-1.32375	0.00925892	0.268257	Gm15421	5	22733319	22734242	-	489	transcribed_processed_pseudogene	predicted gene 15421 [Source:MGI Symbol;Acc:MGI:3705475]	-
ENSMUSG00000022066	955.685	12.7369	289.343	14.7636	51.4708	41.2985	419.255	35.8443	3.54811	0.00930243	0.26891	Entpd4b	14	69792873	69822969	+	8074	protein_coding	ectonucleoside triphosphate diphosphohydrolase 4B [Source:MGI Symbol;Acc:MGI:5435040]	-
ENSMUSG00000081248	0	0	0	9.49092	6.57074	2.1736	0	6.07842	-5.1717	0.00930798	1	Gm13787	2	91174367	91174534	-	168	processed_pseudogene	predicted gene 13787 [Source:MGI Symbol;Acc:MGI:3650035]	-
ENSMUSG00000027875	11.996	4.5489	12.7277	17.9273	38.3293	40.2117	9.75756	32.1561	-1.71983	0.00951899	1	Hmgcs2	3	98187751	98218054	+	3290	protein_coding	3-hydroxy-3-methylglutaryl-Coenzyme A synthase 2 [Source:MGI Symbol;Acc:MGI:101939]	-
ENSMUSG00000047261	1.99934	10.0076	7.63663	0	0	0	6.54785	0	5.04736	0.00952457	1	Gap43	16	42068805	42161014	-	1523	protein_coding	growth associated protein 43 [Source:MGI Symbol;Acc:MGI:95639]	-
ENSMUSG00000020263	1134.63	1062.62	1122.58	954.364	895.81	897.699	1106.61	915.958	0.27262	0.00953681	0.275033	Appl2	10	83435897	83484602	-	5949	protein_coding	adaptor protein, phosphotyrosine interaction, PH domain and leucine zipper containing 2 [Source:MGI Symbol;Acc:MGI:2384914]	-
ENSMUSG00000026418	6655.81	4804.55	4514.95	4207.64	3291.94	3190.85	5325.1	3563.48	0.579419	0.0095572	0.275033	Tnni1	1	135707172	135738727	+	3600	protein_coding	troponin I, skeletal, slow 1 [Source:MGI Symbol;Acc:MGI:105073]	-
ENSMUSG00000001774	1616.47	1641.24	1526.48	1384.62	1377.66	1259.6	1594.73	1340.63	0.250182	0.00959574	0.275522	Chordc1	9	18203421	18228738	+	7498	protein_coding	cysteine and histidine-rich domain (CHORD)-containing, zinc-binding protein 1 [Source:MGI Symbol;Acc:MGI:1914167]	-
ENSMUSG00000026365	74.9753	106.444	62.7901	149.746	129.224	131.503	81.4032	136.824	-0.750065	0.00962526	0.275752	Cfh	1	140012446	140111502	-	8383	protein_coding	complement component factor h [Source:MGI Symbol;Acc:MGI:88385]	-
ENSMUSG00000029469	181.94	155.572	131.52	124.436	85.4196	70.6422	156.344	93.4994	0.739401	0.00966604	0.276302	Ift81	5	122688267	122752581	-	5840	protein_coding	intraflagellar transport 81 [Source:MGI Symbol;Acc:MGI:1098597]	-
ENSMUSG00000004359	0	0	0	0	4.38049	17.3888	0	7.25644	-5.4257	0.00977941	1	Spic	10	88510634	88520877	-	3841	protein_coding	Spi-C transcription factor (Spi-1/PU.1 related) [Source:MGI Symbol;Acc:MGI:1341168]	ETS
ENSMUSG00000079243	4876.39	3503.56	4384.27	3283.86	3843.88	3288.66	4254.74	3472.13	0.293151	0.0097909	0.279248	Xirp1	9	119842821	119852664	-	6230	protein_coding	xin actin-binding repeat containing 1 [Source:MGI Symbol;Acc:MGI:1333878]	-
ENSMUSG00000029177	79.9737	90.0682	84.0029	55.891	24.0927	47.8193	84.6816	42.601	0.990054	0.00981752	0.279385	Cenpa	5	30824121	30832174	+	5860	protein_coding	centromere protein A [Source:MGI Symbol;Acc:MGI:88375]	-
ENSMUSG00000028031	319.895	302.957	345.345	275.237	229.976	155.413	322.732	220.208	0.551211	0.00987646	0.280095	Dkk2	3	131791053	131886065	+	3705	protein_coding	dickkopf WNT signaling pathway inhibitor 2 [Source:MGI Symbol;Acc:MGI:1890663]	-
ENSMUSG00000038872	523.827	500.379	547.292	686.51	607.793	689.033	523.833	661.112	-0.335695	0.00988623	0.280095	Zfhx3	8	108669276	109688262	+	20976	protein_coding	zinc finger homeobox 3 [Source:MGI Symbol;Acc:MGI:99948]	Homeobox
ENSMUSG00000025422	98.9674	77.3313	133.217	166.618	130.32	221.708	103.172	172.882	-0.743131	0.00994142	0.281037	Agap2	10	126911153	126929038	+	5941	protein_coding	ArfGAP with GTPase domain, ankyrin repeat and PH domain 2 [Source:MGI Symbol;Acc:MGI:3580016]	-
ENSMUSG00000067818	909.7	1028.05	965.61	1432.07	1179.45	1038.98	967.787	1216.83	-0.330353	0.00996899	0.281196	Myl9	2	156617340	156623578	+	1162	protein_coding	myosin, light polypeptide 9, regulatory [Source:MGI Symbol;Acc:MGI:2138915]	-
ENSMUSG00000029683	3584.82	2371.8	2688.09	1154.73	2171.63	1586.73	2881.57	1637.7	0.815176	0.00999535	0.28132	Lmod2	6	24597761	24605413	+	1976	protein_coding	leiomodin 2 (cardiac) [Source:MGI Symbol;Acc:MGI:2135672]	-
ENSMUSG00000040562	2994.01	3128.73	3071.62	2685.93	2666.62	2647.45	3064.79	2666.67	0.20082	0.0100325	0.281746	Gstm2	3	107889018	107893769	-	1679	protein_coding	glutathione S-transferase, mu 2 [Source:MGI Symbol;Acc:MGI:95861]	-
ENSMUSG00000064109	11.996	16.376	20.3644	4.21819	1.09512	3.26041	16.2455	2.85791	2.50512	0.0100981	1	Hcst	7	30117137	30119279	-	722	protein_coding	hematopoietic cell signal transducer [Source:MGI Symbol;Acc:MGI:1344360]	-
ENSMUSG00000047115	30.9898	12.7369	13.5762	4.21819	4.38049	3.26041	19.101	3.95303	2.26825	0.0101602	1	Fam221a	6	49344673	49367473	+	4537	protein_coding	family with sequence similarity 221, member A [Source:MGI Symbol;Acc:MGI:2442161]	-
ENSMUSG00000038195	1523.5	1574.83	1596.06	1426.8	1141.12	1312.86	1564.79	1293.59	0.274535	0.0101904	0.285555	Rilp	11	75400920	75403994	+	1583	protein_coding	Rab interacting lysosomal protein [Source:MGI Symbol;Acc:MGI:2144271]	-
ENSMUSG00000086370	194.936	196.512	163.763	306.873	214.644	283.655	185.071	268.391	-0.537587	0.0102252	0.285905	Ftx	X	102604513	102667396	-	12258	lncRNA	Ftx transcript, Xist regulator (non-protein coding) [Source:MGI Symbol;Acc:MGI:1926128]	-
ENSMUSG00000018428	2205.27	1997.88	1943.95	1624	1711.68	1842.13	2049.03	1725.94	0.247285	0.0103184	0.287424	Akap1	11	88721618	88755412	-	4390	protein_coding	A kinase (PRKA) anchor protein 1 [Source:MGI Symbol;Acc:MGI:104729]	-
ENSMUSG00000025499	3042	3288.85	3059.74	2741.82	2611.87	2768.09	3130.2	2707.26	0.209433	0.0103245	0.287424	Hras	7	140769018	140773918	-	3733	protein_coding	Harvey rat sarcoma virus oncogene [Source:MGI Symbol;Acc:MGI:96224]	-
ENSMUSG00000037573	6998.69	5997.27	5564.56	7954.44	8383.17	6250.2	6186.84	7529.27	-0.283471	0.0104326	0.289803	Tob1	11	94102280	94106321	+	2288	protein_coding	transducer of ErbB-2.1 [Source:MGI Symbol;Acc:MGI:1349721]	-
ENSMUSG00000030731	175.942	150.114	154.43	241.491	238.737	210.84	160.162	230.356	-0.525489	0.0104685	0.289906	Syt3	7	44033526	44049611	+	3118	protein_coding	synaptotagmin III [Source:MGI Symbol;Acc:MGI:99665]	-
ENSMUSG00000032855	1091.64	1185.44	1076.77	921.673	963.708	889.004	1117.95	924.795	0.273668	0.0105137	0.289906	Pkd1	17	24768808	24815482	+	17415	protein_coding	polycystin 1, transient receptor potential channel interacting [Source:MGI Symbol;Acc:MGI:97603]	-
ENSMUSG00000038175	664.781	736.922	645.72	556.8	473.093	578.179	682.474	536.024	0.348275	0.0105253	0.289906	Mylip	13	45543218	45565498	+	3233	protein_coding	myosin regulatory light chain interacting protein [Source:MGI Symbol;Acc:MGI:2388271]	-
ENSMUSG00000067931	101.966	105.534	96.7307	190.873	145.651	140.198	101.411	158.907	-0.648795	0.0105268	0.289906	Zfp948	17	21787270	21808961	+	2652	protein_coding	zinc finger protein 948 [Source:MGI Symbol;Acc:MGI:3040683]	zf-C2H2
ENSMUSG00000046876	2052.32	2109.78	2127.23	1845.46	1820.09	1732.36	2096.44	1799.3	0.220589	0.0106965	0.293948	Atxn1	13	45703231	46118484	-	13914	protein_coding	ataxin 1 [Source:MGI Symbol;Acc:MGI:104783]	-
ENSMUSG00000037169	24.9918	54.5868	28.001	48.5091	51.4708	157.586	35.8598	85.8554	-1.2582	0.0108342	0.296718	Mycn	12	12986094	12991915	-	3295	protein_coding	v-myc avian myelocytomatosis viral related oncogene, neuroblastoma derived [Source:MGI Symbol;Acc:MGI:97357]	bHLH
ENSMUSG00000025237	866.714	1018.04	997.853	1259.13	1158.64	1104.19	960.87	1173.99	-0.288511	0.0108574	0.296718	Parp6	9	59524567	59557568	+	7763	protein_coding	poly (ADP-ribose) polymerase family, member 6 [Source:MGI Symbol;Acc:MGI:1914537]	-
ENSMUSG00000027332	6506.86	5926.31	5679.96	5197.86	5498.61	4986.25	6037.71	5227.57	0.207694	0.0108668	0.296718	Ivd	2	118692435	118713390	+	5505	protein_coding	isovaleryl coenzyme A dehydrogenase [Source:MGI Symbol;Acc:MGI:1929242]	-
ENSMUSG00000003992	363.88	347.536	378.438	262.582	298.969	251.051	363.285	270.867	0.423838	0.0110806	0.30184	Ssbp2	13	91608402	91851548	+	7985	protein_coding	single-stranded DNA binding protein 2 [Source:MGI Symbol;Acc:MGI:1914220]	-
ENSMUSG00000014592	957.684	760.576	823.059	720.255	595.747	690.119	847.107	668.707	0.340383	0.0111016	0.30184	Camta1	4	151001779	151946333	-	14570	protein_coding	calmodulin binding transcription activator 1 [Source:MGI Symbol;Acc:MGI:2140230]	CG-1
ENSMUSG00000074093	1045.66	1154.51	1151.43	829.928	1026.13	867.268	1117.2	907.775	0.30001	0.0111916	0.303643	Svip	7	51646919	51655766	-	3561	protein_coding	small VCP/p97-interacting protein [Source:MGI Symbol;Acc:MGI:1922994]	-
ENSMUSG00000113061	71.9763	109.174	107.761	145.527	170.839	146.718	96.3037	154.362	-0.677669	0.0112422	0.304008	Rps18-ps5	13	28441511	28442117	+	607	protein_coding	ribosomal protein S18, pseudogene 5 [Source:MGI Symbol;Acc:MGI:3649931]	-
ENSMUSG00000033671	1038.66	1088.1	1067.43	748.728	919.903	925.956	1064.73	864.862	0.300313	0.0112525	0.304008	Cep350	1	155720710	155849001	-	16520	protein_coding	centrosomal protein 350 [Source:MGI Symbol;Acc:MGI:1921331]	-
ENSMUSG00000028518	7234.62	7398.33	7388.87	5215.79	7071.21	6233.9	7340.6	6173.63	0.249864	0.0112971	0.30457	Prkaa2	4	104887071	104967087	-	7969	protein_coding	protein kinase, AMP-activated, alpha 2 catalytic subunit [Source:MGI Symbol;Acc:MGI:1336173]	-
ENSMUSG00000048852	57.9809	39.1205	50.9109	23.2	26.2829	13.0416	49.3374	20.8415	1.24219	0.0113345	0.304937	Gm12185	11	48795483	48883053	-	5587	protein_coding	predicted gene 12185 [Source:MGI Symbol;Acc:MGI:3652173]	-
ENSMUSG00000038252	305.899	328.431	347.042	454.509	358.105	515.144	327.124	442.586	-0.435596	0.0114064	0.305914	Ncapd2	6	125144970	125168664	-	6267	protein_coding	non-SMC condensin I complex, subunit D2 [Source:MGI Symbol;Acc:MGI:1915548]	-
ENSMUSG00000040170	344.886	429.416	331.769	490.364	474.188	489.061	368.691	484.538	-0.394266	0.0114186	0.305914	Fmo2	1	162701886	162726295	-	5609	protein_coding	flavin containing monooxygenase 2 [Source:MGI Symbol;Acc:MGI:1916776]	-
ENSMUSG00000046598	525.827	464.898	572.747	244.655	369.056	480.367	521.157	364.693	0.515667	0.0114754	0.306683	Bdh1	16	31241098	31277719	+	3888	protein_coding	3-hydroxybutyrate dehydrogenase, type 1 [Source:MGI Symbol;Acc:MGI:1919161]	-
ENSMUSG00000017493	1154.62	1033.51	1104.77	1432.07	1219.97	1321.55	1097.63	1324.53	-0.271453	0.0114954	0.306683	Igfbp4	11	98932070	98945218	+	4416	protein_coding	insulin-like growth factor binding protein 4 [Source:MGI Symbol;Acc:MGI:96439]	-
ENSMUSG00000070867	85.9717	101.895	74.6693	118.109	137.985	170.628	87.5121	142.241	-0.701186	0.0115192	0.306683	Trabd2b	4	114263921	114472295	+	6617	protein_coding	TraB domain containing 2B [Source:MGI Symbol;Acc:MGI:3650152]	-
ENSMUSG00000037991	221.927	186.505	134.914	133.927	93.0854	113.027	181.115	113.347	0.673636	0.0115495	0.306853	Rmi2	16	10652923	10710830	+	4495	protein_coding	RecQ mediated genome instability 2 [Source:MGI Symbol;Acc:MGI:2685383]	-
ENSMUSG00000004031	5.99802	6.36846	7.63663	22.1455	19.7122	28.2569	6.6677	23.3715	-1.80635	0.0115595	1	Brinp2	1	158072839	158183896	-	8767	protein_coding	bone morphogenic protein/retinoic acid inducible neural-specific 2 [Source:MGI Symbol;Acc:MGI:2443333]	-
ENSMUSG00000097705	2951.03	3046.85	2644.82	2514.04	2101.54	2612.67	2880.9	2409.42	0.257608	0.011598	0.307489	Gm26740	10	22062118	22178734	-	5879	lncRNA	predicted gene, 26740 [Source:MGI Symbol;Acc:MGI:5477234]	-
ENSMUSG00000008305	717.764	782.411	772.148	991.274	1000.94	822.709	757.441	938.308	-0.308645	0.0116215	0.307489	Tle1	4	72035379	72119156	-	8711	protein_coding	transducin-like enhancer of split 1 [Source:MGI Symbol;Acc:MGI:104636]	-
ENSMUSG00000021796	1739.43	1658.53	1796.31	1277.06	1659.11	1326.99	1731.42	1421.05	0.285224	0.0117317	0.309765	Bmpr1a	14	34132691	34225298	-	6351	protein_coding	bone morphogenetic protein receptor, type 1A [Source:MGI Symbol;Acc:MGI:1338938]	-
ENSMUSG00000062901	4713.45	5363.15	5214.12	3909.2	4339.97	4774.32	5096.91	4341.17	0.231724	0.0117648	0.31	Klhl24	16	19916292	19947971	+	10183	protein_coding	kelch-like 24 [Source:MGI Symbol;Acc:MGI:1923035]	-
ENSMUSG00000032633	3057.99	2703.87	2595.61	2140.73	2447.6	2462.69	2785.82	2350.34	0.244998	0.0118093	0.310094	Flcn	11	59682234	59700842	-	4322	protein_coding	folliculin [Source:MGI Symbol;Acc:MGI:2442184]	-
ENSMUSG00000053198	440.855	304.776	455.652	573.673	523.469	517.318	400.428	538.153	-0.426605	0.0118168	0.310094	Prx	7	27196813	27219639	+	5661	protein_coding	periaxin [Source:MGI Symbol;Acc:MGI:108176]	-
ENSMUSG00000043969	31.9895	17.2858	14.4247	4.21819	7.66586	3.26041	21.2333	5.04815	2.07043	0.0118527	1	Emx2	19	59446804	59453789	+	3002	protein_coding	empty spiracles homeobox 2 [Source:MGI Symbol;Acc:MGI:95388]	Homeobox
ENSMUSG00000004709	1.99934	12.7369	4.24257	0	0	0	6.32628	0	4.99638	0.0118543	1	Cd244a	1	171386761	171437314	+	4876	protein_coding	CD244 molecule A [Source:MGI Symbol;Acc:MGI:109294]	-
ENSMUSG00000029167	1018.66	701.44	803.543	605.31	671.31	677.078	841.216	651.233	0.368608	0.0119112	0.311322	Ppargc1a	5	51611592	51725068	-	6592	protein_coding	peroxisome proliferative activated receptor, gamma, coactivator 1 alpha [Source:MGI Symbol;Acc:MGI:1342774]	-
ENSMUSG00000058126	416.863	328.431	408.984	317.418	256.259	276.048	384.759	283.242	0.441369	0.0119494	0.311322	Tpm3-rs7	14	113552040	113554186	+	2147	protein_coding	tropomyosin 3, related sequence 7 [Source:MGI Symbol;Acc:MGI:99705]	-
ENSMUSG00000053963	102.966	159.211	109.458	86.4728	45.9952	77.163	123.879	69.877	0.825568	0.0119598	0.311322	Stum	1	180259952	180311069	-	7375	protein_coding	mechanosensory transduction mediator [Source:MGI Symbol;Acc:MGI:2138735]	-
ENSMUSG00000060373	2077.32	2047	2098.38	1845.46	1731.39	1778.01	2074.23	1784.95	0.216652	0.0119608	0.311322	Hnrnpc	14	52310834	52341485	-	4322	protein_coding	heterogeneous nuclear ribonucleoprotein C [Source:MGI Symbol;Acc:MGI:107795]	-
ENSMUSG00000020628	485.84	489.462	553.232	393.346	399.72	399.943	509.511	397.67	0.358202	0.0120045	0.311708	Trappc12	12	28740627	28800471	-	10020	protein_coding	trafficking protein particle complex 12 [Source:MGI Symbol;Acc:MGI:2445089]	-
ENSMUSG00000021203	903.702	985.292	1216.77	1435.24	1245.15	1205.26	1035.25	1295.22	-0.322466	0.0120244	0.311708	Otub2	12	103354941	103372609	+	3695	protein_coding	OTU domain, ubiquitin aldehyde binding 2 [Source:MGI Symbol;Acc:MGI:1915399]	-
ENSMUSG00000056216	1266.58	1231.84	1351.68	1467.93	1494.84	1604.12	1283.37	1522.3	-0.246027	0.0120687	0.312226	Cebpg	7	34745847	34755998	-	5621	protein_coding	CCAAT/enhancer binding protein (C/EBP), gamma [Source:MGI Symbol;Acc:MGI:104982]	TF_bZIP
ENSMUSG00000052776	5.99802	11.8271	11.8792	30.5818	18.6171	43.4721	9.90146	30.8903	-1.6348	0.0120867	1	Oas1a	5	121034319	121045584	-	1885	protein_coding	2'-5' oligoadenylate synthetase 1A [Source:MGI Symbol;Acc:MGI:2180860]	-
ENSMUSG00000071984	513.831	655.951	501.472	808.837	657.074	694.467	557.085	720.126	-0.370512	0.012096	0.312302	Fndc1	17	7957401	8046134	-	9870	protein_coding	fibronectin type III domain containing 1 [Source:MGI Symbol;Acc:MGI:1915905]	-
ENSMUSG00000109715	66.9779	56.4064	68.7297	28.4728	30.6634	36.9513	64.038	32.0292	0.999966	0.0122058	0.314502	Gm45606	11	75421102	75423897	-	2796	lncRNA	predicted gene 45606 [Source:MGI Symbol;Acc:MGI:5791442]	-
ENSMUSG00000025375	328.892	249.28	381.832	540.982	445.715	362.992	320.001	449.896	-0.491266	0.0123285	0.317025	Aatk	11	119898139	119937993	-	7159	protein_coding	apoptosis-associated tyrosine kinase [Source:MGI Symbol;Acc:MGI:1197518]	-
ENSMUSG00000063406	1040.66	1154.51	1040.28	1263.35	1194.78	1494.35	1078.48	1317.49	-0.288728	0.0123766	0.317624	Tmed5	5	108254232	108280486	-	7688	protein_coding	transmembrane p24 trafficking protein 5 [Source:MGI Symbol;Acc:MGI:1921586]	-
ENSMUSG00000061411	43.9855	48.2183	54.3049	139.2	58.0415	85.8574	48.8363	94.3663	-0.949821	0.0124461	0.318769	Nol4l	2	153249382	153371891	-	9083	protein_coding	nucleolar protein 4-like [Source:MGI Symbol;Acc:MGI:1918765]	-
ENSMUSG00000044034	0.999671	0	0.848515	11.6	8.76098	6.52081	0.616062	8.9606	-3.87236	0.0124572	1	Npb	11	120499303	120499919	+	542	protein_coding	neuropeptide B [Source:MGI Symbol;Acc:MGI:2387153]	-
ENSMUSG00000074903	32.9891	37.301	17.8188	47.4546	49.2805	101.073	29.3696	65.9359	-1.16992	0.0124814	0.318934	Gm2058	7	39238355	39239141	+	560	processed_pseudogene	predicted gene 2058 [Source:MGI Symbol;Acc:MGI:3805010]	-
ENSMUSG00000029270	746.754	849.734	845.969	621.128	723.876	616.217	814.152	653.74	0.317245	0.0125023	0.318934	Dipk1a	5	108055919	108134951	-	2892	protein_coding	divergent protein kinase domain 1A [Source:MGI Symbol;Acc:MGI:1914516]	-
ENSMUSG00000050390	191.937	140.106	112.004	84.3637	78.8488	105.42	148.016	89.5441	0.722803	0.0125459	0.319409	C77080	4	129113371	129155197	-	5770	protein_coding	expressed sequence C77080 [Source:MGI Symbol;Acc:MGI:2140651]	-
ENSMUSG00000053560	198.934	175.588	182.431	436.582	192.742	245.617	185.651	291.647	-0.652657	0.0125817	0.319684	Ier2	8	85387960	85389483	-	1524	protein_coding	immediate early response 2 [Source:MGI Symbol;Acc:MGI:104815]	-
ENSMUSG00000088378	0.999671	0	0	7.38182	7.66586	6.52081	0.333224	7.1895	-4.45141	0.0126028	1	Gm25184	2	181154343	181154505	+	163	snRNA	predicted gene, 25184 [Source:MGI Symbol;Acc:MGI:5454961]	-
ENSMUSG00000037095	145.952	148.294	134.914	191.927	258.449	183.67	143.053	211.349	-0.563247	0.0129387	0.328106	Lrg1	17	56426678	56429001	-	1408	protein_coding	leucine-rich alpha-2-glycoprotein 1 [Source:MGI Symbol;Acc:MGI:1924155]	-
ENSMUSG00000051262	7.99737	4.5489	5.09109	0	0	0	5.87912	0	4.88724	0.0131178	1	Nat8f3	6	85709495	85742736	-	3134	protein_coding	N-acetyltransferase 8 (GCN5-related) family member 3 [Source:MGI Symbol;Acc:MGI:2136449]	-
ENSMUSG00000021377	703.768	655.951	789.967	497.746	614.364	584.7	716.562	565.603	0.341977	0.0131711	0.333338	Dek	13	47238251	47259677	-	3185	protein_coding	DEK proto-oncogene (DNA binding) [Source:MGI Symbol;Acc:MGI:1926209]	-
ENSMUSG00000033022	199.934	195.603	101.822	145.527	383.293	321.693	165.786	283.505	-0.775311	0.0132456	0.334563	Cdo1	18	46846260	46861462	-	1644	protein_coding	cysteine dioxygenase 1, cytosolic [Source:MGI Symbol;Acc:MGI:105925]	-
ENSMUSG00000033170	667.78	495.83	755.178	1036.62	796.154	728.158	639.596	853.644	-0.416416	0.0132853	0.334904	Card10	15	78659338	78687242	-	4952	protein_coding	caspase recruitment domain family, member 10 [Source:MGI Symbol;Acc:MGI:2146012]	-
ENSMUSG00000071424	8.99704	3.63912	5.09109	0	0	0	5.90908	0	4.89396	0.0132978	1	Grid2	6	63232860	64681307	+	19172	protein_coding	glutamate receptor, ionotropic, delta 2 [Source:MGI Symbol;Acc:MGI:95813]	-
ENSMUSG00000116697	0	0	0.848515	8.43637	8.76098	4.34721	0.282838	7.18152	-4.44998	0.0133556	1	Gm49694	15	78058661	78059051	+	391	lncRNA	predicted gene, 49694 [Source:MGI Symbol;Acc:MGI:6215148]	-
ENSMUSG00000051906	64.9786	44.5792	30.5465	88.5819	73.3732	103.246	46.7014	88.4004	-0.92622	0.0134049	0.337256	Cd209f	8	4152787	4155835	-	1988	protein_coding	CD209f antigen [Source:MGI Symbol;Acc:MGI:1916392]	-
ENSMUSG00000022441	560.815	411.221	561.717	438.691	384.388	303.218	511.251	375.432	0.445091	0.0135004	0.338034	Efcab6	15	83750913	83949580	-	6408	protein_coding	EF-hand calcium binding domain 6 [Source:MGI Symbol;Acc:MGI:1924877]	-
ENSMUSG00000040249	1210.6	1427.44	1357.62	1528.04	1498.13	1808.44	1331.89	1611.53	-0.274547	0.0135043	0.338034	Lrp1	10	127374030	127457017	-	17717	protein_coding	low density lipoprotein receptor-related protein 1 [Source:MGI Symbol;Acc:MGI:96828]	-
ENSMUSG00000038763	7744.45	7134.49	7750.33	6233.42	6959.51	6644.71	7543.09	6612.55	0.189978	0.0135305	0.338034	Alpk3	7	80707348	80755360	+	6445	protein_coding	alpha-kinase 3 [Source:MGI Symbol;Acc:MGI:2151224]	-
ENSMUSG00000042379	83.9723	59.1357	40.7287	29.5273	19.7122	34.7777	61.2789	28.0057	1.12616	0.0135414	0.338034	Esm1	13	113346193	113354632	+	2097	protein_coding	endothelial cell-specific molecule 1 [Source:MGI Symbol;Acc:MGI:1918940]	-
ENSMUSG00000021091	21.9928	39.1205	26.304	54.8364	68.9927	57.6005	29.1391	60.4766	-1.05129	0.0136599	0.340329	Serpina3n	12	104372988	104380588	+	2064	protein_coding	serine (or cysteine) peptidase inhibitor, clade A, member 3N [Source:MGI Symbol;Acc:MGI:105045]	-
ENSMUSG00000027889	169.944	232.904	167.157	278.4	289.112	244.531	190.002	270.681	-0.510449	0.0138104	0.343055	Ampd2	3	107981378	107993967	-	5224	protein_coding	adenosine monophosphate deaminase 2 [Source:MGI Symbol;Acc:MGI:88016]	-
ENSMUSG00000021285	459.849	388.476	388.62	641.164	477.474	505.363	412.315	541.334	-0.393977	0.0138312	0.343055	Ppp1r13b	12	111794891	111874544	-	4952	protein_coding	protein phosphatase 1, regulatory subunit 13B [Source:MGI Symbol;Acc:MGI:1336199]	-
ENSMUSG00000003352	86.9713	154.663	219.765	71.7091	59.1366	120.635	153.8	83.8269	0.878008	0.0138497	0.343055	Cacnb3	15	98528721	98542410	+	4010	protein_coding	calcium channel, voltage-dependent, beta 3 subunit [Source:MGI Symbol;Acc:MGI:103307]	-
ENSMUSG00000103332	10.9964	4.5489	13.5762	14.7636	29.5683	51.0797	9.70717	31.8039	-1.70955	0.0138582	1	Pcdhga2	18	37802006	37974923	+	4689	protein_coding	protocadherin gamma subfamily A, 2 [Source:MGI Symbol;Acc:MGI:1935214]	-
ENSMUSG00000022144	35.9881	30.9325	19.5158	0	10.9512	10.868	28.8122	7.27308	1.98892	0.0138671	1	Gdnf	15	7840327	7867056	+	3674	protein_coding	glial cell line derived neurotrophic factor [Source:MGI Symbol;Acc:MGI:107430]	-
ENSMUSG00000001119	1251.59	1415.62	1216.77	1747.38	1528.79	1420.45	1294.66	1565.54	-0.274256	0.0139977	0.346051	Col6a1	10	76544626	76562002	-	4380	protein_coding	collagen, type VI, alpha 1 [Source:MGI Symbol;Acc:MGI:88459]	-
ENSMUSG00000022270	4898.39	4358.76	4727.07	3829.06	4173.51	4165.71	4661.41	4056.09	0.200644	0.0140368	0.346349	Retreg1	15	25843266	25973773	+	4142	protein_coding	reticulophagy regulator 1 [Source:MGI Symbol;Acc:MGI:1913520]	-
ENSMUSG00000021908	35.9881	40.9401	52.6079	73.8182	107.322	64.1213	43.1787	81.7539	-0.917615	0.0141357	0.348118	Ncoa4-ps	12	119224713	119226590	+	1878	processed_pseudogene	nuclear receptor coactivator 4, pseudogene [Source:MGI Symbol;Acc:MGI:3648259]	-
ENSMUSG00000113497	15.9947	11.8271	3.39406	0	0	2.1736	10.4053	0.724535	3.84679	0.0142632	1	Gm18030	12	69866421	69867151	+	731	processed_pseudogene	predicted gene, 18030 [Source:MGI Symbol;Acc:MGI:5010215]	-
ENSMUSG00000029597	1.99934	0	5.09109	14.7636	9.85611	20.6492	2.36348	15.0897	-2.65746	0.0142871	1	Sds	5	120614591	120621997	+	1694	protein_coding	serine dehydratase [Source:MGI Symbol;Acc:MGI:98270]	-
ENSMUSG00000034472	3168.96	4545.26	4445.37	5330.73	6821.52	5119.93	4053.19	5757.39	-0.506247	0.0143214	0.352016	Rasd2	8	75940572	75950741	+	3176	protein_coding	RASD family, member 2 [Source:MGI Symbol;Acc:MGI:1922391]	-
ENSMUSG00000019437	45.9849	38.2108	44.1228	70.6546	68.9927	96.7254	42.7728	78.7909	-0.881718	0.0143694	0.352519	Tlcd1	11	78067537	78072735	+	5009	protein_coding	TLC domain containing 1 [Source:MGI Symbol;Acc:MGI:1915572]	-
ENSMUSG00000039607	150.95	141.016	144.247	100.182	88.7049	95.6386	145.405	94.8418	0.615932	0.0144573	0.353997	Rbms3	9	116401814	117701749	-	11096	protein_coding	RNA binding motif, single stranded interacting protein [Source:MGI Symbol;Acc:MGI:2444477]	-
ENSMUSG00000055409	7.99737	5.45868	9.33366	0	1.09512	0	7.59657	0.365041	4.29743	0.0144794	1	Nell1	7	49624612	50516356	+	7271	protein_coding	NEL-like 1 [Source:MGI Symbol;Acc:MGI:2443902]	-
ENSMUSG00000021256	79.9737	101.895	96.7307	25.3091	60.2318	60.8609	92.8666	48.8006	0.93061	0.0144978	0.354253	Vash1	12	86725474	86738865	+	2599	protein_coding	vasohibin 1 [Source:MGI Symbol;Acc:MGI:2442543]	-
ENSMUSG00000020738	140.954	141.926	136.611	662.255	106.227	721.637	139.83	496.706	-1.82878	0.0145231	0.354253	Sumo2	11	115413928	115427102	-	1736	protein_coding	small ubiquitin-like modifier 2 [Source:MGI Symbol;Acc:MGI:2158813]	-
ENSMUSG00000031027	0	0	0	12.6546	2.19025	2.1736	0	5.6728	-5.07308	0.0145575	1	Stk33	7	108878430	109038288	-	2654	protein_coding	serine/threonine kinase 33 [Source:MGI Symbol;Acc:MGI:2152419]	-
ENSMUSG00000058013	3574.82	3616.37	3707.16	3179.46	3299.61	3086.52	3632.79	3188.53	0.188283	0.0145952	0.354369	Septin11	5	93241296	93324306	+	9472	protein_coding	septin 11 [Source:MGI Symbol;Acc:MGI:1277214]	-
ENSMUSG00000033720	251.917	321.152	287.646	354.328	361.391	443.415	286.905	386.378	-0.428494	0.0145978	0.354369	Sfxn5	6	85190031	85310404	-	9635	protein_coding	sideroflexin 5 [Source:MGI Symbol;Acc:MGI:2137681]	-
ENSMUSG00000038412	1669.45	1765.88	1517.14	1373.02	1409.42	1410.67	1650.83	1397.7	0.239905	0.0146109	0.354369	Higd1a	9	121677629	121687428	-	3040	protein_coding	HIG1 domain family, member 1A [Source:MGI Symbol;Acc:MGI:1930666]	-
ENSMUSG00000104273	11.996	15.4663	19.5158	40.0728	38.3293	36.9513	15.6594	38.4511	-1.29102	0.0146591	1	A530064N14Rik	9	72594506	72595997	+	1492	TEC	RIKEN cDNA A530064N14 gene [Source:MGI Symbol;Acc:MGI:3028068]	-
ENSMUSG00000073730	125.959	91.8878	100.125	72.7637	63.5171	48.9061	105.99	61.729	0.778024	0.0146781	0.355326	Ppp1r14bl	1	23139554	23141334	-	1781	protein_coding	protein phosphatase 1, regulatory inhibitor subunit 14B like [Source:MGI Symbol;Acc:MGI:1914005]	-
ENSMUSG00000113196	0	0	0	17.9273	0	2.1736	0	6.7003	-5.3133	0.014715	1	D230049E03Rik	12	98732364	98736614	+	4251	TEC	RIKEN cDNA D230049E03 gene [Source:MGI Symbol;Acc:MGI:2443283]	-
ENSMUSG00000091971	195.935	200.152	165.46	155.018	116.083	96.7254	187.182	122.609	0.608951	0.0147372	0.356084	Hspa1a	17	35188166	35191132	-	2967	protein_coding	heat shock protein 1A [Source:MGI Symbol;Acc:MGI:96244]	-
ENSMUSG00000001507	236.922	273.844	286.798	324.8	360.295	382.554	265.855	355.883	-0.419359	0.0147721	0.356255	Itga3	11	94935300	94967627	-	5710	protein_coding	integrin alpha 3 [Source:MGI Symbol;Acc:MGI:96602]	-
ENSMUSG00000014164	36.9878	17.2858	43.2742	65.3819	78.8488	58.6873	32.516	67.6393	-1.0557	0.0148248	0.356853	Klhl3	13	58148042	58261406	-	7322	protein_coding	kelch-like 3 [Source:MGI Symbol;Acc:MGI:2445185]	-
ENSMUSG00000056665	492.838	457.619	489.593	416.546	373.437	316.259	480.017	368.747	0.380089	0.0148847	0.357457	Them6	15	74593053	74596488	+	1784	protein_coding	thioesterase superfamily member 6 [Source:MGI Symbol;Acc:MGI:1925301]	-
ENSMUSG00000037166	61.9796	70.053	51.7594	187.709	88.7049	70.6422	61.264	115.685	-0.918808	0.0149057	0.357457	Ppp1r14a	7	28988733	28993226	+	1367	protein_coding	protein phosphatase 1, regulatory inhibitor subunit 14A [Source:MGI Symbol;Acc:MGI:1931139]	-
ENSMUSG00000027367	4911.38	4698.1	4923.93	3648.73	4105.62	4659.12	4844.47	4137.82	0.227533	0.0149718	0.358371	Stard7	2	127112138	127140852	+	5567	protein_coding	START domain containing 7 [Source:MGI Symbol;Acc:MGI:2139090]	-
ENSMUSG00000037242	2199.28	1879.61	1686	1588.15	1698.54	1482.4	1921.63	1589.69	0.273028	0.0150204	0.358742	Clic4	4	134941280	135000125	-	6572	protein_coding	chloride intracellular channel 4 (mitochondrial) [Source:MGI Symbol;Acc:MGI:1352754]	-
ENSMUSG00000043439	78.974	40.9401	46.6683	85.4183	86.5147	133.677	55.5275	101.87	-0.879485	0.0150433	0.358742	Epop	11	97518215	97520528	-	2314	protein_coding	elongin BC and polycomb repressive complex 2 associated protein [Source:MGI Symbol;Acc:MGI:2143991]	-
ENSMUSG00000029581	528.826	599.545	544.746	495.637	325.251	442.329	557.706	421.072	0.405152	0.0150737	0.3588	Fscn1	5	142946098	142958940	+	3012	protein_coding	fascin actin-bundling protein 1 [Source:MGI Symbol;Acc:MGI:1352745]	-
ENSMUSG00000102143	1.99934	0	0	8.43637	0	26.0833	0.666447	11.5065	-4.17494	0.0151797	1	Gm38057	9	71759283	71762485	-	3203	TEC	predicted gene, 38057 [Source:MGI Symbol;Acc:MGI:5611285]	-
ENSMUSG00000048376	250.917	175.588	113.701	121.273	128.129	49.9929	180.069	99.7984	0.8494	0.0151868	0.360333	F2r	13	95738311	95754995	-	3336	protein_coding	coagulation factor II (thrombin) receptor [Source:MGI Symbol;Acc:MGI:101802]	-
ENSMUSG00000078486	6255.94	5495.07	5629.05	4142.26	5176.65	5356.85	5793.35	4891.92	0.243969	0.0151944	0.360333	Perm1	4	156300325	156305764	+	3901	protein_coding	PPARGC1 and ESRR induced regulator, muscle 1 [Source:MGI Symbol;Acc:MGI:1921433]	-
ENSMUSG00000034471	1136.63	861.562	888.395	1414.15	1193.68	1042.24	962.194	1216.69	-0.339456	0.015223	0.360343	Caskin2	11	115690009	115704465	-	5177	protein_coding	CASK-interacting protein 2 [Source:MGI Symbol;Acc:MGI:2157062]	-
ENSMUSG00000025377	248.918	215.618	237.584	334.291	309.92	298.871	234.04	314.361	-0.426244	0.0153231	0.362043	Tepsin	11	119981357	119989557	-	3329	protein_coding	TEPSIN, adaptor related protein complex 4 accessory protein [Source:MGI Symbol;Acc:MGI:1926027]	-
ENSMUSG00000027074	531.825	641.395	612.628	708.655	735.923	772.716	595.282	739.098	-0.311357	0.0153903	0.362961	Slc43a3	2	84766923	84788853	+	4464	protein_coding	solute carrier family 43, member 3 [Source:MGI Symbol;Acc:MGI:1931054]	-
ENSMUSG00000021815	1924.37	774.223	2280.81	3242.73	5735.16	2846.34	1659.8	3941.41	-1.24768	0.0154274	0.363075	Mss51	14	20532935	20546969	-	1826	protein_coding	MSS51 mitochondrial translational activator [Source:MGI Symbol;Acc:MGI:1922093]	-
ENSMUSG00000045045	89.9704	139.196	103.519	201.418	158.793	768.369	110.895	376.193	-1.7621	0.0154518	0.363075	Lrfn4	19	4661813	4665695	-	3366	protein_coding	leucine rich repeat and fibronectin type III domain containing 4 [Source:MGI Symbol;Acc:MGI:2385612]	-
ENSMUSG00000044709	1321.56	1365.58	1366.96	1571.27	1529.89	1638.9	1351.37	1580.02	-0.225374	0.0154887	0.363275	Gemin7	7	19298871	19311520	-	1782	protein_coding	gem nuclear organelle associated protein 7 [Source:MGI Symbol;Acc:MGI:1916981]	-
ENSMUSG00000050334	0	0	0	8.43637	5.47561	2.1736	0	5.36186	-4.99079	0.015511	1	C130071C03Rik	13	83863381	84100589	+	15142	lncRNA	RIKEN cDNA C130071C03 gene [Source:MGI Symbol;Acc:MGI:2443574]	-
ENSMUSG00000042249	369.878	624.109	467.532	419.709	328.537	296.697	487.173	348.314	0.484376	0.0155482	0.364004	Grk3	5	113058348	113163657	-	8693	protein_coding	G protein-coupled receptor kinase 3 [Source:MGI Symbol;Acc:MGI:87941]	-
ENSMUSG00000075307	18534.9	16407	17228.2	14389.3	15812.5	15760.8	17390	15320.9	0.182737	0.0156561	0.36586	Klhl41	2	69500464	69514574	+	2529	protein_coding	kelch-like 41 [Source:MGI Symbol;Acc:MGI:2683854]	-
ENSMUSG00000027360	0	2.72934	0	20.0364	5.47561	6.52081	0.90978	10.6776	-3.54836	0.0157056	1	Hdc	2	126435587	126461219	-	6389	protein_coding	histidine decarboxylase [Source:MGI Symbol;Acc:MGI:96062]	-
ENSMUSG00000047819	245.919	238.362	351.285	402.837	407.386	341.256	278.522	383.826	-0.460987	0.015833	0.367142	Tigd4	3	84500881	84504339	+	3459	protein_coding	tigger transposable element derived 4 [Source:MGI Symbol;Acc:MGI:2685264]	-
ENSMUSG00000039987	6083	5974.52	5909.06	5144.08	5481.09	5324.24	5988.86	5316.47	0.171795	0.0158452	0.367142	Phtf2	5	20963661	21087122	-	6929	protein_coding	putative homeodomain transcription factor 2 [Source:MGI Symbol;Acc:MGI:1916020]	-
ENSMUSG00000024074	1340.56	1125.4	1303.32	1021.86	1091.84	1023.77	1256.42	1045.82	0.264582	0.0158472	0.367142	Crim1	17	78507677	78684021	+	5995	protein_coding	cysteine rich transmembrane BMP regulator 1 (chordin like) [Source:MGI Symbol;Acc:MGI:1354756]	-
ENSMUSG00000078515	2489.18	2590.14	2975.74	2016.29	2263.62	2487.69	2685.02	2255.87	0.251648	0.0158673	0.367142	Ddi2	4	141404860	141450730	-	9553	protein_coding	DNA-damage inducible protein 2 [Source:MGI Symbol;Acc:MGI:1917244]	-
ENSMUSG00000030560	1048.65	998.029	1127.68	949.092	823.532	852.053	1058.12	874.892	0.27438	0.0159028	0.367142	Ctsc	7	87927293	87960096	+	5808	protein_coding	cathepsin C [Source:MGI Symbol;Acc:MGI:109553]	-
ENSMUSG00000005103	1359.55	1266.41	1435.69	1142.07	1180.54	1103.1	1353.88	1141.91	0.245837	0.015911	0.367142	Wdr1	5	38684156	38720564	-	8899	protein_coding	WD repeat domain 1 [Source:MGI Symbol;Acc:MGI:1337100]	-
ENSMUSG00000050555	18.9937	26.3836	26.304	40.0728	74.4684	43.4721	23.8938	52.6711	-1.13681	0.0159116	0.367142	Hyls1	9	35472116	35481694	-	5970	protein_coding	HYLS1, centriolar and ciliogenesis associated [Source:MGI Symbol;Acc:MGI:1924082]	-
ENSMUSG00000053964	271.91	216.528	199.401	478.764	259.544	280.395	229.28	339.568	-0.568408	0.016029	0.369187	Lgals4	7	28533279	28541133	+	2315	protein_coding	lectin, galactose binding, soluble 4 [Source:MGI Symbol;Acc:MGI:107536]	-
ENSMUSG00000040428	238.921	191.054	216.371	348	277.066	268.44	215.449	297.836	-0.468294	0.0160598	0.36923	Plekha4	7	45175754	45203653	+	6371	protein_coding	pleckstrin homology domain containing, family A (phosphoinositide binding specific) member 4 [Source:MGI Symbol;Acc:MGI:1916467]	-
ENSMUSG00000029392	5156.3	6036.39	5802.14	6183.86	6658.35	6667.53	5664.94	6503.25	-0.198907	0.016097	0.369355	Rilpl1	5	124631143	124669454	-	2463	protein_coding	Rab interacting lysosomal protein-like 1 [Source:MGI Symbol;Acc:MGI:1922945]	-
ENSMUSG00000024388	0.999671	3.63912	7.63663	21.0909	22.9976	11.9548	4.09181	18.6811	-2.17009	0.016137	1	Myo7b	18	32092287	32170014	-	6699	protein_coding	myosin VIIB [Source:MGI Symbol;Acc:MGI:107709]	-
ENSMUSG00000030380	40.9865	33.6619	15.2733	56.9455	68.9927	63.0345	29.9739	62.9909	-1.07795	0.016157	0.369355	Mzf1	7	12776230	12788691	-	8278	protein_coding	myeloid zinc finger 1 [Source:MGI Symbol;Acc:MGI:107457]	zf-C2H2
ENSMUSG00000067276	91.9697	99.166	93.3366	46.4	71.183	45.6457	94.8241	54.4096	0.802266	0.0162175	0.369355	Capn6	X	142585227	142610410	-	7795	protein_coding	calpain 6 [Source:MGI Symbol;Acc:MGI:1100850]	-
ENSMUSG00000031438	739.756	845.185	890.94	995.492	1011.89	994.424	825.294	1000.6	-0.277017	0.0162185	0.369355	Rnf128	X	138464065	138573894	+	3464	protein_coding	ring finger protein 128 [Source:MGI Symbol;Acc:MGI:1914139]	-
ENSMUSG00000046828	63.9789	121.911	95.0336	223.564	105.132	153.239	93.641	160.645	-0.777352	0.0162287	0.369355	Mettl21e	1	44243230	44258121	-	3961	protein_coding	methyltransferase like 21E [Source:MGI Symbol;Acc:MGI:2685837]	-
ENSMUSG00000047591	3934.7	3689.16	4241.72	3449.42	3712.47	2776.78	3955.2	3312.89	0.255727	0.0162382	0.369355	Mafa	15	75617339	75620077	-	2739	protein_coding	v-maf musculoaponeurotic fibrosarcoma oncogene family, protein A (avian) [Source:MGI Symbol;Acc:MGI:2673307]	TF_bZIP
ENSMUSG00000006782	304.9	282.032	345.345	380.691	399.72	443.415	310.759	407.942	-0.39176	0.0163798	0.370683	Cnp	11	100465730	100482555	+	3639	protein_coding	2',3'-cyclic nucleotide 3' phosphodiesterase [Source:MGI Symbol;Acc:MGI:88437]	-
ENSMUSG00000043895	47.9842	42.7597	44.1228	71.7091	88.7049	79.3366	44.9555	79.9169	-0.830542	0.0163816	0.370683	S1pr2	9	20873657	20888077	-	7971	protein_coding	sphingosine-1-phosphate receptor 2 [Source:MGI Symbol;Acc:MGI:99569]	-
ENSMUSG00000033594	31.9895	30.9325	29.698	63.2728	49.2805	69.5553	30.8733	60.7029	-0.976302	0.0163835	0.370683	Spata2l	8	123956540	123962972	-	3591	protein_coding	spermatogenesis associated 2-like [Source:MGI Symbol;Acc:MGI:1926029]	-
ENSMUSG00000098708	56.9812	71.8726	89.094	88.5819	133.605	146.718	72.6493	122.968	-0.755734	0.0164246	0.370959	Gm27252	7	63546204	63549973	+	1589	lncRNA	predicted gene 27252 [Source:MGI Symbol;Acc:MGI:5521095]	-
ENSMUSG00000039316	669.779	454.89	454.804	383.855	395.339	404.29	526.491	394.495	0.415035	0.0165601	0.373359	Rftn1	17	50299285	50497702	-	4504	protein_coding	raftlin lipid raft linker 1 [Source:MGI Symbol;Acc:MGI:1923688]	-
ENSMUSG00000078566	2772.09	2686.58	2397.05	2051.09	2481.55	2106.22	2618.57	2212.95	0.242643	0.0166093	0.373434	Bnip3	7	138492565	138511248	-	2265	protein_coding	BCL2/adenovirus E1B interacting protein 3 [Source:MGI Symbol;Acc:MGI:109326]	-
ENSMUSG00000026921	1406.54	1386.5	1337.26	2224.04	1331.67	1689.98	1376.77	1748.56	-0.345169	0.0166217	0.373434	Egfl7	2	26470026	26483132	+	3581	protein_coding	EGF-like domain 7 [Source:MGI Symbol;Acc:MGI:2449923]	-
ENSMUSG00000048138	127.958	108.264	101.822	194.037	144.556	169.541	112.681	169.378	-0.590115	0.0166882	0.374271	Dmrt2	19	25649775	25656355	+	2337	protein_coding	doublesex and mab-3 related transcription factor 2 [Source:MGI Symbol;Acc:MGI:1330307]	DM
ENSMUSG00000079884	58.9806	58.2259	66.1841	16.8727	33.9488	38.0381	61.1302	29.6199	1.04748	0.0167956	0.376022	Tmed2b	9	33639543	33640146	+	604	processed_pseudogene	transmembrane p24 trafficking protein 2B [Source:MGI Symbol;Acc:MGI:5434895]	-
ENSMUSG00000003526	327.892	329.34	300.374	372.255	491.71	397.77	319.202	420.578	-0.398064	0.0168469	0.376511	Prodh	16	17878221	17908067	-	7797	protein_coding	proline dehydrogenase [Source:MGI Symbol;Acc:MGI:97770]	-
ENSMUSG00000010660	521.828	478.544	492.987	737.128	600.127	559.703	497.786	632.319	-0.345732	0.0168772	0.376531	Plcd1	9	118900595	118922570	-	3093	protein_coding	phospholipase C, delta 1 [Source:MGI Symbol;Acc:MGI:97614]	-
ENSMUSG00000026251	104.965	88.2486	52.6079	27.4182	47.0903	51.0797	81.9407	41.8627	0.967531	0.0170001	0.378615	Chrnd	1	87118329	87127792	+	3288	protein_coding	cholinergic receptor, nicotinic, delta polypeptide [Source:MGI Symbol;Acc:MGI:87893]	-
ENSMUSG00000118667	163.946	138.287	148.49	259.418	196.027	194.538	150.241	216.661	-0.529401	0.0170533	0.379077	Ahnak2	12	112738628	112766277	-	11349	protein_coding	AHNAK nucleoprotein 2 [Source:MGI Symbol;Acc:MGI:2144831]	-
ENSMUSG00000116627	0	0.90978	0	4.21819	4.38049	11.9548	0.30326	6.85117	-4.38142	0.0171074	1	Gm30124	12	21040537	21090429	+	1230	lncRNA	predicted gene, 30124 [Source:MGI Symbol;Acc:MGI:5589283]	-
ENSMUSG00000070705	199.934	224.716	229.947	162.4	159.888	141.284	218.199	154.524	0.498472	0.0171546	0.379077	Eid2b	7	27977164	27978914	+	1751	protein_coding	EP300 interacting inhibitor of differentiation 2B [Source:MGI Symbol;Acc:MGI:1924095]	-
ENSMUSG00000024177	114.962	89.1584	123.883	56.9455	79.944	58.6873	109.335	65.1923	0.746806	0.0171633	0.379077	Nme4	17	26310708	26314576	-	1582	protein_coding	NME/NM23 nucleoside diphosphate kinase 4 [Source:MGI Symbol;Acc:MGI:1931148]	-
ENSMUSG00000021103	468.846	503.108	451.41	344.837	395.339	374.947	474.455	371.708	0.3522	0.0171676	0.379077	Mnat1	12	73170491	73320762	+	5385	protein_coding	menage a trois 1 [Source:MGI Symbol;Acc:MGI:106207]	-
ENSMUSG00000030787	31.9895	70.053	37.3346	103.346	64.6122	98.899	46.4591	88.9523	-0.936064	0.0171689	0.379077	Lyve1	7	110449814	110462446	-	2919	protein_coding	lymphatic vessel endothelial hyaluronan receptor 1 [Source:MGI Symbol;Acc:MGI:2136348]	-
ENSMUSG00000052605	136.955	110.083	141.702	182.437	202.598	181.496	129.58	188.843	-0.543154	0.017348	0.381784	Isoc2b	7	4847958	4873257	-	1373	protein_coding	isochorismatase domain containing 2b [Source:MGI Symbol;Acc:MGI:1914691]	-
ENSMUSG00000103159	0	0	0	9.49092	0	8.69442	0	6.06178	-5.16787	0.0173652	1	F830112A20Rik	1	36961878	36965429	-	3552	TEC	RIKEN cDNA F830112A20 gene [Source:MGI Symbol;Acc:MGI:3641781]	-
ENSMUSG00000039100	6597.83	6201.06	6581.08	4876.22	6103.12	5726.36	6459.99	5568.57	0.214286	0.0173659	0.381784	Marchf6	15	31456037	31531199	-	9174	protein_coding	membrane associated ring-CH-type finger 6 [Source:MGI Symbol;Acc:MGI:2442773]	-
ENSMUSG00000034623	68.9773	109.174	105.216	47.4546	60.2318	54.3401	94.4556	54.0088	0.808949	0.0173809	0.381784	Prss55	14	64312887	64327611	-	1403	protein_coding	protease, serine 55 [Source:MGI Symbol;Acc:MGI:1918287]	-
ENSMUSG00000059003	0	0	0	0	4.38049	14.1284	0	6.16964	-5.19155	0.0176018	1	Grin2a	16	9385762	9813424	-	17933	protein_coding	glutamate receptor, ionotropic, NMDA2A (epsilon 1) [Source:MGI Symbol;Acc:MGI:95820]	-
ENSMUSG00000020657	2238.26	2421.83	2198.5	1687.27	2140.97	1957.33	2286.2	1928.52	0.2456	0.0176676	0.387053	Dnajc27	12	4132583	4160606	+	5088	protein_coding	DnaJ heat shock protein family (Hsp40) member C27 [Source:MGI Symbol;Acc:MGI:2443036]	-
ENSMUSG00000044626	0	0	0	16.8727	0	2.1736	0	6.34878	-5.23557	0.0176851	1	Liph	16	21772567	21814413	-	4402	protein_coding	lipase, member H [Source:MGI Symbol;Acc:MGI:2388029]	-
ENSMUSG00000100594	77.9743	47.3086	74.6693	147.636	87.6098	108.68	66.6507	114.642	-0.78374	0.017708	0.387053	2810414N06Rik	1	151624697	151630801	-	1619	lncRNA	RIKEN cDNA 2810414N06 gene [Source:MGI Symbol;Acc:MGI:1919065]	-
ENSMUSG00000021244	581.808	575.891	646.568	455.564	539.896	431.461	601.422	475.64	0.339095	0.0177265	0.387053	Ylpm1	12	85043095	85117289	+	9914	protein_coding	YLP motif containing 1 [Source:MGI Symbol;Acc:MGI:1926195]	-
ENSMUSG00000079562	1906.37	1957.85	2027.95	1671.46	1675.54	1751.93	1964.06	1699.64	0.208834	0.0177468	0.387053	Maea	5	33492853	33530640	+	2629	protein_coding	macrophage erythroblast attacher [Source:MGI Symbol;Acc:MGI:1891748]	-
ENSMUSG00000041075	2175.28	2087.94	2069.53	1982.55	1748.91	1684.54	2110.92	1805.33	0.225327	0.0178009	0.387053	Fzd7	1	59521583	59526114	+	4532	protein_coding	frizzled class receptor 7 [Source:MGI Symbol;Acc:MGI:108570]	-
ENSMUSG00000027828	5662.13	5476.87	5648.56	5818.99	6213.73	7697.82	5595.86	6576.84	-0.233008	0.0178022	0.387053	Ssr3	3	65287076	65300044	-	4172	protein_coding	signal sequence receptor, gamma [Source:MGI Symbol;Acc:MGI:1914687]	-
ENSMUSG00000074899	61.9796	48.2183	83.1544	145.527	84.3245	106.507	64.4508	112.119	-0.797498	0.0178622	0.3877	Sptbn5	2	119871974	119916159	-	11654	protein_coding	spectrin beta, non-erythrocytic 5 [Source:MGI Symbol;Acc:MGI:2685200]	-
ENSMUSG00000005873	4882.39	4679	4438.58	3873.35	4233.74	4180.93	4666.66	4096.01	0.18806	0.0180114	0.38994	Reep5	18	34477938	34507123	-	3151	protein_coding	receptor accessory protein 5 [Source:MGI Symbol;Acc:MGI:1270152]	-
ENSMUSG00000074406	311.897	317.513	325.83	447.128	372.342	416.245	318.413	411.905	-0.371371	0.0180622	0.38994	Zfp628	7	4918216	4925001	+	3523	protein_coding	zinc finger protein 628 [Source:MGI Symbol;Acc:MGI:2665174]	zf-C2H2
ENSMUSG00000054519	162.946	182.866	173.097	255.2	213.549	252.138	172.97	240.296	-0.474007	0.0181016	0.38994	Zfp867	11	59352023	59363300	-	3412	protein_coding	zinc finger protein 867 [Source:MGI Symbol;Acc:MGI:2681848]	zf-C2H2
ENSMUSG00000035171	124.959	88.2486	78.9119	60.1091	52.5659	56.5137	97.3731	56.3963	0.785203	0.0181237	0.38994	1110059E24Rik	19	21558566	21630340	-	3067	protein_coding	RIKEN cDNA 1110059E24 gene [Source:MGI Symbol;Acc:MGI:1913456]	-
ENSMUSG00000081559	154.949	210.159	268.131	124.436	132.51	163.02	211.08	139.989	0.594792	0.0181252	0.38994	Gm12411	4	45550017	45550499	+	483	processed_pseudogene	predicted gene 12411 [Source:MGI Symbol;Acc:MGI:3649918]	-
ENSMUSG00000036275	2126.3	2158.91	2175.59	1718.91	1791.62	2027.97	2153.6	1846.17	0.222358	0.0181481	0.38994	9530068E07Rik	11	52287255	52299555	+	3296	protein_coding	RIKEN cDNA 9530068E07 gene [Source:MGI Symbol;Acc:MGI:2654705]	-
ENSMUSG00000032059	309.898	288.4	290.192	149.746	234.356	244.531	296.163	209.544	0.499564	0.0181903	0.390193	Alg9	9	50686319	50754842	+	3889	protein_coding	asparagine-linked glycosylation 9 (alpha 1,2 mannosyltransferase) [Source:MGI Symbol;Acc:MGI:1924753]	-
ENSMUSG00000085162	16.9944	10.9174	10.1822	4.21819	0	1.0868	12.698	1.76833	2.83105	0.0182143	1	Gm12295	11	65164428	65256757	-	7506	lncRNA	predicted gene 12295 [Source:MGI Symbol;Acc:MGI:3650535]	-
ENSMUSG00000070803	564.814	543.139	531.17	492.473	431.478	339.082	546.374	421.011	0.375474	0.0182546	0.39044	Cited4	4	120523769	120525017	+	1249	protein_coding	Cbp/p300-interacting transactivator, with Glu/Asp-rich carboxy-terminal domain, 4 [Source:MGI Symbol;Acc:MGI:1861694]	-
ENSMUSG00000031972	1.14658e+06	1.09685e+06	1.1019e+06	1.3004e+06	1.18327e+06	1.24193e+06	1.11511e+06	1.24187e+06	-0.15533	0.0183161	0.39044	Acta1	8	124618508	124621490	-	1536	protein_coding	actin alpha 1, skeletal muscle [Source:MGI Symbol;Acc:MGI:87902]	-
ENSMUSG00000017969	24.9918	20.0152	18.6673	68.5455	38.3293	35.8645	21.2247	47.5798	-1.16838	0.0183198	0.39044	Ptgis	2	167033725	167082524	-	2567	protein_coding	prostaglandin I2 (prostacyclin) synthase [Source:MGI Symbol;Acc:MGI:1097156]	-
ENSMUSG00000025790	1217.6	1411.98	1394.11	999.71	1137.83	1207.44	1341.23	1114.99	0.267102	0.0183238	0.39044	Slco3a1	7	73925167	74204528	-	8474	protein_coding	solute carrier organic anion transporter family, member 3a1 [Source:MGI Symbol;Acc:MGI:1351867]	-
ENSMUSG00000025421	610.799	726.004	680.509	523.055	578.225	523.839	672.437	541.706	0.312519	0.0183795	0.390977	Hdhd2	18	77031788	77063003	+	6880	protein_coding	haloacid dehalogenase-like hydrolase domain containing 2 [Source:MGI Symbol;Acc:MGI:1924237]	-
ENSMUSG00000026836	602.801	505.838	596.506	455.564	476.378	418.419	568.382	450.12	0.336417	0.0185565	0.393569	Acvr1	2	58278656	58457169	-	4829	protein_coding	activin A receptor, type 1 [Source:MGI Symbol;Acc:MGI:87911]	-
ENSMUSG00000082585	79.9737	70.9628	78.9119	107.564	110.607	148.892	76.6161	122.354	-0.675341	0.0186029	0.393569	Gm15387	15	73965535	73966182	-	648	processed_pseudogene	predicted gene 15387 [Source:MGI Symbol;Acc:MGI:3705374]	-
ENSMUSG00000056737	310.898	401.213	328.375	602.146	326.347	527.099	346.829	485.197	-0.484423	0.018606	0.393569	Capg	6	72521374	72539966	+	2529	protein_coding	capping protein (actin filament), gelsolin-like [Source:MGI Symbol;Acc:MGI:1098259]	-
ENSMUSG00000049804	661.782	579.53	734.814	500.909	582.605	478.193	658.708	520.569	0.340016	0.0186322	0.393569	Armcx4	X	133587268	133597506	+	7996	protein_coding	armadillo repeat containing, X-linked 4 [Source:MGI Symbol;Acc:MGI:2147887]	-
ENSMUSG00000031841	3069.99	2947.69	2873.92	2195.57	2662.24	2725.7	2963.86	2527.84	0.229584	0.018655	0.393569	Cdh13	8	119010472	120051660	+	11233	protein_coding	cadherin 13 [Source:MGI Symbol;Acc:MGI:99551]	-
ENSMUSG00000061740	497.836	524.943	538.807	783.528	565.083	636.866	520.529	661.826	-0.346452	0.0187158	0.393648	Cyp2d22	15	82254728	82264461	-	3909	protein_coding	cytochrome P450, family 2, subfamily d, polypeptide 22 [Source:MGI Symbol;Acc:MGI:1929474]	-
ENSMUSG00000036534	229.924	238.362	223.159	340.618	302.254	281.482	230.482	308.118	-0.419233	0.0187756	0.393648	Slc38a7	8	96562548	96580167	-	4144	protein_coding	solute carrier family 38, member 7 [Source:MGI Symbol;Acc:MGI:2679005]	-
ENSMUSG00000113682	90.97	123.73	137.459	264.691	146.746	149.979	117.386	187.139	-0.671426	0.0187878	0.393648	Gm48630	12	110951808	110953576	-	1769	TEC	predicted gene, 48630 [Source:MGI Symbol;Acc:MGI:6098232]	-
ENSMUSG00000116793	98.9674	78.2411	65.3356	137.091	104.037	148.892	80.848	130.007	-0.688501	0.0188048	0.393648	Gm34256	16	31409014	31412038	-	1615	lncRNA	predicted gene, 34256 [Source:MGI Symbol;Acc:MGI:5593415]	-
ENSMUSG00000102571	0	0	0	4.21819	3.28537	7.60762	0	5.03706	-4.89977	0.0188322	1	Gm37967	1	86845714	86848378	+	2665	TEC	predicted gene, 37967 [Source:MGI Symbol;Acc:MGI:5611195]	-
ENSMUSG00000000686	0	1.81956	0	12.6546	7.66586	5.43401	0.60652	8.58481	-3.81737	0.018847	1	Abhd15	11	77405947	77429433	+	3035	protein_coding	abhydrolase domain containing 15 [Source:MGI Symbol;Acc:MGI:1914727]	-
ENSMUSG00000028681	24.9918	8.18802	22.9099	49.5637	42.7098	41.2985	18.6966	44.524	-1.25389	0.0188665	0.393648	Ptch2	4	116953272	116973298	+	5974	protein_coding	patched 2 [Source:MGI Symbol;Acc:MGI:1095405]	-
ENSMUSG00000031432	1535.49	1432.9	1550.24	1239.09	1311.96	1312.86	1506.21	1287.97	0.225906	0.0188906	0.393648	Prps1	X	139357362	139376889	+	1993	protein_coding	phosphoribosyl pyrophosphate synthetase 1 [Source:MGI Symbol;Acc:MGI:97775]	-
ENSMUSG00000075602	1214.6	1136.32	967.307	1513.27	1133.45	1453.05	1106.07	1366.59	-0.305863	0.0189238	0.393648	Ly6a	15	74866726	74869880	-	1205	protein_coding	lymphocyte antigen 6 complex, locus A [Source:MGI Symbol;Acc:MGI:107527]	-
ENSMUSG00000026817	54615	57394.4	57610.7	52268.6	48823.9	51442.7	56540	50845	0.153174	0.0189314	0.393648	Ak1	2	32511770	32525070	+	2593	protein_coding	adenylate kinase 1 [Source:MGI Symbol;Acc:MGI:87977]	-
ENSMUSG00000020775	1512.5	1472.02	1437.38	1772.69	1688.68	1667.15	1473.97	1709.51	-0.214146	0.0189354	0.393648	Mrpl38	11	116022643	116029694	-	2550	protein_coding	mitochondrial ribosomal protein L38 [Source:MGI Symbol;Acc:MGI:1926269]	-
ENSMUSG00000049532	25.9914	11.8271	19.5158	43.2364	42.7098	44.5589	19.1115	43.5017	-1.19052	0.0189987	0.394323	Sall2	14	52548629	52566219	-	5433	protein_coding	spalt like transcription factor 2 [Source:MGI Symbol;Acc:MGI:1354373]	zf-C2H2
ENSMUSG00000028452	11607.2	12322.1	12048.9	10462.2	11090.3	10661.5	11992.7	10738	0.159486	0.0190573	0.394337	Vcp	4	42979963	43000507	-	4851	protein_coding	valosin containing protein [Source:MGI Symbol;Acc:MGI:99919]	-
ENSMUSG00000022787	137.955	121.911	139.156	187.709	200.407	182.583	133.007	190.233	-0.516243	0.019061	0.394337	Wdr53	16	32066045	32075901	+	1523	protein_coding	WD repeat domain 53 [Source:MGI Symbol;Acc:MGI:1916230]	-
ENSMUSG00000039109	113.962	112.813	61.9416	143.418	120.464	214.1	96.2389	159.327	-0.729951	0.0191252	0.395027	F13a1	13	37051152	37234220	-	6741	protein_coding	coagulation factor XIII, A1 subunit [Source:MGI Symbol;Acc:MGI:1921395]	-
ENSMUSG00000020227	35.9881	80.0606	55.1534	87.5273	81.0391	146.718	57.0674	105.095	-0.878316	0.0192188	0.396322	Irak3	10	119977553	120038035	-	3676	protein_coding	interleukin-1 receptor-associated kinase 3 [Source:MGI Symbol;Acc:MGI:1921164]	-
ENSMUSG00000090523	750.753	949.81	935.063	698.11	688.832	752.067	878.542	713.003	0.302013	0.0192675	0.396687	Gypc	18	32661375	32693087	-	2331	protein_coding	glycophorin C [Source:MGI Symbol;Acc:MGI:1098566]	-
ENSMUSG00000115700	8.99704	1.81956	5.9396	31.6364	27.3781	7.60762	5.5854	22.2074	-1.99922	0.019364	1	Gm7517	15	48751749	48753420	+	1672	processed_pseudogene	predicted gene 7517 [Source:MGI Symbol;Acc:MGI:3643004]	-
ENSMUSG00000032870	755.751	671.418	644.023	493.528	576.035	592.307	690.397	553.957	0.317223	0.0194481	0.399154	Smap2	4	120825514	120874444	-	3160	protein_coding	small ArfGAP 2 [Source:MGI Symbol;Acc:MGI:1917030]	-
ENSMUSG00000030844	42.9858	40.0303	47.5168	18.9818	14.2366	24.9965	43.511	19.405	1.16523	0.0194666	0.399154	Rgs10	7	127975345	128020482	-	1711	protein_coding	regulator of G-protein signalling 10 [Source:MGI Symbol;Acc:MGI:1915115]	-
ENSMUSG00000021136	69.9769	93.7073	31.395	98.0728	183.981	89.1178	65.0264	123.724	-0.930108	0.0195387	0.399154	Smoc1	12	81073582	81233188	+	3496	protein_coding	SPARC related modular calcium binding 1 [Source:MGI Symbol;Acc:MGI:1929878]	-
ENSMUSG00000041895	1746.42	1473.84	1568.05	1239.09	1423.66	1370.46	1596.11	1344.4	0.247365	0.0195584	0.399154	Wipi1	11	109464157	109502793	-	4410	protein_coding	WD repeat domain, phosphoinositide interacting 1 [Source:MGI Symbol;Acc:MGI:1261864]	-
ENSMUSG00000020023	952.686	1007.13	917.244	624.291	830.103	858.574	959.019	770.989	0.315084	0.0196181	0.399154	Tmcc3	10	94147811	94426818	+	7153	protein_coding	transmembrane and coiled coil domains 3 [Source:MGI Symbol;Acc:MGI:2442900]	-
ENSMUSG00000056313	418.862	342.987	326.678	729.746	502.661	330.388	362.842	520.932	-0.522818	0.0196189	0.399154	Tcim	8	24927196	24929000	-	1805	protein_coding	transcriptional and immune response regulator [Source:MGI Symbol;Acc:MGI:1916318]	-
ENSMUSG00000043924	66.9779	66.4139	84.8515	58	28.4732	22.8228	72.7478	36.432	0.996654	0.019645	0.399154	Ncmap	4	135096887	135125538	-	2227	protein_coding	noncompact myelin associated protein [Source:MGI Symbol;Acc:MGI:2444888]	-
ENSMUSG00000033576	1029.66	900.682	1053.01	813.055	899.096	732.505	994.45	814.885	0.287372	0.0196611	0.399154	Apol6	15	76928929	76941306	+	4498	protein_coding	apolipoprotein L 6 [Source:MGI Symbol;Acc:MGI:1919189]	-
ENSMUSG00000070577	144.952	126.459	146.793	90.691	102.942	79.3366	139.402	90.9897	0.615572	0.0196678	0.399154	Gm572	4	148727774	148756029	+	1385	protein_coding	predicted gene 572 [Source:MGI Symbol;Acc:MGI:2685418]	-
ENSMUSG00000024048	3139.97	2445.49	2534.51	2407.53	2242.81	2195.34	2706.66	2281.89	0.245821	0.0197683	0.400558	Myl12a	17	71300651	71309873	-	3360	protein_coding	myosin, light chain 12A, regulatory, non-sarcomeric [Source:MGI Symbol;Acc:MGI:1914518]	-
ENSMUSG00000037876	745.754	690.523	761.118	566.291	606.698	627.085	732.465	600.025	0.287922	0.0198311	0.401196	Jmjd1c	10	66931904	67092105	+	17822	protein_coding	jumonji domain containing 1C [Source:MGI Symbol;Acc:MGI:1918614]	-
ENSMUSG00000064602	3.99868	4.5489	0.848515	18.9818	7.66586	19.5624	3.13203	15.4034	-2.31195	0.0199398	1	Snora41	1	63218163	63218294	+	132	snoRNA	small nucleolar RNA, H/ACA box 41 [Source:MGI Symbol;Acc:MGI:3819505]	-
ENSMUSG00000026223	1027.66	1099.01	1082.7	1263.35	1158.64	1408.5	1069.79	1276.83	-0.255029	0.0199648	0.402864	Itm2c	1	85822002	85836396	+	2491	protein_coding	integral membrane protein 2C [Source:MGI Symbol;Acc:MGI:1927594]	-
ENSMUSG00000024712	2992.01	3068.69	2917.19	2534.07	2778.33	2540.94	2992.63	2617.78	0.193076	0.0199765	0.402864	Rfk	19	17371407	17378713	+	2603	protein_coding	riboflavin kinase [Source:MGI Symbol;Acc:MGI:1914688]	-
ENSMUSG00000029571	1810.4	1931.46	1827.7	1494.29	1556.17	1722.58	1856.52	1591.01	0.222786	0.0201067	0.404236	Tmem106b	6	13069758	13089268	+	6931	protein_coding	transmembrane protein 106B [Source:MGI Symbol;Acc:MGI:1919150]	-
ENSMUSG00000043366	139.954	121.001	151.036	228.837	158.793	214.1	137.33	200.576	-0.5465	0.0201076	0.404236	Olfr78	7	102387718	102408678	-	6033	protein_coding	olfactory receptor 78 [Source:MGI Symbol;Acc:MGI:2157548]	-
ENSMUSG00000095648	10.9964	19.1054	8.48515	26.3637	37.2342	36.9513	12.8623	33.5164	-1.38241	0.0201396	1	Gm2004	2	175883384	175891618	-	1753	protein_coding	predicted gene 2004 [Source:MGI Symbol;Acc:MGI:3780174]	zf-C2H2
ENSMUSG00000025658	91.9697	71.8726	88.2455	50.6182	51.4708	43.4721	84.0293	48.5204	0.791815	0.0202935	0.407333	Cnksr2	X	156604432	156826290	-	9267	protein_coding	connector enhancer of kinase suppressor of Ras 2 [Source:MGI Symbol;Acc:MGI:2661175]	-
ENSMUSG00000043091	78.974	56.4064	78.9119	127.6	117.178	101.073	71.4307	115.284	-0.691083	0.0203613	0.407719	Tuba1c	15	98927772	98935991	+	2287	protein_coding	tubulin, alpha 1C [Source:MGI Symbol;Acc:MGI:1095409]	-
ENSMUSG00000030471	95.9684	108.264	111.155	149.746	158.793	157.586	105.129	155.375	-0.562297	0.0203764	0.407719	Zdhhc13	7	48438751	48477188	+	2410	protein_coding	zinc finger, DHHC domain containing 13 [Source:MGI Symbol;Acc:MGI:1919227]	-
ENSMUSG00000026202	28155.7	29421.4	28751.9	25730.9	25404.7	26753.8	28776.3	25963.1	0.14843	0.0204789	0.408636	Tuba4a	1	75190872	75196509	-	3701	protein_coding	tubulin, alpha 4A [Source:MGI Symbol;Acc:MGI:1095410]	-
ENSMUSG00000052459	772.745	680.515	585.475	540.982	539.896	547.748	679.579	542.875	0.322947	0.0205104	0.408636	Atp6v1a	16	43905765	43960068	-	6044	protein_coding	ATPase, H+ transporting, lysosomal V1 subunit A [Source:MGI Symbol;Acc:MGI:1201780]	-
ENSMUSG00000030306	3058.99	2863.99	3278.66	2276.77	2576.82	2940.89	3067.21	2598.16	0.239624	0.0205533	0.408636	Tmtc1	6	148133928	148345887	-	8578	protein_coding	transmembrane and tetratricopeptide repeat containing 1 [Source:MGI Symbol;Acc:MGI:3039590]	-
ENSMUSG00000018599	3018.01	2788.48	3007.14	2424.4	2519.88	2726.79	2937.87	2557.02	0.20033	0.0205592	0.408636	Mief2	11	60619224	60623777	+	2716	protein_coding	mitochondrial elongation factor 2 [Source:MGI Symbol;Acc:MGI:2144199]	-
ENSMUSG00000021477	3270.92	3599.09	3161.57	2700.69	2948.07	3050.65	3343.86	2899.81	0.20559	0.0205818	0.408636	Ctsl	13	64507151	64518704	-	6489	protein_coding	cathepsin L [Source:MGI Symbol;Acc:MGI:88564]	-
ENSMUSG00000073130	24.9918	9.0978	5.9396	1.05455	3.28537	2.1736	13.3431	2.17117	2.61789	0.0207106	1	Gm1141	X	70964553	70984476	+	2994	protein_coding	predicted gene 1141 [Source:MGI Symbol;Acc:MGI:2685987]	-
ENSMUSG00000093537	0	0	0	12.6546	1.09512	2.1736	0	5.30776	-4.97729	0.020788	1	Gm7584	10	17693127	17694066	+	940	processed_pseudogene	predicted gene 7584 [Source:MGI Symbol;Acc:MGI:3647027]	-
ENSMUSG00000026718	512.831	437.604	422.56	324.8	375.627	367.339	457.665	355.922	0.362026	0.0207945	0.412075	Stam	2	14078909	14154445	+	8386	protein_coding	signal transducing adaptor molecule (SH3 domain and ITAM motif) 1 [Source:MGI Symbol;Acc:MGI:1329014]	-
ENSMUSG00000057176	33.9888	31.8423	34.7891	45.3455	89.8001	60.8609	33.5401	65.3355	-0.961053	0.0208193	0.412075	Ccdc189	7	127181555	127187767	-	3426	protein_coding	coiled-coil domain containing 189 [Source:MGI Symbol;Acc:MGI:2685012]	-
ENSMUSG00000009741	850.72	825.17	947.791	1089.35	1045.84	1003.12	874.56	1046.1	-0.257998	0.0208796	0.41263	Ubp1	9	113760002	113806270	+	4757	protein_coding	upstream binding protein 1 [Source:MGI Symbol;Acc:MGI:104889]	CP2
ENSMUSG00000014599	270.911	198.332	200.249	390.182	268.305	280.395	223.164	312.961	-0.489987	0.0209499	0.413381	Csf1	3	107648364	107667785	-	5281	protein_coding	colony stimulating factor 1 (macrophage) [Source:MGI Symbol;Acc:MGI:1339753]	-
ENSMUSG00000019893	21.9928	13.6467	16.1218	2.10909	7.66586	2.1736	17.2537	3.98285	2.11731	0.0210317	1	Ros1	10	51921817	52071340	-	7776	protein_coding	Ros1 proto-oncogene [Source:MGI Symbol;Acc:MGI:97999]	-
ENSMUSG00000059323	42.9858	36.3912	41.5772	16.8727	10.9512	23.9097	40.3181	17.2445	1.22474	0.0210471	1	Tonsl	15	76510202	76524158	-	4956	protein_coding	tonsoku-like, DNA repair protein [Source:MGI Symbol;Acc:MGI:1919999]	-
ENSMUSG00000057003	1.56015e+06	1.60361e+06	1.67515e+06	1.82073e+06	1.70049e+06	1.86837e+06	1.61297e+06	1.79653e+06	-0.155496	0.0212886	0.419419	Myh4	11	67128855	67151272	+	6016	protein_coding	myosin, heavy polypeptide 4, skeletal muscle [Source:MGI Symbol;Acc:MGI:1339713]	-
ENSMUSG00000047881	347.885	296.588	311.405	199.309	277.066	230.402	318.626	235.592	0.435485	0.0214248	0.420512	Rell1	5	64066240	64126240	-	3856	protein_coding	RELT-like 1 [Source:MGI Symbol;Acc:MGI:2140767]	-
ENSMUSG00000032194	856.718	897.953	992.762	962.801	1122.5	1278.08	915.811	1121.13	-0.291161	0.0214422	0.420512	Kank2	9	21678080	21710040	-	5235	protein_coding	KN motif and ankyrin repeat domains 2 [Source:MGI Symbol;Acc:MGI:2384568]	-
ENSMUSG00000018822	170.944	122.82	171.4	267.855	212.454	192.364	155.055	224.224	-0.532746	0.0214746	0.420512	Sfrp5	19	42186410	42190691	-	1900	protein_coding	secreted frizzled-related sequence protein 5 [Source:MGI Symbol;Acc:MGI:1860298]	-
ENSMUSG00000054013	6.99769	2.72934	9.33366	18.9818	33.9488	14.1284	6.35356	22.353	-1.8112	0.0214876	1	Tmem179	12	112466623	112483181	-	2499	protein_coding	transmembrane protein 179 [Source:MGI Symbol;Acc:MGI:2144891]	-
ENSMUSG00000025153	1621.47	1234.57	986.822	1544.91	3570.1	2232.29	1280.95	2449.1	-0.935129	0.0215258	0.420512	Fasn	11	120696672	120715373	-	10947	protein_coding	fatty acid synthase [Source:MGI Symbol;Acc:MGI:95485]	-
ENSMUSG00000066595	650.786	695.982	485.35	437.637	429.288	540.141	610.706	469.022	0.380141	0.0215602	0.420512	Flvcr1	1	190738044	190758355	-	5177	protein_coding	feline leukemia virus subgroup C cellular receptor 1 [Source:MGI Symbol;Acc:MGI:2444881]	-
ENSMUSG00000042487	601.802	681.425	716.146	835.201	772.062	827.057	666.458	811.44	-0.283173	0.0215811	0.420512	Leo1	9	75348806	75373714	+	4846	protein_coding	Leo1, Paf1/RNA polymerase II complex component [Source:MGI Symbol;Acc:MGI:2685031]	-
ENSMUSG00000037661	14.9951	10.9174	14.4247	23.2	21.9025	63.0345	13.4457	36.0457	-1.42293	0.021591	1	Gpr160	3	30910099	30951341	+	4227	protein_coding	G protein-coupled receptor 160 [Source:MGI Symbol;Acc:MGI:1919112]	-
ENSMUSG00000071342	1150.62	1257.32	1124.28	1062.98	965.898	942.258	1177.41	990.38	0.249377	0.0216456	0.420512	Lsmem1	12	40225492	40249489	-	2281	protein_coding	leucine-rich single-pass membrane protein 1 [Source:MGI Symbol;Acc:MGI:2685735]	-
ENSMUSG00000052911	5643.14	5833.51	6080.46	7397.64	6775.52	6004.58	5852.37	6725.92	-0.200668	0.0217518	0.420512	Lamb2	9	108356935	108367729	+	6082	protein_coding	laminin, beta 2 [Source:MGI Symbol;Acc:MGI:99916]	-
ENSMUSG00000105176	260.914	292.039	263.04	226.727	192.742	181.496	271.998	200.322	0.440987	0.0217682	0.420512	Gm43668	3	34124808	34130149	+	5342	TEC	predicted gene 43668 [Source:MGI Symbol;Acc:MGI:5663805]	-
ENSMUSG00000056050	2690.11	2680.21	2845.92	3016	3400.36	3009.36	2738.75	3141.9	-0.197936	0.0217881	0.420512	Mia3	1	183107682	183150894	-	7161	protein_coding	MIA SH3 domain ER export factor 3 [Source:MGI Symbol;Acc:MGI:2443183]	-
ENSMUSG00000020277	313.897	288.4	327.527	400.728	387.673	403.204	309.941	397.202	-0.357701	0.0218068	0.420512	Pfkl	10	77822781	77845917	-	6675	protein_coding	phosphofructokinase, liver, B-type [Source:MGI Symbol;Acc:MGI:97547]	-
ENSMUSG00000015357	2232.26	2268.08	2206.99	1636.66	1962.46	2096.44	2235.78	1898.52	0.236039	0.0219186	0.420512	Clpx	9	65201542	65237940	+	3494	protein_coding	caseinolytic mitochondrial matrix peptidase chaperone subunit [Source:MGI Symbol;Acc:MGI:1346017]	-
ENSMUSG00000079020	1057.65	938.893	1079.31	712.873	929.759	869.442	1025.28	837.358	0.292401	0.0219349	0.420512	Slc45a4	15	73449273	73517611	-	8471	protein_coding	solute carrier family 45, member 4 [Source:MGI Symbol;Acc:MGI:2146236]	-
ENSMUSG00000018566	14506.2	15316.1	16137.1	16753.6	17147.4	17438.8	15319.8	17113.3	-0.159641	0.0219614	0.420512	Slc2a4	11	69833365	69839014	-	3478	protein_coding	solute carrier family 2 (facilitated glucose transporter), member 4 [Source:MGI Symbol;Acc:MGI:95758]	-
ENSMUSG00000031490	1338.56	1235.48	1232.89	1045.06	1087.46	1108.54	1268.98	1080.35	0.231885	0.0219878	0.420512	Eif4ebp1	8	27750357	27766702	+	2196	protein_coding	eukaryotic translation initiation factor 4E binding protein 1 [Source:MGI Symbol;Acc:MGI:103267]	-
ENSMUSG00000031133	1711.44	1540.26	1647.82	1182.15	1347	1558.47	1633.17	1362.54	0.261412	0.0219919	0.420512	Arhgef6	X	56276845	56384089	-	8552	protein_coding	Rac/Cdc42 guanine nucleotide exchange factor (GEF) 6 [Source:MGI Symbol;Acc:MGI:1920591]	-
ENSMUSG00000057315	442.854	293.859	417.469	300.546	283.637	272.787	384.727	285.657	0.429024	0.0220376	0.420512	Arhgap24	5	102629257	103045803	+	8792	protein_coding	Rho GTPase activating protein 24 [Source:MGI Symbol;Acc:MGI:1922647]	-
ENSMUSG00000037656	2036.33	1916	2001.65	1618.73	1771.91	1767.14	1984.66	1719.26	0.207128	0.0221048	0.420512	Slc20a2	8	22966804	23059628	+	6216	protein_coding	solute carrier family 20, member 2 [Source:MGI Symbol;Acc:MGI:97851]	-
ENSMUSG00000096942	56.9812	41.8499	61.0931	83.3092	97.4659	90.2046	53.3081	90.3266	-0.760247	0.0221091	0.420512	Rps19-ps6	12	110864548	110864985	+	438	processed_pseudogene	ribosomal protein S19, pseudogene 6 [Source:MGI Symbol;Acc:MGI:5011818]	-
ENSMUSG00000030145	47.9842	39.1205	34.7891	79.091	70.0879	68.4685	40.6313	72.5491	-0.839533	0.0221167	0.420512	Zfp248	6	118404280	118432489	-	5039	protein_coding	zinc finger protein 248 [Source:MGI Symbol;Acc:MGI:1919970]	zf-C2H2
ENSMUSG00000078887	0	4.5489	4.24257	52.7273	2.19025	4.34721	2.93049	19.7549	-2.73849	0.0221302	1	Gm6710	2	175661012	175673041	+	3440	protein_coding	predicted gene 6710 [Source:MGI Symbol;Acc:MGI:3779623]	zf-C2H2
ENSMUSG00000074652	875.712	629.568	674.569	699.164	424.908	512.971	726.616	545.681	0.412075	0.0221422	0.420512	Myh7b	2	155453132	155476227	+	6634	protein_coding	myosin, heavy chain 7B, cardiac muscle, beta [Source:MGI Symbol;Acc:MGI:3710243]	-
ENSMUSG00000070034	32.9891	30.0227	30.5465	58	55.8513	63.0345	31.1861	58.9619	-0.91968	0.0221924	0.420512	Sp110	1	85504620	85526538	-	6781	protein_coding	Sp110 nuclear body protein [Source:MGI Symbol;Acc:MGI:1923364]	SAND
ENSMUSG00000086474	33.9888	23.6543	22.0614	66.4364	50.3756	44.5589	26.5682	53.7903	-1.02242	0.022198	0.420512	9130204K15Rik	11	79672805	79763220	-	1462	lncRNA	RIKEN cDNA 9130204K15 gene [Source:MGI Symbol;Acc:MGI:2441733]	-
ENSMUSG00000027999	2429.2	2000.61	1968.55	1819.09	1869.37	1742.14	2132.79	1810.2	0.236082	0.0222445	0.420512	Pla2g12a	3	129672255	129689474	+	3682	protein_coding	phospholipase A2, group XIIA [Source:MGI Symbol;Acc:MGI:1913600]	-
ENSMUSG00000074529	0	0	0	4.21819	0	13.0416	0	5.75327	-5.09166	0.0222469	1	Zfp972	2	177545133	177567406	-	864	protein_coding	zinc finger protein 972 [Source:MGI Symbol;Acc:MGI:1925953]	zf-C2H2
ENSMUSG00000008035	299.901	314.784	303.768	398.619	374.532	401.03	306.151	391.394	-0.354325	0.0222623	0.420512	Mid1ip1	X	10581252	10585929	+	2128	protein_coding	Mid1 interacting protein 1 (gastrulation specific G12-like (zebrafish)) [Source:MGI Symbol;Acc:MGI:1915291]	-
ENSMUSG00000032033	284.906	252.919	294.435	130.764	235.451	214.1	277.42	193.438	0.521054	0.0222777	0.420512	Barx2	9	31757340	31824758	-	1968	protein_coding	BarH-like homeobox 2 [Source:MGI Symbol;Acc:MGI:109617]	Homeobox
ENSMUSG00000048175	2814.07	2534.65	2584.58	2151.27	2380.8	2358.36	2644.43	2296.81	0.203181	0.0223833	0.420512	Asb8	15	98032518	98063506	-	2410	protein_coding	ankyrin repeat and SOCS box-containing 8 [Source:MGI Symbol;Acc:MGI:1925791]	-
ENSMUSG00000004748	1365.55	1264.59	1222.71	955.419	1155.35	1117.23	1284.28	1076	0.255127	0.0224259	0.420512	Mtfp1	11	4041480	4045445	-	1738	protein_coding	mitochondrial fission process 1 [Source:MGI Symbol;Acc:MGI:1916686]	-
ENSMUSG00000061232	4139.64	3291.58	3712.25	3248	3107.96	3244.1	3714.49	3200.02	0.214855	0.022434	0.420512	H2-K1	17	34214991	34219321	-	2938	protein_coding	histocompatibility 2, K1, K region [Source:MGI Symbol;Acc:MGI:95904]	-
ENSMUSG00000021952	786.741	586.808	543.049	508.291	538.8	430.374	638.866	492.488	0.374223	0.0224346	0.420512	Xpo4	14	57814978	57902887	-	10731	protein_coding	exportin 4 [Source:MGI Symbol;Acc:MGI:1888526]	-
ENSMUSG00000053950	194.936	150.114	151.036	103.346	94.1806	132.59	165.362	110.039	0.586317	0.022444	0.420512	Adnp2	18	80169526	80194697	-	5012	protein_coding	ADNP homeobox 2 [Source:MGI Symbol;Acc:MGI:2448562]	-
ENSMUSG00000016024	113.962	98.2562	117.944	159.236	164.268	158.673	110.054	160.726	-0.546218	0.0224494	0.420512	Lbp	2	158148413	158174772	+	4831	protein_coding	lipopolysaccharide binding protein [Source:MGI Symbol;Acc:MGI:1098776]	-
ENSMUSG00000036918	581.808	544.048	476.865	420.764	459.952	384.728	534.241	421.815	0.340095	0.0224532	0.420512	Ttc7	17	87590314	87689197	+	6720	protein_coding	tetratricopeptide repeat domain 7 [Source:MGI Symbol;Acc:MGI:1920999]	-
ENSMUSG00000020648	105.965	103.715	93.3366	176.109	192.742	104.333	101.006	157.728	-0.643848	0.022486	0.420512	Dus4l	12	31690049	31704825	-	1984	protein_coding	dihydrouridine synthase 4-like (S. cerevisiae) [Source:MGI Symbol;Acc:MGI:1919166]	-
ENSMUSG00000025270	104.965	65.5042	55.1534	184.546	89.8001	115.201	75.2077	129.849	-0.792322	0.0225146	0.420512	Alas2	X	149330371	149353634	+	2403	protein_coding	aminolevulinic acid synthase 2, erythroid [Source:MGI Symbol;Acc:MGI:87990]	-
ENSMUSG00000083773	913.699	938.893	946.942	1126.26	1040.37	1138.97	933.178	1101.86	-0.239607	0.0226097	0.420512	Gm13394	2	28823622	28824621	-	1000	processed_pseudogene	predicted gene 13394 [Source:MGI Symbol;Acc:MGI:3651848]	-
ENSMUSG00000037622	4613.48	4721.76	4903.57	3795.31	4377.21	4317.87	4746.27	4163.46	0.189179	0.0226152	0.420512	Wdtc1	4	133019770	133080792	-	4800	protein_coding	WD and tetratricopeptide repeats 1 [Source:MGI Symbol;Acc:MGI:2685541]	-
ENSMUSG00000035773	2.99901	4.5489	8.48515	24.2546	9.85611	26.0833	5.34435	20.0646	-1.89713	0.0226218	1	Kiss1r	10	79752805	79758107	+	3856	protein_coding	KISS1 receptor [Source:MGI Symbol;Acc:MGI:2148793]	-
ENSMUSG00000026504	321.894	242.911	275.767	297.382	384.388	465.151	280.191	382.307	-0.448863	0.0226224	0.420512	Sdccag8	1	176642226	176848003	+	4129	protein_coding	serologically defined colon cancer antigen 8 [Source:MGI Symbol;Acc:MGI:1924066]	-
ENSMUSG00000000739	57.9809	70.9628	60.2445	103.346	114.988	89.1178	63.0628	102.484	-0.70001	0.0226248	0.420512	Sult5a1	8	123866931	123885054	-	4419	protein_coding	sulfotransferase family 5A, member 1 [Source:MGI Symbol;Acc:MGI:1931463]	-
ENSMUSG00000028580	1169.61	1115.39	1219.32	986.001	987.801	1006.38	1168.11	993.394	0.233891	0.0226728	0.420795	Pum1	4	130390632	130508875	+	6008	protein_coding	pumilio RNA-binding family member 1 [Source:MGI Symbol;Acc:MGI:1931749]	-
ENSMUSG00000035198	960.684	984.382	939.306	1087.24	1153.16	1153.1	961.457	1131.17	-0.234527	0.0227487	0.42132	Tubg1	11	101010764	101017245	+	2266	protein_coding	tubulin, gamma 1 [Source:MGI Symbol;Acc:MGI:101834]	-
ENSMUSG00000024260	241.92	283.851	224.008	315.309	339.488	335.822	249.926	330.206	-0.40206	0.0227669	0.42132	Sap130	18	31767424	31856114	+	9084	protein_coding	Sin3A associated protein [Source:MGI Symbol;Acc:MGI:1919782]	-
ENSMUSG00000027843	23.9921	55.4966	25.4554	92.8001	52.5659	66.2949	34.9814	70.5536	-1.01173	0.0228311	0.421841	Ptpn22	3	103767111	103819563	+	6775	protein_coding	protein tyrosine phosphatase, non-receptor type 22 (lymphoid) [Source:MGI Symbol;Acc:MGI:107170]	-
ENSMUSG00000023990	3280.92	3265.2	3651.16	4042.08	3993.91	3635.35	3399.09	3890.45	-0.194605	0.022861	0.421841	Tfeb	17	48047955	48103344	+	5669	protein_coding	transcription factor EB [Source:MGI Symbol;Acc:MGI:103270]	bHLH
ENSMUSG00000035722	690.772	825.17	834.938	952.255	959.328	925.956	783.627	945.846	-0.270568	0.0230582	0.422818	Abca7	10	79832328	79851406	+	6752	protein_coding	ATP-binding cassette, sub-family A (ABC1), member 7 [Source:MGI Symbol;Acc:MGI:1351646]	-
ENSMUSG00000000753	620.795	632.297	506.563	777.201	675.691	725.984	586.552	726.292	-0.309268	0.0230603	0.422818	Serpinf1	11	75300595	75313527	-	2359	protein_coding	serine (or cysteine) peptidase inhibitor, clade F, member 1 [Source:MGI Symbol;Acc:MGI:108080]	-
ENSMUSG00000057522	7498.53	7521.15	7848.76	5966.62	7313.23	6722.96	7622.81	6667.6	0.193253	0.0230696	0.422818	Spop	11	95304906	95384232	+	3159	protein_coding	speckle-type BTB/POZ protein [Source:MGI Symbol;Acc:MGI:1343085]	-
ENSMUSG00000037638	91.9697	99.166	69.5782	55.891	51.4708	44.5589	86.9046	50.6402	0.777579	0.0230698	0.422818	Zbtb42	12	112645262	112649181	+	3490	protein_coding	zinc finger and BTB domain containing 42 [Source:MGI Symbol;Acc:MGI:3644133]	ZBTB
ENSMUSG00000040183	65.9783	64.5944	97.5792	125.491	137.985	103.246	76.0506	122.241	-0.681902	0.0231253	0.422818	Ankrd6	4	32804035	32950841	-	5477	protein_coding	ankyrin repeat domain 6 [Source:MGI Symbol;Acc:MGI:2154278]	-
ENSMUSG00000031283	38.9872	44.5792	47.5168	90.691	67.8976	71.729	43.6944	76.7725	-0.811902	0.0231564	0.422818	Chrdl1	X	142068670	142177258	-	6758	protein_coding	chordin-like 1 [Source:MGI Symbol;Acc:MGI:1933172]	-
ENSMUSG00000021643	36.9878	56.4064	50.9109	110.727	89.8001	58.6873	48.1017	86.4049	-0.843194	0.0232055	0.422818	Serf1	13	100244520	100251079	+	1300	protein_coding	small EDRK-rich factor 1 [Source:MGI Symbol;Acc:MGI:1337114]	-
ENSMUSG00000045411	216.929	184.685	240.13	275.237	294.588	293.437	213.914	287.754	-0.42714	0.0232126	0.422818	2410002F23Rik	7	43896146	43901743	+	5233	protein_coding	RIKEN cDNA 2410002F23 gene [Source:MGI Symbol;Acc:MGI:1914226]	-
ENSMUSG00000025142	540.822	544.048	521.836	626.401	631.886	707.508	535.569	655.265	-0.291122	0.0232397	0.422818	Aspscr1	11	120563799	120600273	+	4770	protein_coding	alveolar soft part sarcoma chromosome region, candidate 1 (human) [Source:MGI Symbol;Acc:MGI:1916188]	-
ENSMUSG00000001419	7011.69	6797.88	6867.03	5494.19	6583.88	6092.61	6892.2	6056.89	0.186421	0.0232441	0.422818	Mef2d	3	88049679	88079393	+	5985	protein_coding	myocyte enhancer factor 2D [Source:MGI Symbol;Acc:MGI:99533]	SRF
ENSMUSG00000048758	3619.81	3652.77	3864.14	4405.89	3963.25	4258.09	3712.24	4209.08	-0.181131	0.0233098	0.423412	Rpl29	9	106306653	106308767	+	1126	protein_coding	ribosomal protein L29 [Source:MGI Symbol;Acc:MGI:99687]	-
ENSMUSG00000054320	11.996	38.2108	29.698	68.5455	51.4708	51.0797	26.6349	57.032	-1.09313	0.023464	0.425544	Lrrc36	8	106140203	106190718	+	2549	protein_coding	leucine rich repeat containing 36 [Source:MGI Symbol;Acc:MGI:2448585]	-
ENSMUSG00000000223	305.899	323.882	326.678	418.655	382.198	417.332	318.82	406.062	-0.348612	0.0234937	0.425544	Drp2	X	133305300	133357322	+	8553	protein_coding	dystrophin related protein 2 [Source:MGI Symbol;Acc:MGI:107432]	-
ENSMUSG00000026971	805.735	793.328	763.663	668.582	719.496	471.672	787.575	619.917	0.345142	0.0235602	0.425709	Itgb6	2	60428636	60552987	-	7111	protein_coding	integrin beta 6 [Source:MGI Symbol;Acc:MGI:96615]	-
ENSMUSG00000043190	318.895	388.476	347.891	435.528	431.478	478.193	351.754	448.4	-0.349578	0.0235851	0.425709	Rfesd	13	76149654	76166838	-	3728	protein_coding	Rieske (Fe-S) domain containing [Source:MGI Symbol;Acc:MGI:2145198]	-
ENSMUSG00000002997	70.9766	49.1281	56.8505	45.3455	204.788	98.899	58.9851	116.344	-0.980363	0.0236025	0.425709	Prkar2b	12	32008475	32111295	-	3652	protein_coding	protein kinase, cAMP dependent regulatory, type II beta [Source:MGI Symbol;Acc:MGI:97760]	-
ENSMUSG00000039395	1745.42	1754.97	1630.85	1243.31	1562.74	1522.61	1710.41	1442.89	0.245428	0.0237224	0.427271	Mreg	1	72198601	72251466	-	2284	protein_coding	melanoregulin [Source:MGI Symbol;Acc:MGI:2151839]	-
ENSMUSG00000000031	10712.5	10240.5	10632.7	7456.7	10342.3	9169.35	10528.6	8989.46	0.228045	0.0238072	0.427706	H19	7	142129262	142131886	-	2625	lncRNA	H19, imprinted maternally expressed transcript [Source:MGI Symbol;Acc:MGI:95891]	-
ENSMUSG00000007122	86025.7	80661.1	85074.6	77831.8	72155.5	76896.7	83920.5	75628	0.150097	0.0238344	0.427706	Casq1	1	172037461	172047435	-	1951	protein_coding	calsequestrin 1 [Source:MGI Symbol;Acc:MGI:1309468]	-
ENSMUSG00000029512	2827.07	2932.22	3184.48	2221.93	2781.61	2643.1	2981.25	2548.88	0.226381	0.0238468	0.427706	Ulk1	5	110932354	110957963	-	6488	protein_coding	unc-51 like kinase 1 [Source:MGI Symbol;Acc:MGI:1270126]	-
ENSMUSG00000057605	13.9954	10.0076	11.8792	26.3637	31.7586	32.6041	11.9607	30.2421	-1.3402	0.0239369	1	Gm6807	19	45438747	45439634	-	888	processed_pseudogene	predicted gene 6807 [Source:MGI Symbol;Acc:MGI:3649145]	-
ENSMUSG00000007080	41.9862	68.2335	67.0327	91.7455	91.9903	114.114	59.0841	99.2834	-0.745253	0.0239619	0.429169	Pole	5	110434172	110485340	+	11160	protein_coding	polymerase (DNA directed), epsilon [Source:MGI Symbol;Acc:MGI:1196391]	-
ENSMUSG00000049382	1.99934	0	6.78812	15.8182	13.1415	17.3888	2.92915	15.4495	-2.37972	0.0239917	1	Krt8	15	101905133	101912917	-	1958	protein_coding	keratin 8 [Source:MGI Symbol;Acc:MGI:96705]	-
ENSMUSG00000025789	3.99868	0	0	31.6364	4.38049	2.1736	1.33289	12.7302	-3.30567	0.0241376	1	St8sia2	7	73588867	73663438	-	5384	protein_coding	ST8 alpha-N-acetyl-neuraminide alpha-2,8-sialyltransferase 2 [Source:MGI Symbol;Acc:MGI:106020]	-
ENSMUSG00000030647	3413.88	3514.48	3234.54	3085.6	2940.4	2943.06	3387.63	2989.69	0.180132	0.0241481	0.431901	Ndufc2	7	97049210	97057009	+	754	protein_coding	NADH:ubiquinone oxidoreductase subunit C2 [Source:MGI Symbol;Acc:MGI:1344370]	-
ENSMUSG00000041696	154.949	179.227	135.762	283.673	186.171	206.492	156.646	225.445	-0.526373	0.0242079	0.432365	Rasl12	9	65305788	65322135	+	6568	protein_coding	RAS-like, family 12 [Source:MGI Symbol;Acc:MGI:1918034]	-
ENSMUSG00000094891	0	0	0	5.27273	4.38049	4.34721	0	4.66681	-4.78993	0.0242294	1	Olfr55	17	33387421	33399727	+	4781	protein_coding	olfactory receptor 55 [Source:MGI Symbol;Acc:MGI:1333751]	-
ENSMUSG00000108255	0	0	0.848515	6.32728	7.66586	4.34721	0.282838	6.11345	-4.21744	0.0242304	1	Gm16499	6	53796959	53799135	+	2177	lncRNA	predicted gene 16499 [Source:MGI Symbol;Acc:MGI:3704267]	-
ENSMUSG00000079022	462.848	478.544	821.362	827.819	743.588	784.671	587.585	785.36	-0.417179	0.024322	0.432868	Col22a1	15	71667644	71906076	-	9203	protein_coding	collagen, type XXII, alpha 1 [Source:MGI Symbol;Acc:MGI:1916950]	-
ENSMUSG00000031167	1449.52	1151.78	1120.89	926.946	1025.03	1104.19	1240.73	1018.72	0.283825	0.0243361	0.432868	Rbm3	X	8005214	8012119	-	4698	protein_coding	RNA binding motif (RNP1, RRM) protein 3 [Source:MGI Symbol;Acc:MGI:1099460]	-
ENSMUSG00000041143	587.806	437.604	470.077	377.528	404.1	385.815	498.496	389.148	0.356278	0.0243374	0.432868	Tmco4	4	138700199	138786482	+	3596	protein_coding	transmembrane and coiled-coil domains 4 [Source:MGI Symbol;Acc:MGI:1924306]	-
ENSMUSG00000034708	724.761	705.079	710.207	883.71	801.63	872.702	713.349	852.681	-0.257618	0.0246347	0.435939	Grn	11	102321141	102327874	+	3474	protein_coding	granulin [Source:MGI Symbol;Acc:MGI:95832]	-
ENSMUSG00000101257	222.927	319.333	266.434	204.582	213.549	164.107	269.564	194.079	0.474757	0.0246457	0.435939	2310015K22Rik	1	80202761	80207332	+	2284	lncRNA	RIKEN cDNA 2310015K22 gene [Source:MGI Symbol;Acc:MGI:1916815]	-
ENSMUSG00000087578	42.9858	22.7445	18.6673	6.32728	9.85611	13.0416	28.1326	9.74167	1.52756	0.0246488	1	Ccdc142os	6	83083589	83086035	-	1083	lncRNA	coiled-coil domain containing 142, opposite strand [Source:MGI Symbol;Acc:MGI:3783052]	-
ENSMUSG00000118456	15.9947	21.8347	23.7584	2.10909	5.47561	9.78122	20.5293	5.78864	1.83113	0.0246554	1	Gm41381	15	89382152	89383672	+	351	lncRNA	predicted gene, 41381 [Source:MGI Symbol;Acc:MGI:5624266]	-
ENSMUSG00000038526	621.795	537.68	731.42	724.473	730.447	938.997	630.298	797.972	-0.339709	0.0246803	0.435939	Car14	3	95805080	95812003	-	2543	protein_coding	carbonic anhydrase 14 [Source:MGI Symbol;Acc:MGI:1344341]	-
ENSMUSG00000039789	241.92	218.347	190.916	340.618	266.115	273.874	217.061	293.536	-0.437216	0.0247	0.435939	Zfp597	16	3676185	3702425	-	6660	protein_coding	zinc finger protein 597 [Source:MGI Symbol;Acc:MGI:1918313]	zf-C2H2
ENSMUSG00000019897	493.837	536.77	515.897	449.237	398.625	391.249	515.501	413.037	0.319713	0.0247107	0.435939	Ccdc59	10	105676928	105683694	+	4314	protein_coding	coiled-coil domain containing 59 [Source:MGI Symbol;Acc:MGI:1289302]	-
ENSMUSG00000022150	250.917	269.295	241.827	295.273	316.49	402.117	254.013	337.96	-0.411887	0.0247143	0.435939	Dab2	15	6329269	6470193	+	7342	protein_coding	disabled 2, mitogen-responsive phosphoprotein [Source:MGI Symbol;Acc:MGI:109175]	-
ENSMUSG00000116883	0	0	1.69703	4.21819	8.76098	10.868	0.565676	7.94906	-3.74913	0.024729	1	Gm49700	12	20665344	20687949	+	1546	lncRNA	predicted gene, 49700 [Source:MGI Symbol;Acc:MGI:6215158]	-
ENSMUSG00000036905	74.9753	181.046	107.761	149.746	198.217	238.01	121.261	195.324	-0.685899	0.0248011	0.436868	C1qb	4	136607440	136613498	-	1088	protein_coding	complement component 1, q subcomponent, beta polypeptide [Source:MGI Symbol;Acc:MGI:88224]	-
ENSMUSG00000039116	42.9858	28.2032	43.2742	72.7637	74.4684	60.8609	38.1544	69.3643	-0.86273	0.0248863	0.437766	Adgrg6	10	14278327	14421403	-	12228	protein_coding	adhesion G protein-coupled receptor G6 [Source:MGI Symbol;Acc:MGI:1916151]	-
ENSMUSG00000028035	1941.36	1711.3	1660.54	1470.04	1682.11	1295.47	1771.07	1482.54	0.256234	0.0251129	0.441146	Dnajb4	3	151884148	151915939	-	8765	protein_coding	DnaJ heat shock protein family (Hsp40) member B4 [Source:MGI Symbol;Acc:MGI:1914285]	-
ENSMUSG00000038271	604.801	549.507	537.958	757.164	659.264	655.342	564.089	690.59	-0.292747	0.0251567	0.441311	Iffo1	6	125122204	125138745	+	5691	protein_coding	intermediate filament family orphan 1 [Source:MGI Symbol;Acc:MGI:2444516]	-
ENSMUSG00000004880	629.793	666.869	676.266	455.564	583.7	553.182	657.642	530.816	0.309739	0.0252372	0.442088	Lbr	1	181642900	181670611	-	4761	protein_coding	lamin B receptor [Source:MGI Symbol;Acc:MGI:2138281]	-
ENSMUSG00000022529	349.885	325.701	364.861	254.146	297.873	245.617	346.816	265.879	0.383765	0.0252701	0.442088	Zfp263	16	3561957	3568654	+	4521	protein_coding	zinc finger protein 263 [Source:MGI Symbol;Acc:MGI:1921370]	zf-C2H2
ENSMUSG00000047443	45.9849	46.3988	56.002	33.7455	20.8073	16.302	49.4619	23.6183	1.06564	0.0255171	0.445196	Erfe	1	91294152	91301939	+	2815	protein_coding	erythroferrone [Source:MGI Symbol;Acc:MGI:3606476]	-
ENSMUSG00000017386	97.9677	98.2562	69.5782	131.818	155.507	120.635	88.6007	135.987	-0.620114	0.0255172	0.445196	Traf4	11	78049325	78056415	-	3292	protein_coding	TNF receptor associated factor 4 [Source:MGI Symbol;Acc:MGI:1202880]	-
ENSMUSG00000009487	6.99769	2.72934	14.4247	25.3091	36.1391	16.302	8.05059	25.9167	-1.67836	0.0256339	1	Otog	7	45890411	45960858	+	10349	protein_coding	otogelin [Source:MGI Symbol;Acc:MGI:1202064]	-
ENSMUSG00000021719	57.9809	61.865	62.7901	75.9273	133.605	94.5518	60.8787	101.361	-0.734219	0.0256653	0.44717	Rgs7bp	13	105082412	105191438	-	7077	protein_coding	regulator of G-protein signalling 7 binding protein [Source:MGI Symbol;Acc:MGI:106334]	-
ENSMUSG00000098024	20.9931	15.4663	15.2733	50.6182	38.3293	28.2569	17.2442	39.0681	-1.18392	0.0257244	1	Gm27003	2	126517824	126525725	+	548	lncRNA	predicted gene, 27003 [Source:MGI Symbol;Acc:MGI:5504118]	-
ENSMUSG00000084067	53.9822	42.7597	40.7287	54.8364	87.6098	102.159	45.8235	81.5352	-0.832949	0.0258075	0.448548	Gm14269	2	170305434	170305739	-	306	processed_pseudogene	predicted gene 14269 [Source:MGI Symbol;Acc:MGI:3650060]	-
ENSMUSG00000001657	80.9733	53.677	51.7594	113.891	98.5611	93.465	62.1366	101.972	-0.718682	0.0258145	0.448548	Hoxc8	15	102899039	102902543	+	2832	protein_coding	homeobox C8 [Source:MGI Symbol;Acc:MGI:96198]	Homeobox
ENSMUSG00000027398	0	0	0	14.7636	2.19025	0	0	5.6513	-5.06759	0.025835	1	Il1b	2	129206490	129213059	-	1907	protein_coding	interleukin 1 beta [Source:MGI Symbol;Acc:MGI:96543]	-
ENSMUSG00000060647	25.9914	28.2032	11.8792	56.9455	37.2342	48.9061	22.0246	47.6953	-1.12031	0.0258767	0.448877	Gm7099	12	9479547	9480100	+	554	processed_pseudogene	predicted gene 7099 [Source:MGI Symbol;Acc:MGI:3646387]	-
ENSMUSG00000040938	19.9934	17.2858	6.78812	60.1091	22.9976	30.4305	14.6891	37.8457	-1.37389	0.0259474	1	Slc16a11	11	70103578	70107243	+	2554	protein_coding	solute carrier family 16 (monocarboxylic acid transporters), member 11 [Source:MGI Symbol;Acc:MGI:2663709]	-
ENSMUSG00000017754	170.944	263.836	294.435	392.291	280.351	351.037	243.071	341.227	-0.48737	0.0259551	0.448877	Pltp	2	164681438	164699631	-	2562	protein_coding	phospholipid transfer protein [Source:MGI Symbol;Acc:MGI:103151]	-
ENSMUSG00000045827	173.943	235.633	160.369	148.691	139.081	92.3782	189.982	126.717	0.583788	0.0259689	0.448877	Serpinb9	13	33187233	33201940	+	3494	protein_coding	serine (or cysteine) peptidase inhibitor, clade B, member 9 [Source:MGI Symbol;Acc:MGI:106603]	-
ENSMUSG00000045193	1163.62	1259.14	1418.72	1093.56	1110.45	1037.9	1280.49	1080.64	0.245449	0.0259736	0.448877	Cirbp	10	80001819	80008620	+	2604	protein_coding	cold inducible RNA binding protein [Source:MGI Symbol;Acc:MGI:893588]	-
ENSMUSG00000084939	50.9832	98.2562	69.5782	46.4	33.9488	38.0381	72.9392	39.4623	0.887007	0.0260808	0.450122	Gm830	4	95352961	95375674	-	3545	lncRNA	predicted gene 830 [Source:MGI Symbol;Acc:MGI:2685676]	-
ENSMUSG00000031273	19.9934	5.45868	11.8792	37.9637	39.4244	21.736	12.4438	33.0414	-1.41603	0.0262267	1	Col4a6	X	139948399	140257072	-	7973	protein_coding	collagen, type IV, alpha 6 [Source:MGI Symbol;Acc:MGI:2152695]	-
ENSMUSG00000004085	9191.97	9215.16	10107.5	8232.84	8776.31	8459.67	9504.88	8489.61	0.163078	0.0263497	0.454151	Map3k20	2	72115981	72272954	+	10175	protein_coding	mitogen-activated protein kinase kinase kinase 20 [Source:MGI Symbol;Acc:MGI:2443258]	-
ENSMUSG00000024459	0	0	0	2.10909	3.28537	8.69442	0	4.69629	-4.79818	0.0263989	1	H2-M5	17	37294953	37300429	-	2691	protein_coding	histocompatibility 2, M region locus 5 [Source:MGI Symbol;Acc:MGI:95917]	-
ENSMUSG00000027253	369.878	330.25	297.829	194.037	226.69	308.652	332.652	243.126	0.451874	0.0264556	0.455363	Lrp4	2	91287856	91344124	+	10504	protein_coding	low density lipoprotein receptor-related protein 4 [Source:MGI Symbol;Acc:MGI:2442252]	-
ENSMUSG00000026692	6.99769	2.72934	5.09109	43.2364	14.2366	4.34721	4.93937	20.6067	-2.0672	0.0265949	1	Fmo4	1	162620757	162641541	-	3707	protein_coding	flavin containing monooxygenase 4 [Source:MGI Symbol;Acc:MGI:2429497]	-
ENSMUSG00000023039	0	1.81956	0	0	10.9512	17.3888	0.60652	9.44669	-3.95419	0.0267738	1	Krt7	15	101308924	101328194	+	7049	protein_coding	keratin 7 [Source:MGI Symbol;Acc:MGI:96704]	-
ENSMUSG00000059883	36.9878	55.4966	30.5465	84.3637	71.183	66.2949	41.0103	73.9472	-0.851585	0.0268131	0.460897	Irak4	15	94441524	94479696	+	5021	protein_coding	interleukin-1 receptor-associated kinase 4 [Source:MGI Symbol;Acc:MGI:2182474]	-
ENSMUSG00000020048	1881.38	1828.66	1821.76	1738.95	1401.76	1589.99	1843.93	1576.9	0.225435	0.0269196	0.461067	Hsp90b1	10	86526073	86541373	-	4032	protein_coding	heat shock protein 90, beta (Grp94), member 1 [Source:MGI Symbol;Acc:MGI:98817]	-
ENSMUSG00000086583	718.763	712.358	707.661	776.146	899.096	889.004	712.927	854.749	-0.261634	0.0269321	0.461067	Gm15500	7	114304452	114305471	-	1020	transcribed_processed_pseudogene	predicted pseudogene 15500 [Source:MGI Symbol;Acc:MGI:3782947]	-
ENSMUSG00000027882	1001.67	986.201	1009.73	681.237	892.525	892.265	999.201	822.009	0.281946	0.0269589	0.461067	Stxbp3	3	108700492	108747842	-	5340	protein_coding	syntaxin binding protein 3 [Source:MGI Symbol;Acc:MGI:107362]	-
ENSMUSG00000050856	2401.21	3099.62	2750.04	2304.18	2415.84	2348.58	2750.29	2356.2	0.223418	0.0269956	0.461067	Atp5k	5	108581110	108582314	-	616	protein_coding	ATP synthase, H+ transporting, mitochondrial F1F0 complex, subunit E [Source:MGI Symbol;Acc:MGI:106636]	-
ENSMUSG00000031520	28.9904	35.4814	25.4554	52.7273	64.6122	53.2533	29.9758	56.8643	-0.924276	0.027003	0.461067	Vegfc	8	54530641	54640131	+	2449	protein_coding	vascular endothelial growth factor C [Source:MGI Symbol;Acc:MGI:109124]	-
ENSMUSG00000029528	5709.12	5217.59	5631.59	5305.42	4676.17	4567.83	5519.43	4849.81	0.186497	0.0270534	0.461248	Pxn	5	115644735	115694046	+	8777	protein_coding	paxillin [Source:MGI Symbol;Acc:MGI:108295]	-
ENSMUSG00000024481	71.9763	124.64	161.218	178.218	170.839	205.406	119.278	184.821	-0.627899	0.027093	0.461248	Lvrn	18	46983105	47040309	+	5275	protein_coding	laeverin [Source:MGI Symbol;Acc:MGI:1921824]	-
ENSMUSG00000062929	13506.6	12424.9	12141.4	10530.7	12038.7	11206	12690.9	11258.5	0.172741	0.0271216	0.461248	Cfl2	12	54905594	54909662	-	3266	protein_coding	cofilin 2, muscle [Source:MGI Symbol;Acc:MGI:101763]	-
ENSMUSG00000025287	590.805	390.296	534.564	627.455	686.642	620.564	505.222	644.887	-0.352668	0.0271805	0.461636	Acot9	X	154045439	154080650	+	2273	protein_coding	acyl-CoA thioesterase 9 [Source:MGI Symbol;Acc:MGI:1928939]	-
ENSMUSG00000026241	30.9898	25.4738	28.8495	16.8727	7.66586	0	28.4377	8.17953	1.79353	0.0272028	1	Nppc	1	86594013	86598293	-	1042	protein_coding	natriuretic peptide type C [Source:MGI Symbol;Acc:MGI:97369]	-
ENSMUSG00000025351	3234.93	3199.7	3272.72	2882.08	2975.45	2742	3235.78	2866.51	0.17485	0.027266	0.461842	Cd63	10	128736858	128748691	+	3682	protein_coding	CD63 antigen [Source:MGI Symbol;Acc:MGI:99529]	-
ENSMUSG00000087523	1030.66	1000.76	1047.92	1309.75	1136.74	1174.83	1026.44	1207.11	-0.234002	0.0272941	0.461842	Gm12319	11	70545567	70547325	-	1110	lncRNA	predicted gene 12319 [Source:MGI Symbol;Acc:MGI:3649749]	-
ENSMUSG00000060743	4790.42	5101.14	4780.53	4493.42	4346.54	4241.79	4890.7	4360.58	0.165502	0.0273047	0.461842	H3f3a	1	180628397	180641508	-	3504	protein_coding	H3.3 histone A [Source:MGI Symbol;Acc:MGI:1097686]	-
ENSMUSG00000025509	4963.36	4834.57	4552.28	4662.15	5885.19	6214.34	4783.41	5587.22	-0.224113	0.0273369	0.461842	Pnpla2	7	141035111	141040656	+	3020	protein_coding	patatin-like phospholipase domain containing 2 [Source:MGI Symbol;Acc:MGI:1914103]	-
ENSMUSG00000029648	1844.39	1988.78	1791.21	2216.66	2136.58	2092.09	1874.8	2148.45	-0.19666	0.0274415	0.462998	Flt1	5	147498414	147662821	-	13504	protein_coding	FMS-like tyrosine kinase 1 [Source:MGI Symbol;Acc:MGI:95558]	-
ENSMUSG00000060459	0	0	0	8.43637	3.28537	2.1736	0	4.63178	-4.78006	0.0274713	1	Kng2	16	22804604	22848232	-	2734	protein_coding	kininogen 2 [Source:MGI Symbol;Acc:MGI:3027157]	-
ENSMUSG00000082292	3.99868	7.27824	3.39406	0	0	0	4.89033	0	4.62322	0.0274736	1	Gm12250	11	58078565	58079838	+	1274	processed_pseudogene	predicted gene 12250 [Source:MGI Symbol;Acc:MGI:3649299]	-
ENSMUSG00000052533	416.863	359.363	317.344	256.255	265.02	310.825	364.523	277.367	0.393135	0.0274976	0.463335	Nup188	2	30176409	30234278	+	6241	protein_coding	nucleoporin 188 [Source:MGI Symbol;Acc:MGI:2446190]	-
ENSMUSG00000027499	16049.7	16844.6	16766.6	12495.3	16272.4	14484.9	16553.6	14417.6	0.199371	0.0275771	0.464064	Pkia	3	7431729	7510426	+	3721	protein_coding	protein kinase inhibitor, alpha [Source:MGI Symbol;Acc:MGI:104747]	-
ENSMUSG00000030704	2311.24	2275.36	2208.68	2510.87	2595.44	2586.59	2265.09	2564.3	-0.179115	0.0276642	0.464918	Rab6a	7	100256617	100290475	+	3728	protein_coding	RAB6A, member RAS oncogene family [Source:MGI Symbol;Acc:MGI:894313]	-
ENSMUSG00000120031	0	0	0	0	3.28537	13.0416	0	5.44233	-5.01061	0.0277099	1	ENSMUSG00000120031	9	95463539	95476160	+	1345	lncRNA	novel transcript	-
ENSMUSG00000028403	539.822	560.424	558.323	456.619	464.332	431.461	552.856	450.804	0.29458	0.027725	0.465329	Zdhhc21	4	82716975	82778195	-	12972	protein_coding	zinc finger, DHHC domain containing 21 [Source:MGI Symbol;Acc:MGI:1915518]	-
ENSMUSG00000079669	26.9911	5.45868	13.5762	4.21819	4.38049	0	15.342	2.86623	2.41515	0.0277513	1	Gm17396	9	117081590	117083771	+	2182	lncRNA	predicted gene, 17396 [Source:MGI Symbol;Acc:MGI:4937030]	-
ENSMUSG00000027107	749.753	414.86	592.263	428.146	517.993	342.343	585.625	429.494	0.446722	0.0277858	0.46574	Chrna1	2	73393559	73410682	-	4386	protein_coding	cholinergic receptor, nicotinic, alpha polypeptide 1 (muscle) [Source:MGI Symbol;Acc:MGI:87885]	-
ENSMUSG00000038670	175012	181802	193274	200910	199879	207877	183363	202889	-0.14598	0.0278575	0.466331	Mybpc2	7	44151123	44174080	-	3611	protein_coding	myosin binding protein C, fast-type [Source:MGI Symbol;Acc:MGI:1336170]	-
ENSMUSG00000042659	259.914	336.619	313.95	516.728	396.434	316.259	303.494	409.807	-0.432803	0.0279922	0.46729	Arrdc4	7	68386743	68398989	-	4039	protein_coding	arrestin domain containing 4 [Source:MGI Symbol;Acc:MGI:1913662]	-
ENSMUSG00000030203	746.754	683.245	670.327	564.182	629.696	527.099	700.108	573.659	0.286984	0.0280412	0.46729	Dusp16	6	134692431	134769588	-	7798	protein_coding	dual specificity phosphatase 16 [Source:MGI Symbol;Acc:MGI:1917936]	-
ENSMUSG00000033088	1038.66	1160.88	1203.19	1529.09	1326.19	2492.04	1134.24	1782.44	-0.652039	0.0280654	0.46729	Triobp	15	78831924	78890069	+	12302	protein_coding	TRIO and F-actin binding protein [Source:MGI Symbol;Acc:MGI:1349410]	-
ENSMUSG00000102439	0	0	0	0	0	19.5624	0	6.52081	-5.27179	0.0280887	1	Flg	3	93180830	93200993	+	18829	protein_coding	filaggrin [Source:MGI Symbol;Acc:MGI:95553]	-
ENSMUSG00000024645	806.734	645.034	638.083	569.455	530.039	590.134	696.617	563.209	0.305668	0.0280913	0.46729	Timm21	18	84964316	84969649	-	3722	protein_coding	translocase of inner mitochondrial membrane 21 [Source:MGI Symbol;Acc:MGI:1920595]	-
ENSMUSG00000071748	190.937	180.136	183.279	238.327	226.69	283.655	184.784	249.558	-0.433801	0.0280972	0.46729	Styx-ps	X	67864699	67868924	+	4226	protein_coding	serine/threonine/tyrosine interacting protein, pseudogene [Source:MGI Symbol;Acc:MGI:3709613]	-
ENSMUSG00000032570	929.694	910.69	879.061	786.692	722.781	782.498	906.481	763.99	0.24638	0.0282315	0.468818	Atp2c1	9	105280738	105404518	-	9694	protein_coding	ATPase, Ca++-sequestering [Source:MGI Symbol;Acc:MGI:1889008]	-
ENSMUSG00000071691	15.9947	19.1054	22.9099	7.38182	3.28537	6.52081	19.3367	5.72934	1.75457	0.0282589	1	Gm960	19	4675762	4748696	-	3703	protein_coding	predicted gene 960 [Source:MGI Symbol;Acc:MGI:2685806]	-
ENSMUSG00000025887	281.907	315.694	212.977	233.055	160.983	183.67	270.193	192.569	0.48718	0.0283062	0.468818	Casp12	9	5345430	5373032	+	3840	protein_coding	caspase 12 [Source:MGI Symbol;Acc:MGI:1312922]	-
ENSMUSG00000041528	3463.86	3224.26	3697.83	2658.51	3302.89	2994.14	3461.98	2985.18	0.213967	0.0283113	0.468818	Rnf123	9	107928733	107960545	-	6754	protein_coding	ring finger protein 123 [Source:MGI Symbol;Acc:MGI:2148796]	-
ENSMUSG00000036528	316.896	328.431	364.013	182.437	228.881	321.693	336.446	244.337	0.462432	0.0283355	0.468818	Ppfibp2	7	107194414	107347790	+	10876	protein_coding	PTPRF interacting protein, binding protein 2 (liprin beta 2) [Source:MGI Symbol;Acc:MGI:894649]	-
ENSMUSG00000040016	16.9944	10.9174	17.8188	37.9637	19.7122	53.2533	15.2435	36.9764	-1.27863	0.0284422	1	Ptger3	3	157272529	157351525	+	5688	protein_coding	prostaglandin E receptor 3 (subtype EP3) [Source:MGI Symbol;Acc:MGI:97795]	-
ENSMUSG00000005354	5115.31	5285.82	5009.63	4541.93	4594.04	4677.6	5136.92	4604.52	0.157835	0.0285368	0.471538	Txn2	15	77799247	77813206	-	4208	protein_coding	thioredoxin 2 [Source:MGI Symbol;Acc:MGI:1929468]	-
ENSMUSG00000006386	605.8	576.8	576.141	711.819	749.064	661.863	586.247	707.582	-0.271667	0.0285832	0.471697	Tek	4	94627526	94763213	+	4712	protein_coding	TEK receptor tyrosine kinase [Source:MGI Symbol;Acc:MGI:98664]	-
ENSMUSG00000104402	0	0	0	11.6	0	4.34721	0	5.31574	-4.97904	0.028641	1	Gm38012	1	61716408	61719436	+	3029	TEC	predicted gene, 38012 [Source:MGI Symbol;Acc:MGI:5611240]	-
ENSMUSG00000034127	3085.98	2910.39	3175.99	2805.09	2714.81	2557.25	3057.45	2692.38	0.183451	0.0286451	0.47211	Tspan8	10	115652737	115685798	+	1702	protein_coding	tetraspanin 8 [Source:MGI Symbol;Acc:MGI:2384918]	-
ENSMUSG00000037151	6540.85	7109.02	7532.26	5905.46	6571.83	6251.29	7060.71	6242.86	0.177795	0.028717	0.47265	Lrrc20	10	61311580	61418570	+	3216	protein_coding	leucine rich repeat containing 20 [Source:MGI Symbol;Acc:MGI:2387182]	-
ENSMUSG00000036395	39.9868	45.489	50.9109	43.2364	165.364	63.0345	45.4622	90.5448	-0.991831	0.0287517	0.47265	Glb1l2	9	26674340	26717764	-	9043	protein_coding	galactosidase, beta 1-like 2 [Source:MGI Symbol;Acc:MGI:2388283]	-
ENSMUSG00000049313	1758.42	1786.81	1903.22	1484.8	1522.22	1699.76	1816.15	1568.93	0.211402	0.0288046	0.472912	Sorl1	9	41876016	42035593	-	11321	protein_coding	sortilin-related receptor, LDLR class A repeats-containing [Source:MGI Symbol;Acc:MGI:1202296]	-
ENSMUSG00000020701	3.99868	3.63912	6.78812	0	0	0	4.80864	0	4.6008	0.0288374	1	Tmem132e	11	82279726	82337158	+	4693	protein_coding	transmembrane protein 132E [Source:MGI Symbol;Acc:MGI:2685490]	-
ENSMUSG00000089783	0	0	0	0	14.2366	2.1736	0	5.47007	-5.01746	0.0288386	1	Gm454	5	138200396	138205572	-	837	transcribed_unprocessed_pseudogene	predicted gene 454 [Source:MGI Symbol;Acc:MGI:2685300]	-
ENSMUSG00000072974	26.9911	13.6467	21.2129	4.21819	10.9512	0	20.6169	5.05647	2.02852	0.0289509	1	Gm4787	12	81423765	81426238	-	2474	protein_coding	predicted gene 4787 [Source:MGI Symbol;Acc:MGI:3646380]	-
ENSMUSG00000025795	1410.54	1187.26	1283.8	1142.07	1169.59	914.001	1293.87	1075.22	0.266703	0.0290745	0.475021	Rassf3	10	121246255	121312252	-	3826	protein_coding	Ras association (RalGDS/AF-6) domain family member 3 [Source:MGI Symbol;Acc:MGI:2179722]	-
ENSMUSG00000079557	2576.15	2564.67	2524.33	2395.93	2140.97	2195.34	2555.05	2244.08	0.187073	0.0290806	0.475021	Marchf2	17	33904666	33937644	-	5997	protein_coding	membrane associated ring-CH-type finger 2 [Source:MGI Symbol;Acc:MGI:1925915]	-
ENSMUSG00000037824	512.831	610.462	498.927	489.309	375.627	415.158	540.74	426.698	0.341351	0.0290847	0.475021	Tspan14	14	40628402	40688764	-	2650	protein_coding	tetraspanin 14 [Source:MGI Symbol;Acc:MGI:1196325]	-
ENSMUSG00000073609	623.794	633.207	734.814	462.946	562.893	581.439	663.938	535.759	0.310363	0.0290919	0.475021	D2hgdh	1	93752631	93780070	+	4281	protein_coding	D-2-hydroxyglutarate dehydrogenase [Source:MGI Symbol;Acc:MGI:2138209]	-
ENSMUSG00000099998	0	1.81956	1.69703	4.21819	14.2366	9.78122	1.1722	9.412	-2.97663	0.029101	1	Gm6501	19	11098874	11099789	+	916	processed_pseudogene	predicted gene 6501 [Source:MGI Symbol;Acc:MGI:3645570]	-
ENSMUSG00000021260	49.9835	37.301	64.4871	78.0364	72.2781	113.027	50.5905	87.7807	-0.793154	0.0291185	0.475021	Hhipl1	12	108272529	108297128	+	5601	protein_coding	hedgehog interacting protein-like 1 [Source:MGI Symbol;Acc:MGI:1919265]	-
ENSMUSG00000031712	243.92	278.393	242.675	296.328	330.727	373.86	254.996	333.638	-0.387514	0.0291824	0.475457	Il15	8	83058261	83129851	-	2261	protein_coding	interleukin 15 [Source:MGI Symbol;Acc:MGI:103014]	-
ENSMUSG00000110997	0	0	0	9.49092	2.19025	2.1736	0	4.61826	-4.77619	0.029235	1	2610028D06Rik	9	45708646	45710358	-	1713	TEC	RIKEN cDNA 2610028D06 gene [Source:MGI Symbol;Acc:MGI:1923609]	-
ENSMUSG00000067924	963.683	832.449	859.545	812.001	600.127	748.807	885.225	720.312	0.296752	0.029287	0.476556	Rtl8b	X	52671144	52672375	-	1232	protein_coding	retrotransposon Gag like 8B [Source:MGI Symbol;Acc:MGI:3576504]	-
ENSMUSG00000079139	333.89	391.205	294.435	512.51	484.044	348.864	339.843	448.472	-0.400711	0.0293858	0.477556	Gm4204	1	135159733	135160963	+	1231	processed_pseudogene	predicted gene 4204 [Source:MGI Symbol;Acc:MGI:3782381]	-
ENSMUSG00000020826	164.946	171.948	134.914	238.327	180.695	240.183	157.269	219.735	-0.483909	0.0294942	0.47871	Nos2	11	78811613	78851080	+	4439	protein_coding	nitric oxide synthase 2, inducible [Source:MGI Symbol;Acc:MGI:97361]	-
ENSMUSG00000002325	317.895	263.836	246.069	420.764	318.681	349.95	275.934	363.132	-0.397966	0.0295572	0.479126	Irf9	14	55841028	55847487	+	5386	protein_coding	interferon regulatory factor 9 [Source:MGI Symbol;Acc:MGI:107587]	IRF
ENSMUSG00000045238	0	0.90978	0	4.21819	7.66586	5.43401	0.30326	5.77269	-4.13419	0.0295733	1	A730035I17Rik	5	98330980	98333843	-	2393	lncRNA	RIKEN cDNA A730035I17 gene [Source:MGI Symbol;Acc:MGI:3696858]	-
ENSMUSG00000114277	49.9835	26.3836	35.6376	12.6546	12.0464	22.8228	37.3349	15.8413	1.23536	0.0296251	1	Gm48583	13	60789604	60789823	+	220	processed_pseudogene	predicted gene, 48583 [Source:MGI Symbol;Acc:MGI:6098152]	-
ENSMUSG00002075406	20.9931	0.90978	0.848515	1.05455	0	0	7.58379	0.351515	4.28722	0.0296278	1	5S_rRNA	15	39009775	39009882	-	108	rRNA	5S ribosomal RNA [Source:RFAM;Acc:RF00001]	-
ENSMUSG00000061462	70447.8	82247.7	79292	65741.5	65662.5	74086.2	77329.2	68496.7	0.174992	0.0297034	0.480341	Obscn	11	58885082	59029996	-	29422	protein_coding	obscurin, cytoskeletal calmodulin and titin-interacting RhoGEF [Source:MGI Symbol;Acc:MGI:2681862]	-
ENSMUSG00000050821	2447.19	2575.59	2702.52	2136.51	2193.53	2417.05	2575.1	2249.03	0.195619	0.0297072	0.480341	Fam131a	16	20511991	20521798	+	2899	protein_coding	family with sequence similarity 131, member A [Source:MGI Symbol;Acc:MGI:1925658]	-
ENSMUSG00000024331	16.9944	11.8271	16.9703	1.05455	4.38049	5.43401	15.2639	3.62302	2.07891	0.0297849	1	Dsc2	18	20163690	20192611	-	5277	protein_coding	desmocollin 2 [Source:MGI Symbol;Acc:MGI:103221]	-
ENSMUSG00000032643	4159.63	4787.26	4299.42	4870.95	4714.5	5627.46	4415.44	5070.97	-0.199631	0.0298899	0.482686	Fhl3	4	124594494	124602404	+	1683	protein_coding	four and a half LIM domains 3 [Source:MGI Symbol;Acc:MGI:1341092]	-
ENSMUSG00000032435	952.686	1085.37	974.943	1092.51	1201.35	1268.3	1004.33	1187.39	-0.241281	0.0300178	0.484141	Dync1li1	9	114517858	114553370	+	3871	protein_coding	dynein cytoplasmic 1 light intermediate chain 1 [Source:MGI Symbol;Acc:MGI:2135610]	-
ENSMUSG00000100550	19.9934	18.1956	11.0307	47.4546	17.522	53.2533	16.4066	39.41	-1.26936	0.0301358	1	2310039L15Rik	10	95172138	95202064	+	4487	lncRNA	RIKEN cDNA 2310039L15 gene [Source:MGI Symbol;Acc:MGI:1916879]	-
ENSMUSG00000104913	798.737	830.629	863.788	1094.62	959.328	916.174	831.051	990.04	-0.252383	0.0302191	0.486292	Gm6560	5	22929576	22931166	-	1591	processed_pseudogene	predicted gene 6560 [Source:MGI Symbol;Acc:MGI:3646204]	-
ENSMUSG00000025648	2206.27	2147.08	2156.08	1945.64	2016.12	1662.81	2169.81	1874.86	0.210705	0.0302738	0.486292	Pfkfb4	9	108820846	108861296	+	4875	protein_coding	6-phosphofructo-2-kinase/fructose-2,6-biphosphatase 4 [Source:MGI Symbol;Acc:MGI:2687284]	-
ENSMUSG00000035934	1660.45	1447.46	1653.75	1862.33	1674.44	2048.62	1587.22	1861.8	-0.230276	0.0302995	0.486292	Pknox2	9	36802278	37058703	-	10335	protein_coding	Pbx/knotted 1 homeobox 2 [Source:MGI Symbol;Acc:MGI:2445415]	Homeobox
ENSMUSG00000042446	397.869	503.108	490.441	325.855	336.203	420.593	463.806	360.883	0.363006	0.0303405	0.486292	Zmym4	4	126755732	126861928	-	8139	protein_coding	zinc finger, MYM-type 4 [Source:MGI Symbol;Acc:MGI:1915035]	-
ENSMUSG00000035376	57.9809	84.6095	103.519	132.873	128.129	122.809	82.0364	127.937	-0.637302	0.030341	0.486292	Hacd2	16	34842798	34929547	+	3749	protein_coding	3-hydroxyacyl-CoA dehydratase 2 [Source:MGI Symbol;Acc:MGI:1918007]	-
ENSMUSG00000058966	1958.35	1908.72	1808.18	2012.07	2339.18	2179.04	1891.75	2176.77	-0.202592	0.0304091	0.486774	Tlcd3b	7	126396840	126429391	+	3935	protein_coding	TLC domain containing 3B [Source:MGI Symbol;Acc:MGI:1916202]	-
ENSMUSG00000049112	1.99934	0	0	4.21819	2.19025	18.4756	0.666447	8.29469	-3.70331	0.0304528	1	Oxtr	6	112450644	112466904	-	4790	protein_coding	oxytocin receptor [Source:MGI Symbol;Acc:MGI:109147]	-
ENSMUSG00000027559	107838	99117.8	98290.2	134921	107891	106957	101749	116590	-0.196437	0.0305893	0.488724	Car3	3	14928572	14937583	+	2865	protein_coding	carbonic anhydrase 3 [Source:MGI Symbol;Acc:MGI:88270]	-
ENSMUSG00000086688	253.916	259.287	224.008	213.018	186.171	122.809	245.737	173.999	0.497118	0.0306073	0.488724	Gm11560	11	99822988	99823935	+	948	processed_pseudogene	predicted gene 11560 [Source:MGI Symbol;Acc:MGI:3652066]	-
ENSMUSG00000026443	13.9954	23.6543	32.2436	7.38182	7.66586	8.69442	23.2977	7.91403	1.5617	0.0306089	1	Lrrn2	1	132808011	132867743	+	3595	protein_coding	leucine rich repeat protein 2, neuronal [Source:MGI Symbol;Acc:MGI:106037]	-
ENSMUSG00000021250	143.953	144.655	93.3366	316.364	157.698	134.763	127.315	202.942	-0.674839	0.0307521	0.489638	Fos	12	85520664	85524047	+	2352	protein_coding	FBJ osteosarcoma oncogene [Source:MGI Symbol;Acc:MGI:95574]	TF_bZIP
ENSMUSG00000031790	1387.54	1236.39	1333.86	1197.96	1186.02	906.393	1319.27	1096.79	0.266222	0.0307716	0.489638	Mmp15	8	96078896	96101708	+	5397	protein_coding	matrix metallopeptidase 15 [Source:MGI Symbol;Acc:MGI:109320]	-
ENSMUSG00000024136	59.9802	96.4367	91.6396	126.546	116.083	141.284	82.6855	127.971	-0.627235	0.0307792	0.489638	Dnase1l2	17	24659055	24662079	-	2328	protein_coding	deoxyribonuclease 1-like 2 [Source:MGI Symbol;Acc:MGI:1913955]	-
ENSMUSG00000064247	1.99934	0.90978	1.69703	12.6546	14.2366	3.26041	1.53538	10.0505	-2.7153	0.0307812	1	Plcxd1	5	110247835	110253819	+	3811	protein_coding	phosphatidylinositol-specific phospholipase C, X domain containing 1 [Source:MGI Symbol;Acc:MGI:2685422]	-
ENSMUSG00000038400	550.819	606.823	632.143	659.091	839.959	698.814	596.595	732.622	-0.295472	0.0308531	0.490124	Pmepa1	2	173066251	173118326	-	4913	protein_coding	prostate transmembrane protein, androgen induced 1 [Source:MGI Symbol;Acc:MGI:1929600]	-
ENSMUSG00000091345	1.99934	7.27824	5.09109	0	0	0	4.78956	0	4.59567	0.03088	1	Col6a5	9	105733277	105837842	-	9413	protein_coding	collagen, type VI, alpha 5 [Source:MGI Symbol;Acc:MGI:3648134]	-
ENSMUSG00000042363	2563.16	2427.29	2637.18	2698.58	2877.98	3144.12	2542.54	2906.9	-0.193091	0.0308863	0.490124	Lgalsl	11	20773576	20781056	-	4115	protein_coding	lectin, galactoside binding-like [Source:MGI Symbol;Acc:MGI:1916114]	-
ENSMUSG00000000385	0	5.45868	0	13.7091	1.09512	28.2569	1.81956	14.3537	-2.97583	0.0309371	1	Tmprss2	16	97365882	97412395	-	7302	protein_coding	transmembrane protease, serine 2 [Source:MGI Symbol;Acc:MGI:1354381]	-
ENSMUSG00000031604	105.965	79.1508	96.7307	166.618	139.081	117.375	93.9489	141.025	-0.587282	0.0309504	0.490533	Msmo1	8	65171173	65186826	-	6144	protein_coding	methylsterol monoxygenase 1 [Source:MGI Symbol;Acc:MGI:1913484]	-
ENSMUSG00000062561	0.999671	1.81956	0	10.5455	6.57074	7.60762	0.939743	8.24127	-3.1515	0.0309745	1	Gm10118	10	63760645	63763213	-	2569	TEC	predicted gene 10118 [Source:MGI Symbol;Acc:MGI:3642340]	-
ENSMUSG00000033453	151.95	172.858	120.489	106.509	87.6098	105.42	148.432	99.8463	0.570809	0.0310395	0.491337	Adamts15	9	30810451	30833748	-	10363	protein_coding	a disintegrin-like and metallopeptidase (reprolysin type) with thrombospondin type 1 motif, 15 [Source:MGI Symbol;Acc:MGI:2449569]	-
ENSMUSG00000024039	1.99934	9.0978	5.9396	15.8182	29.5683	14.1284	5.67891	19.8383	-1.79495	0.0310719	1	Cbs	17	31827868	31856212	-	7485	protein_coding	cystathionine beta-synthase [Source:MGI Symbol;Acc:MGI:88285]	-
ENSMUSG00000026825	234.923	282.032	179.037	421.819	240.927	319.52	231.997	327.422	-0.4983	0.0311421	0.492353	Dnm1	2	32198483	32243350	-	5249	protein_coding	dynamin 1 [Source:MGI Symbol;Acc:MGI:107384]	-
ENSMUSG00000094958	35.9881	26.3836	29.698	5.27273	14.2366	16.302	30.6899	11.9371	1.36375	0.0311874	1	3110021N24Rik	4	108576846	108639101	+	1812	protein_coding	RIKEN cDNA 3110021N24 gene [Source:MGI Symbol;Acc:MGI:1920383]	-
ENSMUSG00000026032	2910.04	2923.12	2797.55	2627.93	2502.36	2526.82	2876.91	2552.37	0.172537	0.0311963	0.492602	Ndufb3	1	58625543	58635123	+	763	protein_coding	NADH:ubiquinone oxidoreductase subunit B3 [Source:MGI Symbol;Acc:MGI:1913745]	-
ENSMUSG00000001985	35.9881	21.8347	11.8792	6.32728	7.66586	8.69442	23.234	7.56252	1.6154	0.0312077	1	Grik3	4	125384493	125607966	+	8973	protein_coding	glutamate receptor, ionotropic, kainate 3 [Source:MGI Symbol;Acc:MGI:95816]	-
ENSMUSG00000026986	182.94	178.317	168.006	140.255	125.939	107.593	176.421	124.596	0.500933	0.0313823	0.494746	Hnmt	2	23892922	23939406	-	1769	protein_coding	histamine N-methyltransferase [Source:MGI Symbol;Acc:MGI:2153181]	-
ENSMUSG00000031543	14767.1	15816.5	15877.4	17153.3	16123.5	18916.9	15487	17397.9	-0.167812	0.0314093	0.494746	Ank1	8	23464860	23640513	+	13527	protein_coding	ankyrin 1, erythroid [Source:MGI Symbol;Acc:MGI:88024]	-
ENSMUSG00000072623	165.945	175.588	177.34	215.127	227.786	256.485	172.957	233.133	-0.430076	0.0316092	0.497282	Zfp9	6	118438911	118456281	-	5389	protein_coding	zinc finger protein 9 [Source:MGI Symbol;Acc:MGI:99210]	zf-C2H2
ENSMUSG00000027995	13.9954	17.2858	9.33366	35.8546	21.9025	40.2117	13.5383	32.6562	-1.27363	0.0317009	1	Tlr2	3	83743579	83749074	-	3014	protein_coding	toll-like receptor 2 [Source:MGI Symbol;Acc:MGI:1346060]	-
ENSMUSG00000029402	520.828	514.026	412.378	408.109	330.727	397.77	482.411	378.869	0.347459	0.031781	0.499371	Snrnp35	5	124621197	124629187	+	1347	protein_coding	small nuclear ribonucleoprotein 35 (U11/U12) [Source:MGI Symbol;Acc:MGI:1923417]	-
ENSMUSG00000018770	15233	15103.3	13908.9	13260.9	13211.6	13461.1	14748.4	13311.2	0.147853	0.0318658	0.500089	Atp5g3	2	73738791	73741670	-	2181	protein_coding	ATP synthase, H+ transporting, mitochondrial F0 complex, subunit C3 (subunit 9) [Source:MGI Symbol;Acc:MGI:2442035]	-
ENSMUSG00000035355	0	0	0	0	8.76098	6.52081	0	5.09393	-4.91482	0.0320357	1	Kcnh4	11	100631202	100650768	-	3954	protein_coding	potassium voltage-gated channel, subfamily H (eag-related), member 4 [Source:MGI Symbol;Acc:MGI:2156184]	-
ENSMUSG00000022707	1204.6	1091.74	1198.95	764.546	1007.51	1095.5	1165.1	955.852	0.285818	0.0321983	0.504181	Gbe1	16	70110837	70366604	+	5352	protein_coding	glucan (1,4-alpha-), branching enzyme 1 [Source:MGI Symbol;Acc:MGI:1921435]	-
ENSMUSG00000059839	282.907	298.408	251.16	165.564	160.983	268.44	277.492	198.329	0.484422	0.0322281	0.504181	Zfp874b	13	67619632	67632377	-	3789	protein_coding	zinc finger protein 874b [Source:MGI Symbol;Acc:MGI:3040702]	zf-C2H2
ENSMUSG00000016619	491.838	427.597	464.137	548.364	619.84	534.707	461.191	567.637	-0.299898	0.032268	0.504181	Nup50	15	84807612	84827164	+	4894	protein_coding	nucleoporin 50 [Source:MGI Symbol;Acc:MGI:1351502]	-
ENSMUSG00000028864	0.999671	0	0	6.32728	2.19025	8.69442	0.333224	5.73731	-4.12628	0.0322777	1	Hgf	5	16758493	16825150	+	7186	protein_coding	hepatocyte growth factor [Source:MGI Symbol;Acc:MGI:96079]	-
ENSMUSG00000035367	195.935	197.422	224.008	363.818	265.02	221.708	205.789	283.515	-0.462087	0.0323193	0.504181	Rmi1	13	58550062	58558962	+	6568	protein_coding	RecQ mediated genome instability 1 [Source:MGI Symbol;Acc:MGI:1921636]	-
ENSMUSG00000060450	2851.06	2865.81	2739.01	2383.27	2474.98	2618.11	2818.62	2492.12	0.177574	0.0323233	0.504181	Rnf14	18	38417590	38450902	+	4778	protein_coding	ring finger protein 14 [Source:MGI Symbol;Acc:MGI:1929668]	-
ENSMUSG00000068079	303.9	310.235	537.11	717.091	479.664	419.506	383.748	538.754	-0.488311	0.0324785	0.505719	Tcf15	2	151985481	151991017	+	980	protein_coding	transcription factor 15 [Source:MGI Symbol;Acc:MGI:104664]	bHLH
ENSMUSG00000006276	779.743	847.915	826.453	706.546	709.64	644.474	818.037	686.886	0.252338	0.0325009	0.505719	Eps15l1	8	73094843	73175304	-	6739	protein_coding	epidermal growth factor receptor pathway substrate 15-like 1 [Source:MGI Symbol;Acc:MGI:104582]	-
ENSMUSG00000037921	26.9911	40.0303	20.3644	79.091	35.0439	60.8609	29.1286	58.3319	-1.00387	0.032588	0.506458	Ddx60	8	62381121	62491278	+	8684	protein_coding	DExD/H box helicase 60 [Source:MGI Symbol;Acc:MGI:2384570]	-
ENSMUSG00000080850	696.77	660.5	573.596	543.091	487.33	545.575	643.622	525.332	0.292072	0.0327166	0.507842	Gm12439	4	48675156	48675520	+	365	processed_pseudogene	predicted gene 12439 [Source:MGI Symbol;Acc:MGI:3651708]	-
ENSMUSG00000049130	12.9957	16.376	16.1218	33.7455	29.5683	39.1249	15.1645	34.1462	-1.16881	0.0327824	1	C5ar1	7	15980668	15993465	-	2570	protein_coding	complement component 5a receptor 1 [Source:MGI Symbol;Acc:MGI:88232]	-
ENSMUSG00000021814	2119.3	1867.78	2228.2	2372.73	2461.84	2311.63	2071.76	2382.06	-0.201249	0.0329356	0.510181	Anxa7	14	20505328	20530201	-	5991	protein_coding	annexin A7 [Source:MGI Symbol;Acc:MGI:88031]	-
ENSMUSG00000028211	281.907	435.785	402.196	279.455	224.5	323.867	373.296	275.941	0.437012	0.032947	0.510181	Trp53inp1	4	11156431	11174379	+	6475	protein_coding	transformation related protein 53 inducible nuclear protein 1 [Source:MGI Symbol;Acc:MGI:1926609]	-
ENSMUSG00000105703	11.996	27.2934	8.48515	14.7636	45.9952	63.0345	15.9249	41.2644	-1.37342	0.0329676	1	Gm43305	14	54529900	54534913	-	5014	lncRNA	predicted gene 43305 [Source:MGI Symbol;Acc:MGI:5663442]	-
ENSMUSG00000097180	18.9937	13.6467	11.8792	58	35.0439	16.302	14.8399	36.4487	-1.30165	0.0329774	1	2700038G22Rik	5	24055531	24060036	+	3007	lncRNA	RIKEN cDNA 2700038G22 gene [Source:MGI Symbol;Acc:MGI:1914444]	-
ENSMUSG00000032469	148.951	104.625	137.459	184.546	167.554	203.232	130.345	185.11	-0.506924	0.0330066	0.510486	Dbr1	9	99457852	99466554	+	2488	protein_coding	debranching RNA lariats 1 [Source:MGI Symbol;Acc:MGI:1931520]	-
ENSMUSG00000109032	31.9895	16.376	22.0614	10.5455	9.85611	2.1736	23.4756	7.52506	1.63801	0.0330297	1	Gm7972	9	75375855	75393963	+	3280	transcribed_unprocessed_pseudogene	predicted gene 7972 [Source:MGI Symbol;Acc:MGI:3647337]	-
ENSMUSG00000024151	489.839	503.108	541.352	341.673	419.432	459.717	511.433	406.941	0.330498	0.0331421	0.511963	Msh2	17	87979758	88031141	+	5518	protein_coding	mutS homolog 2 [Source:MGI Symbol;Acc:MGI:101816]	-
ENSMUSG00000033024	5.99802	6.36846	5.9396	32.6909	7.66586	20.6492	6.10203	20.3353	-1.73801	0.0331766	1	Klra9	6	130155638	130170075	-	1279	protein_coding	killer cell lectin-like receptor subfamily A, member 9 [Source:MGI Symbol;Acc:MGI:1321153]	-
ENSMUSG00000017723	0	0	0	0	4.38049	10.868	0	5.08284	-4.91192	0.0332005	1	Wfdc2	2	164404333	164410430	+	1140	protein_coding	WAP four-disulfide core domain 2 [Source:MGI Symbol;Acc:MGI:1914951]	-
ENSMUSG00000022987	557.816	584.079	726.328	498.8	504.852	508.623	622.741	504.092	0.306004	0.0333394	0.514391	Zfp641	15	98183466	98194042	-	4288	protein_coding	zinc finger protein 641 [Source:MGI Symbol;Acc:MGI:2442788]	zf-C2H2
ENSMUSG00000120803	53.9822	62.7748	65.3356	13.7091	36.1391	42.3853	60.6976	30.7445	0.983961	0.0333938	0.514609	ENSMUSG00000120803	13	9178009	9180555	+	2547	lncRNA	novel transcript, sense intronic to Larp4b	-
ENSMUSG00000043122	47.9842	36.3912	31.395	71.7091	94.1806	45.6457	38.5901	70.5118	-0.872801	0.0335101	0.515051	A530016L24Rik	12	112455882	112466361	+	3110	protein_coding	RIKEN cDNA A530016L24 gene [Source:MGI Symbol;Acc:MGI:2443020]	-
ENSMUSG00000054263	1492.51	1763.15	1506.11	1257.02	1313.05	1481.31	1587.26	1350.46	0.233244	0.0335242	0.515051	Lifr	15	7120095	7226970	+	10776	protein_coding	LIF receptor alpha [Source:MGI Symbol;Acc:MGI:96788]	-
ENSMUSG00000020799	84.972	73.6922	76.3663	118.109	93.0854	152.152	78.3435	121.116	-0.629433	0.0336278	0.515051	Tekt1	11	72235548	72253268	-	1622	protein_coding	tektin 1 [Source:MGI Symbol;Acc:MGI:1333819]	-
ENSMUSG00000062296	0	0	0	4.21819	10.9512	0	0	5.05647	-4.90493	0.0336836	1	Trank1	9	111140807	111224843	+	13123	protein_coding	tetratricopeptide repeat and ankyrin repeat containing 1 [Source:MGI Symbol;Acc:MGI:1341834]	-
ENSMUSG00000033377	854.718	866.11	771.3	693.891	768.776	587.96	830.71	683.543	0.281016	0.0337353	0.515051	Palmd	3	116711907	116762636	-	7273	protein_coding	palmdelphin [Source:MGI Symbol;Acc:MGI:2148896]	-
ENSMUSG00000021190	1027.66	801.516	912.153	726.582	756.73	793.366	913.777	758.893	0.267493	0.0337423	0.515051	Lgmn	12	102360343	102406072	-	2323	protein_coding	legumain [Source:MGI Symbol;Acc:MGI:1330838]	-
ENSMUSG00000068854	336.889	317.513	340.254	220.4	229.976	306.478	331.552	252.285	0.394444	0.0338326	0.515051	H2bc21	3	96128435	96131054	+	2620	protein_coding	H2B clustered histone 21 [Source:MGI Symbol;Acc:MGI:2448415]	-
ENSMUSG00000039989	90.97	104.625	81.4574	155.018	107.322	153.239	92.3507	138.526	-0.585895	0.0338529	0.515051	Cbx4	11	118968399	118977047	-	5210	protein_coding	chromobox 4 [Source:MGI Symbol;Acc:MGI:1195985]	-
ENSMUSG00000024537	648.786	736.922	718.692	640.11	519.088	569.484	701.467	576.227	0.283903	0.0338727	0.515051	Psmg2	18	67774669	67787232	+	1738	protein_coding	proteasome (prosome, macropain) assembly chaperone 2 [Source:MGI Symbol;Acc:MGI:1922901]	-
ENSMUSG00000037742	6742.78	7105.38	7161.46	7527.35	7680.1	8165.15	7003.21	7790.86	-0.153666	0.0338767	0.515051	Eef1a1	9	78385731	78396433	-	2493	protein_coding	eukaryotic translation elongation factor 1 alpha 1 [Source:MGI Symbol;Acc:MGI:1096881]	-
ENSMUSG00000031495	19.9934	10.9174	25.4554	24.2546	26.2829	86.9442	18.7887	45.8272	-1.28434	0.0338874	0.515051	Cd209d	8	3921824	3928555	-	919	protein_coding	CD209d antigen [Source:MGI Symbol;Acc:MGI:2157947]	-
ENSMUSG00000005716	386478	388630	370765	379516	293536	335085	381958	336046	0.184753	0.0338877	0.515051	Pvalb	15	78075314	78090600	-	1041	protein_coding	parvalbumin [Source:MGI Symbol;Acc:MGI:97821]	-
ENSMUSG00000121069	253.916	243.821	271.525	340.618	321.966	322.78	256.421	328.455	-0.356868	0.033929	0.515051	ENSMUSG00000121069	15	82247110	82252084	+	4975	lncRNA	novel transcript	-
ENSMUSG00000091898	7414.56	5567.85	5289.64	5353.93	3720.13	3703.82	6090.68	4259.3	0.515913	0.0339452	0.515051	Tnnc1	14	30930269	30933686	+	1041	protein_coding	troponin C, cardiac/slow skeletal [Source:MGI Symbol;Acc:MGI:98779]	-
ENSMUSG00000041078	0	0	0	4.21819	2.19025	6.52081	0	4.30975	-4.67504	0.033982	1	Grid1	14	34542065	35305336	+	5962	protein_coding	glutamate receptor, ionotropic, delta 1 [Source:MGI Symbol;Acc:MGI:95812]	-
ENSMUSG00000079605	0	0	0	8.43637	0	6.52081	0	4.98573	-4.8861	0.0340197	1	Zbtb9	17	27192141	27227350	+	3482	protein_coding	zinc finger and BTB domain containing 9 [Source:MGI Symbol;Acc:MGI:1918022]	-
ENSMUSG00000113252	31.9895	11.8271	16.1218	10.5455	1.09512	4.34721	19.9795	5.32927	1.8981	0.0340259	1	Gm33489	13	44164063	44172114	-	794	lncRNA	predicted gene, 33489 [Source:MGI Symbol;Acc:MGI:5592648]	-
ENSMUSG00000017781	5944.04	6541.32	6088.94	5630.22	5530.37	5509	6191.43	5556.53	0.15613	0.0340866	0.515591	Pitpna	11	75478923	75519630	+	4129	protein_coding	phosphatidylinositol transfer protein, alpha [Source:MGI Symbol;Acc:MGI:99887]	-
ENSMUSG00000027692	1715.43	1542.99	1578.24	1390.95	1493.75	1280.25	1612.22	1388.32	0.215453	0.0340935	0.515591	Tnik	3	28317363	28730007	+	19282	protein_coding	TRAF2 and NCK interacting kinase [Source:MGI Symbol;Acc:MGI:1916264]	-
ENSMUSG00000111856	7.99737	1.81956	4.24257	0	0	0	4.6865	0	4.559	0.0341496	1	6530413G14Rik	9	22028624	22049052	+	1897	lncRNA	RIKEN cDNA 6530413G14 gene [Source:MGI Symbol;Acc:MGI:1923465]	-
ENSMUSG00000015647	1673.45	1861.41	1835.34	2218.77	1792.72	2283.37	1790.07	2098.28	-0.229046	0.0341533	0.515591	Lama5	2	179818166	179867652	-	11388	protein_coding	laminin, alpha 5 [Source:MGI Symbol;Acc:MGI:105382]	-
ENSMUSG00000030871	313.897	301.137	338.557	237.273	270.495	229.315	317.864	245.695	0.37207	0.0341649	0.515591	Ears2	7	121636436	121666486	-	5152	protein_coding	glutamyl-tRNA synthetase 2, mitochondrial [Source:MGI Symbol;Acc:MGI:1914667]	-
ENSMUSG00000020250	2588.15	2453.68	2662.64	1941.42	2288.81	2427.92	2568.15	2219.38	0.210745	0.0342102	0.515591	Txnrd1	10	82669785	82733546	+	7086	protein_coding	thioredoxin reductase 1 [Source:MGI Symbol;Acc:MGI:1354175]	-
ENSMUSG00000035133	1104.64	1059.89	1065.73	1203.24	1244.06	1292.21	1076.75	1246.5	-0.211319	0.0342224	0.515591	Arhgap5	12	52550755	52618758	+	10887	protein_coding	Rho GTPase activating protein 5 [Source:MGI Symbol;Acc:MGI:1332637]	-
ENSMUSG00000018171	1411.53	1467.47	1366.96	1543.86	1645.97	1687.8	1415.32	1625.88	-0.200107	0.0343772	0.517315	Vmp1	11	86474691	86574662	-	3862	protein_coding	vacuole membrane protein 1 [Source:MGI Symbol;Acc:MGI:1923159]	-
ENSMUSG00000103409	370.878	331.16	392.862	493.528	387.673	509.71	364.967	463.637	-0.345194	0.0344591	0.517939	Lsmem2	9	107469829	107474274	-	1653	protein_coding	leucine-rich single-pass membrane protein 2 [Source:MGI Symbol;Acc:MGI:3612240]	-
ENSMUSG00000114827	6.99769	11.8271	5.09109	2.10909	0	0	7.97197	0.703031	3.48422	0.0345361	1	Gm46432	13	84429298	84429935	-	638	processed_pseudogene	predicted gene, 46432 [Source:MGI Symbol;Acc:MGI:5826069]	-
ENSMUSG00000115698	2.99901	6.36846	10.1822	22.1455	21.9025	17.3888	6.51655	20.4789	-1.63945	0.0345731	1	Gm49076	14	52163721	52167117	-	514	lncRNA	predicted gene, 49076 [Source:MGI Symbol;Acc:MGI:6118460]	-
ENSMUSG00000030122	2409.21	2135.25	2161.17	3186.84	2424.6	2338.8	2235.21	2650.08	-0.245959	0.0346353	0.519371	Ptms	6	124890644	124897066	-	1619	protein_coding	parathymosin [Source:MGI Symbol;Acc:MGI:1916452]	-
ENSMUSG00000039481	70.9766	100.076	50.0624	216.182	72.2781	103.246	73.7049	130.569	-0.826783	0.034662	0.519371	Nrtn	17	57058325	57064530	-	1023	protein_coding	neurturin [Source:MGI Symbol;Acc:MGI:108417]	-
ENSMUSG00000009090	2232.26	2003.34	1881.16	1645.09	1883.61	1749.75	2038.92	1759.49	0.212317	0.0346809	0.519371	Ap1b1	11	4936824	4992791	+	4957	protein_coding	adaptor protein complex AP-1, beta 1 subunit [Source:MGI Symbol;Acc:MGI:1096368]	-
ENSMUSG00000045664	618.796	589.537	581.233	802.51	682.262	674.904	596.522	719.892	-0.271768	0.0347935	0.519371	Cdc42ep2	19	5965664	5974844	-	3411	protein_coding	CDC42 effector protein (Rho GTPase binding) 2 [Source:MGI Symbol;Acc:MGI:1929744]	-
ENSMUSG00000022261	505.833	525.853	463.289	400.728	430.383	378.207	498.325	403.106	0.305611	0.0348159	0.519371	Sdc2	15	32920869	33035081	+	3527	protein_coding	syndecan 2 [Source:MGI Symbol;Acc:MGI:1349165]	-
ENSMUSG00000044792	6308.92	6355.72	6157.67	4824.55	5789.91	5929.59	6274.1	5514.69	0.186177	0.0348808	0.519371	Isca1	13	59903223	59917624	-	10680	protein_coding	iron-sulfur cluster assembly 1 [Source:MGI Symbol;Acc:MGI:1916296]	-
ENSMUSG00000037190	56.9812	49.1281	67.8812	74.8728	94.1806	114.114	57.9968	94.3892	-0.700976	0.0348909	0.519371	Cyb561d2	9	107416206	107419392	-	1974	protein_coding	cytochrome b-561 domain containing 2 [Source:MGI Symbol;Acc:MGI:1929280]	-
ENSMUSG00000020692	468.846	605.913	614.325	902.692	672.405	587.96	563.028	721.019	-0.356263	0.0349085	0.519371	Nle1	11	82791594	82799237	-	3233	protein_coding	notchless homolog 1 [Source:MGI Symbol;Acc:MGI:2429770]	-
ENSMUSG00000109401	236.922	171.948	165.46	125.491	157.698	117.375	191.444	133.521	0.51835	0.0349195	0.519371	Cpeb1os1	7	81105643	81107754	+	2112	TEC	cytoplasmic polyadenylation element binding protein 1, opposite strand 1 [Source:MGI Symbol;Acc:MGI:1922988]	-
ENSMUSG00000029436	1.99934	13.6467	17.8188	29.5273	31.7586	31.5173	11.1549	30.9344	-1.45876	0.0349895	1	Mmp17	5	129661233	129688163	+	6619	protein_coding	matrix metallopeptidase 17 [Source:MGI Symbol;Acc:MGI:1346076]	-
ENSMUSG00000053141	5.99802	0	10.1822	0	0	0	5.3934	0	4.76603	0.0349928	1	Ptprt	2	161363910	162503067	-	12611	protein_coding	protein tyrosine phosphatase, receptor type, T [Source:MGI Symbol;Acc:MGI:1321152]	-
ENSMUSG00000112739	26.9911	35.4814	40.7287	58	54.7561	73.9026	34.4004	62.2196	-0.851382	0.0349932	0.519592	Gm20597	10	53374539	53395085	-	5486	lncRNA	predicted gene, 20597 [Source:MGI Symbol;Acc:MGI:5295703]	-
ENSMUSG00000002459	3.99868	5.45868	8.48515	1.05455	0	0	5.98084	0.351515	3.95472	0.0350111	1	Rgs20	1	4979799	5140508	-	4239	protein_coding	regulator of G-protein signaling 20 [Source:MGI Symbol;Acc:MGI:1929866]	-
ENSMUSG00000027508	367.879	344.807	352.982	257.309	240.927	324.954	355.222	274.397	0.372314	0.0350155	0.519592	Pag1	3	9752539	9898739	-	9580	protein_coding	phosphoprotein associated with glycosphingolipid microdomains 1 [Source:MGI Symbol;Acc:MGI:2443160]	-
ENSMUSG00000031780	1.99934	2.72934	9.33366	0	0	0	4.68745	0	4.56682	0.0351007	1	Ccl17	8	95537081	95538664	+	514	protein_coding	chemokine (C-C motif) ligand 17 [Source:MGI Symbol;Acc:MGI:1329039]	-
ENSMUSG00000004872	31.9895	9.0978	14.4247	0	7.66586	5.43401	18.504	4.36662	2.08518	0.0351105	1	Pax3	1	78077904	78173771	-	6187	protein_coding	paired box 3 [Source:MGI Symbol;Acc:MGI:97487]	PAX
ENSMUSG00000051985	512.831	1187.26	547.292	1222.22	1905.51	1208.52	749.129	1445.42	-0.948134	0.0351472	0.520943	Igfn1	1	135881316	135934080	-	8996	protein_coding	immunoglobulin-like and fibronectin type III domain containing 1 [Source:MGI Symbol;Acc:MGI:3045352]	-
ENSMUSG00000039220	602.801	459.439	473.471	752.946	579.32	597.741	511.904	643.336	-0.331042	0.0353326	0.52198	Ppp1r10	17	36227326	36243175	+	5623	protein_coding	protein phosphatase 1, regulatory subunit 10 [Source:MGI Symbol;Acc:MGI:1289273]	-
ENSMUSG00000064370	435018	379184	355268	540197	439352	387255	389823	455601	-0.224956	0.0353558	0.52198	mt-Cytb	MT	14145	15288	+	1144	protein_coding	mitochondrially encoded cytochrome b [Source:MGI Symbol;Acc:MGI:102501]	-
ENSMUSG00000039231	196.935	183.776	218.068	134.982	178.505	106.507	199.593	139.998	0.512327	0.0353783	0.52198	Suv39h1	X	7927410	7940999	-	5270	protein_coding	suppressor of variegation 3-9 1 [Source:MGI Symbol;Acc:MGI:1099440]	-
ENSMUSG00000103906	38.9872	30.9325	46.6683	99.1274	66.8025	46.7325	38.8627	70.8874	-0.866718	0.0353802	0.52198	Tigd5	15	75781584	75786384	+	4801	protein_coding	tigger transposable element derived 5 [Source:MGI Symbol;Acc:MGI:2145902]	-
ENSMUSG00000110521	0	0	0	0	13.1415	2.1736	0	5.10503	-4.9178	0.0355088	1	Olfr856-ps1	9	19568353	19569943	-	948	unprocessed_pseudogene	olfactory receptor 856, pseudogene 1 [Source:MGI Symbol;Acc:MGI:3030690]	-
ENSMUSG00000041765	974.679	1023.5	1046.22	791.964	878.288	916.174	1014.8	862.142	0.235656	0.03552	0.522391	Ubac2	14	122116032	122258446	+	2420	protein_coding	ubiquitin associated domain containing 2 [Source:MGI Symbol;Acc:MGI:1916139]	-
ENSMUSG00000074971	107.964	104.625	103.519	130.764	157.698	165.194	105.369	151.218	-0.521166	0.0355445	0.522391	Fibin	2	110191262	110193528	-	2267	protein_coding	fin bud initiation factor homolog (zebrafish) [Source:MGI Symbol;Acc:MGI:1914856]	-
ENSMUSG00000043259	94.9687	111.903	66.1841	110.727	180.695	131.503	91.0186	140.975	-0.63237	0.0355587	0.522391	Fam13c	10	70276311	70394566	+	8263	protein_coding	family with sequence similarity 13, member C [Source:MGI Symbol;Acc:MGI:1918971]	-
ENSMUSG00000021577	21596.9	20501.9	21074.6	15924.7	20704.4	18787.6	21057.8	18472.2	0.189012	0.0355712	0.522391	Sdha	13	74470373	74498399	-	4126	protein_coding	succinate dehydrogenase complex, subunit A, flavoprotein (Fp) [Source:MGI Symbol;Acc:MGI:1914195]	-
ENSMUSG00000004360	1521.5	1565.73	1249.01	1155.78	1229.82	1288.95	1445.41	1224.85	0.238479	0.0356344	0.522719	9330159F19Rik	10	29087602	29106775	+	5767	protein_coding	RIKEN cDNA 9330159F19 gene [Source:MGI Symbol;Acc:MGI:3036239]	-
ENSMUSG00000019558	5153.3	4881.88	4989.27	4767.6	4578.71	3734.25	5008.15	4360.19	0.199801	0.0356922	0.522969	Slc6a8	X	72716756	72726108	+	5210	protein_coding	solute carrier family 6 (neurotransmitter transporter, creatine), member 8 [Source:MGI Symbol;Acc:MGI:2147834]	-
ENSMUSG00000051998	1.99934	54.5868	56.002	3.16364	4.38049	22.8228	37.5294	10.1223	1.8945	0.0357243	1	Lax1	1	133606829	133617846	-	2309	protein_coding	lymphocyte transmembrane adaptor 1 [Source:MGI Symbol;Acc:MGI:2443362]	-
ENSMUSG00000044854	48.9839	23.6543	15.2733	7.38182	10.9512	14.1284	29.3038	10.8205	1.43368	0.0357767	1	1700056E22Rik	1	183765227	183766498	-	1272	protein_coding	RIKEN cDNA 1700056E22 gene [Source:MGI Symbol;Acc:MGI:1920613]	-
ENSMUSG00000071302	674.778	586.808	569.353	543.091	511.422	423.853	610.313	492.789	0.30769	0.0359049	0.525408	2610044O15Rik8	8	129942835	129960887	-	3859	protein_coding	RIKEN cDNA 2610044O15 gene [Source:MGI Symbol;Acc:MGI:1919389]	zf-C2H2
ENSMUSG00000032523	5885.06	6090.98	5969.3	5289.6	5499.71	5418.8	5981.78	5402.7	0.146944	0.0359407	0.525408	Hhatl	9	121613082	121621573	-	2625	protein_coding	hedgehog acyltransferase-like [Source:MGI Symbol;Acc:MGI:1922020]	-
ENSMUSG00000047641	0	0	0	0	2.19025	13.0416	0	5.07729	-4.91049	0.0360338	1	Krt87	15	101328919	101336685	-	2278	protein_coding	keratin 87 [Source:MGI Symbol;Acc:MGI:3665486]	-
ENSMUSG00000078636	437.856	389.386	401.347	598.982	446.81	494.495	409.53	513.429	-0.327036	0.0361415	0.527741	Gm7336	7	51396395	51397626	+	1232	processed_pseudogene	predicted gene 7336 [Source:MGI Symbol;Acc:MGI:3644851]	-
ENSMUSG00000096606	2319.24	2729.34	2578.64	2811.42	3219.66	2751.78	2542.4	2927.62	-0.203241	0.0362119	0.527829	Tpbgl	7	99273289	99276310	-	3022	protein_coding	trophoblast glycoprotein-like [Source:MGI Symbol;Acc:MGI:3646425]	-
ENSMUSG00000020681	637.79	635.936	633.84	749.782	831.198	700.988	635.855	760.656	-0.258507	0.03623	0.527829	Ace	11	105858771	105880790	+	5287	protein_coding	angiotensin I converting enzyme (peptidyl-dipeptidase A) 1 [Source:MGI Symbol;Acc:MGI:87874]	-
ENSMUSG00000056492	2507.17	2890.37	2834.04	3095.09	3032.4	3213.67	2743.86	3113.72	-0.182121	0.0366524	0.531994	Adgrf5	17	43671342	43770448	+	9010	protein_coding	adhesion G protein-coupled receptor F5 [Source:MGI Symbol;Acc:MGI:2182928]	-
ENSMUSG00000038068	708.767	680.515	746.693	513.564	594.652	652.081	711.992	586.766	0.279516	0.0366753	0.531994	Rnf144b	13	47276132	47401467	+	4936	protein_coding	ring finger protein 144B [Source:MGI Symbol;Acc:MGI:2384986]	-
ENSMUSG00000025429	1556.49	1663.08	1713.15	1348.76	1437.9	1501.96	1644.24	1429.54	0.202283	0.0366777	0.531994	Pstpip2	18	77877614	77970579	+	2340	protein_coding	proline-serine-threonine phosphatase-interacting protein 2 [Source:MGI Symbol;Acc:MGI:1335088]	-
ENSMUSG00000035863	545.82	459.439	533.716	736.073	577.13	590.134	512.992	634.446	-0.307043	0.0366821	0.531994	Palm	10	79629406	79656730	+	5655	protein_coding	paralemmin [Source:MGI Symbol;Acc:MGI:1261814]	-
ENSMUSG00000050122	144.952	134.647	164.612	192.982	197.122	217.36	148.07	202.488	-0.450618	0.0367289	0.532071	Vwa3b	1	37065677	37226694	+	5964	protein_coding	von Willebrand factor A domain containing 3B [Source:MGI Symbol;Acc:MGI:1918103]	-
ENSMUSG00000044177	755.751	653.222	640.629	520.946	583.7	585.786	683.2	563.478	0.277376	0.0368223	0.53282	Wfikkn2	11	94126782	94136831	-	3827	protein_coding	WAP, follistatin/kazal, immunoglobulin, kunitz and netrin domain containing 2 [Source:MGI Symbol;Acc:MGI:2669209]	-
ENSMUSG00000033107	43.9855	40.0303	35.6376	15.8182	28.4732	9.78122	39.8845	18.0242	1.14593	0.0369553	1	Rnf125	18	21077682	21116919	+	1677	protein_coding	ring finger protein 125 [Source:MGI Symbol;Acc:MGI:1914914]	-
ENSMUSG00000052062	178.941	144.655	176.491	133.927	119.368	95.6386	166.696	116.311	0.518611	0.0370838	0.535818	Pard3b	1	61677983	62681443	+	13153	protein_coding	par-3 family cell polarity regulator beta [Source:MGI Symbol;Acc:MGI:1919301]	-
ENSMUSG00000044017	77.9743	88.2486	70.4267	112.836	118.273	122.809	78.8832	117.973	-0.581161	0.0371131	0.535818	Adgrd1	5	129173814	129281663	+	8321	protein_coding	adhesion G protein-coupled receptor D1 [Source:MGI Symbol;Acc:MGI:3041203]	-
ENSMUSG00000085499	6.99769	1.81956	9.33366	0	1.09512	0	6.0503	0.365041	3.96954	0.0371138	1	Gm15713	16	43230881	43240559	-	1546	lncRNA	predicted gene 15713 [Source:MGI Symbol;Acc:MGI:3783155]	-
ENSMUSG00000028080	993.673	960.728	890.092	602.146	819.152	891.178	948.164	770.825	0.298767	0.037288	0.537737	Lrba	3	86131987	86689999	+	19324	protein_coding	LPS-responsive beige-like anchor [Source:MGI Symbol;Acc:MGI:1933162]	-
ENSMUSG00000087528	58.9806	64.5944	45.8198	122.327	81.0391	74.9894	56.4649	92.7853	-0.718761	0.0373339	0.537793	9830144P21Rik	2	129047878	129072499	-	4889	lncRNA	RIKEN cDNA 9830144P21 gene [Source:MGI Symbol;Acc:MGI:3041171]	-
ENSMUSG00000033233	62.9793	99.166	73.8208	130.764	128.129	103.246	78.6553	120.713	-0.616801	0.0375694	0.540166	Trim45	3	100829518	100844236	+	6000	protein_coding	tripartite motif-containing 45 [Source:MGI Symbol;Acc:MGI:1918187]	-
ENSMUSG00000031708	11637.2	11965.4	13136.7	13990.7	13275.1	13565.5	12246.4	13610.4	-0.152268	0.0376018	0.540166	Tecr	8	84298327	84334600	-	2505	protein_coding	trans-2,3-enoyl-CoA reductase [Source:MGI Symbol;Acc:MGI:1915408]	-
ENSMUSG00000119954	145.952	93.7073	129.823	71.7091	96.3708	71.729	123.161	79.9363	0.623234	0.0376252	0.540166	Gm35546	1	186319522	186393410	+	3161	lncRNA	predicted gene, 35546 [Source:NCBI gene (formerly Entrezgene);Acc:102639175]	-
ENSMUSG00000022314	1762.42	1893.25	1943.95	1356.15	1819	1583.47	1866.54	1586.21	0.235191	0.0377873	0.541886	Rad21	15	51825636	51855143	-	4232	protein_coding	RAD21 cohesin complex component [Source:MGI Symbol;Acc:MGI:108016]	-
ENSMUSG00000117219	4.99835	10.9174	0	0	0	0	5.30524	0	4.73901	0.0377907	1	Gm49911	17	24032188	24032474	-	287	processed_pseudogene	predicted gene, 49911 [Source:MGI Symbol;Acc:MGI:6270612]	-
ENSMUSG00000054733	592.805	676.876	558.323	430.255	505.947	544.488	609.335	493.563	0.304124	0.0378753	0.542108	Msra	14	64360074	64693352	-	4295	protein_coding	methionine sulfoxide reductase A [Source:MGI Symbol;Acc:MGI:106916]	-
ENSMUSG00000093985	23.9921	1.81956	3.39406	2.10909	1.09512	0	9.73524	1.06807	3.17471	0.0379118	1	Gm10406	14	15442324	15463658	+	2012	protein_coding	predicted gene 10406 [Source:MGI Symbol;Acc:MGI:3711272]	-
ENSMUSG00000075232	5928.05	7195.45	6630.29	5435.13	5782.25	6166.52	6584.6	5794.63	0.184527	0.037922	0.542108	Amd1	10	40163454	40178184	-	3544	protein_coding	S-adenosylmethionine decarboxylase 1 [Source:MGI Symbol;Acc:MGI:88004]	-
ENSMUSG00000032280	265.912	290.22	283.404	396.509	380.008	302.131	279.845	359.549	-0.361329	0.0379597	0.542108	Tle3	9	61279648	61325779	+	11653	protein_coding	transducin-like enhancer of split 3 [Source:MGI Symbol;Acc:MGI:104634]	-
ENSMUSG00000025794	5411.22	5303.11	5480.56	6412.7	5943.23	5706.8	5398.29	6020.91	-0.157505	0.0379897	0.542108	Rpl14	9	120400510	120403720	+	1651	protein_coding	ribosomal protein L14 [Source:MGI Symbol;Acc:MGI:1914365]	-
ENSMUSG00000074811	117.961	113.722	111.155	160.291	156.603	163.02	114.28	159.971	-0.485741	0.0380144	0.542108	Hps6	19	45991947	45994612	+	2666	protein_coding	HPS6, biogenesis of lysosomal organelles complex 2 subunit 3 [Source:MGI Symbol;Acc:MGI:2181763]	-
ENSMUSG00000018102	1194.61	1157.24	1073.37	1478.47	1256.11	1269.39	1141.74	1334.65	-0.225787	0.0381025	0.542759	H2bc4	13	23868182	23876891	+	1156	protein_coding	H2B clustered histone 4 [Source:MGI Symbol;Acc:MGI:1915274]	-
ENSMUSG00000031352	1004.67	842.456	826.453	710.764	764.396	762.935	891.193	746.032	0.255805	0.0381772	0.543098	Hccs	X	168033189	168103368	-	5151	protein_coding	holocytochrome c synthetase [Source:MGI Symbol;Acc:MGI:106911]	-
ENSMUSG00000029168	31.9895	90.978	54.3049	24.2546	25.1878	39.1249	59.0908	29.5224	1.00338	0.0382111	0.543098	Dpysl5	5	30868908	30956719	+	7376	protein_coding	dihydropyrimidinase-like 5 [Source:MGI Symbol;Acc:MGI:1929772]	-
ENSMUSG00000045962	7018.69	7747.69	7797	6201.79	7046.02	6844.68	7521.12	6697.5	0.167482	0.0382676	0.543298	Wnk1	6	119900930	120015633	-	22825	protein_coding	WNK lysine deficient protein kinase 1 [Source:MGI Symbol;Acc:MGI:2442092]	-
ENSMUSG00000071531	0	5.45868	10.1822	0	0	0	5.21362	0	4.72048	0.0383546	1	Gprin2	14	33907645	33923610	-	10516	protein_coding	G protein regulated inducer of neurite outgrowth 2 [Source:MGI Symbol;Acc:MGI:2444560]	-
ENSMUSG00000069670	7.99737	4.5489	8.48515	23.2	16.4268	21.736	7.01047	20.4543	-1.54508	0.0384269	1	Nkain2	10	31565306	32766458	-	4710	protein_coding	Na+/K+ transporting ATPase interacting 2 [Source:MGI Symbol;Acc:MGI:1923447]	-
ENSMUSG00000029438	661.782	593.176	761.966	546.255	537.705	572.745	672.308	552.235	0.284366	0.0385788	0.546833	Bcl7a	5	123481897	123513055	+	9490	protein_coding	B cell CLL/lymphoma 7A [Source:MGI Symbol;Acc:MGI:1924295]	-
ENSMUSG00000017307	120.96	161.941	173.945	211.964	196.027	222.794	152.282	210.262	-0.463159	0.038602	0.546833	Acot8	2	164634685	164646802	-	1997	protein_coding	acyl-CoA thioesterase 8 [Source:MGI Symbol;Acc:MGI:2158201]	-
ENSMUSG00000073018	0	0	0	12.6546	0	2.1736	0	4.94272	-4.87442	0.0387162	1	Gm1070	6	71270749	71279864	+	2874	transcribed_unprocessed_pseudogene	predicted gene 1070 [Source:MGI Symbol;Acc:MGI:2685916]	-
ENSMUSG00000073400	0	0	0	12.6546	0	2.1736	0	4.94272	-4.87442	0.0387162	1	Trim10	17	37180466	37188725	+	2245	protein_coding	tripartite motif-containing 10 [Source:MGI Symbol;Acc:MGI:1338757]	-
ENSMUSG00000039860	0	0	0	12.6546	0	2.1736	0	4.94272	-4.87442	0.0387162	1	Srrm3	5	135835744	135903626	+	6406	protein_coding	serine/arginine repetitive matrix 3 [Source:MGI Symbol;Acc:MGI:1920309]	-
ENSMUSG00000105762	0	0	0	0	14.2366	1.0868	0	5.1078	-4.91859	0.0387612	1	Gm43605	5	51668210	51671635	-	3426	TEC	predicted gene 43605 [Source:MGI Symbol;Acc:MGI:5663742]	-
ENSMUSG00000107468	4.99835	5.45868	6.78812	0	1.09512	0	5.74838	0.365041	3.89593	0.0387798	1	5730507A11Rik	2	38752175	38755545	+	3371	TEC	RIKEN cDNA 5730507A11 gene [Source:MGI Symbol;Acc:MGI:1917874]	-
ENSMUSG00000036257	2597.14	2784.84	2834.04	2810.37	3263.47	3290.84	2738.67	3121.56	-0.188498	0.0388425	0.549092	Pnpla8	12	44268153	44369315	+	14174	protein_coding	patatin-like phospholipase domain containing 8 [Source:MGI Symbol;Acc:MGI:1914702]	-
ENSMUSG00000055491	603.801	514.935	632.992	738.182	869.528	584.7	583.909	730.803	-0.323592	0.0388472	0.549092	Pprc1	19	46033325	46061354	+	6284	protein_coding	peroxisome proliferative activated receptor, gamma, coactivator-related 1 [Source:MGI Symbol;Acc:MGI:2385096]	-
ENSMUSG00000031877	11.996	8.18802	16.9703	20.0364	30.6634	40.2117	12.3848	30.3038	-1.2869	0.0388505	1	Ces2g	8	105688350	105696169	+	3574	protein_coding	carboxylesterase 2G [Source:MGI Symbol;Acc:MGI:1919611]	-
ENSMUSG00000051648	1.99934	11.8271	10.1822	2.10909	0	0	8.00288	0.703031	3.49473	0.0388643	1	Kctd19	8	106109439	106140134	-	3048	protein_coding	potassium channel tetramerisation domain containing 19 [Source:MGI Symbol;Acc:MGI:3045294]	-
ENSMUSG00000085363	20.9931	10.0076	11.8792	4.21819	4.38049	2.1736	14.2933	3.59076	1.98912	0.0389516	1	Gm15478	5	67799744	67804119	+	2172	lncRNA	predicted gene 15478 [Source:MGI Symbol;Acc:MGI:3705145]	-
ENSMUSG00000031778	223.926	125.55	128.974	116	83.2293	114.114	159.483	104.448	0.607845	0.038978	0.550333	Cx3cl1	8	95498637	95509055	+	3930	protein_coding	chemokine (C-X3-C motif) ligand 1 [Source:MGI Symbol;Acc:MGI:1097153]	-
ENSMUSG00000042423	849.72	808.794	839.181	914.292	1029.42	982.469	832.565	975.392	-0.228368	0.039035	0.550532	Fbrs	7	127078371	127090883	+	4870	protein_coding	fibrosin [Source:MGI Symbol;Acc:MGI:104648]	-
ENSMUSG00000036334	22.9924	45.489	46.6683	20.0364	14.2366	18.4756	38.3832	17.5829	1.12871	0.0390773	1	Igsf10	3	59224156	59251815	-	10150	protein_coding	immunoglobulin superfamily, member 10 [Source:MGI Symbol;Acc:MGI:1923481]	-
ENSMUSG00000090891	0	14.5565	1.69703	0	0	0	5.41784	0	4.77254	0.0390928	1	D6Ertd527e	6	87081728	87089979	+	2415	protein_coding	DNA segment, Chr 6, ERATO Doi 527, expressed [Source:MGI Symbol;Acc:MGI:1261919]	-
ENSMUSG00000084838	285.906	302.047	232.493	112.836	302.254	111.941	273.482	175.677	0.638856	0.0391595	0.550857	Gm10241	16	19995477	19995762	-	286	processed_pseudogene	predicted pseudogene 10241 [Source:MGI Symbol;Acc:MGI:3704461]	-
ENSMUSG00000031340	27.9908	21.8347	24.6069	60.1091	48.1854	35.8645	24.8108	48.053	-0.955623	0.0392198	0.550857	Gabre	X	71299605	71318409	-	4736	protein_coding	gamma-aminobutyric acid (GABA) A receptor, subunit epsilon [Source:MGI Symbol;Acc:MGI:1330235]	-
ENSMUSG00000027227	2055.32	2138.89	2111.1	1738.95	1918.66	1897.56	2101.77	1851.72	0.182936	0.0392239	0.550857	Sord	2	122065230	122095821	+	2352	protein_coding	sorbitol dehydrogenase [Source:MGI Symbol;Acc:MGI:98266]	-
ENSMUSG00000046688	51.9829	38.2108	31.395	29.5273	14.2366	10.868	40.5296	18.2106	1.14955	0.0392687	1	Tifa	3	127583454	127625813	+	3199	protein_coding	TRAF-interacting protein with forkhead-associated domain [Source:MGI Symbol;Acc:MGI:2182965]	-
ENSMUSG00000020248	1121.63	1084.46	1091.19	881.601	1050.22	869.442	1099.09	933.755	0.235242	0.0392885	0.550857	Nfyb	10	82584535	82599978	-	5068	protein_coding	nuclear transcription factor-Y beta [Source:MGI Symbol;Acc:MGI:97317]	NF-YB
ENSMUSG00000033065	129218	123119	126445	134797	137530	141873	126261	138067	-0.128964	0.039304	0.550857	Pfkm	15	97990470	98030332	+	3340	protein_coding	phosphofructokinase, muscle [Source:MGI Symbol;Acc:MGI:97548]	-
ENSMUSG00000020027	605.8	490.371	656.75	1865.49	643.932	945.518	584.307	1151.65	-0.97894	0.0393162	0.550857	Socs2	10	95221224	95253042	-	9531	protein_coding	suppressor of cytokine signaling 2 [Source:MGI Symbol;Acc:MGI:1201787]	-
ENSMUSG00000039753	1224.6	1297.35	1223.56	939.601	1177.26	1072.67	1248.5	1063.18	0.23206	0.0394954	0.552144	Fbxl5	5	43901957	43978980	-	9740	protein_coding	F-box and leucine-rich repeat protein 5 [Source:MGI Symbol;Acc:MGI:2152883]	-
ENSMUSG00002076960	1.99934	0	0.848515	6.32728	4.38049	13.0416	0.949285	7.91647	-3.0859	0.0395307	1	5S_rRNA	11	6223311	6223424	+	114	rRNA	5S ribosomal RNA [Source:RFAM;Acc:RF00001]	-
ENSMUSG00000030064	220.927	282.942	217.22	198.255	165.364	170.628	240.363	178.082	0.432403	0.0395547	0.552144	Frmd4b	6	97263828	97594502	-	14302	protein_coding	FERM domain containing 4B [Source:MGI Symbol;Acc:MGI:2141794]	-
ENSMUSG00000028927	6807.76	6197.42	5659.59	3569.64	5761.44	4397.2	6221.59	4576.09	0.443163	0.0395949	0.552144	Padi2	4	140633655	140679897	+	5013	protein_coding	peptidyl arginine deiminase, type II [Source:MGI Symbol;Acc:MGI:1338892]	-
ENSMUSG00000031400	96.9681	102.805	89.094	146.582	166.459	110.854	96.2891	141.298	-0.553777	0.0396781	0.552144	G6pdx	X	73453089	73472800	-	3080	protein_coding	glucose-6-phosphate dehydrogenase X-linked [Source:MGI Symbol;Acc:MGI:105979]	-
ENSMUSG00000029718	691.772	805.155	665.235	893.201	793.964	898.786	720.721	861.983	-0.258378	0.0397039	0.552144	Pcolce	5	137603365	137612046	-	3823	protein_coding	procollagen C-endopeptidase enhancer protein [Source:MGI Symbol;Acc:MGI:105099]	-
ENSMUSG00000030876	513.831	461.258	480.259	407.055	371.247	406.464	485.116	394.922	0.296243	0.0397073	0.552144	Mettl9	7	120633668	120677552	+	4357	protein_coding	methyltransferase like 9 [Source:MGI Symbol;Acc:MGI:1914862]	-
ENSMUSG00000022096	1164.62	1252.77	1267.68	1182.15	2109.21	2743.09	1228.35	2011.48	-0.711463	0.0397525	0.552144	Hr	14	70789652	70810988	+	6919	protein_coding	lysine demethylase and nuclear receptor corepressor [Source:MGI Symbol;Acc:MGI:96223]	-
ENSMUSG00000032035	869.713	766.035	852.757	709.71	705.259	689.033	829.502	701.334	0.241967	0.0397551	0.552144	Ets1	9	32547517	32669116	+	8476	protein_coding	E26 avian leukemia oncogene 1, 5' domain [Source:MGI Symbol;Acc:MGI:95455]	ETS
ENSMUSG00000053175	37.9875	30.0227	44.1228	89.6364	53.661	56.5137	37.3777	66.6037	-0.833207	0.0397961	0.552144	Bcl3	7	19542387	19556695	-	2475	protein_coding	B cell leukemia/lymphoma 3 [Source:MGI Symbol;Acc:MGI:88140]	-
ENSMUSG00000108015	1.99934	0	0	2.10909	4.38049	16.302	0.666447	7.59721	-3.57461	0.0398494	1	Gm32591	6	82800195	82818352	+	2153	lncRNA	predicted gene, 32591 [Source:MGI Symbol;Acc:MGI:5591750]	-
ENSMUSG00000008136	107.964	88.2486	161.218	58	97.4659	67.3817	119.144	74.2826	0.683951	0.0398634	0.55248	Fhl2	1	43162234	43236144	-	1897	protein_coding	four and a half LIM domains 2 [Source:MGI Symbol;Acc:MGI:1338762]	-
ENSMUSG00000038843	1.99934	10.9174	11.8792	16.8727	22.9976	33.6909	8.2653	24.5204	-1.55622	0.0398791	1	Gcnt1	19	17303505	17350208	-	5760	protein_coding	glucosaminyl (N-acetyl) transferase 1, core 2 [Source:MGI Symbol;Acc:MGI:95676]	-
ENSMUSG00000026170	2015.34	2322.67	2338.51	2570.98	2338.09	2782.21	2225.5	2563.76	-0.203799	0.039936	0.552553	Cyp27a1	1	74752733	74777051	+	2173	protein_coding	cytochrome P450, family 27, subfamily a, polypeptide 1 [Source:MGI Symbol;Acc:MGI:88594]	-
ENSMUSG00000059447	7312.59	7053.52	7126.67	5856.95	7136.92	6000.24	7164.26	6331.37	0.178323	0.039955	0.552553	Hadhb	5	30360246	30389591	+	6595	protein_coding	hydroxyacyl-CoA dehydrogenase trifunctional multienzyme complex subunit beta [Source:MGI Symbol;Acc:MGI:2136381]	-
ENSMUSG00000025038	1.99934	0	6.78812	6.32728	7.66586	31.5173	2.92915	15.1701	-2.35539	0.0400168	1	Efhc2	X	16998288	17185607	-	2554	protein_coding	EF-hand domain (C-terminal) containing 2 [Source:MGI Symbol;Acc:MGI:1921655]	-
ENSMUSG00000061882	37.9875	23.6543	61.9416	83.3092	60.2318	80.4234	41.1944	74.6548	-0.85462	0.0401734	0.554974	Ccdc62	5	124068742	124107958	+	8505	protein_coding	coiled-coil domain containing 62 [Source:MGI Symbol;Acc:MGI:2684996]	-
ENSMUSG00000044349	62.9793	13.6467	26.304	39.0182	71.183	106.507	34.31	72.2359	-1.07967	0.0402423	0.555326	Snhg11	2	158217558	158228071	+	8527	protein_coding	small nucleolar RNA host gene 11 [Source:MGI Symbol;Acc:MGI:2441845]	-
ENSMUSG00000096938	22.9924	21.8347	20.3644	1.05455	8.76098	10.868	21.7305	6.89452	1.65964	0.0402695	1	9530052E02Rik	8	11057850	11104541	+	1849	lncRNA	RIKEN cDNA 9530052E02 gene [Source:MGI Symbol;Acc:MGI:3588277]	-
ENSMUSG00000048521	0	20.0152	27.1525	2.10909	3.28537	3.26041	15.7225	2.88496	2.45227	0.0403206	1	Cxcr6	9	123635540	123640825	+	1931	protein_coding	chemokine (C-X-C motif) receptor 6 [Source:MGI Symbol;Acc:MGI:1934582]	-
ENSMUSG00000034648	119.96	142.835	90.7911	58	105.132	56.5137	117.862	73.2152	0.68686	0.0403518	0.555684	Lrrn1	6	107506729	107547175	+	3700	protein_coding	leucine rich repeat protein 1, neuronal [Source:MGI Symbol;Acc:MGI:106038]	-
ENSMUSG00000036990	2249.26	2336.31	2296.93	1746.33	1965.75	2240.99	2294.17	1984.35	0.209474	0.0403638	0.555684	Otud4	8	80366247	80404353	+	8096	protein_coding	OTU domain containing 4 [Source:MGI Symbol;Acc:MGI:1098801]	-
ENSMUSG00000037989	4447.53	5021.98	4568.4	4049.46	4490	3862.5	4679.31	4133.99	0.178847	0.0403984	0.555684	Wnk2	13	49189779	49301490	-	8481	protein_coding	WNK lysine deficient protein kinase 2 [Source:MGI Symbol;Acc:MGI:1922857]	-
ENSMUSG00000064363	270489	254744	218489	350855	273672	246550	247907	290359	-0.228042	0.0404459	0.555741	mt-Nd4	MT	10167	11544	+	1378	protein_coding	mitochondrially encoded NADH dehydrogenase 4 [Source:MGI Symbol;Acc:MGI:102498]	-
ENSMUSG00000010154	1.99934	9.0978	5.9396	31.6364	15.3317	10.868	5.67891	19.2787	-1.75586	0.0405656	1	Spire2	8	124059452	124096254	+	2510	protein_coding	spire type actin nucleation factor 2 [Source:MGI Symbol;Acc:MGI:2446256]	-
ENSMUSG00000020232	544.821	504.928	510.806	801.455	574.939	568.398	520.185	648.264	-0.318206	0.0407391	0.558984	Hmg20b	10	81181882	81186314	-	3149	protein_coding	high mobility group 20B [Source:MGI Symbol;Acc:MGI:1341190]	HMG
ENSMUSG00000022537	184.939	181.956	190.916	329.018	209.168	223.881	185.937	254.023	-0.450589	0.0407872	0.558984	Tmem44	16	30330673	30369660	-	8893	protein_coding	transmembrane protein 44 [Source:MGI Symbol;Acc:MGI:1924489]	-
ENSMUSG00000034974	849.72	800.606	812.028	938.546	927.569	1011.81	820.785	959.309	-0.225222	0.0408425	0.558984	Dapk3	10	81018839	81029031	+	2532	protein_coding	death-associated protein kinase 3 [Source:MGI Symbol;Acc:MGI:1203520]	-
ENSMUSG00000022037	1634.46	1861.41	1881.16	1780.07	1386.43	1391.11	1792.34	1519.2	0.238634	0.0408566	0.558984	Clu	14	66205932	66218996	+	3437	protein_coding	clusterin [Source:MGI Symbol;Acc:MGI:88423]	-
ENSMUSG00000015217	119.96	100.986	65.3356	65.3819	53.661	56.5137	95.4272	58.5189	0.702432	0.040967	0.559392	Hmgb3	X	70599524	70604282	+	2234	protein_coding	high mobility group box 3 [Source:MGI Symbol;Acc:MGI:1098219]	HMG
ENSMUSG00000026942	698.77	751.478	635.537	536.764	671.31	480.367	695.262	562.814	0.304808	0.0409738	0.559392	Traf2	2	25407994	25436952	-	5101	protein_coding	TNF receptor-associated factor 2 [Source:MGI Symbol;Acc:MGI:101835]	-
ENSMUSG00000102154	9.99671	5.45868	0	0	0	0	5.1518	0	4.69375	0.0410327	1	Gm37469	1	165675724	165676613	-	890	lncRNA	predicted gene, 37469 [Source:MGI Symbol;Acc:MGI:5610697]	-
ENSMUSG00000029082	5.99802	30.0227	11.8792	3.16364	2.19025	6.52081	15.9667	3.95823	2.01457	0.0411896	1	Bst1	5	43976227	44001328	+	3317	protein_coding	bone marrow stromal cell antigen 1 [Source:MGI Symbol;Acc:MGI:105370]	-
ENSMUSG00000062082	0	0.90978	0	7.38182	0	10.868	0.30326	6.08328	-4.21091	0.0413159	1	Cd200r4	16	44632096	44659513	+	2045	protein_coding	CD200 receptor 4 [Source:MGI Symbol;Acc:MGI:3036289]	-
ENSMUSG00000023348	206.932	159.211	179.885	284.728	202.598	251.051	182.009	246.126	-0.436793	0.041356	0.563012	Trip6	5	137307916	137312666	-	2429	protein_coding	thyroid hormone receptor interactor 6 [Source:MGI Symbol;Acc:MGI:1343458]	-
ENSMUSG00000000708	2798.08	2737.53	2789.92	2250.4	2676.48	2402.92	2775.17	2443.27	0.183865	0.0413718	0.563012	Kat2b	17	53873889	53979748	+	4867	protein_coding	K(lysine) acetyltransferase 2B [Source:MGI Symbol;Acc:MGI:1343094]	-
ENSMUSG00000031765	225.926	179.227	198.552	317.418	211.359	284.742	201.235	271.173	-0.431603	0.0413858	0.563012	Mt1	8	94905710	94906955	+	1246	protein_coding	metallothionein 1 [Source:MGI Symbol;Acc:MGI:97171]	-
ENSMUSG00000034457	689.773	416.679	665.235	397.564	466.522	499.929	590.562	454.672	0.377201	0.0414148	0.563012	Eda2r	X	96377446	96420822	-	5891	protein_coding	ectodysplasin A2 receptor [Source:MGI Symbol;Acc:MGI:2442860]	-
ENSMUSG00000010175	91.9697	106.444	95.0336	63.2728	65.7074	61.9477	97.8159	63.6426	0.6204	0.0415066	0.563662	Prox1	1	189850232	189902911	-	8390	protein_coding	prospero homeobox 1 [Source:MGI Symbol;Acc:MGI:97772]	HPD
ENSMUSG00000039156	1209.6	1233.66	1456.9	1540.69	1601.07	1410.67	1300.05	1517.48	-0.222516	0.0415525	0.563688	Stim2	5	54155841	54278399	+	5133	protein_coding	stromal interaction molecule 2 [Source:MGI Symbol;Acc:MGI:2151156]	-
ENSMUSG00000026662	853.719	747.839	906.214	730.801	727.162	637.953	835.924	698.638	0.258925	0.041633	0.564182	Sephs1	2	4886375	4915368	+	5925	protein_coding	selenophosphate synthetase 1 [Source:MGI Symbol;Acc:MGI:1923580]	-
ENSMUSG00000106087	20.9931	14.5565	26.304	0	3.28537	13.0416	20.6178	5.44233	1.9258	0.0416606	1	Gm43609	3	121555842	121558553	-	2712	TEC	predicted gene 43609 [Source:MGI Symbol;Acc:MGI:5663746]	-
ENSMUSG00000071647	222.927	208.34	287.646	310.037	263.925	387.988	239.638	320.65	-0.418951	0.0416807	0.564231	Eml3	19	8906916	8918946	+	4108	protein_coding	echinoderm microtubule associated protein like 3 [Source:MGI Symbol;Acc:MGI:2387612]	-
ENSMUSG00000030255	1874.38	1860.5	1851.46	1365.64	1801.48	1623.68	1862.11	1596.93	0.221809	0.0417883	0.565091	Sspn	6	145877367	145910949	+	4996	protein_coding	sarcospan [Source:MGI Symbol;Acc:MGI:1353511]	-
ENSMUSG00000043385	0	0	0	5.27273	8.76098	0	0	4.6779	-4.79304	0.0418467	1	Olfr267	4	58782704	58787716	-	4050	protein_coding	olfactory receptor 267 [Source:MGI Symbol;Acc:MGI:3030101]	-
ENSMUSG00000097493	37.9875	15.4663	43.2742	16.8727	13.1415	9.78122	32.2427	13.2651	1.2806	0.0419096	1	9930014A18Rik	15	60694120	60703642	+	7043	lncRNA	RIKEN cDNA 9930014A18 gene [Source:MGI Symbol;Acc:MGI:2444091]	-
ENSMUSG00000017756	385.873	367.551	499.775	336.4	360.295	277.135	417.733	324.61	0.364819	0.0419663	0.566573	Slc12a7	13	73881213	73964873	+	12669	protein_coding	solute carrier family 12, member 7 [Source:MGI Symbol;Acc:MGI:1342283]	-
ENSMUSG00000033439	229.924	250.189	261.342	140.255	212.454	195.624	247.152	182.778	0.436581	0.0419864	0.566573	Trmt13	3	116374742	116408236	-	6134	protein_coding	tRNA methyltransferase 13 [Source:MGI Symbol;Acc:MGI:1925219]	-
ENSMUSG00000033931	209.931	227.445	221.462	245.709	288.017	327.128	219.613	286.951	-0.385167	0.042116	0.567724	Rbm34	8	127673922	127697821	-	4970	protein_coding	RNA binding motif protein 34 [Source:MGI Symbol;Acc:MGI:1098653]	-
ENSMUSG00000117605	7.99737	1.81956	3.39406	0	0	0	4.40366	0	4.46842	0.0421992	1	Gm50097	18	14464918	14467225	+	2308	lncRNA	predicted gene, 50097 [Source:MGI Symbol;Acc:MGI:6275436]	-
ENSMUSG00000058290	1.99934	7.27824	1.69703	11.6	14.2366	17.3888	3.6582	14.4085	-1.97635	0.0422826	1	Espl1	15	102204701	102232792	+	8749	protein_coding	extra spindle pole bodies 1, separase [Source:MGI Symbol;Acc:MGI:2146156]	-
ENSMUSG00000039740	738.757	736.012	661.841	827.819	738.113	1035.72	712.203	867.218	-0.284464	0.0422971	0.569376	Alg2	4	47465067	47474333	-	3450	protein_coding	asparagine-linked glycosylation 2 (alpha-1,3-mannosyltransferase) [Source:MGI Symbol;Acc:MGI:1914731]	-
ENSMUSG00000090000	784.741	705.079	574.444	513.564	595.747	569.484	688.088	559.598	0.297327	0.0423275	0.569376	Ier3ip1	18	77017713	77029308	+	1901	protein_coding	immediate early response 3 interacting protein 1 [Source:MGI Symbol;Acc:MGI:1913441]	-
ENSMUSG00000039834	300.901	308.415	347.891	402.837	411.766	380.381	319.069	398.328	-0.319197	0.0423938	0.569669	Zfp335	2	164733802	164753677	-	4743	protein_coding	zinc finger protein 335 [Source:MGI Symbol;Acc:MGI:2682313]	zf-C2H2
ENSMUSG00000030189	44554.3	46310.5	46773.5	52861.2	51056.8	47581.3	45879.5	50499.8	-0.138421	0.0425464	0.570864	Ybx3	6	131341818	131365439	-	3075	protein_coding	Y box protein 3 [Source:MGI Symbol;Acc:MGI:2137670]	CSD
ENSMUSG00000001870	339.888	313.874	329.224	261.527	291.303	204.319	327.662	252.383	0.376417	0.0425718	0.570864	Ltbp1	17	75312563	75699507	+	10691	protein_coding	latent transforming growth factor beta binding protein 1 [Source:MGI Symbol;Acc:MGI:109151]	-
ENSMUSG00000058603	197.935	235.633	224.008	376.473	249.688	256.485	219.192	294.215	-0.424528	0.0426634	0.571493	Rpl28-ps1	1	127966306	127966719	+	414	processed_pseudogene	ribosomal protein L28, pseudogene 1 [Source:MGI Symbol;Acc:MGI:3705349]	-
ENSMUSG00000002017	1181.61	1224.56	1184.53	1307.64	1377.66	1434.58	1196.9	1373.29	-0.198229	0.0428012	0.572241	Fam98a	17	75844081	75858941	-	3564	protein_coding	family with sequence similarity 98, member A [Source:MGI Symbol;Acc:MGI:1919972]	-
ENSMUSG00000026640	656.784	572.252	582.081	412.328	523.469	535.794	603.705	490.53	0.299331	0.0428086	0.572241	Plxna2	1	194300526	194499177	+	17174	protein_coding	plexin A2 [Source:MGI Symbol;Acc:MGI:107684]	-
ENSMUSG00000038387	594.804	535.86	599.9	694.946	686.642	679.251	576.855	686.946	-0.252035	0.0429718	0.573824	Rras	7	44667385	44671071	+	1121	protein_coding	related RAS viral (r-ras) oncogene [Source:MGI Symbol;Acc:MGI:98179]	-
ENSMUSG00000032314	4483.52	4774.52	4204.39	3542.22	4371.73	3891.84	4487.48	3935.26	0.18946	0.0430511	0.573859	Etfa	9	55361792	55419527	-	1835	protein_coding	electron transferring flavoprotein, alpha polypeptide [Source:MGI Symbol;Acc:MGI:106092]	-
ENSMUSG00000030611	410.865	355.724	403.893	522	455.571	464.065	390.161	480.545	-0.301002	0.0431447	0.573859	Mrps11	7	78432867	78442737	+	2172	protein_coding	mitochondrial ribosomal protein S11 [Source:MGI Symbol;Acc:MGI:1915244]	-
ENSMUSG00000020671	8471.21	8666.56	8812.67	8716.88	10053.2	10258.3	8650.15	9676.14	-0.161633	0.0431795	0.573859	Rab10	12	3297428	3359969	-	3513	protein_coding	RAB10, member RAS oncogene family [Source:MGI Symbol;Acc:MGI:105066]	-
ENSMUSG00000025533	254.916	292.949	284.252	413.382	281.447	386.902	277.373	360.577	-0.378234	0.0431919	0.573859	Asl	5	130040099	130058088	-	4831	protein_coding	argininosuccinate lyase [Source:MGI Symbol;Acc:MGI:88084]	-
ENSMUSG00000032340	1151.62	1190.9	1257.5	884.764	1085.27	1092.24	1200.01	1020.76	0.233914	0.0432174	0.573859	Neo1	9	58781970	58943724	-	8716	protein_coding	neogenin [Source:MGI Symbol;Acc:MGI:1097159]	-
ENSMUSG00000023026	291.904	315.694	249.463	218.291	194.932	241.27	285.687	218.164	0.388306	0.0432471	0.573859	Dip2b	15	99936545	100117354	+	10256	protein_coding	disco interacting protein 2 homolog B [Source:MGI Symbol;Acc:MGI:2145977]	-
ENSMUSG00000028961	608.799	455.8	461.592	605.31	560.703	744.46	508.73	636.824	-0.325146	0.0433298	0.573859	Pgd	4	149234448	149251228	-	6447	protein_coding	phosphogluconate dehydrogenase [Source:MGI Symbol;Acc:MGI:97553]	-
ENSMUSG00000025103	6748.78	6219.26	6710.9	5594.37	6053.84	6049.14	6559.64	5899.12	0.153135	0.0433492	0.573859	Btbd1	7	81441822	81479179	-	3471	protein_coding	BTB (POZ) domain containing 1 [Source:MGI Symbol;Acc:MGI:1933765]	-
ENSMUSG00000054277	107.964	133.738	129.823	172.946	187.266	156.5	123.842	172.237	-0.474476	0.0433778	0.573859	Arfgap3	15	83183940	83234448	-	3841	protein_coding	ADP-ribosylation factor GTPase activating protein 3 [Source:MGI Symbol;Acc:MGI:1913501]	-
ENSMUSG00000059857	10.9964	5.45868	8.48515	25.3091	21.9025	19.5624	8.3134	22.258	-1.42515	0.0434222	1	Ntng1	3	109687356	110051327	-	8243	protein_coding	netrin G1 [Source:MGI Symbol;Acc:MGI:1934028]	-
ENSMUSG00000026389	1251.59	1250.95	1174.34	1157.89	1018.46	982.469	1225.63	1052.94	0.218697	0.0434562	0.574303	Steap3	1	120118487	120200435	-	5715	protein_coding	STEAP family member 3 [Source:MGI Symbol;Acc:MGI:1915678]	-
ENSMUSG00000100781	3.99868	3.63912	5.09109	0	0	0	4.24296	0	4.41925	0.0435006	1	Gm29481	1	92748680	92765618	-	1049	lncRNA	predicted gene 29481 [Source:MGI Symbol;Acc:MGI:5580187]	-
ENSMUSG00000037003	1634.46	1640.33	1463.69	2093.27	1833.24	1609.55	1579.49	1845.35	-0.224824	0.0435382	0.574794	Tns2	15	102008848	102024836	+	5452	protein_coding	tensin 2 [Source:MGI Symbol;Acc:MGI:2387586]	-
ENSMUSG00000027195	132.956	151.933	128.126	172.946	199.312	191.277	137.672	187.845	-0.448211	0.0436741	0.575223	Hsd17b12	2	93863034	93988309	-	2407	protein_coding	hydroxysteroid (17-beta) dehydrogenase 12 [Source:MGI Symbol;Acc:MGI:1926967]	-
ENSMUSG00000026810	289.904	313.874	297.829	430.255	327.442	383.641	300.536	380.446	-0.340288	0.0437083	0.575223	Dpm2	2	32460870	32463591	+	1971	protein_coding	dolichol-phosphate (beta-D) mannosyltransferase 2 [Source:MGI Symbol;Acc:MGI:1330238]	-
ENSMUSG00000060600	217350	234145	219638	258269	225537	262621	223711	248809	-0.153404	0.0437271	0.575223	Eno3	11	70548028	70553339	+	1739	protein_coding	enolase 3, beta muscle [Source:MGI Symbol;Acc:MGI:95395]	-
ENSMUSG00000005804	642.788	633.207	608.385	515.673	535.515	528.186	628.127	526.458	0.254524	0.0437504	0.575223	Bloc1s6	2	122580423	122591395	+	3899	protein_coding	biogenesis of lysosomal organelles complex-1, subunit 6, pallidin [Source:MGI Symbol;Acc:MGI:1927580]	-
ENSMUSG00000030218	517.829	477.634	547.292	837.31	657.074	480.367	514.252	658.25	-0.356309	0.0438087	0.575399	Mgp	6	136849433	136852821	-	1187	protein_coding	matrix Gla protein [Source:MGI Symbol;Acc:MGI:96976]	-
ENSMUSG00000087366	250.917	277.483	267.282	353.273	390.959	281.482	265.227	341.905	-0.365957	0.0439613	0.576812	Junos	4	94939771	95055555	+	5595	lncRNA	jun proto-oncogene, opposite strand [Source:MGI Symbol;Acc:MGI:2652837]	-
ENSMUSG00000074284	0	2.72934	5.09109	14.7636	5.47561	18.4756	2.60681	12.905	-2.28291	0.0440048	1	Gm10658	9	56962468	56979250	-	2912	lncRNA	predicted gene 10658 [Source:MGI Symbol;Acc:MGI:3642856]	-
ENSMUSG00000112008	19.9934	37.301	28.001	9.49092	7.66586	17.3888	28.4318	11.5152	1.30591	0.044144	1	Gm47218	12	76987249	76988567	-	1319	TEC	predicted gene, 47218 [Source:MGI Symbol;Acc:MGI:6096027]	-
ENSMUSG00000049659	766.747	665.959	741.602	666.473	607.793	524.926	724.769	599.731	0.272809	0.0441789	0.578803	Aftph	11	20635084	20691589	-	6979	protein_coding	aftiphilin [Source:MGI Symbol;Acc:MGI:1923012]	-
ENSMUSG00000057969	360.881	262.926	371.649	434.473	406.291	424.94	331.819	421.901	-0.346601	0.0442213	0.578803	Sema3b	9	107474873	107486428	-	4777	protein_coding	sema domain, immunoglobulin domain (Ig), short basic domain, secreted, (semaphorin) 3B [Source:MGI Symbol;Acc:MGI:107561]	-
ENSMUSG00000030451	1778.41	2034.27	2090.74	1882.37	2512.21	2592.02	1967.81	2328.87	-0.242614	0.0442673	0.578803	Herc2	7	55699944	55881548	+	16175	protein_coding	HECT and RLD domain containing E3 ubiquitin protein ligase 2 [Source:MGI Symbol;Acc:MGI:103234]	-
ENSMUSG00000025758	9.99671	29.113	12.7277	47.4546	32.8537	34.7777	17.2791	38.362	-1.14881	0.0443672	1	Plk4	3	40754454	40771318	+	6855	protein_coding	polo like kinase 4 [Source:MGI Symbol;Acc:MGI:101783]	-
ENSMUSG00000026024	499.835	584.079	599.9	401.782	516.898	446.676	561.271	455.119	0.303512	0.0443723	0.578803	Als2	1	59202085	59276390	-	9496	protein_coding	alsin Rho guanine nucleotide exchange factor [Source:MGI Symbol;Acc:MGI:1921268]	-
ENSMUSG00000070923	1762.42	1713.12	1473.87	1337.16	1518.94	1413.93	1649.8	1423.34	0.212649	0.0443894	0.578803	Klhl9	4	88636529	88640702	-	4174	protein_coding	kelch-like 9 [Source:MGI Symbol;Acc:MGI:2180122]	-
ENSMUSG00000020393	1760.42	1845.03	2023.71	1494.29	1797.1	1580.21	1876.39	1623.87	0.208999	0.0444063	0.578803	Kremen1	11	5141552	5211558	-	7722	protein_coding	kringle containing transmembrane protein 1 [Source:MGI Symbol;Acc:MGI:1933988]	-
ENSMUSG00000015488	1422.53	1458.38	1436.54	1188.47	1347	1227	1439.15	1254.16	0.198663	0.0444405	0.578803	Cacfd1	2	26899938	26911101	+	4693	protein_coding	calcium channel flower domain containing 1 [Source:MGI Symbol;Acc:MGI:1924317]	-
ENSMUSG00000039043	108.964	80.9704	88.2455	146.582	130.32	126.069	92.7267	134.324	-0.536721	0.0444746	0.578803	Arpin	7	79575109	79585107	-	2277	protein_coding	actin-related protein 2/3 complex inhibitor [Source:MGI Symbol;Acc:MGI:1917670]	-
ENSMUSG00000074874	9.99671	2.72934	4.24257	0	0	1.0868	5.65621	0.362267	3.86736	0.0445913	1	Ctla2b	13	61043164	61045261	-	1723	protein_coding	cytotoxic T lymphocyte-associated protein 2 beta [Source:MGI Symbol;Acc:MGI:88555]	-
ENSMUSG00000002847	82.9727	74.6019	71.2752	95.9637	133.605	113.027	76.2833	114.199	-0.582848	0.0446239	0.579167	Pla1a	16	38216479	38253507	-	2009	protein_coding	phospholipase A1 member A [Source:MGI Symbol;Acc:MGI:1934677]	-
ENSMUSG00000024014	826.728	982.562	923.184	1109.38	1255.01	918.348	910.825	1094.25	-0.264283	0.0446328	0.579167	Pim1	17	29709727	29715086	+	3362	protein_coding	proviral integration site 1 [Source:MGI Symbol;Acc:MGI:97584]	-
ENSMUSG00000028923	404.867	455.8	455.652	543.091	467.617	614.043	438.773	541.584	-0.303162	0.0446383	0.579167	Necap2	4	140793823	140805668	-	3095	protein_coding	NECAP endocytosis associated 2 [Source:MGI Symbol;Acc:MGI:1913397]	-
ENSMUSG00000109231	7.99737	9.0978	5.09109	0	2.19025	0	7.39542	0.730082	3.35133	0.0446455	1	Gm45737	7	46577561	46579172	-	1612	TEC	predicted gene 45737 [Source:MGI Symbol;Acc:MGI:5804852]	-
ENSMUSG00000038523	0	0	1.69703	2.10909	10.9512	7.60762	0.565676	6.88931	-3.54695	0.0447247	1	1700003F12Rik	2	154389005	154391923	+	976	protein_coding	RIKEN cDNA 1700003F12 gene [Source:MGI Symbol;Acc:MGI:1922730]	-
ENSMUSG00000006205	978.678	906.141	860.394	962.801	976.85	1428.06	915.071	1122.57	-0.295086	0.0448846	0.581773	Htra1	7	130537841	130587390	+	2879	protein_coding	HtrA serine peptidase 1 [Source:MGI Symbol;Acc:MGI:1929076]	-
ENSMUSG00000090210	61.9796	56.4064	49.2138	121.273	75.5635	73.9026	55.8666	90.2463	-0.694334	0.044939	0.581889	Itga10	3	96552900	96571835	+	5186	protein_coding	integrin, alpha 10 [Source:MGI Symbol;Acc:MGI:2153482]	-
ENSMUSG00000020534	602.801	635.936	682.206	578.946	503.756	515.144	640.314	532.616	0.26602	0.0450592	0.582295	Shmt1	11	60678930	60702544	-	3883	protein_coding	serine hydroxymethyltransferase 1 (soluble) [Source:MGI Symbol;Acc:MGI:98299]	-
ENSMUSG00000037738	68.9773	42.7597	53.4564	16.8727	30.6634	39.1249	55.0644	28.887	0.930638	0.0450727	0.582295	Nek5	8	22563632	22615069	-	2897	protein_coding	NIMA (never in mitosis gene a)-related expressed kinase 5 [Source:MGI Symbol;Acc:MGI:2142824]	-
ENSMUSG00000037225	237.922	294.769	274.919	296.328	366.866	373.86	269.203	345.685	-0.359563	0.0451067	0.582295	Fgf2	3	37402495	37464257	+	6782	protein_coding	fibroblast growth factor 2 [Source:MGI Symbol;Acc:MGI:95516]	-
ENSMUSG00000099051	0	0	0	3.16364	2.19025	6.52081	0	3.95823	-4.55203	0.0451512	1	Gm27241	9	72521072	72524335	-	794	lncRNA	predicted gene 27241 [Source:MGI Symbol;Acc:MGI:5521084]	-
ENSMUSG00000032997	127.958	121.001	112.004	177.164	179.6	144.545	120.321	167.103	-0.474912	0.0452159	0.582702	Chpf	1	75451213	75455951	-	3856	protein_coding	chondroitin polymerizing factor [Source:MGI Symbol;Acc:MGI:106576]	-
ENSMUSG00000028394	554.817	552.236	651.659	401.782	565.083	445.589	586.238	470.818	0.31721	0.0452292	0.582702	Pole3	4	62440886	62443305	-	2040	protein_coding	polymerase (DNA directed), epsilon 3 (p17 subunit) [Source:MGI Symbol;Acc:MGI:1933378]	-
ENSMUSG00000059602	5.99802	9.0978	8.48515	11.6	18.6171	36.9513	7.86032	22.3895	-1.50578	0.0452493	1	Syn3	10	85890989	86334760	-	12282	protein_coding	synapsin III [Source:MGI Symbol;Acc:MGI:1351334]	-
ENSMUSG00000093277	0	0	0	10.5455	3.28537	0	0	4.61028	-4.77356	0.0452704	1	Gm26236	2	32565121	32565257	+	137	snoRNA	predicted gene, 26236 [Source:MGI Symbol;Acc:MGI:5456013]	-
ENSMUSG00000078427	196.935	352.085	225.705	171.891	189.456	196.711	258.242	186.02	0.474065	0.04528	0.58277	Sarnp	10	128653202	128713498	+	1360	protein_coding	SAP domain containing ribonucleoprotein [Source:MGI Symbol;Acc:MGI:1913368]	-
ENSMUSG00000028108	525.827	421.228	400.499	686.51	496.091	517.318	449.185	566.639	-0.336598	0.04545	0.584117	Ecm1	3	95641459	95646881	-	2522	protein_coding	extracellular matrix protein 1 [Source:MGI Symbol;Acc:MGI:103060]	-
ENSMUSG00000115602	0.999671	0	0	3.16364	6.57074	5.43401	0.333224	5.05613	-3.94281	0.0455383	1	Gm7908	15	73279338	73280088	-	751	processed_pseudogene	predicted gene 7908 [Source:MGI Symbol;Acc:MGI:3645647]	-
ENSMUSG00000053965	58.9806	47.3086	53.4564	89.6364	60.2318	110.854	53.2485	86.9073	-0.707866	0.0456283	0.584117	Pde5a	3	122522596	122653023	+	9831	protein_coding	phosphodiesterase 5A, cGMP-specific [Source:MGI Symbol;Acc:MGI:2651499]	-
ENSMUSG00000064341	375080	357097	318419	497747	390256	338023	350199	408675	-0.222784	0.0456367	0.584117	mt-Nd1	MT	2751	3707	+	957	protein_coding	mitochondrially encoded NADH dehydrogenase 1 [Source:MGI Symbol;Acc:MGI:101787]	-
ENSMUSG00000038203	108.964	75.5117	122.186	149.746	147.842	146.718	102.221	148.102	-0.534362	0.0456534	0.584117	Hoxa13	6	52234674	52237788	-	2400	protein_coding	homeobox A13 [Source:MGI Symbol;Acc:MGI:96173]	Homeobox
ENSMUSG00000001056	412.864	503.108	465.835	518.837	535.515	646.647	460.602	567	-0.299066	0.045673	0.584117	Nhp2	11	51510562	51514541	+	1146	protein_coding	NHP2 ribonucleoprotein [Source:MGI Symbol;Acc:MGI:1098547]	-
ENSMUSG00000041130	1229.59	1226.38	1204.04	1531.2	1268.15	1432.41	1220.01	1410.59	-0.209636	0.0456883	0.584117	Zfp598	17	24888661	24900990	+	3895	protein_coding	zinc finger protein 598 [Source:MGI Symbol;Acc:MGI:2670965]	-
ENSMUSG00000016918	118.961	137.377	164.612	222.509	206.978	157.586	140.316	195.691	-0.478147	0.045704	0.584117	Sulf1	1	12762501	12931416	+	11294	protein_coding	sulfatase 1 [Source:MGI Symbol;Acc:MGI:2138563]	-
ENSMUSG00000103739	11.996	3.63912	6.78812	0	0	2.1736	7.47443	0.724535	3.36993	0.0457197	1	Gm37653	1	160742894	160746471	+	3578	TEC	predicted gene, 37653 [Source:MGI Symbol;Acc:MGI:5610881]	-
ENSMUSG00000079003	342.887	310.235	342.8	484.037	330.727	456.457	331.974	423.74	-0.352495	0.0457703	0.584117	Samd1	8	84724130	84727038	+	2564	protein_coding	sterile alpha motif domain containing 1 [Source:MGI Symbol;Acc:MGI:2142433]	-
ENSMUSG00000042210	290.904	291.13	268.131	420.764	325.251	334.735	283.388	360.25	-0.347047	0.0458038	0.584117	Abhd14a	9	106317250	106324877	-	2111	protein_coding	abhydrolase domain containing 14A [Source:MGI Symbol;Acc:MGI:1915894]	-
ENSMUSG00000026869	573.811	657.771	536.261	469.273	484.044	504.276	589.281	485.865	0.278283	0.0458556	0.584117	Psmd5	2	34739746	34764980	-	7230	protein_coding	proteasome (prosome, macropain) 26S subunit, non-ATPase, 5 [Source:MGI Symbol;Acc:MGI:1914248]	-
ENSMUSG00000120458	17.9941	5.45868	5.09109	2.10909	2.19025	0	9.51461	1.43311	2.72336	0.0458667	1	ENSMUSG00000120458	1	59276626	59278197	+	1572	lncRNA	novel transcript	-
ENSMUSG00000058690	3630.8	3485.37	3975.29	3036.04	3457.3	3325.62	3697.15	3272.99	0.176027	0.0458864	0.584117	Ccser2	14	36596893	36690734	-	8715	protein_coding	coiled-coil serine rich 2 [Source:MGI Symbol;Acc:MGI:101859]	-
ENSMUSG00000027171	0	1.81956	3.39406	6.32728	8.76098	15.2152	1.73787	10.1012	-2.5091	0.0459094	1	Prrg4	2	104661086	104680221	-	3165	protein_coding	proline rich Gla (G-carboxyglutamic acid) 4 (transmembrane) [Source:MGI Symbol;Acc:MGI:2442211]	-
ENSMUSG00000026028	2788.08	2563.76	2676.22	2034.22	2696.19	2190.99	2676.02	2307.14	0.214034	0.0459733	0.584273	Trak2	1	58939608	59012589	-	7088	protein_coding	trafficking protein, kinesin binding 2 [Source:MGI Symbol;Acc:MGI:1918077]	-
ENSMUSG00000020354	92.9694	130.099	100.125	171.891	125.939	167.368	107.731	155.066	-0.525086	0.04599	0.584273	Sgcd	11	46787080	47879796	-	8257	protein_coding	sarcoglycan, delta (dystrophin-associated glycoprotein) [Source:MGI Symbol;Acc:MGI:1346525]	-
ENSMUSG00000040447	1375.55	1283.7	1263.44	1302.36	1548.5	1769.31	1307.56	1540.06	-0.236198	0.0460692	0.5847	Spns2	11	72342464	72380730	-	4083	protein_coding	spinster homolog 2 [Source:MGI Symbol;Acc:MGI:2384936]	-
ENSMUSG00000086801	61.9796	86.4291	93.3366	117.055	72.2781	209.753	80.5818	133.029	-0.721325	0.0462849	0.586855	Gm15943	15	58077871	58187449	+	3821	lncRNA	predicted gene 15943 [Source:MGI Symbol;Acc:MGI:3802102]	-
ENSMUSG00000120101	0	1.81956	1.69703	5.27273	6.57074	13.0416	1.1722	8.29503	-2.79604	0.0463414	1	ENSMUSG00000120101	8	127321430	127322648	+	1219	lncRNA	novel transcript	-
ENSMUSG00000039086	124.959	122.82	125.58	197.2	168.649	149.979	124.453	171.943	-0.466657	0.0464069	0.587763	Ss18l1	2	179684302	179711994	+	4343	protein_coding	SS18, nBAF chromatin remodeling complex subunit like 1 [Source:MGI Symbol;Acc:MGI:2444061]	-
ENSMUSG00000024122	1048.65	1037.15	1030.1	686.51	1032.7	853.14	1038.63	857.45	0.276839	0.0464482	0.587763	Pdpk1	17	24292654	24369898	-	10935	protein_coding	3-phosphoinositide dependent protein kinase 1 [Source:MGI Symbol;Acc:MGI:1338068]	-
ENSMUSG00000010021	32.9891	22.7445	38.1832	46.4	58.0415	65.2081	31.3056	56.5499	-0.851697	0.0465139	0.588013	Kif19a	11	114656214	114681565	+	4068	protein_coding	kinesin family member 19A [Source:MGI Symbol;Acc:MGI:2447024]	-
ENSMUSG00000015305	475.843	442.153	540.504	408.109	369.056	408.638	486.167	395.268	0.299053	0.0465975	0.588489	Sash1	10	8597983	8761814	-	8568	protein_coding	SAM and SH3 domain containing 1 [Source:MGI Symbol;Acc:MGI:1917347]	-
ENSMUSG00000029178	441.854	403.942	516.745	688.619	534.42	487.974	454.181	570.338	-0.328274	0.0466924	0.589106	Klf3	5	64960731	64990244	+	11243	protein_coding	Kruppel-like factor 3 (basic) [Source:MGI Symbol;Acc:MGI:1342773]	zf-C2H2
ENSMUSG00000017707	3568.82	3972.1	3877.71	4127.49	4513	4146.15	3806.21	4262.22	-0.163037	0.0467454	0.589194	Serinc3	2	163465192	163487051	-	3840	protein_coding	serine incorporator 3 [Source:MGI Symbol;Acc:MGI:1349457]	-
ENSMUSG00000030830	21.9928	41.8499	56.8505	10.5455	12.0464	30.4305	40.231	17.6741	1.19097	0.0468264	1	Itgal	7	126895432	126934310	+	6569	protein_coding	integrin alpha L [Source:MGI Symbol;Acc:MGI:96606]	-
ENSMUSG00000066058	122.959	71.8726	101.822	174	145.651	119.548	98.8846	146.4	-0.568054	0.0469015	0.589998	Cldn19	4	119112611	119119635	+	4263	protein_coding	claudin 19 [Source:MGI Symbol;Acc:MGI:3033992]	-
ENSMUSG00000021613	1.99934	7.27824	3.39406	0	0	0	4.22388	0	4.41346	0.0469931	1	Hapln1	13	89687915	89759771	+	5902	protein_coding	hyaluronan and proteoglycan link protein 1 [Source:MGI Symbol;Acc:MGI:1337006]	-
ENSMUSG00000055254	47.9842	89.1584	95.0336	123.382	147.842	94.5518	77.3921	121.925	-0.651919	0.0470257	0.589998	Ntrk2	13	58954383	59281784	+	19292	protein_coding	neurotrophic tyrosine kinase, receptor, type 2 [Source:MGI Symbol;Acc:MGI:97384]	-
ENSMUSG00000054008	1739.43	1725.85	1822.61	1219.06	1553.98	1712.8	1762.63	1495.28	0.237597	0.0470289	0.589998	Ndst1	18	60817566	60881722	-	8279	protein_coding	N-deacetylase/N-sulfotransferase (heparan glucosaminyl) 1 [Source:MGI Symbol;Acc:MGI:104719]	-
ENSMUSG00000053286	559.816	585.898	500.624	698.11	614.364	661.863	548.779	658.112	-0.262755	0.047042	0.589998	Trmt1l	1	151304293	151333912	+	8211	protein_coding	tRNA methyltransferase 1 like [Source:MGI Symbol;Acc:MGI:1916185]	-
ENSMUSG00000029715	138.954	146.475	128.974	196.146	174.125	190.19	138.134	186.82	-0.436202	0.0470748	0.589998	Pop7	5	137499700	137500780	-	1081	protein_coding	processing of precursor 7, ribonuclease P family, (S. cerevisiae) [Source:MGI Symbol;Acc:MGI:1921347]	-
ENSMUSG00000020664	5635.14	5525.09	5055.45	4432.26	5182.12	4806.93	5405.23	4807.1	0.169115	0.0470856	0.589998	Dld	12	31381276	31401452	-	3683	protein_coding	dihydrolipoamide dehydrogenase [Source:MGI Symbol;Acc:MGI:107450]	-
ENSMUSG00000047517	0	0	0	0	0	16.302	0	5.43401	-5.00872	0.0471486	1	Dmbt1	7	130633776	130723357	+	7718	protein_coding	deleted in malignant brain tumors 1 [Source:MGI Symbol;Acc:MGI:106210]	-
ENSMUSG00000110529	8.99704	9.0978	10.1822	29.5273	20.8073	20.6492	9.42567	23.6613	-1.32716	0.0471745	1	Gm45694	8	72737747	72740997	+	3251	TEC	predicted gene 45694 [Source:MGI Symbol;Acc:MGI:5804809]	-
ENSMUSG00000086741	181.94	174.678	136.611	229.891	214.644	215.187	164.41	219.907	-0.421497	0.0471774	0.59057	Gm15816	8	23628810	23639601	-	1688	lncRNA	predicted gene 15816 [Source:MGI Symbol;Acc:MGI:3802114]	-
ENSMUSG00000039476	13.9954	24.5641	17.8188	23.2	44.9	51.0797	18.7928	39.7266	-1.07685	0.0474029	1	Prrx2	2	30724984	30771263	+	1961	protein_coding	paired related homeobox 2 [Source:MGI Symbol;Acc:MGI:98218]	Homeobox
ENSMUSG00000046364	4727.44	5199.39	5213.27	5728.3	5518.32	5558.99	5046.7	5601.87	-0.150408	0.0474605	0.59227	Rpl27a	7	109118354	109121574	+	2774	protein_coding	ribosomal protein L27A [Source:MGI Symbol;Acc:MGI:1347076]	-
ENSMUSG00000024889	184.939	154.663	212.129	203.527	194.932	398.856	183.91	265.772	-0.530549	0.047471	0.59227	Rce1	19	4672619	4675669	-	2083	protein_coding	Ras converting CAAX endopeptidase 1 [Source:MGI Symbol;Acc:MGI:1336895]	-
ENSMUSG00000087024	0	8.18802	17.8188	2.10909	0	0	8.66894	0.703031	3.61334	0.0474728	1	B230119M05Rik	X	133585311	133587211	-	979	lncRNA	RIKEN cDNA B230119M05 gene [Source:MGI Symbol;Acc:MGI:1925233]	-
ENSMUSG00000033955	603.801	697.801	624.507	810.946	746.874	728.158	642.036	761.992	-0.247007	0.0474968	0.59227	Tnks1bp1	2	84878366	84903392	+	6425	protein_coding	tankyrase 1 binding protein 1 [Source:MGI Symbol;Acc:MGI:2446193]	-
ENSMUSG00000005687	1463.52	1351.02	1412.78	1272.84	1264.87	1145.49	1409.11	1227.73	0.198578	0.0475046	0.59227	Bcas2	3	103078971	103086482	+	4390	protein_coding	BCAS2 pre-mRNA processing factor [Source:MGI Symbol;Acc:MGI:1915433]	-
ENSMUSG00000035234	112.963	86.4291	100.973	155.018	124.844	148.892	100.122	142.918	-0.514753	0.0475444	0.59227	Abraxas1	5	100953058	100968831	-	3011	protein_coding	BRCA1 A complex subunit [Source:MGI Symbol;Acc:MGI:1917931]	-
ENSMUSG00000109714	1.99934	0	2.54554	12.6546	4.38049	10.868	1.51496	9.30102	-2.6157	0.0476436	1	Gm35021	8	36190804	36224671	+	3833	lncRNA	predicted gene, 35021 [Source:MGI Symbol;Acc:MGI:5594180]	-
ENSMUSG00000075279	45.9849	53.677	56.8505	70.6546	101.846	78.2498	52.1708	83.5836	-0.677794	0.0476445	0.592941	Mrpl23-ps1	2	74421674	74422253	-	580	processed_pseudogene	mitichondrial ribosomal protein L23, pseudogene 1 [Source:MGI Symbol;Acc:MGI:3650679]	-
ENSMUSG00000025876	707.767	571.342	825.605	790.91	1018.46	791.192	701.571	866.855	-0.304657	0.0477082	0.593156	Unc5a	13	55097224	55153831	+	4168	protein_coding	unc-5 netrin receptor A [Source:MGI Symbol;Acc:MGI:894682]	-
ENSMUSG00000032373	0	9.0978	11.8792	29.5273	5.47561	41.2985	6.99233	25.4338	-1.84997	0.0477512	1	Car12	9	66620968	66674127	+	7597	protein_coding	carbonic anhydrase 12 [Source:MGI Symbol;Acc:MGI:1923709]	-
ENSMUSG00000040928	113.962	155.572	173.097	187.709	178.505	254.312	147.544	206.842	-0.484983	0.047803	0.593693	S100pbp	4	129041798	129083520	-	9448	protein_coding	S100P binding protein [Source:MGI Symbol;Acc:MGI:1921898]	-
ENSMUSG00000030357	4088.65	4605.31	4435.19	5054.44	4891.91	4699.33	4376.38	4881.9	-0.157566	0.047844	0.593693	Fkbp4	6	128406698	128415640	-	2795	protein_coding	FK506 binding protein 4 [Source:MGI Symbol;Acc:MGI:95543]	-
ENSMUSG00000024055	320.894	346.626	401.347	523.055	431.478	392.336	356.289	448.956	-0.332727	0.0480012	0.595066	Cyp4f13	17	33143662	33166376	-	4441	protein_coding	cytochrome P450, family 4, subfamily f, polypeptide 13 [Source:MGI Symbol;Acc:MGI:2158641]	-
ENSMUSG00000082308	0	0	0	7.38182	2.19025	2.1736	0	3.91522	-4.53773	0.0482357	1	Gm15770	5	142838371	142838954	-	584	processed_pseudogene	predicted gene 15770 [Source:MGI Symbol;Acc:MGI:3783212]	-
ENSMUSG00000120387	0	0	0	0	1.09512	13.0416	0	4.71225	-4.80292	0.0483502	1	ENSMUSG00000120387	12	80160546	80162528	-	734	lncRNA	novel transcript	-
ENSMUSG00000103292	0	0	0	0	1.09512	13.0416	0	4.71225	-4.80292	0.0483502	1	Gm35048	1	90448218	90451019	+	2802	TEC	predicted gene, 35048 [Source:MGI Symbol;Acc:MGI:5594207]	-
ENSMUSG00000093674	5961.04	6828.81	5338.85	5932.88	4430.87	5211.22	6042.9	5191.65	0.218932	0.048357	0.598898	Rpl41	10	128383983	128385174	-	1168	protein_coding	ribosomal protein L41 [Source:MGI Symbol;Acc:MGI:1915195]	-
ENSMUSG00000024145	2.99901	15.4663	13.5762	23.2	35.0439	24.9965	10.6805	27.7468	-1.36722	0.0483595	1	Pigf	17	87304684	87332834	-	988	protein_coding	phosphatidylinositol glycan anchor biosynthesis, class F [Source:MGI Symbol;Acc:MGI:99462]	-
ENSMUSG00000058656	31.9895	38.2108	32.2436	90.691	35.0439	61.9477	34.1479	62.5609	-0.87428	0.0484223	0.599127	Samd12	15	53317206	53765933	-	9283	protein_coding	sterile alpha motif domain containing 12 [Source:MGI Symbol;Acc:MGI:2444518]	-
ENSMUSG00000087385	147.951	97.3464	131.52	195.091	147.842	188.017	125.606	176.983	-0.496058	0.0486008	0.600754	Frg2f1	4	119387505	119396726	-	2760	protein_coding	FSHD region gene 2 family member 1 [Source:MGI Symbol;Acc:MGI:3035485]	-
ENSMUSG00000092563	0	0	0	6.32728	4.38049	1.0868	0	3.93152	-4.54315	0.0488436	1	Gm3617	1	39353980	39354534	+	555	processed_pseudogene	predicted gene 3617 [Source:MGI Symbol;Acc:MGI:3781793]	-
ENSMUSG00000056457	0	0	0	6.32728	4.38049	1.0868	0	3.93152	-4.54315	0.0488436	1	Prl2c3	13	12805705	12814968	-	1360	protein_coding	prolactin family 2, subfamily c, member 3 [Source:MGI Symbol;Acc:MGI:1341833]	-
ENSMUSG00000022064	220.927	205.61	211.28	161.346	152.222	168.454	212.606	160.674	0.40369	0.0488503	0.603172	Pibf1	14	99336860	99491929	+	9797	protein_coding	progesterone immunomodulatory binding factor 1 [Source:MGI Symbol;Acc:MGI:1261910]	-
ENSMUSG00000019230	0	0	0.848515	6.32728	2.19025	6.52081	0.282838	5.01278	-3.93175	0.0488628	1	Lhx9	1	138752924	138776315	-	9494	protein_coding	LIM homeobox protein 9 [Source:MGI Symbol;Acc:MGI:1316721]	Homeobox
ENSMUSG00000015133	221.927	287.49	263.888	206.691	174.125	207.579	257.768	196.132	0.394956	0.0489267	0.603172	Lrrk1	7	65876660	66038098	-	10307	protein_coding	leucine-rich repeat kinase 1 [Source:MGI Symbol;Acc:MGI:2142227]	-
ENSMUSG00000044968	406.866	478.544	515.048	485.091	684.452	577.092	466.82	582.212	-0.317399	0.0489889	0.603172	Napepld	5	21867899	21906394	-	3956	protein_coding	N-acyl phosphatidylethanolamine phospholipase D [Source:MGI Symbol;Acc:MGI:2140885]	-
ENSMUSG00000000318	42.9858	78.2411	62.7901	70.6546	132.51	96.7254	61.339	99.9633	-0.701597	0.0490047	0.603172	Clec10a	11	70047023	70061660	+	2899	protein_coding	C-type lectin domain family 10, member A [Source:MGI Symbol;Acc:MGI:96975]	-
ENSMUSG00000028820	1472.51	1660.35	1684.3	1406.76	1488.27	1290.03	1605.72	1395.02	0.203356	0.0490319	0.603172	Sfpq	4	126915117	126930806	+	4743	protein_coding	splicing factor proline/glutamine rich (polypyrimidine tract binding protein associated) [Source:MGI Symbol;Acc:MGI:1918764]	-
ENSMUSG00000060429	218.928	258.377	314.799	255.2	493.9	336.909	264.035	362.003	-0.453556	0.0491046	0.603487	Sntb1	15	55499784	55770345	-	5324	protein_coding	syntrophin, basic 1 [Source:MGI Symbol;Acc:MGI:101781]	-
ENSMUSG00000030376	1.99934	10.0076	3.39406	8.43637	18.6171	26.0833	5.13366	17.7122	-1.78114	0.0491173	1	Slc8a2	7	15863751	15894988	+	5261	protein_coding	solute carrier family 8 (sodium/calcium exchanger), member 2 [Source:MGI Symbol;Acc:MGI:107996]	-
ENSMUSG00000067288	1884.38	2311.75	2414.02	1754.77	1757.67	2134.48	2203.38	1882.31	0.227692	0.0492676	0.604765	Rps28	17	34038001	34043536	-	1719	protein_coding	ribosomal protein S28 [Source:MGI Symbol;Acc:MGI:1859516]	-
ENSMUSG00000042686	11490.2	10753.6	12015.8	7765.68	11530.5	10097.5	11419.9	9797.9	0.221058	0.0493103	0.604765	Jph1	1	17034784	17168113	-	4998	protein_coding	junctophilin 1 [Source:MGI Symbol;Acc:MGI:1891495]	-
ENSMUSG00000040093	79.9737	76.4215	110.307	44.2909	52.5659	69.5553	88.9007	55.4707	0.682608	0.0493919	0.604765	Bmf	2	118359238	118380168	-	5253	protein_coding	BCL2 modifying factor [Source:MGI Symbol;Acc:MGI:2176433]	-
ENSMUSG00000066406	1943.36	1812.28	2184.08	1547.02	1659.11	1911.69	1979.91	1705.94	0.215183	0.0493975	0.604765	Akap13	7	75105282	75404357	+	21024	protein_coding	A kinase (PRKA) anchor protein 13 [Source:MGI Symbol;Acc:MGI:2676556]	-
ENSMUSG00000108067	12.9957	16.376	0.848515	2.10909	2.19025	0	10.0734	1.43311	2.80783	0.0494304	1	Gm43953	6	101302300	101305166	-	2867	TEC	predicted gene, 43953 [Source:MGI Symbol;Acc:MGI:5690345]	-
ENSMUSG00000090110	99.9671	97.3464	74.6693	159.236	123.749	114.114	90.6609	132.367	-0.548317	0.0496334	0.606727	Cmc4	X	74448452	74460190	-	1310	protein_coding	C-x(9)-C motif containing 4 [Source:MGI Symbol;Acc:MGI:5637812]	-
ENSMUSG00000036565	334.89	332.979	358.073	277.346	284.732	257.572	341.981	273.217	0.32421	0.0496607	0.606727	Ttyh3	5	140606333	140634786	-	5684	protein_coding	tweety family member 3 [Source:MGI Symbol;Acc:MGI:1925589]	-
ENSMUSG00000025428	61440.8	59885.4	58744.4	49706	57361.4	55949.7	60023.5	54339	0.143538	0.0496999	0.606727	Atp5a1	18	77861429	77870569	+	3135	protein_coding	ATP synthase, H+ transporting, mitochondrial F1 complex, alpha subunit 1 [Source:MGI Symbol;Acc:MGI:88115]	-
ENSMUSG00000001138	692.772	635.026	795.907	519.891	639.552	596.654	707.902	585.366	0.274928	0.0498557	0.60805	Cnnm3	1	36550948	36567318	+	6420	protein_coding	cyclin M3 [Source:MGI Symbol;Acc:MGI:2151055]	-
ENSMUSG00000021978	1898.37	2098.86	2203.59	1678.84	1829.95	1920.38	2066.94	1809.72	0.192208	0.0500279	0.60942	Extl3	14	65289509	65387304	-	6063	protein_coding	exostosin-like glycosyltransferase 3 [Source:MGI Symbol;Acc:MGI:1860765]	-
ENSMUSG00000059058	85.9717	109.174	123.883	58	81.0391	70.6422	106.343	69.8938	0.607995	0.050138	0.60942	Tma7-ps	1	171538656	171538850	+	195	processed_pseudogene	translational machinery associated 7 homolog (S. cerevisiae), pseudogene [Source:MGI Symbol;Acc:MGI:3705453]	-
ENSMUSG00000050222	53.9822	53.677	72.9723	47.4546	32.8537	17.3888	60.2105	32.5657	0.886558	0.0501478	0.60942	Il17d	14	57762234	57780623	+	1274	protein_coding	interleukin 17D [Source:MGI Symbol;Acc:MGI:2446510]	-
ENSMUSG00000048065	169.944	193.783	246.069	117.055	152.222	170.628	203.265	146.635	0.473256	0.0502703	0.60942	Cyb5r2	7	107347662	107357239	-	2772	protein_coding	cytochrome b5 reductase 2 [Source:MGI Symbol;Acc:MGI:2444415]	-
ENSMUSG00000071540	8055.35	7235.48	8143.19	5912.84	8188.23	6069.79	7811.34	6723.62	0.216376	0.0503305	0.60942	3425401B19Rik	14	32381076	32407250	-	5572	protein_coding	RIKEN cDNA 3425401B19 gene [Source:MGI Symbol;Acc:MGI:3588196]	-
ENSMUSG00000032625	48.9839	40.9401	39.8802	84.3637	65.7074	63.0345	43.268	71.0352	-0.717561	0.0503484	0.60942	Thsd7a	6	12311609	12749409	-	13737	protein_coding	thrombospondin, type I, domain containing 7A [Source:MGI Symbol;Acc:MGI:2685683]	-
ENSMUSG00000079018	1466.52	1573.01	1532.42	1930.87	1571.5	1754.1	1523.98	1752.16	-0.201284	0.0503487	0.60942	Ly6c1	15	74915867	74920679	-	1677	protein_coding	lymphocyte antigen 6 complex, locus C1 [Source:MGI Symbol;Acc:MGI:96882]	-
ENSMUSG00000020321	15456.9	14772.1	13621.2	12512.2	13957.3	13036.2	14616.7	13168.6	0.150468	0.0504117	0.60942	Mdh1	11	21506692	21522367	-	2662	protein_coding	malate dehydrogenase 1, NAD (soluble) [Source:MGI Symbol;Acc:MGI:97051]	-
ENSMUSG00000027351	219.928	209.249	182.431	286.837	249.688	255.399	203.869	263.974	-0.374182	0.050498	0.60942	Spred1	2	116951855	117012760	+	6784	protein_coding	sprouty protein with EVH-1 domain 1, related sequence [Source:MGI Symbol;Acc:MGI:2150016]	-
ENSMUSG00000040154	0	0	0	2.10909	1.09512	8.69442	0	3.96621	-4.55469	0.0505532	1	Wfdc5	2	164018247	164024662	-	2322	protein_coding	WAP four-disulfide core domain 5 [Source:MGI Symbol;Acc:MGI:2384800]	-
ENSMUSG00000025271	1183.61	1268.23	1117.49	1317.13	1276.91	1561.73	1189.78	1385.26	-0.219572	0.0506454	0.60942	Pfkfb1	X	149371225	149426874	+	4017	protein_coding	6-phosphofructo-2-kinase/fructose-2,6-biphosphatase 1 [Source:MGI Symbol;Acc:MGI:107816]	-
ENSMUSG00000091243	176.942	182.866	138.308	129.709	109.512	118.461	166.038	119.228	0.476336	0.0506652	0.60942	Vgll3	16	65612143	65663254	+	7104	protein_coding	vestigial like family member 3 [Source:MGI Symbol;Acc:MGI:1920819]	-
ENSMUSG00000028549	119.96	118.271	104.367	102.291	70.0879	47.8193	114.2	73.3994	0.636076	0.0506953	0.60942	Itgb3bp	4	99653639	99787010	-	4632	protein_coding	integrin beta 3 binding protein (beta3-endonexin) [Source:MGI Symbol;Acc:MGI:1914983]	-
ENSMUSG00000042607	343.887	351.175	440.379	478.764	427.098	506.45	378.48	470.771	-0.313635	0.0507024	0.60942	Asb4	6	5383386	5433022	+	3932	protein_coding	ankyrin repeat and SOCS box-containing 4 [Source:MGI Symbol;Acc:MGI:1929751]	-
ENSMUSG00000039936	614.797	686.884	762.815	649.601	447.905	574.918	688.165	557.475	0.30417	0.0507406	0.60942	Pik3cd	4	149733625	149787028	-	6259	protein_coding	phosphatidylinositol-4,5-bisphosphate 3-kinase catalytic subunit delta [Source:MGI Symbol;Acc:MGI:1098211]	-
ENSMUSG00000041263	164.946	147.384	140.005	243.6	178.505	190.19	150.778	204.099	-0.438427	0.0507784	0.60942	Rusc1	3	88991288	89000618	-	5598	protein_coding	RUN and SH3 domain containing 1 [Source:MGI Symbol;Acc:MGI:1919546]	-
ENSMUSG00000042453	79.9737	88.2486	101.822	189.818	98.5611	119.548	90.0147	135.976	-0.594512	0.0507868	0.60942	Reln	5	22089452	22549700	-	23738	protein_coding	reelin [Source:MGI Symbol;Acc:MGI:103022]	-
ENSMUSG00000042340	297.902	269.295	322.436	232	248.593	215.187	296.544	231.927	0.35498	0.0508008	0.60942	Ctf1	7	127311908	127317364	+	1824	protein_coding	cardiotrophin 1 [Source:MGI Symbol;Acc:MGI:105115]	-
ENSMUSG00000101249	5285.26	6374.83	4311.3	7454.59	5758.16	8389.03	5323.8	7200.59	-0.435693	0.0508247	0.60942	Gm29216	1	24654787	24655278	-	492	unprocessed_pseudogene	predicted gene 29216 [Source:MGI Symbol;Acc:MGI:5579922]	-
ENSMUSG00000030650	2.99901	0	0	10.5455	2.19025	11.9548	0.999671	8.23018	-3.09635	0.0508742	1	Tmc5	7	118196520	118274309	+	4470	protein_coding	transmembrane channel-like gene family 5 [Source:MGI Symbol;Acc:MGI:1921674]	-
ENSMUSG00000020010	3.99868	3.63912	0.848515	18.9818	17.522	2.1736	2.82877	12.8925	-2.20217	0.0509999	1	Vnn3	10	23727360	23745741	+	1811	protein_coding	vanin 3 [Source:MGI Symbol;Acc:MGI:1347055]	-
ENSMUSG00000090115	91.9697	95.5269	63.6386	134.982	114.988	119.548	83.7117	123.173	-0.55968	0.0510889	0.611563	Usp49	17	47941615	47997663	+	8581	protein_coding	ubiquitin specific peptidase 49 [Source:MGI Symbol;Acc:MGI:2685391]	-
ENSMUSG00000016386	81.973	74.6019	66.1841	54.8364	41.6147	40.2117	74.253	45.5543	0.702908	0.0511415	0.611563	Mpped2	2	106523614	106698701	+	3425	protein_coding	metallophosphoesterase domain containing 2 [Source:MGI Symbol;Acc:MGI:1924265]	-
ENSMUSG00000069135	816.731	828.809	828.999	980.728	930.854	949.865	824.846	953.816	-0.209569	0.0511466	0.611563	Cep43	17	8384333	8415636	+	4008	protein_coding	centrosomal protein 43 [Source:MGI Symbol;Acc:MGI:1922546]	-
ENSMUSG00000026765	5.99802	0	12.7277	0	0	1.0868	6.24191	0.362267	4.01603	0.0512602	1	Lypd6b	2	49677700	49838861	+	2604	protein_coding	LY6/PLAUR domain containing 6B [Source:MGI Symbol;Acc:MGI:1919147]	-
ENSMUSG00000031891	5.99802	3.63912	2.54554	0	0	0	4.0609	0	4.35232	0.051374	1	Hsd11b2	8	106245387	106250620	+	1840	protein_coding	hydroxysteroid 11-beta dehydrogenase 2 [Source:MGI Symbol;Acc:MGI:104720]	-
ENSMUSG00000038210	64.9786	61.865	78.9119	89.6364	93.0854	131.503	68.5852	104.742	-0.609254	0.0513824	0.613346	Hoxa11	6	52219086	52222790	-	2287	protein_coding	homeobox A11 [Source:MGI Symbol;Acc:MGI:96172]	Homeobox
ENSMUSG00000019578	329.891	325.701	324.133	371.2	450.095	391.249	326.575	404.182	-0.307462	0.0513915	0.613346	Ubxn6	17	56374045	56382028	-	5685	protein_coding	UBX domain protein 6 [Source:MGI Symbol;Acc:MGI:1913780]	-
ENSMUSG00000120574	6.99769	2.72934	2.54554	0	0	0	4.09086	0	4.36205	0.0514214	1	ENSMUSG00000120574	12	118265359	118327310	+	1128	lncRNA	novel transcript	-
ENSMUSG00000049739	325.893	405.762	359.77	417.6	446.81	484.714	363.808	449.708	-0.305035	0.0514785	0.613812	Zfp646	7	127475393	127485168	+	9723	protein_coding	zinc finger protein 646 [Source:MGI Symbol;Acc:MGI:3665412]	zf-C2H2
ENSMUSG00000062373	3867.73	3561.79	3549.34	3000.18	3543.82	3194.11	3659.62	3246.04	0.172934	0.0515615	0.614229	Tmem65	15	58654118	58695487	-	6306	protein_coding	transmembrane protein 65 [Source:MGI Symbol;Acc:MGI:1922118]	-
ENSMUSG00000003228	233.923	230.174	214.674	183.491	182.886	147.805	226.257	171.394	0.400046	0.0517034	0.614831	Grk5	19	60878187	61084406	+	7055	protein_coding	G protein-coupled receptor kinase 5 [Source:MGI Symbol;Acc:MGI:109161]	-
ENSMUSG00000040147	962.683	1240.03	1008.88	956.474	831.198	921.608	1070.53	903.093	0.24548	0.0517778	0.614831	Maob	X	16575521	16683605	-	2789	protein_coding	monoamine oxidase B [Source:MGI Symbol;Acc:MGI:96916]	-
ENSMUSG00000109372	32.9891	26.3836	31.395	10.5455	17.522	13.0416	30.2559	13.703	1.14358	0.0518004	1	Gm19410	8	36232944	36285201	+	6352	protein_coding	predicted gene, 19410 [Source:MGI Symbol;Acc:MGI:5011595]	-
ENSMUSG00000001467	70.9766	88.2486	106.913	127.6	146.746	115.201	88.7127	129.849	-0.546673	0.0518035	0.614831	Cyp51	5	4131145	4154746	-	4415	protein_coding	cytochrome P450, family 51 [Source:MGI Symbol;Acc:MGI:106040]	-
ENSMUSG00000032060	17396.3	16465.2	18863.3	20787.2	18633.5	19108.2	17574.9	19509.6	-0.150647	0.051804	0.614831	Cryab	9	50662625	50667936	+	1479	protein_coding	crystallin, alpha B [Source:MGI Symbol;Acc:MGI:88516]	-
ENSMUSG00000112922	0	7.27824	6.78812	0	0	0	4.68879	0	4.5665	0.0518353	1	Gm47572	10	81992935	81996295	+	3361	TEC	predicted gene, 47572 [Source:MGI Symbol;Acc:MGI:6096602]	-
ENSMUSG00000021032	0	0	0	12.6546	0	1.0868	0	4.58045	-4.76475	0.0518553	1	Ngb	12	87144305	87149313	-	1723	protein_coding	neuroglobin [Source:MGI Symbol;Acc:MGI:2151886]	-
ENSMUSG00000085620	0	0	0	12.6546	0	1.0868	0	4.58045	-4.76475	0.0518553	1	G630018N14Rik	13	31533884	31592905	-	6503	lncRNA	RIKEN cDNA G630018N14 gene [Source:MGI Symbol;Acc:MGI:3041239]	-
ENSMUSG00000095304	585.807	754.208	692.388	949.092	700.879	821.623	677.467	823.864	-0.281864	0.0519166	0.615596	Plac9	14	25887930	25903524	-	1751	protein_coding	placenta specific 9 [Source:MGI Symbol;Acc:MGI:2663998]	-
ENSMUSG00000121118	21.9928	7.27824	8.48515	6.32728	0	1.0868	12.5854	2.47136	2.33521	0.0519971	1	ENSMUSG00000121118	15	82238593	82239103	+	511	lncRNA	novel transcript	-
ENSMUSG00000058700	5.99802	2.72934	3.39406	0	0	0	4.04047	0	4.3456	0.0520323	1	Rpl21-ps12	6	90821963	90822442	-	480	processed_pseudogene	ribosomal protein L21, pseudogene 12 [Source:MGI Symbol;Acc:MGI:3648214]	-
ENSMUSG00000050503	278.908	329.34	298.677	277.346	160.983	241.27	302.309	226.533	0.416001	0.052076	0.615835	Fbxl22	9	66415657	66421891	-	4035	protein_coding	F-box and leucine-rich repeat protein 22 [Source:MGI Symbol;Acc:MGI:1921415]	-
ENSMUSG00000054034	792.739	705.079	894.334	679.128	745.779	534.707	797.384	653.204	0.288045	0.0520849	0.615835	Tceal5	X	135101697	135104625	-	1263	protein_coding	transcription elongation factor A (SII)-like 5 [Source:MGI Symbol;Acc:MGI:3036236]	-
ENSMUSG00000027968	289.904	269.295	294.435	208.8	206.978	249.965	284.545	221.914	0.358802	0.0520876	0.615835	Larp7	3	127330363	127346998	-	2366	protein_coding	La ribonucleoprotein domain family, member 7 [Source:MGI Symbol;Acc:MGI:107634]	-
ENSMUSG00000120054	5.99802	4.5489	1.69703	0	0	0	4.08132	0	4.35907	0.0521036	1	ENSMUSG00000120054	7	28080088	28081397	-	1310	lncRNA	novel transcript	-
ENSMUSG00000027919	0	0	0	0	4.38049	8.69442	0	4.3583	-4.68998	0.0521112	1	Lce1g	3	92657455	92659645	-	925	protein_coding	late cornified envelope 1G [Source:MGI Symbol;Acc:MGI:1913445]	-
ENSMUSG00000086547	0	0	0	0	4.38049	8.69442	0	4.3583	-4.68998	0.0521112	1	Gm11755	11	119013837	119029247	-	891	lncRNA	predicted gene 11755 [Source:MGI Symbol;Acc:MGI:3651696]	-
ENSMUSG00000044934	845.721	837.907	756.875	832.037	989.991	1068.33	813.501	963.452	-0.244271	0.0521291	0.615835	Zfp367	13	64280832	64301016	-	5514	protein_coding	zinc finger protein 367 [Source:MGI Symbol;Acc:MGI:2442266]	zf-C2H2
ENSMUSG00000025357	528.826	617.741	651.659	440.8	439.144	579.266	599.409	486.403	0.302253	0.0522675	0.616901	Dgka	10	128556003	128580724	-	4762	protein_coding	diacylglycerol kinase, alpha [Source:MGI Symbol;Acc:MGI:102952]	-
ENSMUSG00000048416	4955.37	5313.11	3896.38	6387.39	4692.6	5576.38	4721.62	5552.12	-0.233956	0.0523172	0.616919	Mlf1	3	67281430	67307336	+	1719	protein_coding	myeloid leukemia factor 1 [Source:MGI Symbol;Acc:MGI:1341819]	-
ENSMUSG00000027340	345.886	392.115	390.317	445.019	456.666	473.846	376.106	458.51	-0.284976	0.052395	0.617269	Slc23a2	2	131894416	131987028	-	7951	protein_coding	solute carrier family 23 (nucleobase transporters), member 2 [Source:MGI Symbol;Acc:MGI:1859682]	-
ENSMUSG00000040907	0	10.9174	4.24257	14.7636	12.0464	29.3437	5.05331	18.7179	-1.87898	0.0524155	1	Atp1a3	7	24677592	24705383	-	5958	protein_coding	ATPase, Na+/K+ transporting, alpha 3 polypeptide [Source:MGI Symbol;Acc:MGI:88107]	-
ENSMUSG00000030770	432.857	392.115	395.408	559.964	463.237	467.325	406.793	496.842	-0.28932	0.0524829	0.617421	Parva	7	112026712	112190899	+	10157	protein_coding	parvin, alpha [Source:MGI Symbol;Acc:MGI:1931144]	-
ENSMUSG00000028542	98.9674	81.8802	95.0336	114.946	111.703	179.322	91.9604	135.323	-0.557525	0.0525044	0.617421	Slc6a9	4	117691703	117732395	+	5141	protein_coding	solute carrier family 6 (neurotransmitter transporter, glycine), member 9 [Source:MGI Symbol;Acc:MGI:95760]	-
ENSMUSG00000056656	7.99737	1.81956	2.54554	0	0	0	4.12082	0	4.37179	0.0525701	1	Apol8	15	77631998	77641203	-	2962	protein_coding	apolipoprotein L 8 [Source:MGI Symbol;Acc:MGI:2444921]	-
ENSMUSG00000089800	5.99802	4.5489	5.09109	1.05455	0	0	5.21267	0.351515	3.75287	0.0526819	1	Rps19-ps10	10	52260755	52261189	-	435	processed_pseudogene	ribosomal protein S19, pseudogene 10 [Source:MGI Symbol;Acc:MGI:3645086]	-
ENSMUSG00000043635	19.9934	28.2032	33.0921	10.5455	15.3317	8.69442	27.0962	11.5239	1.23666	0.0527805	1	Adamts3	5	89824946	90031193	-	5430	protein_coding	a disintegrin-like and metallopeptidase (reprolysin type) with thrombospondin type 1 motif, 3 [Source:MGI Symbol;Acc:MGI:3045353]	-
ENSMUSG00000042895	6854.74	6604.09	5882.75	4348.95	6056.03	3417.99	6447.2	4607.66	0.48463	0.0527868	0.620172	Abra	15	41727472	41733116	-	2979	protein_coding	actin-binding Rho activating protein [Source:MGI Symbol;Acc:MGI:2444891]	-
ENSMUSG00000024065	142.953	161.031	163.763	218.291	198.217	203.232	155.916	206.58	-0.405082	0.0528482	0.620282	Ehd3	17	74111129	74139089	+	6558	protein_coding	EH-domain containing 3 [Source:MGI Symbol;Acc:MGI:1928900]	-
ENSMUSG00000048126	1077.64	1218.2	1038.58	1339.27	1215.59	1297.64	1111.47	1284.17	-0.20851	0.0529116	0.620282	Col6a3	1	90693645	90771693	-	11963	protein_coding	collagen, type VI, alpha 3 [Source:MGI Symbol;Acc:MGI:88461]	-
ENSMUSG00000069206	227.925	242.911	267.282	181.382	175.22	209.753	246.039	188.785	0.383058	0.0529415	0.620282	Zfp874a	13	67572668	67599743	-	6733	protein_coding	zinc finger protein 874a [Source:MGI Symbol;Acc:MGI:3040703]	zf-C2H2
ENSMUSG00000111894	20.9931	9.0978	6.78812	0	5.47561	2.1736	12.293	2.54974	2.27186	0.0530951	1	Gm47843	10	23448918	23485329	-	893	lncRNA	predicted gene, 47843 [Source:MGI Symbol;Acc:MGI:6097047]	-
ENSMUSG00000047547	3667.79	3778.32	3328.72	4017.82	4032.24	3955.96	3591.61	4002.01	-0.156278	0.0531182	0.62093	Cltb	13	54740214	54759157	-	4868	protein_coding	clathrin, light polypeptide (Lcb) [Source:MGI Symbol;Acc:MGI:1921575]	-
ENSMUSG00000058099	12.9957	20.9249	12.7277	33.7455	27.3781	38.0381	15.5495	33.0539	-1.0877	0.0531352	1	Nfam1	15	82877174	82917507	-	7970	protein_coding	Nfat activating molecule with ITAM motif 1 [Source:MGI Symbol;Acc:MGI:1921289]	-
ENSMUSG00000027326	0	1.81956	0	4.21819	4.38049	10.868	0.60652	6.4889	-3.41291	0.0531396	1	Knl1	2	118877600	118935982	+	8542	protein_coding	kinetochore scaffold 1 [Source:MGI Symbol;Acc:MGI:1923714]	-
ENSMUSG00000028793	681.775	725.095	695.782	577.891	654.883	533.62	700.884	588.798	0.251616	0.053222	0.62093	Rnf19b	4	128952064	128979679	+	2872	protein_coding	ring finger protein 19B [Source:MGI Symbol;Acc:MGI:1922484]	-
ENSMUSG00000013076	12179	13938.7	14356	9725.03	12970.6	12536.3	13491.2	11744	0.200195	0.0532463	0.62093	Amotl1	9	14453262	14556352	-	10064	protein_coding	angiomotin-like 1 [Source:MGI Symbol;Acc:MGI:1922973]	-
ENSMUSG00000091831	4.99835	5.45868	5.09109	0	0	1.0868	5.18271	0.362267	3.74543	0.0532528	1	Gm4707	17	71765298	71766913	-	1616	processed_pseudogene	predicted gene 4707 [Source:MGI Symbol;Acc:MGI:3782887]	-
ENSMUSG00000033208	49.9835	42.7597	55.1534	91.7455	70.0879	73.9026	49.2989	78.5786	-0.672367	0.0532582	0.62093	S100b	10	76089687	76096993	+	1484	protein_coding	S100 protein, beta polypeptide, neural [Source:MGI Symbol;Acc:MGI:98217]	-
ENSMUSG00000080848	84.972	84.6095	80.6089	150.8	109.512	105.42	83.3968	121.911	-0.548716	0.0532697	0.62093	Gm9385	9	115869661	115870132	-	472	processed_pseudogene	predicted pseudogene 9385 [Source:MGI Symbol;Acc:MGI:3646182]	-
ENSMUSG00000085866	3.99868	5.45868	2.54554	0	0	0	4.00097	0	4.33277	0.0533225	1	Gm15218	14	45992146	46230627	+	618	lncRNA	predicted gene 15218 [Source:MGI Symbol;Acc:MGI:3705128]	-
ENSMUSG00000121030	3.99868	5.45868	2.54554	0	0	0	4.00097	0	4.33277	0.0533225	1	ENSMUSG00000121030	6	90517751	90525926	+	1169	lncRNA	novel transcript, sense intronic to Aldh1l1	-
ENSMUSG00000049588	152.95	161.941	98.4277	247.818	166.459	172.802	137.773	195.693	-0.508694	0.0533287	0.62093	Ccdc69	11	54940557	54968957	-	1848	protein_coding	coiled-coil domain containing 69 [Source:MGI Symbol;Acc:MGI:1196234]	-
ENSMUSG00000018543	0	0	0	0	3.28537	9.78122	0	4.35553	-4.68914	0.053332	1	1700001P01Rik	11	97662307	97666744	-	624	protein_coding	RIKEN cDNA 1700001P01 gene [Source:MGI Symbol;Acc:MGI:1919465]	-
ENSMUSG00000039852	3319.91	3559.97	3780.13	2673.27	3399.26	3243.02	3553.34	3105.18	0.194788	0.0533362	0.62093	Rere	4	150366103	150706423	+	8528	protein_coding	arginine glutamic acid dipeptide (RE) repeats [Source:MGI Symbol;Acc:MGI:2683486]	zf-GATA
ENSMUSG00000042622	61.9796	54.5868	62.7901	45.3455	31.7586	26.0833	59.7855	34.3958	0.796383	0.0535008	0.622258	Maff	15	79230821	79243276	+	2594	protein_coding	v-maf musculoaponeurotic fibrosarcoma oncogene family, protein F (avian) [Source:MGI Symbol;Acc:MGI:96910]	TF_bZIP
ENSMUSG00000024941	2393.21	2314.48	2381.78	2682.77	2825.42	2459.43	2363.16	2655.87	-0.168488	0.0535534	0.622258	Scyl1	19	5808379	5821447	-	3600	protein_coding	SCY1-like 1 (S. cerevisiae) [Source:MGI Symbol;Acc:MGI:1931787]	-
ENSMUSG00000074109	0	0	1.69703	8.43637	8.76098	2.1736	0.565676	6.45699	-3.45602	0.0535847	1	Mrgprx2	7	48128367	48149069	-	4735	protein_coding	MAS-related GPR, member X2 [Source:MGI Symbol;Acc:MGI:3588270]	-
ENSMUSG00000100502	1.99934	2.72934	5.9396	5.27273	17.522	18.4756	3.55609	13.7568	-1.93738	0.0536811	1	Gm28286	1	153903109	153910047	-	586	lncRNA	predicted gene 28286 [Source:MGI Symbol;Acc:MGI:5578992]	-
ENSMUSG00000032577	1342.56	1395.6	1517.99	1220.11	1296.63	1204.18	1418.72	1240.3	0.194369	0.0536819	0.622258	Mapkapk3	9	107132126	107167076	-	5542	protein_coding	mitogen-activated protein kinase-activated protein kinase 3 [Source:MGI Symbol;Acc:MGI:2143163]	-
ENSMUSG00000030126	1911.37	2228.05	2138.26	1668.29	2027.07	1767.14	2092.56	1820.84	0.20106	0.0536999	0.622258	Tmcc1	6	115995572	116170447	-	20125	protein_coding	transmembrane and coiled coil domains 1 [Source:MGI Symbol;Acc:MGI:2442368]	-
ENSMUSG00000067547	66.9779	91.8878	124.732	52.7273	66.8025	59.7741	94.5324	59.768	0.664716	0.0537003	0.622258	Gm7666	15	6683404	6684222	+	819	transcribed_processed_pseudogene	predicted pseudogene 7666 [Source:MGI Symbol;Acc:MGI:3648907]	-
ENSMUSG00000088464	0	0	0	4.21819	0	8.69442	0	4.3042	-4.67328	0.053766	1	Mir1970	X	134686863	134686966	-	104	miRNA	microRNA 1970 [Source:MGI Symbol;Acc:MGI:3837218]	-
ENSMUSG00000103505	0	0	0	4.21819	0	8.69442	0	4.3042	-4.67328	0.053766	1	Gm38374	1	84784879	84786911	-	2033	TEC	predicted gene, 38374 [Source:MGI Symbol;Acc:MGI:5611602]	-
ENSMUSG00000030019	341.887	322.062	348.74	395.455	471.998	384.728	337.563	417.394	-0.306003	0.0538385	0.622258	Fbxl14	6	119456629	119459591	+	2963	protein_coding	F-box and leucine-rich repeat protein 14 [Source:MGI Symbol;Acc:MGI:2141676]	-
ENSMUSG00000038244	6013.02	6380.29	6920.49	6641.53	8545.24	6874.02	6437.93	7353.6	-0.191703	0.0538496	0.622258	Mical2	7	111825063	112012313	+	15218	protein_coding	microtubule associated monooxygenase, calponin and LIM domain containing 2 [Source:MGI Symbol;Acc:MGI:2444947]	-
ENSMUSG00000048120	214.929	210.159	221.462	261.527	239.832	341.256	215.517	280.872	-0.381896	0.0539422	0.622258	Entpd1	19	40600810	40730046	+	5580	protein_coding	ectonucleoside triphosphate diphosphohydrolase 1 [Source:MGI Symbol;Acc:MGI:102805]	-
ENSMUSG00000097184	103.966	78.2411	76.3663	63.2728	63.5171	28.2569	86.191	51.6823	0.735995	0.053955	0.622258	4632428C04Rik	16	29827446	29840251	+	3526	lncRNA	RIKEN cDNA 4632428C04 gene [Source:MGI Symbol;Acc:MGI:1921600]	-
ENSMUSG00000031639	35.9881	67.3237	23.7584	67.491	60.2318	98.899	42.3568	75.5406	-0.835711	0.0539821	0.622258	Tlr3	8	45848702	45864117	-	5207	protein_coding	toll-like receptor 3 [Source:MGI Symbol;Acc:MGI:2156367]	-
ENSMUSG00000030685	57.9809	77.3313	44.9713	112.836	76.6586	94.5518	60.0945	94.6823	-0.657514	0.0539848	0.622258	Kctd13	7	126528051	126544803	+	2487	protein_coding	potassium channel tetramerisation domain containing 13 [Source:MGI Symbol;Acc:MGI:1923739]	-
ENSMUSG00000040877	120.96	126.459	110.307	60.1091	93.0854	89.1178	119.242	80.7708	0.562465	0.0541457	0.623552	Wdr25	12	108859557	108994378	+	4793	protein_coding	WD repeat domain 25 [Source:MGI Symbol;Acc:MGI:3045255]	-
ENSMUSG00000104524	7.99737	0	5.9396	0	0	0	4.64566	0	4.54771	0.0542321	1	Gm37333	1	135450826	135453076	-	2251	TEC	predicted gene, 37333 [Source:MGI Symbol;Acc:MGI:5610561]	-
ENSMUSG00000073664	881.71	857.013	739.056	592.655	760.015	716.203	825.926	689.624	0.259919	0.0542991	0.624377	Nbeal1	1	60219758	60377487	+	28441	protein_coding	neurobeachin like 1 [Source:MGI Symbol;Acc:MGI:2444343]	-
ENSMUSG00000044730	350.884	345.716	459.046	296.328	347.154	261.919	385.216	301.8	0.353232	0.0543149	0.624377	9930104L06Rik	4	124830841	124838449	+	5592	protein_coding	RIKEN cDNA 9930104L06 gene [Source:MGI Symbol;Acc:MGI:3041172]	-
ENSMUSG00000054752	489.839	467.627	302.92	321.637	298.969	352.124	420.128	324.243	0.372344	0.0543856	0.624467	Fsd1l	4	53631471	53707009	+	9739	protein_coding	fibronectin type III and SPRY domain containing 1-like [Source:MGI Symbol;Acc:MGI:2442443]	-
ENSMUSG00000066839	2150.29	2253.52	2285.9	2602.62	2345.75	2561.59	2229.9	2503.32	-0.166737	0.0544202	0.624467	Ecsit	9	21983542	21996734	-	2490	protein_coding	ECSIT signalling integrator [Source:MGI Symbol;Acc:MGI:1349469]	-
ENSMUSG00000020653	186.938	256.558	243.524	162.4	175.22	180.409	229.007	172.676	0.408839	0.0545657	0.625576	Klf11	12	24701273	24712788	+	4340	protein_coding	Kruppel-like factor 11 [Source:MGI Symbol;Acc:MGI:2653368]	zf-C2H2
ENSMUSG00000085843	0	0	1.69703	3.16364	3.28537	13.0416	0.565676	6.49688	-3.46463	0.0546757	1	Kank4os	4	98682005	98687137	+	2251	lncRNA	KN motif and ankyrin repeat domains 4, opposite strand [Source:MGI Symbol;Acc:MGI:3026921]	-
ENSMUSG00000097559	9.99671	10.0076	1.69703	2.10909	0	0	7.23377	0.703031	3.34231	0.0547145	1	D430018E03Rik	5	142859832	142864128	-	3832	lncRNA	RIKEN cDNA D430018E03 gene [Source:MGI Symbol;Acc:MGI:3045245]	-
ENSMUSG00000111556	152.95	155.572	175.643	248.873	213.549	183.67	161.388	215.364	-0.415697	0.0547344	0.626936	Gm19299	9	67040842	67121798	+	2401	lncRNA	predicted gene, 19299 [Source:MGI Symbol;Acc:MGI:5011484]	-
ENSMUSG00000103411	0	0	0	8.43637	4.38049	0	0	4.27229	-4.66333	0.0547713	1	Gm18300	1	9569563	9571747	-	1406	processed_pseudogene	predicted gene, 18300 [Source:MGI Symbol;Acc:MGI:5010485]	-
ENSMUSG00000004100	284.906	323.882	384.377	456.619	375.627	415.158	331.055	415.801	-0.327502	0.0547822	0.626936	Ppan	9	20799471	20803474	+	4004	protein_coding	peter pan homolog [Source:MGI Symbol;Acc:MGI:2178445]	-
ENSMUSG00000026779	21.9928	27.2934	24.6069	6.32728	9.85611	14.1284	24.631	10.1039	1.28778	0.0548185	1	Mastl	2	23005618	23046036	-	5777	protein_coding	microtubule associated serine/threonine kinase-like [Source:MGI Symbol;Acc:MGI:1914371]	-
ENSMUSG00000044550	27.9908	18.1956	20.3644	11.6	6.57074	7.60762	22.1836	8.59279	1.36455	0.0548289	1	Tceal3	X	135491591	135569127	+	3546	protein_coding	transcription elongation factor A (SII)-like 3 [Source:MGI Symbol;Acc:MGI:1913354]	-
ENSMUSG00000005686	692.772	610.462	661.841	574.728	566.178	510.797	655.025	550.568	0.250272	0.0548608	0.627275	Ampd3	7	110367413	110411612	+	5627	protein_coding	adenosine monophosphate deaminase 3 [Source:MGI Symbol;Acc:MGI:1096344]	-
ENSMUSG00000033209	593.804	515.845	602.445	578.946	706.354	796.626	570.698	693.975	-0.28192	0.0549993	0.628264	Ttc28	5	111027669	111437646	+	12315	protein_coding	tetratricopeptide repeat domain 28 [Source:MGI Symbol;Acc:MGI:2140873]	-
ENSMUSG00000025209	803.735	811.524	744.147	802.51	829.008	1296.56	786.469	976.024	-0.311581	0.0550455	0.628264	Twnk	19	44994102	45001201	+	4013	protein_coding	twinkle mtDNA helicase [Source:MGI Symbol;Acc:MGI:2137410]	-
ENSMUSG00000027699	0	0	0	8.43637	0	4.34721	0	4.26119	-4.65987	0.0551252	1	Ect2	3	27151371	27208027	-	5386	protein_coding	ect2 oncogene [Source:MGI Symbol;Acc:MGI:95281]	-
ENSMUSG00000024053	98.9674	124.64	105.216	123.382	165.364	174.975	109.608	154.574	-0.494927	0.0551658	0.629077	Emilin2	17	71559167	71618973	-	5505	protein_coding	elastin microfibril interfacer 2 [Source:MGI Symbol;Acc:MGI:2389136]	-
ENSMUSG00000086446	0	0.90978	0.848515	14.7636	2.19025	2.1736	0.586098	6.37583	-3.41489	0.0553672	1	Prkag2os1	5	25107567	25111848	+	991	lncRNA	protein kinase, AMP-activated, gamma 2 non-catalytic subunit, opposite strand 1 [Source:MGI Symbol;Acc:MGI:1918411]	-
ENSMUSG00000043822	1328.56	1069.9	1195.56	1075.64	923.189	1069.41	1198.01	1022.75	0.22768	0.0553914	0.629787	Adamtsl5	10	80174944	80184246	-	4722	protein_coding	ADAMTS-like 5 [Source:MGI Symbol;Acc:MGI:1913798]	-
ENSMUSG00000074647	0	0	0	0	2.19025	10.868	0	4.35276	-4.68831	0.055437	1	Fam83c	2	155669468	155676774	-	3972	protein_coding	family with sequence similarity 83, member C [Source:MGI Symbol;Acc:MGI:1918655]	-
ENSMUSG00000085967	0	0	0	0	15.3317	0	0	5.11057	-4.91957	0.0554582	1	Gm12530	4	57172071	57176554	+	1759	lncRNA	predicted gene 12530 [Source:MGI Symbol;Acc:MGI:3651546]	-
ENSMUSG00000090093	76.9746	65.5042	59.396	51.6728	36.1391	32.6041	67.2916	40.1386	0.742971	0.0554678	0.629787	Gm14399	2	174971286	174983805	-	2561	protein_coding	predicted gene 14399 [Source:MGI Symbol;Acc:MGI:3650082]	zf-C2H2
ENSMUSG00000048482	5.99802	18.1956	11.0307	33.7455	15.3317	36.9513	11.7414	28.6762	-1.2841	0.0554942	1	Bdnf	2	109505045	109557352	+	6217	protein_coding	brain derived neurotrophic factor [Source:MGI Symbol;Acc:MGI:88145]	-
ENSMUSG00000032649	153.949	126.459	118.792	208.8	173.029	163.02	133.067	181.617	-0.450938	0.0555069	0.629787	Colgalt2	1	152275581	152386446	+	4245	protein_coding	collagen beta(1-O)galactosyltransferase 2 [Source:MGI Symbol;Acc:MGI:2138232]	-
ENSMUSG00000078429	5076.33	5129.34	5622.26	4666.37	4670.7	4939.52	5275.97	4758.86	0.148988	0.0555434	0.629787	Ctdsp2	10	126814586	126835844	+	5524	protein_coding	CTD (carboxy-terminal domain, RNA polymerase II, polypeptide A) small phosphatase 2 [Source:MGI Symbol;Acc:MGI:1098748]	-
ENSMUSG00000055322	9042.02	9947.53	10329.8	9979.17	11497.7	11239.7	9773.12	10905.5	-0.158037	0.0555638	0.629787	Tns1	1	73949390	74163608	-	16465	protein_coding	tensin 1 [Source:MGI Symbol;Acc:MGI:104552]	-
ENSMUSG00000034612	50.9832	25.4738	52.6079	82.2546	56.9464	80.4234	43.0216	73.2081	-0.76752	0.0555652	0.629787	Chst11	10	82821332	83031734	+	5527	protein_coding	carbohydrate sulfotransferase 11 [Source:MGI Symbol;Acc:MGI:1927166]	-
ENSMUSG00000035104	33.9888	40.0303	29.698	39.0182	86.5147	58.6873	34.5724	61.4067	-0.828593	0.0556003	0.629787	Eva1a	6	82018024	82070080	+	2805	protein_coding	eva-1 homolog A (C. elegans) [Source:MGI Symbol;Acc:MGI:2385247]	-
ENSMUSG00000068479	273.91	263.836	268.131	381.746	285.827	351.037	268.626	339.537	-0.338455	0.0556215	0.629787	Mfap1a	2	121322392	121337146	-	4198	protein_coding	microfibrillar-associated protein 1A [Source:MGI Symbol;Acc:MGI:1914782]	-
ENSMUSG00000029765	123.959	133.738	98.4277	86.4728	95.2757	54.3401	118.708	78.6962	0.592039	0.0557404	0.630575	Plxna4	6	32121203	32565127	-	14103	protein_coding	plexin A4 [Source:MGI Symbol;Acc:MGI:2179061]	-
ENSMUSG00000026554	8891.07	9348.9	9939.5	7720.33	8717.18	8875.91	9393.16	8437.81	0.154869	0.0558793	0.631443	Dcaf8	1	171975651	172024572	+	12996	protein_coding	DDB1 and CUL4 associated factor 8 [Source:MGI Symbol;Acc:MGI:91860]	-
ENSMUSG00000071176	236.922	244.731	283.404	292.109	304.444	381.468	255.019	326.007	-0.353123	0.0559157	0.631443	Arhgef10	8	14961663	15051085	+	9210	protein_coding	Rho guanine nucleotide exchange factor (GEF) 10 [Source:MGI Symbol;Acc:MGI:2444453]	-
ENSMUSG00000120912	6.99769	4.5489	0	26.3637	10.9512	8.69442	3.84886	15.3364	-2.01494	0.0560101	1	ENSMUSG00000120912	14	30318611	30319971	+	647	lncRNA	novel transcript, antisense to KO:Prkcdand Prkcd	-
ENSMUSG00000019539	188.938	173.768	178.188	321.637	183.981	228.228	180.298	244.615	-0.441105	0.0561932	0.634018	Rcn3	7	44732337	44741645	-	1717	protein_coding	reticulocalbin 3, EF-hand calcium binding domain [Source:MGI Symbol;Acc:MGI:1277122]	-
ENSMUSG00000103115	34.9885	33.6619	12.7277	6.32728	10.9512	15.2152	27.126	10.8312	1.32273	0.0562394	1	Gm37584	3	88433373	88434662	-	1290	lncRNA	predicted gene, 37584 [Source:MGI Symbol;Acc:MGI:5610812]	-
ENSMUSG00000117545	736.757	701.44	674.569	653.819	588.081	535.794	704.256	592.564	0.248521	0.0562543	0.634148	Gm30794	17	87762280	87767792	-	2080	lncRNA	predicted gene, 30794 [Source:MGI Symbol;Acc:MGI:5589953]	-
ENSMUSG00000102538	0	0	0	2.10909	0	10.868	0	4.32571	-4.67995	0.0562855	1	Gm37230	9	108067730	108068547	-	818	TEC	predicted gene, 37230 [Source:MGI Symbol;Acc:MGI:5610458]	-
ENSMUSG00000051367	2734.1	2600.15	2722.03	2970.66	2897.69	3090.87	2685.43	2986.41	-0.153291	0.0563147	0.634271	Six1	12	73086789	73100661	-	4383	protein_coding	sine oculis-related homeobox 1 [Source:MGI Symbol;Acc:MGI:102780]	Homeobox
ENSMUSG00000024776	22.9924	32.7521	39.0317	15.8182	12.0464	16.302	31.5921	14.7222	1.10377	0.0564561	1	Stambpl1	19	34169629	34217733	+	5557	protein_coding	STAM binding protein like 1 [Source:MGI Symbol;Acc:MGI:1923880]	-
ENSMUSG00000044217	0	0	0	0	0	15.2152	0	5.07174	-4.90917	0.056486	1	Aqp5	15	99488663	99492710	+	2599	protein_coding	aquaporin 5 [Source:MGI Symbol;Acc:MGI:106215]	-
ENSMUSG00000059956	0	0	0	0	0	15.2152	0	5.07174	-4.90917	0.056486	1	Serpinb12	1	106862179	106884810	+	2498	protein_coding	serine (or cysteine) peptidase inhibitor, clade B (ovalbumin), member 12 [Source:MGI Symbol;Acc:MGI:1919119]	-
ENSMUSG00000054488	0	0	0	0	0	15.2152	0	5.07174	-4.90917	0.056486	1	Gm9946	6	117536658	117549290	+	2706	lncRNA	predicted gene 9946 [Source:MGI Symbol;Acc:MGI:3643134]	-
ENSMUSG00000025754	82.9727	80.0606	66.1841	28.4728	62.422	46.7325	76.4058	45.8758	0.736378	0.0564999	0.635798	Agbl1	7	75879635	76774446	+	5015	protein_coding	ATP/GTP binding protein-like 1 [Source:MGI Symbol;Acc:MGI:3646469]	-
ENSMUSG00000120180	9.99671	5.45868	0.848515	0	0	1.0868	5.43463	0.362267	3.80804	0.0568802	1	ENSMUSG00000120180	8	35272461	35274324	-	1864	lncRNA	novel transcript	-
ENSMUSG00000110353	82.9727	107.354	75.5178	58	37.2342	70.6422	88.6148	55.2921	0.679871	0.0569482	0.64028	Gm33543	10	95659835	95678792	-	1777	protein_coding	predicted gene, 33543 [Source:MGI Symbol;Acc:MGI:5592702]	-
ENSMUSG00000026574	710.766	938.893	683.054	944.873	858.576	1000.94	777.571	934.798	-0.265711	0.0570173	0.640494	Dpt	1	164624213	164651835	+	1724	protein_coding	dermatopontin [Source:MGI Symbol;Acc:MGI:1928392]	-
ENSMUSG00000120299	0	0	0	9.49092	1.09512	1.0868	0	3.89095	-4.52941	0.0570736	1	ENSMUSG00000120299	18	4353067	4353542	+	476	lncRNA	novel transcript	-
ENSMUSG00000097003	8.99704	18.1956	14.4247	30.5818	41.6147	20.6492	13.8725	30.9486	-1.15332	0.0571016	1	D930007P13Rik	15	103031497	103055255	-	1324	lncRNA	Riken cDNA D930007P13 gene [Source:MGI Symbol;Acc:MGI:3715731]	-
ENSMUSG00000042097	7.99737	24.5641	18.6673	29.5273	31.7586	48.9061	17.0762	36.7307	-1.09884	0.0571521	1	Zfp239	6	117839061	117850252	+	4364	protein_coding	zinc finger protein 239 [Source:MGI Symbol;Acc:MGI:1306812]	zf-C2H2
ENSMUSG00000015568	19406.6	16658.1	15019.6	12934	16791.5	14767.5	17028.1	14831	0.19925	0.0572289	0.642147	Lpl	8	69333143	69360100	+	10478	protein_coding	lipoprotein lipase [Source:MGI Symbol;Acc:MGI:96820]	-
ENSMUSG00000072214	6.99769	12.7369	4.24257	17.9273	20.8073	24.9965	7.9924	21.2437	-1.41262	0.057247	1	Septin5	16	18439252	18448704	-	3915	protein_coding	septin 5 [Source:MGI Symbol;Acc:MGI:1195461]	-
ENSMUSG00000001288	367.879	342.987	512.503	635.891	415.052	523.839	407.79	524.927	-0.363496	0.0572647	0.642147	Rarg	15	102143373	102165952	-	4261	protein_coding	retinoic acid receptor, gamma [Source:MGI Symbol;Acc:MGI:97858]	THR-like
ENSMUSG00000114715	12.9957	1.81956	6.78812	0	2.19025	0	7.20113	0.730082	3.31011	0.0572648	1	Gm34471	13	113665575	113704303	-	2540	lncRNA	predicted gene, 34471 [Source:MGI Symbol;Acc:MGI:5593630]	-
ENSMUSG00000014313	11707.1	11491.4	10415.5	10747.9	9575.75	10000.8	11204.7	10108.1	0.148476	0.0573291	0.642193	Cox6c	15	35926032	35938392	-	3567	protein_coding	cytochrome c oxidase subunit 6C [Source:MGI Symbol;Acc:MGI:104614]	-
ENSMUSG00000000171	6811.76	7001.67	6684.6	5910.73	6157.88	6533.86	6832.67	6200.82	0.14	0.0573691	0.642193	Sdhd	9	50507657	50515112	-	1231	protein_coding	succinate dehydrogenase complex, subunit D, integral membrane protein [Source:MGI Symbol;Acc:MGI:1914175]	-
ENSMUSG00000027962	68.9773	67.3237	56.002	87.5273	110.607	91.2914	64.101	96.4754	-0.591046	0.0574225	0.642229	Vcam1	3	115903598	115923337	-	8870	protein_coding	vascular cell adhesion molecule 1 [Source:MGI Symbol;Acc:MGI:98926]	-
ENSMUSG00000025243	0	0	1.69703	5.27273	6.57074	6.52081	0.565676	6.12143	-3.37777	0.0574268	1	Slc6a20b	9	123419865	123461630	-	8538	protein_coding	solute carrier family 6 (neurotransmitter transporter), member 20B [Source:MGI Symbol;Acc:MGI:1336891]	-
ENSMUSG00000026452	4.99835	31.8423	30.5465	10.5455	4.38049	7.60762	22.4624	7.51119	1.58283	0.057466	1	Syt2	1	134574415	134690331	+	7638	protein_coding	synaptotagmin II [Source:MGI Symbol;Acc:MGI:99666]	-
ENSMUSG00000082424	168.944	173.768	190.067	222.509	199.312	283.655	177.593	235.159	-0.404317	0.0575016	0.642552	Gm13292	2	11413842	11414841	-	1000	processed_pseudogene	predicted gene 13292 [Source:MGI Symbol;Acc:MGI:3649470]	-
ENSMUSG00000008301	428.859	420.318	407.287	474.546	465.427	592.307	418.821	510.76	-0.28649	0.0575773	0.642665	Phax	18	56695515	56720784	+	2223	protein_coding	phosphorylated adaptor for RNA export [Source:MGI Symbol;Acc:MGI:1891839]	-
ENSMUSG00000032245	435.856	386.656	425.106	315.309	342.773	359.732	415.873	339.271	0.293692	0.0576889	0.642665	Cln6	9	62746067	62759288	+	2434	protein_coding	ceroid-lipofuscinosis, neuronal 6 [Source:MGI Symbol;Acc:MGI:2159324]	-
ENSMUSG00000021484	2116.3	2040.64	2098.38	1669.35	1940.56	1918.21	2085.11	1842.7	0.178403	0.0577036	0.642665	Lman2	13	55491646	55510596	-	7920	protein_coding	lectin, mannose-binding 2 [Source:MGI Symbol;Acc:MGI:1914140]	-
ENSMUSG00000028469	1758.42	1736.77	1691.09	1883.42	1901.13	2046.45	1728.76	1943.67	-0.169148	0.0577124	0.642665	Npr2	4	43631935	43651244	+	4667	protein_coding	natriuretic peptide receptor 2 [Source:MGI Symbol;Acc:MGI:97372]	-
ENSMUSG00000056612	1414.53	1438.36	1546.84	1713.64	1660.21	1605.21	1466.58	1659.68	-0.178163	0.0578344	0.643362	Ppp1r14b	19	6952336	6954692	+	1526	protein_coding	protein phosphatase 1, regulatory inhibitor subunit 14B [Source:MGI Symbol;Acc:MGI:107682]	-
ENSMUSG00000016520	141.953	136.467	127.277	198.255	144.556	210.84	135.232	184.55	-0.449546	0.0578754	0.643362	Lnx2	5	146953465	147013396	-	4557	protein_coding	ligand of numb-protein X 2 [Source:MGI Symbol;Acc:MGI:2155959]	-
ENSMUSG00000049600	141.953	112.813	138.308	186.655	178.505	166.281	131.025	177.147	-0.435604	0.058006	0.644254	Zbtb45	7	12737825	12743961	-	4210	protein_coding	zinc finger and BTB domain containing 45 [Source:MGI Symbol;Acc:MGI:2685003]	ZBTB
ENSMUSG00000035699	8.99704	16.376	5.9396	1.05455	4.38049	1.0868	10.4376	2.17395	2.2671	0.0580199	1	Slc51a	16	32293322	32306697	-	3198	protein_coding	solute carrier family 51, alpha subunit [Source:MGI Symbol;Acc:MGI:2146634]	-
ENSMUSG00000048807	998.671	1091.74	1098.83	1113.6	1265.96	1301.99	1063.08	1227.18	-0.206561	0.0581312	0.645085	Slc35e4	11	3857021	3864664	-	3063	protein_coding	solute carrier family 35, member E4 [Source:MGI Symbol;Acc:MGI:2144150]	-
ENSMUSG00000116903	65.9783	50.0379	45.8198	17.9273	48.1854	18.4756	53.9453	28.1961	0.93604	0.0582912	0.645784	Gm19522	16	42704733	42732428	-	2525	lncRNA	predicted gene, 19522 [Source:MGI Symbol;Acc:MGI:5011707]	-
ENSMUSG00000020782	288.905	264.746	356.376	391.237	353.725	397.77	303.342	380.91	-0.327489	0.0583379	0.645784	Llgl2	11	115714875	115746606	+	4844	protein_coding	LLGL2 scribble cell polarity complex component [Source:MGI Symbol;Acc:MGI:1918843]	-
ENSMUSG00000045246	620.795	605.004	594.809	703.382	802.725	650.995	606.869	719.034	-0.244797	0.0583812	0.645784	Kcng4	8	120350593	120362419	-	3806	protein_coding	potassium voltage-gated channel, subfamily G, member 4 [Source:MGI Symbol;Acc:MGI:1913983]	-
ENSMUSG00000043683	14872.1	15755.6	16424.7	16383.4	18626.9	16980.2	15684.1	17330.2	-0.143911	0.0583959	0.645784	Fem1a	17	56563810	56570610	+	6801	protein_coding	fem 1 homolog a [Source:MGI Symbol;Acc:MGI:1335089]	-
ENSMUSG00000026676	72.976	105.534	82.3059	123.382	127.034	124.982	86.9388	125.133	-0.524277	0.0585015	0.645907	Ccdc3	2	5142587	5235689	+	2670	protein_coding	coiled-coil domain containing 3 [Source:MGI Symbol;Acc:MGI:1921436]	-
ENSMUSG00000047434	173.943	138.287	136.611	92.8001	112.798	115.201	149.613	106.933	0.48355	0.0585079	0.645907	Xxylt1	16	30773962	30900250	-	3895	protein_coding	xyloside xylosyltransferase 1 [Source:MGI Symbol;Acc:MGI:2146443]	-
ENSMUSG00000109709	9.99671	7.27824	3.39406	0	2.19025	0	6.88967	0.730082	3.24647	0.0587384	1	Gm45290	8	92255463	92259352	-	3890	TEC	predicted gene 45290 [Source:MGI Symbol;Acc:MGI:5791126]	-
ENSMUSG00000102478	0	0	0	2.10909	5.47561	3.26041	0	3.61504	-4.42053	0.0587779	1	BC085271	1	182986635	182988121	-	1487	transcribed_processed_pseudogene	cDNA sequence BC085271 [Source:MGI Symbol;Acc:MGI:3612444]	-
ENSMUSG00000024735	5796.09	5846.25	5807.23	4587.28	5758.16	5186.22	5816.52	5177.22	0.168058	0.0588042	0.64771	Prpf19	19	10872595	10886923	+	7278	protein_coding	pre-mRNA processing factor 19 [Source:MGI Symbol;Acc:MGI:106247]	-
ENSMUSG00000022518	0	1.81956	1.69703	6.32728	14.2366	3.26041	1.1722	7.94143	-2.73426	0.0588185	1	4930562C15Rik	16	4653280	4685550	+	5312	protein_coding	RIKEN cDNA 4930562C15 gene [Source:MGI Symbol;Acc:MGI:1926059]	-
ENSMUSG00000042354	689.773	704.17	671.175	763.492	801.63	840.098	688.372	801.74	-0.219974	0.0589589	0.64771	Gnl3	14	30734390	30741109	-	6101	protein_coding	guanine nucleotide binding protein-like 3 (nucleolar) [Source:MGI Symbol;Acc:MGI:1353651]	-
ENSMUSG00000106918	875.712	961.637	878.213	802.51	715.115	812.928	905.187	776.851	0.22053	0.0589593	0.64771	Mrpl33	5	31754279	31821728	+	7326	protein_coding	mitochondrial ribosomal protein L33 [Source:MGI Symbol;Acc:MGI:2137225]	-
ENSMUSG00000003810	3254.93	3748.29	3894.68	3812.18	4181.18	4296.13	3632.63	4096.5	-0.173027	0.0589702	0.64771	Mast2	4	116163959	116321380	-	8049	protein_coding	microtubule associated serine/threonine kinase 2 [Source:MGI Symbol;Acc:MGI:894676]	-
ENSMUSG00000058503	255.916	300.227	275.767	169.782	252.973	215.187	277.303	212.647	0.38399	0.0589809	0.64771	Fam133b	5	3593833	3620238	+	7398	protein_coding	family with sequence similarity 133, member B [Source:MGI Symbol;Acc:MGI:1915402]	-
ENSMUSG00000004032	1719.43	1657.62	1534.11	1408.87	1409.42	1509.57	1637.06	1442.62	0.182065	0.0590001	0.64771	Gstm5	3	107803137	107806002	+	1278	protein_coding	glutathione S-transferase, mu 5 [Source:MGI Symbol;Acc:MGI:1309466]	-
ENSMUSG00000025584	576.81	516.755	490.441	616.91	696.498	582.526	528.002	631.978	-0.260081	0.0590252	0.64771	Pde8a	7	80863344	80984281	+	4045	protein_coding	phosphodiesterase 8A [Source:MGI Symbol;Acc:MGI:1277116]	-
ENSMUSG00000045062	0	1.81956	0	0	13.1415	8.69442	0.60652	7.27863	-3.57814	0.0590619	1	Pcdhb7	18	37474755	37478255	+	3501	protein_coding	protocadherin beta 7 [Source:MGI Symbol;Acc:MGI:2136741]	-
ENSMUSG00000097282	0	0	0	10.5455	0	2.1736	0	4.23969	-4.65306	0.0590857	1	5031415H12Rik	17	71052324	71062577	-	2481	lncRNA	RIKEN cDNA 5031415H12 gene [Source:MGI Symbol;Acc:MGI:1923234]	-
ENSMUSG00000022236	5.99802	1.81956	0	16.8727	8.76098	9.78122	2.60586	11.805	-2.21034	0.0591476	1	Ropn1l	15	31441357	31453883	-	957	protein_coding	ropporin 1-like [Source:MGI Symbol;Acc:MGI:2182357]	-
ENSMUSG00000049907	37.9875	41.8499	66.1841	54.8364	62.422	136.937	48.6738	84.7318	-0.796206	0.0592111	0.649193	Rasl11b	5	74355947	74360142	+	2161	protein_coding	RAS-like, family 11, member B [Source:MGI Symbol;Acc:MGI:1916189]	-
ENSMUSG00000075312	30.9898	9.0978	21.2129	5.27273	9.85611	6.52081	20.4335	7.21655	1.50054	0.0592239	1	Gm13597	2	68384899	68385273	+	375	processed_pseudogene	predicted gene 13597 [Source:MGI Symbol;Acc:MGI:3651139]	-
ENSMUSG00000061576	72.976	40.0303	44.1228	40.0728	26.2829	16.302	52.3763	27.5526	0.922744	0.0593307	0.649947	Dpp6	5	27022201	27932503	+	12347	protein_coding	dipeptidylpeptidase 6 [Source:MGI Symbol;Acc:MGI:94921]	-
ENSMUSG00000042213	12.9957	13.6467	16.1218	35.8546	33.9488	21.736	14.2547	30.5131	-1.09623	0.0593425	1	Zfand4	6	116241183	116307263	+	4181	protein_coding	zinc finger, AN1-type domain 4 [Source:MGI Symbol;Acc:MGI:1914742]	-
ENSMUSG00000003809	1582.48	1329.19	1435.69	1170.55	1326.19	1282.43	1449.12	1259.72	0.201835	0.0594551	0.650754	Gcdh	8	85613022	85620550	-	2754	protein_coding	glutaryl-Coenzyme A dehydrogenase [Source:MGI Symbol;Acc:MGI:104541]	-
ENSMUSG00000040298	0	0	0	4.21819	2.19025	4.34721	0	3.58521	-4.40973	0.0595028	1	Btbd16	7	130375799	130427629	+	3722	protein_coding	BTB (POZ) domain containing 16 [Source:MGI Symbol;Acc:MGI:3045247]	-
ENSMUSG00000086993	0	0	0	4.21819	2.19025	4.34721	0	3.58521	-4.40973	0.0595028	1	Rsf1os2	7	97299217	97346035	-	3854	lncRNA	remodeling and spacing factor 1, opposite strand 2 [Source:MGI Symbol;Acc:MGI:3642179]	-
ENSMUSG00000024726	3965.69	3994.84	4256.15	3632.91	3754.08	3674.48	4072.23	3687.16	0.143475	0.0595847	0.651615	Carnmt1	19	18648128	18684564	+	4807	protein_coding	carnosine N-methyltransferase 1 [Source:MGI Symbol;Acc:MGI:1914633]	-
ENSMUSG00000100860	4.99835	8.18802	5.9396	1.05455	0	1.0868	6.37532	0.713783	3.15389	0.0596193	1	2010009K17Rik	2	157912287	157933717	-	567	lncRNA	RIKEN cDNA 2010009K17 gene [Source:MGI Symbol;Acc:MGI:1919590]	-
ENSMUSG00000067279	10157.7	11071.1	12474	11777.2	18674	14141.5	11234.3	14864.2	-0.403911	0.059665	0.651937	Ppp1r3c	19	36709131	36714053	-	2725	protein_coding	protein phosphatase 1, regulatory subunit 3C [Source:MGI Symbol;Acc:MGI:1858229]	-
ENSMUSG00000051969	0	7.27824	10.1822	0	1.09512	0	5.82014	0.365041	3.91773	0.0597259	1	Tlr11	14	50595371	50601120	+	3274	protein_coding	toll-like receptor 11 [Source:MGI Symbol;Acc:MGI:3045226]	-
ENSMUSG00000055210	8.99704	3.63912	6.78812	16.8727	8.76098	31.5173	6.47476	19.0503	-1.56129	0.0598486	1	Foxd2	4	114763479	114766070	-	2592	protein_coding	forkhead box D2 [Source:MGI Symbol;Acc:MGI:1347471]	Fork_head
ENSMUSG00000052033	246.919	220.167	225.705	196.146	187.266	142.371	230.93	175.261	0.397172	0.0599223	0.65419	Pfdn4	2	170338348	170361043	+	2520	protein_coding	prefoldin 4 [Source:MGI Symbol;Acc:MGI:1923512]	-
ENSMUSG00000040699	63.9789	152.843	229.099	65.3819	77.7537	126.069	148.64	89.7349	0.731019	0.0599842	0.654308	Limd2	11	106047082	106051686	-	3707	protein_coding	LIM domain containing 2 [Source:MGI Symbol;Acc:MGI:1915053]	-
ENSMUSG00000037418	1.99934	3.63912	5.09109	17.9273	10.9512	9.78122	3.57652	12.8866	-1.83889	0.0600366	1	Best1	19	9962538	9978997	-	2579	protein_coding	bestrophin 1 [Source:MGI Symbol;Acc:MGI:1346332]	-
ENSMUSG00000084552	1.99934	0	0.848515	7.38182	2.19025	11.9548	0.949285	7.17563	-2.94298	0.0600407	1	Gm24840	5	123766264	123766410	+	147	snRNA	predicted gene, 24840 [Source:MGI Symbol;Acc:MGI:5454617]	-
ENSMUSG00000001127	2876.05	2954.06	2727.13	2542.51	2684.15	2438.78	2852.41	2555.15	0.158682	0.0601067	0.655086	Araf	X	20664053	20726758	+	6541	protein_coding	Araf proto-oncogene, serine/threonine kinase [Source:MGI Symbol;Acc:MGI:88065]	-
ENSMUSG00000020422	225.926	190.144	209.583	261.527	286.922	251.051	208.551	266.5	-0.354284	0.0602264	0.655833	Tns3	11	8381652	8614681	-	11799	protein_coding	tensin 3 [Source:MGI Symbol;Acc:MGI:2443012]	-
ENSMUSG00000025144	679.776	634.117	627.052	544.146	550.847	553.182	646.982	549.392	0.235483	0.0602919	0.655845	Cenpx	11	120601768	120604564	-	1077	protein_coding	centromere protein X [Source:MGI Symbol;Acc:MGI:894324]	-
ENSMUSG00000070385	47295.4	46652.6	51363.1	58310.1	48918	53934.7	48437.1	53721	-0.149368	0.0603299	0.655845	Ampd1	3	102981330	103007036	+	3548	protein_coding	adenosine monophosphate deaminase 1 [Source:MGI Symbol;Acc:MGI:88015]	-
ENSMUSG00000055301	1.99934	10.9174	10.1822	35.8546	18.6171	11.9548	7.69962	22.1422	-1.51452	0.0604198	1	Adh7	3	137923521	137939143	+	3787	protein_coding	alcohol dehydrogenase 7 (class IV), mu or sigma polypeptide [Source:MGI Symbol;Acc:MGI:87926]	-
ENSMUSG00000028965	5.99802	7.27824	6.78812	0	2.19025	0	6.68813	0.730082	3.20771	0.0604907	1	Tnfrsf9	4	150999019	151030559	+	2722	protein_coding	tumor necrosis factor receptor superfamily, member 9 [Source:MGI Symbol;Acc:MGI:1101059]	-
ENSMUSG00000055493	3315.91	3302.5	3271.02	2491.89	3215.28	2994.14	3296.48	2900.44	0.184762	0.0604965	0.656384	Epm2a	10	11219148	11335388	+	3287	protein_coding	epilepsy, progressive myoclonic epilepsy, type 2 gene alpha [Source:MGI Symbol;Acc:MGI:1341085]	-
ENSMUSG00000105719	7.99737	5.45868	0	0	0	0	4.48535	0	4.49423	0.0604975	1	Gm42872	3	132473168	132475134	+	1967	TEC	predicted gene 42872 [Source:MGI Symbol;Acc:MGI:5663009]	-
ENSMUSG00000078671	1460.52	1461.11	1509.51	1018.69	1422.56	1335.68	1477.04	1258.98	0.230781	0.0605331	0.656384	Chd2	7	73076386	73191578	-	14300	protein_coding	chromodomain helicase DNA binding protein 2 [Source:MGI Symbol;Acc:MGI:2448567]	-
ENSMUSG00000024446	353.883	416.679	388.62	597.928	429.288	421.679	386.394	482.965	-0.321792	0.06054	0.656384	Rpp21	17	36566537	36568961	-	1218	protein_coding	ribonuclease P 21 subunit [Source:MGI Symbol;Acc:MGI:1914926]	-
ENSMUSG00000067597	57.9809	99.166	114.549	177.164	98.5611	138.024	90.5655	137.916	-0.603928	0.0605969	0.656384	Dgat2l6	X	99568444	99589750	+	4741	protein_coding	diacylglycerol O-acyltransferase 2-like 6 [Source:MGI Symbol;Acc:MGI:3045268]	-
ENSMUSG00000055200	84.972	74.6019	111.155	187.709	124.844	94.5518	90.2431	135.702	-0.587765	0.0606358	0.656384	Sertad3	7	27173193	27176789	+	1329	protein_coding	SERTA domain containing 3 [Source:MGI Symbol;Acc:MGI:2180697]	-
ENSMUSG00000089766	0	0	0	14.7636	0	0	0	4.92122	-4.86809	0.0606885	1	Gm16538	19	5777176	5782483	+	1328	lncRNA	predicted gene 16538 [Source:MGI Symbol;Acc:MGI:4414958]	-
ENSMUSG00000066510	0	0	0	14.7636	0	0	0	4.92122	-4.86809	0.0606885	1	Ankdd1a	9	65395752	65427475	-	2616	protein_coding	ankyrin repeat and death domain containing 1A [Source:MGI Symbol;Acc:MGI:2686319]	-
ENSMUSG00000030315	696.77	667.778	723.783	931.164	670.215	905.306	696.111	835.562	-0.263531	0.0609002	0.658263	Vgll4	6	114837589	114946955	-	5396	protein_coding	vestigial like family member 4 [Source:MGI Symbol;Acc:MGI:2652840]	-
ENSMUSG00000021221	356.882	363.912	356.376	296.328	289.112	291.263	359.057	292.234	0.297044	0.0609122	0.658263	Dpf3	12	83260519	83534490	-	4225	protein_coding	D4, zinc and double PHD fingers, family 3 [Source:MGI Symbol;Acc:MGI:1917377]	-
ENSMUSG00000115925	32.9891	30.9325	54.3049	53.7819	55.8513	94.5518	39.4089	68.0616	-0.784475	0.0612192	0.660513	Gm33432	15	84011505	84020460	+	1578	lncRNA	predicted gene, 33432 [Source:MGI Symbol;Acc:MGI:5592591]	-
ENSMUSG00000000938	668.78	533.131	556.626	486.146	531.135	431.461	586.179	482.914	0.27879	0.0612235	0.660513	Hoxa10	6	52208177	52217834	-	3270	protein_coding	homeobox A10 [Source:MGI Symbol;Acc:MGI:96171]	Homeobox
ENSMUSG00000024395	850.72	901.592	993.611	1189.53	1003.13	1011.81	915.307	1068.16	-0.222384	0.0612848	0.660618	Lims2	18	32055343	32091672	+	3060	protein_coding	LIM and senescent cell antigen like domains 2 [Source:MGI Symbol;Acc:MGI:2385067]	-
ENSMUSG00000082693	7.99737	0.90978	6.78812	1.05455	0	0	5.23175	0.351515	3.75758	0.0613934	1	Gm15190	X	158367779	158368054	-	276	processed_pseudogene	predicted gene 15190 [Source:MGI Symbol;Acc:MGI:3705630]	-
ENSMUSG00000078768	112.963	92.7975	70.4267	55.891	70.0879	52.1665	92.0623	59.3818	0.630572	0.061457	0.661422	Zfp566	7	29776762	29789952	-	1728	protein_coding	zinc finger protein 566 [Source:MGI Symbol;Acc:MGI:1919806]	zf-C2H2
ENSMUSG00000032338	114.962	83.6997	128.974	182.437	167.554	118.461	109.212	156.151	-0.515563	0.0615881	0.661422	Hcn4	9	58730695	58770458	+	6118	protein_coding	hyperpolarization-activated, cyclic nucleotide-gated K+ 4 [Source:MGI Symbol;Acc:MGI:1298209]	-
ENSMUSG00000063683	11.996	1.81956	0	0	0	0	4.6052	0	4.53019	0.0616373	1	Glyat	19	12610672	12631275	+	4780	protein_coding	glycine-N-acyltransferase [Source:MGI Symbol;Acc:MGI:2147502]	-
ENSMUSG00000020253	108.964	142.835	136.611	208.8	154.412	168.454	129.47	177.222	-0.451865	0.061669	0.661422	Ppm1m	9	106072146	106076945	-	2710	protein_coding	protein phosphatase 1M [Source:MGI Symbol;Acc:MGI:1915155]	-
ENSMUSG00000047343	1959.35	1815.92	1562.96	1685.17	1536.46	1387.85	1779.41	1536.49	0.211167	0.0616774	0.661422	Mettl21c	1	44048568	44059194	-	4300	protein_coding	methyltransferase like 21C [Source:MGI Symbol;Acc:MGI:3611450]	-
ENSMUSG00000095937	61.9796	45.489	54.3049	71.7091	65.7074	121.722	53.9245	86.3795	-0.680706	0.0617088	0.661422	Gm12671	4	91739905	91740906	-	1002	processed_pseudogene	predicted gene 12671 [Source:MGI Symbol;Acc:MGI:3651684]	-
ENSMUSG00000027180	2839.06	2949.51	2951.98	2410.69	2761.9	2648.54	2913.52	2607.04	0.160545	0.0617652	0.661422	Fbxo3	2	103858066	103893585	+	7237	protein_coding	F-box protein 3 [Source:MGI Symbol;Acc:MGI:1929084]	-
ENSMUSG00000038611	634.791	695.072	654.205	760.328	835.579	728.158	661.356	774.688	-0.22792	0.0618179	0.661422	Phrf1	7	140808697	140842663	+	9493	protein_coding	PHD and ring finger domains 1 [Source:MGI Symbol;Acc:MGI:2141847]	-
ENSMUSG00000017713	409.865	282.942	283.404	233.055	277.066	243.444	325.403	251.188	0.372015	0.0618356	0.661422	Tha1	11	117758778	117764307	-	2910	protein_coding	threonine aldolase 1 [Source:MGI Symbol;Acc:MGI:1919026]	-
ENSMUSG00000020271	1677.45	1507.51	1781.03	1282.33	1532.08	1500.87	1655.33	1438.43	0.202903	0.0618584	0.661422	Fbxw11	11	32592724	32696816	+	4327	protein_coding	F-box and WD-40 domain protein 11 [Source:MGI Symbol;Acc:MGI:2144023]	-
ENSMUSG00000017291	1435.53	1386.5	1316.05	1144.18	1331.67	1128.1	1379.36	1201.32	0.199219	0.061876	0.661422	Taok1	11	77419988	77498641	-	12421	protein_coding	TAO kinase 1 [Source:MGI Symbol;Acc:MGI:1914490]	-
ENSMUSG00000049134	44318.4	38691.1	44273.8	32783.7	39215.3	41140.9	42427.8	37713.3	0.169943	0.0620315	0.662001	Nrap	19	56308467	56378469	-	5507	protein_coding	nebulin-related anchoring protein [Source:MGI Symbol;Acc:MGI:1098765]	-
ENSMUSG00000021177	134.956	109.174	130.671	60.1091	105.132	90.2046	124.933	85.1485	0.553814	0.0620335	0.662001	Tdp1	12	99850776	99921478	+	7988	protein_coding	tyrosyl-DNA phosphodiesterase 1 [Source:MGI Symbol;Acc:MGI:1920036]	-
ENSMUSG00000108365	5.99802	4.5489	4.24257	1.05455	0	0	4.92983	0.351515	3.6717	0.0621371	1	Gm44951	7	79686453	79688476	+	2024	TEC	predicted gene 44951 [Source:MGI Symbol;Acc:MGI:5753527]	-
ENSMUSG00000022370	1545.49	1538.44	1485.75	1386.73	1341.53	1323.73	1523.23	1350.66	0.173268	0.0622549	0.663629	Mrpl13	15	55397490	55421144	-	7936	protein_coding	mitochondrial ribosomal protein L13 [Source:MGI Symbol;Acc:MGI:2137218]	-
ENSMUSG00000001270	312.897	241.092	236.736	351.164	331.822	315.173	263.575	332.72	-0.337968	0.0622965	0.663629	Ckb	12	111635795	111638772	-	2895	protein_coding	creatine kinase, brain [Source:MGI Symbol;Acc:MGI:88407]	-
ENSMUSG00000025746	1.99934	2.72934	6.78812	0	0	0	3.83893	0	4.27796	0.0624451	1	Il6	5	30218112	30224979	+	2428	protein_coding	interleukin 6 [Source:MGI Symbol;Acc:MGI:96559]	-
ENSMUSG00000036167	306.899	283.851	321.587	359.6	417.242	351.037	304.112	375.96	-0.305596	0.0624582	0.663629	Pphln1	15	93296231	93389391	+	4545	protein_coding	periphilin 1 [Source:MGI Symbol;Acc:MGI:1917029]	-
ENSMUSG00000037204	769.746	988.021	730.571	1123.09	899.096	958.56	829.446	993.582	-0.260701	0.0624782	0.663629	Atg101	15	101182153	101188826	+	1597	protein_coding	autophagy related 101 [Source:MGI Symbol;Acc:MGI:1915368]	-
ENSMUSG00000037523	1333.56	1425.63	1287.2	1030.29	1304.29	1161.79	1348.79	1165.46	0.210911	0.0624786	0.663629	Mavs	2	131075983	131089945	+	3345	protein_coding	mitochondrial antiviral signaling protein [Source:MGI Symbol;Acc:MGI:2444773]	-
ENSMUSG00000041258	450.851	449.431	548.14	380.691	419.432	391.249	482.808	397.124	0.282863	0.0625347	0.663629	Zfp236	18	82611718	82711008	-	10476	protein_coding	zinc finger protein 236 [Source:MGI Symbol;Acc:MGI:1926950]	zf-C2H2
ENSMUSG00000029710	615.797	520.394	564.262	684.401	798.345	574.918	566.818	685.888	-0.275453	0.0625905	0.663629	Ephb4	5	137348371	137376931	+	4640	protein_coding	Eph receptor B4 [Source:MGI Symbol;Acc:MGI:104757]	-
ENSMUSG00000062210	71.9763	104.625	91.6396	60.1091	53.661	61.9477	89.4135	58.5726	0.611488	0.0626039	0.663629	Tnfaip8	18	50112494	50240240	+	10328	protein_coding	tumor necrosis factor, alpha-induced protein 8 [Source:MGI Symbol;Acc:MGI:2147191]	-
ENSMUSG00000025268	492.838	399.393	434.439	356.437	371.247	359.732	442.223	362.472	0.286224	0.0626524	0.663629	Maged2	X	149589366	149597341	-	3239	protein_coding	MAGE family member D2 [Source:MGI Symbol;Acc:MGI:1933391]	-
ENSMUSG00000045994	6.99769	10.9174	2.54554	0	0	2.1736	6.8202	0.724535	3.23841	0.0627214	1	B3gat1	9	26645024	26674397	+	4960	protein_coding	beta-1,3-glucuronyltransferase 1 (glucuronosyltransferase P) [Source:MGI Symbol;Acc:MGI:1924148]	-
ENSMUSG00000058897	5.99802	7.27824	16.1218	0	1.09512	4.34721	9.79935	1.81411	2.4423	0.0627634	1	Col25a1	3	129925150	130393526	+	13028	protein_coding	collagen, type XXV, alpha 1 [Source:MGI Symbol;Acc:MGI:1924268]	-
ENSMUSG00000021750	30.9898	37.301	44.9713	42.1819	45.9952	117.375	37.754	68.5172	-0.857135	0.0628482	0.66439	Fam107a	14	14151750	14173499	+	3870	protein_coding	family with sequence similarity 107, member A [Source:MGI Symbol;Acc:MGI:3041256]	-
ENSMUSG00000041420	32.9891	30.9325	46.6683	81.2001	44.9	63.0345	36.8633	63.0449	-0.772307	0.0628849	0.66439	Meis3	7	15909015	15920429	+	3173	protein_coding	Meis homeobox 3 [Source:MGI Symbol;Acc:MGI:108519]	Homeobox
ENSMUSG00000106904	4.99835	6.36846	3.39406	0	1.09512	0	4.92029	0.365041	3.6693	0.0629194	1	Gm43029	6	29546603	29548137	-	1535	TEC	predicted gene 43029 [Source:MGI Symbol;Acc:MGI:5663166]	-
ENSMUSG00000031441	1327.56	1411.98	1392.41	1645.09	1334.95	1832.35	1377.32	1604.13	-0.219862	0.0629307	0.66439	Atp11a	8	12807014	12918728	+	11150	protein_coding	ATPase, class VI, type 11A [Source:MGI Symbol;Acc:MGI:1354735]	-
ENSMUSG00000040322	73.9756	97.3464	117.095	133.927	118.273	163.02	96.139	138.407	-0.5228	0.0629318	0.66439	Slc25a24	3	109030465	109075773	+	3431	protein_coding	solute carrier family 25 (mitochondrial carrier, phosphate carrier), member 24 [Source:MGI Symbol;Acc:MGI:1917160]	-
ENSMUSG00000102615	11.996	0	1.69703	0	0	0	4.56436	0	4.51798	0.0629427	1	Gm37844	8	15074326	15078422	-	4097	TEC	predicted gene, 37844 [Source:MGI Symbol;Acc:MGI:5611072]	-
ENSMUSG00000045514	11.996	0	1.69703	0	0	0	4.56436	0	4.51798	0.0629427	1	Olfr460	6	40546421	40551277	+	3371	protein_coding	olfactory receptor 460 [Source:MGI Symbol;Acc:MGI:3030294]	-
ENSMUSG00000040018	1029.66	867.93	881.607	627.455	862.957	829.23	926.399	773.214	0.26059	0.0630697	0.665297	Cox15	19	43721693	43741439	-	4909	protein_coding	cytochrome c oxidase assembly protein 15 [Source:MGI Symbol;Acc:MGI:1920112]	-
ENSMUSG00000000743	1934.36	1984.23	1926.13	1497.46	1857.33	1773.66	1948.24	1709.48	0.188787	0.0631758	0.665867	Chmp1a	8	123931003	123939502	-	3272	protein_coding	charged multivesicular body protein 1A [Source:MGI Symbol;Acc:MGI:1920159]	-
ENSMUSG00000058927	876.711	866.11	787.422	675.964	670.215	806.407	843.414	717.529	0.232891	0.0633626	0.666555	Gm10053	19	24853050	24853995	+	946	protein_coding	predicted gene 10053 [Source:MGI Symbol;Acc:MGI:3704493]	-
ENSMUSG00000085870	15.9947	0	0	0	0	0	5.33158	0	4.74219	0.0634007	1	Gm12829	4	114537917	114544806	+	3127	lncRNA	predicted gene 12829 [Source:MGI Symbol;Acc:MGI:3650003]	-
ENSMUSG00000029860	727.76	736.922	592.263	897.419	904.571	678.165	685.648	826.718	-0.270638	0.0634191	0.666555	Zyx	6	42326564	42337147	+	5390	protein_coding	zyxin [Source:MGI Symbol;Acc:MGI:103072]	-
ENSMUSG00000035783	1661.45	1585.75	1755.58	2155.49	2120.16	1566.08	1667.59	1947.24	-0.223633	0.0634368	0.666555	Acta2	19	34218490	34232990	-	2196	protein_coding	actin alpha 2, smooth muscle, aorta [Source:MGI Symbol;Acc:MGI:87909]	-
ENSMUSG00000078794	68.9773	58.2259	51.7594	123.382	74.4684	79.3366	59.6542	92.3956	-0.634064	0.0634492	0.666555	Dact3	7	16609242	16621387	+	2989	protein_coding	dishevelled-binding antagonist of beta-catenin 3 [Source:MGI Symbol;Acc:MGI:3654828]	-
ENSMUSG00000059852	38.9872	14.5565	14.4247	3.16364	5.47561	15.2152	22.6561	7.9515	1.50825	0.0636514	1	Kcng2	18	80337761	80407469	-	2989	protein_coding	potassium voltage-gated channel, subfamily G, member 2 [Source:MGI Symbol;Acc:MGI:3694646]	-
ENSMUSG00000020672	16.9944	13.6467	11.0307	0	6.57074	4.34721	13.8906	3.63932	1.93644	0.0636932	1	Sntg2	12	30224481	30423374	-	3410	protein_coding	syntrophin, gamma 2 [Source:MGI Symbol;Acc:MGI:1919541]	-
ENSMUSG00000038034	348.885	272.934	301.223	302.655	212.454	186.93	307.681	234.013	0.393558	0.0636988	0.668196	Igsf8	1	172089208	172147408	+	5217	protein_coding	immunoglobulin superfamily, member 8 [Source:MGI Symbol;Acc:MGI:2154090]	-
ENSMUSG00000003581	191.937	246.55	228.25	301.6	272.686	274.961	222.246	283.082	-0.348062	0.0637097	0.668196	Rnf215	11	4085202	4091172	+	2232	protein_coding	ring finger protein 215 [Source:MGI Symbol;Acc:MGI:1918923]	-
ENSMUSG00000015314	0	14.5565	39.8802	4.21819	4.38049	4.34721	18.1456	4.3153	2.07752	0.0637359	1	Slamf6	1	171745082	171780737	+	10832	protein_coding	SLAM family member 6 [Source:MGI Symbol;Acc:MGI:1353620]	-
ENSMUSG00000022365	2842.06	2631.08	2919.74	2241.97	2519.88	2677.88	2797.63	2479.91	0.17405	0.0638164	0.668288	Derl1	15	57732898	57755844	-	3328	protein_coding	Der1-like domain family, member 1 [Source:MGI Symbol;Acc:MGI:1915069]	-
ENSMUSG00000015354	92.9694	115.542	89.094	164.509	107.322	152.152	99.2018	141.328	-0.511133	0.0638229	0.668288	Pcolce2	9	95519654	95580149	+	4625	protein_coding	procollagen C-endopeptidase enhancer 2 [Source:MGI Symbol;Acc:MGI:1923727]	-
ENSMUSG00000028261	1337.56	1187.26	1088.64	1442.62	1375.47	1333.51	1204.49	1383.87	-0.201086	0.0640854	0.668338	Ndufaf4	4	24898083	24905001	+	3902	protein_coding	NADH:ubiquinone oxidoreductase complex assembly factor 4 [Source:MGI Symbol;Acc:MGI:1915743]	-
ENSMUSG00000022351	58.9806	56.4064	40.7287	95.9637	63.5171	85.8574	52.0385	81.7794	-0.655194	0.0641282	0.668338	Sqle	15	59186926	59203041	+	5546	protein_coding	squalene epoxidase [Source:MGI Symbol;Acc:MGI:109296]	-
ENSMUSG00000028028	43.9855	51.8575	58.5475	79.091	55.8513	114.114	51.4635	83.0188	-0.687999	0.0641608	0.668338	Alpk1	3	127463959	127574176	-	6868	protein_coding	alpha-kinase 1 [Source:MGI Symbol;Acc:MGI:1918731]	-
ENSMUSG00000031077	135.955	120.091	137.459	64.3273	108.417	99.9858	131.169	90.9101	0.529842	0.0641862	0.668338	Fadd	7	144131055	144136200	-	3903	protein_coding	Fas (TNFRSF6)-associated via death domain [Source:MGI Symbol;Acc:MGI:109324]	-
ENSMUSG00000020689	41.9862	24.5641	36.4861	51.6728	53.661	70.6422	34.3455	58.6586	-0.773715	0.0642105	0.668338	Itgb3	11	104498826	104561302	+	5901	protein_coding	integrin beta 3 [Source:MGI Symbol;Acc:MGI:96612]	-
ENSMUSG00000039046	159.947	76.4215	183.279	234.109	225.595	155.413	139.883	205.039	-0.551482	0.0642462	0.668338	Usp6nl	2	6327478	6451201	+	8059	protein_coding	USP6 N-terminal like [Source:MGI Symbol;Acc:MGI:2138893]	-
ENSMUSG00000021610	949.687	895.223	1029.25	802.51	850.91	833.577	958.053	828.999	0.209111	0.0642473	0.668338	Clptm1l	13	73752125	73768724	+	3068	protein_coding	CLPTM1-like [Source:MGI Symbol;Acc:MGI:2442892]	-
ENSMUSG00000030201	1205.6	1240.03	1380.53	976.51	1089.65	1230.26	1275.39	1098.81	0.215546	0.0642715	0.668338	Lrp6	6	134423439	134543928	-	13672	protein_coding	low density lipoprotein receptor-related protein 6 [Source:MGI Symbol;Acc:MGI:1298218]	-
ENSMUSG00000087500	1.99934	0	0	12.6546	2.19025	4.34721	0.666447	6.39734	-3.32601	0.064287	1	Gm12426	4	47197487	47208459	-	371	lncRNA	predicted gene 12426 [Source:MGI Symbol;Acc:MGI:3650989]	-
ENSMUSG00000056900	7551.51	7575.74	8193.26	6414.81	7545.4	7038.13	7773.5	6999.44	0.151447	0.0643343	0.668338	Usp13	3	32871695	32992220	+	7599	protein_coding	ubiquitin specific peptidase 13 (isopeptidase T-3) [Source:MGI Symbol;Acc:MGI:1919857]	-
ENSMUSG00000052609	332.89	295.678	365.71	492.473	396.434	355.384	331.426	414.764	-0.323548	0.0643496	0.668338	Plekhg3	12	76577665	76627262	+	11727	protein_coding	pleckstrin homology domain containing, family G (with RhoGef domain) member 3 [Source:MGI Symbol;Acc:MGI:2388284]	-
ENSMUSG00000052229	30.9898	25.4738	47.5168	85.4183	60.2318	39.1249	34.6601	61.5916	-0.827148	0.0646462	0.670539	Gpr17	18	32076050	32082689	-	5195	protein_coding	G protein-coupled receptor 17 [Source:MGI Symbol;Acc:MGI:3584514]	-
ENSMUSG00000019872	2843.06	2984.08	2610.03	2280.98	2588.87	2618.11	2812.39	2495.99	0.172132	0.0646662	0.670539	Smpdl3a	10	57670431	57687926	+	2065	protein_coding	sphingomyelin phosphodiesterase, acid-like 3A [Source:MGI Symbol;Acc:MGI:1931437]	-
ENSMUSG00000033697	119.96	130.099	141.702	192.982	160.983	171.715	130.587	175.227	-0.423299	0.0647991	0.671373	Arhgap39	15	76608185	76702370	-	7367	protein_coding	Rho GTPase activating protein 39 [Source:MGI Symbol;Acc:MGI:107858]	-
ENSMUSG00000040364	4.99835	0	7.63663	18.9818	9.85611	17.3888	4.21166	15.4089	-1.86696	0.0650343	1	Sec1	7	45327110	45343826	-	2470	protein_coding	secretory blood group 1 [Source:MGI Symbol;Acc:MGI:1928893]	-
ENSMUSG00000091478	2574.15	2819.41	2571.85	3182.62	2782.71	2955.02	2655.14	2973.45	-0.163406	0.0650818	0.673757	Gm10039	11	100252542	100252952	-	411	processed_pseudogene	predicted pseudogene 10039 [Source:MGI Symbol;Acc:MGI:3704382]	-
ENSMUSG00000084915	0.999671	0	4.24257	16.8727	10.9512	2.1736	1.74741	9.99919	-2.49501	0.0651277	1	C230037L18Rik	15	89360439	89369050	+	2017	lncRNA	RIKEN cDNA C230037L18 gene [Source:MGI Symbol;Acc:MGI:3697701]	-
ENSMUSG00000073424	0	0	0	6.32728	1.09512	3.26041	0	3.56094	-4.40082	0.0651325	1	Cyp4f15	17	32904601	32922326	+	2282	protein_coding	cytochrome P450, family 4, subfamily f, polypeptide 15 [Source:MGI Symbol;Acc:MGI:2146921]	-
ENSMUSG00000040328	0	0	0	0	5.47561	6.52081	0	3.99881	-4.56566	0.0652305	1	Olfr56	11	48869716	49026214	+	4724	protein_coding	olfactory receptor 56 [Source:MGI Symbol;Acc:MGI:1333785]	-
ENSMUSG00000039850	121.96	139.196	163.763	176.109	187.266	205.406	141.64	189.594	-0.418544	0.0652962	0.67543	Endov	11	119382173	119402263	+	6138	protein_coding	endonuclease V [Source:MGI Symbol;Acc:MGI:2444688]	-
ENSMUSG00000039653	15.9947	1.81956	3.39406	0	0	2.1736	7.06945	0.724535	3.28574	0.0653294	1	Baat	4	49489422	49506557	-	1941	protein_coding	bile acid-Coenzyme A: amino acid N-acyltransferase [Source:MGI Symbol;Acc:MGI:106642]	-
ENSMUSG00000051844	8.99704	9.0978	7.63663	36.9091	18.6171	10.868	8.57716	22.1314	-1.37034	0.0653652	1	B230319C09Rik	6	83418737	83425304	+	2217	lncRNA	RIKEN cDNA B230319C09 gene [Source:MGI Symbol;Acc:MGI:2444713]	-
ENSMUSG00000120312	31.9895	30.9325	16.1218	6.32728	18.6171	7.60762	26.3479	10.8507	1.27967	0.0654695	1	ENSMUSG00000120312	11	68902305	68903330	-	1026	lncRNA	novel transcript	-
ENSMUSG00000103882	0	0	0	0	7.66586	4.34721	0	4.00436	-4.56751	0.0655257	1	Gm37452	7	36409599	36410758	+	1160	TEC	predicted gene, 37452 [Source:MGI Symbol;Acc:MGI:5610680]	-
ENSMUSG00000025959	424.86	373.01	470.926	594.764	481.854	474.933	422.932	517.184	-0.290114	0.0655661	0.677675	Klf7	1	64068606	64161441	-	8131	protein_coding	Kruppel-like factor 7 (ubiquitous) [Source:MGI Symbol;Acc:MGI:1935151]	zf-C2H2
ENSMUSG00000027651	1375.55	1188.17	1237.98	1015.53	1086.36	1196.57	1267.23	1099.49	0.204576	0.0656226	0.677712	Rprd1b	2	157870417	157974217	+	6499	protein_coding	regulation of nuclear pre-mRNA domain containing 1B [Source:MGI Symbol;Acc:MGI:1917720]	-
ENSMUSG00000049871	173.943	141.016	156.127	91.7455	109.512	138.024	157.028	113.094	0.473341	0.0657048	0.677833	Nlrc3	16	3762871	3794496	-	7069	protein_coding	NLR family, CARD domain containing 3 [Source:MGI Symbol;Acc:MGI:2444070]	-
ENSMUSG00000029455	5063.33	4769.07	5164.91	4113.79	4786.78	4584.13	4999.1	4494.9	0.153467	0.0658377	0.677833	Aldh2	5	121704090	121731887	-	5126	protein_coding	aldehyde dehydrogenase 2, mitochondrial [Source:MGI Symbol;Acc:MGI:99600]	-
ENSMUSG00000001911	9949.72	9523.58	10816.9	8242.33	10048.8	8783.54	10096.7	9024.91	0.161987	0.0658441	0.677833	Nfix	8	85426505	85526973	-	7351	protein_coding	nuclear factor I/X [Source:MGI Symbol;Acc:MGI:97311]	CTF/NFI
ENSMUSG00000057948	78.974	49.1281	107.761	44.2909	30.6634	64.1213	78.6211	46.3586	0.763134	0.0658484	0.677833	Unc13d	11	115952921	115968787	-	4679	protein_coding	unc-13 homolog D [Source:MGI Symbol;Acc:MGI:1917700]	-
ENSMUSG00000041809	1.99934	3.63912	9.33366	18.9818	6.57074	23.9097	4.99071	16.4874	-1.70961	0.0658677	1	Efhc1	1	21021850	21061065	+	2208	protein_coding	EF-hand domain (C-terminal) containing 1 [Source:MGI Symbol;Acc:MGI:1919127]	-
ENSMUSG00000030551	603.801	581.349	594.809	810.946	683.357	621.651	593.32	705.318	-0.249812	0.065899	0.677833	Nr2f2	7	70001692	70016483	-	8625	protein_coding	nuclear receptor subfamily 2, group F, member 2 [Source:MGI Symbol;Acc:MGI:1352452]	RXR-like
ENSMUSG00000031805	333.89	371.19	355.528	478.764	386.578	429.287	353.536	431.543	-0.28752	0.0660035	0.678364	Jak3	8	72128940	72143219	+	5352	protein_coding	Janus kinase 3 [Source:MGI Symbol;Acc:MGI:99928]	-
ENSMUSG00000027456	16.9944	0	10.1822	29.5273	28.4732	20.6492	9.05886	26.2166	-1.54017	0.0660952	1	Sdcbp2	2	151414542	151431925	+	1399	protein_coding	syndecan binding protein (syntenin) 2 [Source:MGI Symbol;Acc:MGI:2385156]	-
ENSMUSG00000024773	1245.59	1263.68	1329.62	1521.71	1365.62	1463.92	1279.63	1450.42	-0.180578	0.0661092	0.678905	Atg2a	19	6291698	6312365	+	7693	protein_coding	autophagy related 2A [Source:MGI Symbol;Acc:MGI:1916291]	-
ENSMUSG00000090801	11.996	1.81956	1.69703	0	1.09512	0	5.17088	0.365041	3.7348	0.0661242	1	Gm4862	3	138834095	138834532	-	438	processed_pseudogene	predicted gene 4862 [Source:MGI Symbol;Acc:MGI:3646671]	-
ENSMUSG00000089779	4.99835	4.5489	1.69703	0	0	0	3.74809	0	4.23679	0.0661711	1	Gm15641	17	72023844	72024812	-	670	lncRNA	predicted gene 15641 [Source:MGI Symbol;Acc:MGI:3783085]	-
ENSMUSG00000041120	486.84	574.981	534.564	751.892	580.415	592.307	532.128	641.538	-0.26961	0.0661721	0.679007	Nbl1	4	138809595	138820304	-	2033	protein_coding	NBL1, DAN family BMP antagonist [Source:MGI Symbol;Acc:MGI:104591]	-
ENSMUSG00000038893	129.957	166.49	194.31	104.4	132.51	118.461	163.586	118.457	0.468031	0.0663682	0.679377	Fam117a	11	95227844	95272698	+	3029	protein_coding	family with sequence similarity 117, member A [Source:MGI Symbol;Acc:MGI:2144564]	-
ENSMUSG00000047044	168.944	172.858	190.067	140.255	124.844	134.763	177.29	133.287	0.412032	0.0664092	0.679377	D030056L22Rik	19	18690557	18695792	+	1677	protein_coding	RIKEN cDNA D030056L22 gene [Source:MGI Symbol;Acc:MGI:3583960]	-
ENSMUSG00000118245	72.976	60.0455	53.4564	39.0182	43.8049	29.3437	62.1593	37.3889	0.731617	0.0664169	0.679377	Gm30082	19	4251749	4253242	+	1494	lncRNA	predicted gene, 30082 [Source:MGI Symbol;Acc:MGI:5589241]	-
ENSMUSG00000062232	563.814	579.53	567.656	493.528	452.286	499.929	570.333	481.914	0.24298	0.0664205	0.679377	Rapgef2	3	78969823	79193824	-	14051	protein_coding	Rap guanine nucleotide exchange factor (GEF) 2 [Source:MGI Symbol;Acc:MGI:2659071]	-
ENSMUSG00000120820	14.9951	22.7445	23.7584	11.6	2.19025	8.69442	20.4993	7.49489	1.45055	0.066698	1	ENSMUSG00000120820	14	70526981	70538735	+	900	lncRNA	novel transcript	-
ENSMUSG00000063856	148.951	171.948	163.763	108.618	135.795	113.027	161.554	119.147	0.440232	0.0667036	0.681477	Gpx1	9	108216102	108217542	+	1441	protein_coding	glutathione peroxidase 1 [Source:MGI Symbol;Acc:MGI:104887]	-
ENSMUSG00000029657	1544.49	1835.94	1863.34	2026.84	1969.03	1956.24	1747.92	1984.04	-0.182265	0.0667321	0.681477	Hsph1	5	149537752	149559841	-	7266	protein_coding	heat shock 105kDa/110kDa protein 1 [Source:MGI Symbol;Acc:MGI:105053]	-
ENSMUSG00000021877	971.68	746.019	664.387	668.582	639.552	666.21	794.029	658.115	0.269631	0.0668324	0.681957	Arf4	14	26359229	26386239	+	3603	protein_coding	ADP-ribosylation factor 4 [Source:MGI Symbol;Acc:MGI:99433]	-
ENSMUSG00000046182	5.99802	1.81956	3.39406	0	0	0	3.73721	0	4.23277	0.0669823	1	Gsg1l	7	125477592	125681583	-	3923	protein_coding	GSG1-like [Source:MGI Symbol;Acc:MGI:2685483]	-
ENSMUSG00000085649	0.999671	3.63912	6.78812	0	0	0	3.80897	0	4.26752	0.0670686	1	A730032A03Rik	2	164019504	164038484	+	2153	lncRNA	RIKEN cDNA A730032A03 gene [Source:MGI Symbol;Acc:MGI:2444311]	-
ENSMUSG00000022139	6166.97	5837.15	6150.03	5131.42	5783.34	5545.95	6051.38	5486.91	0.14131	0.0670722	0.683859	Mbnl2	14	120513081	120669109	+	11993	protein_coding	muscleblind like splicing factor 2 [Source:MGI Symbol;Acc:MGI:2145597]	-
ENSMUSG00000003528	258.915	204.7	137.459	198.255	387.673	257.572	200.358	281.167	-0.490521	0.067218	0.684553	Slc25a1	16	17743087	17746083	-	2164	protein_coding	solute carrier family 25 (mitochondrial carrier, citrate transporter), member 1 [Source:MGI Symbol;Acc:MGI:1345283]	-
ENSMUSG00000007950	709.766	749.659	868.879	631.673	658.169	691.206	776.101	660.349	0.233903	0.0672472	0.684553	Abhd8	8	71909349	71916299	-	4079	protein_coding	abhydrolase domain containing 8 [Source:MGI Symbol;Acc:MGI:1918946]	-
ENSMUSG00000044155	240.921	201.971	241.827	167.673	165.364	194.538	228.239	175.858	0.376135	0.0673693	0.685251	Lsm8	6	18848578	18855750	+	4199	protein_coding	LSM8 homolog, U6 small nuclear RNA associated [Source:MGI Symbol;Acc:MGI:1923772]	-
ENSMUSG00000021665	81.973	65.5042	81.4574	114.946	120.464	95.6386	76.3115	110.349	-0.532386	0.0674912	0.685473	Hexb	13	97312839	97334865	-	1906	protein_coding	hexosaminidase B [Source:MGI Symbol;Acc:MGI:96074]	-
ENSMUSG00000025154	549.819	568.612	515.897	732.91	626.41	584.7	544.776	648.007	-0.250859	0.0674982	0.685473	Arhgap19	19	41755027	41790486	-	5103	protein_coding	Rho GTPase activating protein 19 [Source:MGI Symbol;Acc:MGI:1918335]	-
ENSMUSG00000026072	113.962	147.384	143.399	194.037	147.842	207.579	134.915	183.152	-0.439723	0.0676165	0.685614	Il1r1	1	40264240	40356417	+	6363	protein_coding	interleukin 1 receptor, type I [Source:MGI Symbol;Acc:MGI:96545]	-
ENSMUSG00000043090	473.844	499.469	424.257	359.6	428.193	361.905	465.857	383.233	0.281441	0.0676349	0.685614	Zfp866	8	70213976	70243828	-	5601	protein_coding	zinc finger protein 866 [Source:MGI Symbol;Acc:MGI:3584369]	zf-C2H2
ENSMUSG00000055538	2408.21	2455.5	2526.88	2014.18	2373.13	2198.6	2463.53	2195.31	0.166542	0.0677406	0.685614	Zcchc24	14	25712066	25769463	-	4557	protein_coding	zinc finger, CCHC domain containing 24 [Source:MGI Symbol;Acc:MGI:1919168]	-
ENSMUSG00000039760	3.99868	5.45868	1.69703	0	0	0	3.71813	0	4.22623	0.0677778	1	Il22ra2	10	19497746	19510429	+	2498	protein_coding	interleukin 22 receptor, alpha 2 [Source:MGI Symbol;Acc:MGI:2665114]	-
ENSMUSG00000019889	171.943	152.843	154.43	120.218	125.939	108.68	159.739	118.279	0.43283	0.0678062	0.685614	Ptprk	10	27950816	28473393	+	13328	protein_coding	protein tyrosine phosphatase, receptor type, K [Source:MGI Symbol;Acc:MGI:103310]	-
ENSMUSG00000032503	169.944	150.114	123.883	74.8728	131.415	104.333	147.98	103.54	0.514715	0.0678401	0.685614	Arpp21	9	111894159	112065006	-	17428	protein_coding	cyclic AMP-regulated phosphoprotein, 21 [Source:MGI Symbol;Acc:MGI:107562]	-
ENSMUSG00000020840	912.699	905.231	920.638	755.055	801.63	824.883	912.856	793.856	0.201656	0.0679373	0.685614	Blmh	11	76815635	76878205	+	5891	protein_coding	bleomycin hydrolase [Source:MGI Symbol;Acc:MGI:1345186]	-
ENSMUSG00000050335	87.971	74.6019	123.035	106.509	141.271	168.454	95.2025	138.745	-0.540983	0.0679636	0.685614	Lgals3	14	47605208	47623617	+	1858	protein_coding	lectin, galactose binding, soluble 3 [Source:MGI Symbol;Acc:MGI:96778]	-
ENSMUSG00000105504	182.94	135.557	115.398	81.2001	121.559	99.9858	144.632	100.915	0.517726	0.0681016	0.685614	Gbp5	3	142199739	142228105	+	6637	protein_coding	guanylate binding protein 5 [Source:MGI Symbol;Acc:MGI:2429943]	-
ENSMUSG00000033021	1255.59	1189.99	1310.96	1629.27	1345.91	1343.29	1252.18	1439.49	-0.201184	0.0681037	0.685614	Gmppa	1	75412574	75419823	+	2395	protein_coding	GDP-mannose pyrophosphorylase A [Source:MGI Symbol;Acc:MGI:1916330]	-
ENSMUSG00000085438	16802.5	19327.4	17717.8	13807.2	16748.8	17369.3	17949.2	15975.1	0.168143	0.0681208	0.685614	Oip5os1	2	119424757	119437983	+	10739	lncRNA	Opa interacting protein 5, opposite strand 1 [Source:MGI Symbol;Acc:MGI:1913852]	-
ENSMUSG00002076704	1.99934	41.8499	0	4.21819	1.09512	2.1736	14.6164	2.49564	2.54726	0.0681769	1	ENSMUSG00002076704	13	50416430	50416538	+	109	miRNA	-	-
ENSMUSG00000019278	258.915	327.521	254.554	330.073	336.203	386.902	280.33	351.059	-0.324411	0.0682938	0.685614	Dpep1	8	123912981	123928551	+	2486	protein_coding	dipeptidase 1 [Source:MGI Symbol;Acc:MGI:94917]	-
ENSMUSG00000047215	4994.35	4817.28	5371.95	5311.75	5501.9	6030.67	5061.19	5614.77	-0.149624	0.0684623	0.685614	Rpl9	5	65545707	65548787	-	3081	protein_coding	ribosomal protein L9 [Source:MGI Symbol;Acc:MGI:1298373]	-
ENSMUSG00000036564	157.948	108.264	126.429	81.2001	97.4659	97.8122	130.88	92.1594	0.505011	0.0684655	0.685614	Ndrg4	8	96403608	96441747	+	4893	protein_coding	N-myc downstream regulated gene 4 [Source:MGI Symbol;Acc:MGI:2384590]	-
ENSMUSG00000029723	1227.6	1136.32	1285.5	1095.67	1080.89	1021.59	1216.47	1066.05	0.190517	0.068476	0.685614	Tsc22d4	5	137743992	137766712	+	7509	protein_coding	TSC22 domain family, member 4 [Source:MGI Symbol;Acc:MGI:1926079]	TSC22
ENSMUSG00000027424	617.796	569.522	702.57	508.291	508.137	570.571	629.963	529	0.252558	0.068496	0.685614	Mgme1	2	144112583	144123147	+	3348	protein_coding	mitochondrial genome maintenance exonuclease 1 [Source:MGI Symbol;Acc:MGI:1921778]	-
ENSMUSG00000028943	53.9822	27.2934	18.6673	6.32728	26.2829	9.78122	33.3143	14.1305	1.23583	0.0685026	1	Espn	4	152204788	152236828	-	8272	protein_coding	espin [Source:MGI Symbol;Acc:MGI:1861630]	-
ENSMUSG00000027932	79.9737	96.4367	64.4871	152.909	91.9903	110.854	80.2991	118.584	-0.564139	0.068624	0.685614	Slc27a3	3	90292546	90297245	-	2569	protein_coding	solute carrier family 27 (fatty acid transporter), member 3 [Source:MGI Symbol;Acc:MGI:1347358]	-
ENSMUSG00000047554	478.842	501.289	534.564	415.491	392.054	456.457	504.898	421.334	0.261559	0.0686451	0.685614	Tmem41b	7	109571394	109586136	-	5872	protein_coding	transmembrane protein 41B [Source:MGI Symbol;Acc:MGI:1289225]	-
ENSMUSG00000006818	7347.58	7250.04	7176.74	6546.62	6989.07	6338.23	7258.12	6624.64	0.131737	0.0686909	0.685614	Sod2	17	13225733	13258950	+	10008	protein_coding	superoxide dismutase 2, mitochondrial [Source:MGI Symbol;Acc:MGI:98352]	-
ENSMUSG00000023064	202.933	143.745	208.735	187.709	342.773	230.402	185.138	253.628	-0.453673	0.0686982	0.685614	Sncg	14	34092231	34096746	-	852	protein_coding	synuclein, gamma [Source:MGI Symbol;Acc:MGI:1298397]	-
ENSMUSG00000038717	3609.81	3714.63	3599.4	3198.44	3328.08	3394.08	3641.28	3306.87	0.139021	0.068841	0.685614	Atp5l	9	44823855	44832040	-	6443	protein_coding	ATP synthase, H+ transporting, mitochondrial F0 complex, subunit G [Source:MGI Symbol;Acc:MGI:1351597]	-
ENSMUSG00000086560	0	1.81956	0.848515	6.32728	6.57074	6.52081	0.889358	6.47294	-2.84326	0.068869	1	Gm13372	2	27915429	27920449	-	688	lncRNA	predicted gene 13372 [Source:MGI Symbol;Acc:MGI:3650806]	-
ENSMUSG00000037358	89.9704	128.279	100.125	40.0728	77.7537	88.031	106.125	68.6192	0.630758	0.0688728	0.685614	Dipk2b	X	18281120	18327636	-	3499	protein_coding	divergent protein kinase domain 2B [Source:MGI Symbol;Acc:MGI:1923155]	-
ENSMUSG00000027075	772.745	828.809	1143.8	702.328	590.271	917.261	915.118	736.62	0.313757	0.06889	0.685614	Slc43a1	2	84669194	84693938	+	5716	protein_coding	solute carrier family 43, member 1 [Source:MGI Symbol;Acc:MGI:1931352]	-
ENSMUSG00000050295	28.9904	30.0227	40.7287	74.8728	49.2805	46.7325	33.2473	56.9619	-0.774807	0.0689099	0.685614	Foxc1	13	31990616	31996459	+	5844	protein_coding	forkhead box C1 [Source:MGI Symbol;Acc:MGI:1347466]	Fork_head
ENSMUSG00000020937	289.904	249.28	371.649	361.709	338.393	465.151	303.611	388.418	-0.354303	0.0689569	0.685614	Plcd3	11	102961130	102992484	-	3393	protein_coding	phospholipase C, delta 3 [Source:MGI Symbol;Acc:MGI:107451]	-
ENSMUSG00000030748	237.922	251.099	245.221	316.364	247.498	373.86	244.747	312.574	-0.352839	0.0689636	0.685614	Il4ra	7	125151292	125178646	+	6002	protein_coding	interleukin 4 receptor, alpha [Source:MGI Symbol;Acc:MGI:105367]	-
ENSMUSG00000022095	1194.61	1289.16	1306.71	1537.53	1469.65	1313.94	1263.49	1440.38	-0.188772	0.0689829	0.685614	Fhip2b	14	70820736	70837275	-	4033	protein_coding	FHF complex subunit HOOK interacting protein 2B [Source:MGI Symbol;Acc:MGI:3036290]	-
ENSMUSG00000028348	3493.85	3663.68	4173.84	2834.62	3385.02	3694.04	3777.13	3304.56	0.193122	0.0690091	0.685614	Cavin4	4	48663514	48673502	+	2054	protein_coding	caveolae associated 4 [Source:MGI Symbol;Acc:MGI:1915266]	-
ENSMUSG00000041278	1206.6	1242.76	1251.56	1329.78	1514.55	1357.42	1233.64	1400.58	-0.182846	0.0690111	0.685614	Ttc1	11	43620339	43638835	-	2032	protein_coding	tetratricopeptide repeat domain 1 [Source:MGI Symbol;Acc:MGI:1914077]	-
ENSMUSG00000018845	9763.78	11263.1	11309	10234.4	9471.72	9514.95	10778.6	9740.35	0.146218	0.0690804	0.685645	Unc45b	11	82801376	82834229	+	4493	protein_coding	unc-45 myosin chaperone B [Source:MGI Symbol;Acc:MGI:2443377]	-
ENSMUSG00000053398	63.9789	44.5792	74.6693	71.7091	100.751	109.767	61.0758	94.0758	-0.621832	0.0691542	0.685645	Phgdh	3	98220486	98247306	-	2486	protein_coding	3-phosphoglycerate dehydrogenase [Source:MGI Symbol;Acc:MGI:1355330]	-
ENSMUSG00000010047	344.886	352.085	344.497	471.382	393.149	401.03	347.156	421.854	-0.281439	0.0691748	0.685645	Hyal2	9	107445144	107449978	+	3293	protein_coding	hyaluronoglucosaminidase 2 [Source:MGI Symbol;Acc:MGI:1196334]	-
ENSMUSG00000025036	393.87	429.416	332.618	496.691	436.954	472.759	385.301	468.801	-0.283875	0.0693437	0.686787	Sfxn2	19	46561804	46586505	+	5815	protein_coding	sideroflexin 2 [Source:MGI Symbol;Acc:MGI:2137678]	-
ENSMUSG00000075302	0	0	0	0	2.19025	9.78122	0	3.99049	-4.56291	0.0693549	1	Erich2	2	70339163	70371228	+	2948	protein_coding	glutamate rich 2 [Source:MGI Symbol;Acc:MGI:1913998]	-
ENSMUSG00000028005	160.947	150.114	186.673	195.091	219.025	235.836	165.911	216.651	-0.383798	0.0694783	0.68706	Gucy1b1	3	81939313	81981996	-	3927	protein_coding	guanylate cyclase 1, soluble, beta 1 [Source:MGI Symbol;Acc:MGI:1860604]	-
ENSMUSG00000023067	806.734	546.778	821.362	788.801	1061.17	823.796	724.958	891.257	-0.297861	0.06949	0.68706	Cdkn1a	17	29309950	29319701	+	3553	protein_coding	cyclin-dependent kinase inhibitor 1A (P21) [Source:MGI Symbol;Acc:MGI:104556]	-
ENSMUSG00000088185	16.9944	21.8347	4.24257	4.21819	6.57074	0	14.3572	3.59631	1.99468	0.0695778	1	Scarna2	3	108461654	108462067	-	414	scaRNA	small Cajal body-specific RNA 2 [Source:MGI Symbol;Acc:MGI:3819484]	-
ENSMUSG00000028047	129.957	85.5193	88.2455	183.491	127.034	123.895	101.241	144.807	-0.519529	0.0695817	0.68706	Thbs3	3	89122487	89134144	+	4823	protein_coding	thrombospondin 3 [Source:MGI Symbol;Acc:MGI:98739]	-
ENSMUSG00000002565	286.905	206.52	224.856	227.782	146.746	160.847	239.427	178.458	0.422163	0.0695858	0.68706	Scin	12	40109768	40184227	-	2999	protein_coding	scinderin [Source:MGI Symbol;Acc:MGI:1306794]	-
ENSMUSG00000085761	0.999671	0	0.848515	23.2	0	0	0.616062	7.73334	-3.65852	0.0696489	1	4930455G09Rik	4	141745209	141756963	+	1286	lncRNA	RIKEN cDNA 4930455G09 gene [Source:MGI Symbol;Acc:MGI:1926167]	-
ENSMUSG00000110159	3.99868	1.81956	10.1822	11.6	22.9976	15.2152	5.33347	16.6043	-1.62656	0.0696554	1	Gm45501	7	132439427	132441952	-	2526	TEC	predicted gene 45501 [Source:MGI Symbol;Acc:MGI:5791337]	-
ENSMUSG00000015812	20.9931	29.113	22.9099	54.8364	38.3293	39.1249	24.3386	44.0969	-0.857063	0.0700456	0.691066	Gnrh1	14	67982630	67986888	+	642	protein_coding	gonadotropin releasing hormone 1 [Source:MGI Symbol;Acc:MGI:95789]	-
ENSMUSG00000086782	157.948	149.204	173.097	82.2546	122.654	140.198	160.083	115.035	0.477914	0.0701912	0.691384	E130102H24Rik	4	101203721	101213932	-	925	lncRNA	RIKEN cDNA E130102H24 gene [Source:MGI Symbol;Acc:MGI:1925116]	-
ENSMUSG00000030741	1220.6	1258.23	1355.93	1136.8	1100.6	1142.23	1278.25	1126.54	0.182645	0.0702398	0.691384	Spns1	7	125969232	125976622	-	3707	protein_coding	spinster homolog 1 [Source:MGI Symbol;Acc:MGI:1920908]	-
ENSMUSG00000046618	198.934	197.422	132.368	257.309	212.454	229.315	176.242	233.026	-0.405193	0.0702398	0.691384	Olfml2a	2	38821990	38853765	+	5579	protein_coding	olfactomedin-like 2A [Source:MGI Symbol;Acc:MGI:2444741]	-
ENSMUSG00000035370	15.9947	10.9174	5.09109	27.4182	22.9976	23.9097	10.6677	24.7751	-1.22582	0.0703298	1	Gm49322	10	80441855	80451618	+	4520	protein_coding	predicted gene, 49322 [Source:MGI Symbol;Acc:MGI:6121503]	-
ENSMUSG00000116927	0	0	0	2.10909	0	9.78122	0	3.96344	-4.55381	0.0704463	1	Gm30881	16	93605428	93629907	-	564	lncRNA	predicted gene, 30881 [Source:MGI Symbol;Acc:MGI:5590040]	-
ENSMUSG00000005672	36.9878	72.7824	41.5772	29.5273	33.9488	19.5624	50.4491	27.6795	0.866773	0.0705296	0.691525	Kit	5	75735576	75817382	+	8911	protein_coding	KIT proto-oncogene receptor tyrosine kinase [Source:MGI Symbol;Acc:MGI:96677]	-
ENSMUSG00000008318	588.806	460.349	594.809	399.673	459.952	492.321	547.988	450.649	0.282299	0.0705374	0.691525	Relt	7	100495054	100512653	-	3280	protein_coding	RELT tumor necrosis factor receptor [Source:MGI Symbol;Acc:MGI:2443373]	-
ENSMUSG00000058833	2505.17	2693.86	2534.51	3249.06	2588.87	2898.5	2577.85	2912.14	-0.175986	0.0705439	0.691525	Rex1bd	8	70956942	70959402	-	1822	protein_coding	required for excision 1-B domain containing [Source:MGI Symbol;Acc:MGI:1913712]	-
ENSMUSG00000045160	3168.96	3022.29	2747.49	2757.64	2738.9	2484.43	2979.58	2660.32	0.163187	0.0705548	0.691525	Bola3	6	83326129	83337118	+	3211	protein_coding	bolA-like 3 (E. coli) [Source:MGI Symbol;Acc:MGI:1925903]	-
ENSMUSG00000022500	211.93	240.182	184.976	329.018	273.781	223.881	212.363	275.56	-0.376754	0.0705658	0.691525	Litaf	16	10777139	10884021	-	5156	protein_coding	LPS-induced TN factor [Source:MGI Symbol;Acc:MGI:1929512]	zf-LITAF-like
ENSMUSG00000034685	56.9812	31.8423	56.002	104.4	60.2318	70.6422	48.2752	78.4247	-0.701301	0.0705781	0.691525	Fam171a2	11	102327807	102338508	-	3119	protein_coding	family with sequence similarity 171, member A2 [Source:MGI Symbol;Acc:MGI:2448496]	-
ENSMUSG00000063684	1663.45	1607.58	1633.39	1108.33	1522.22	1566.08	1634.81	1398.88	0.225036	0.0707625	0.692394	Hadhb-ps	2	108779151	108780578	+	1428	processed_pseudogene	hydroxyacyl-CoA dehydrogenase trifunctional multienzyme complex subunit beta, pseudogene [Source:MGI Symbol;Acc:MGI:3651143]	-
ENSMUSG00000074215	49.9835	31.8423	35.6376	25.3091	22.9976	11.9548	39.1545	20.0872	0.96014	0.0707692	1	Gm10643	8	84790190	84791766	-	1577	protein_coding	predicted gene 10643 [Source:MGI Symbol;Acc:MGI:3642507]	-
ENSMUSG00000025487	2449.19	2215.31	2370.75	2137.57	2093.87	2085.57	2345.09	2105.67	0.155209	0.0708488	0.692394	Psmd13	7	140461881	140478556	+	3377	protein_coding	proteasome (prosome, macropain) 26S subunit, non-ATPase, 13 [Source:MGI Symbol;Acc:MGI:1345192]	-
ENSMUSG00000028907	732.759	665.959	662.69	840.473	773.157	778.15	687.136	797.26	-0.215129	0.0709232	0.692394	Utp11	4	124571953	124587393	-	4711	protein_coding	UTP11 small subunit processome component [Source:MGI Symbol;Acc:MGI:1914455]	-
ENSMUSG00000000605	1515.5	1701.29	1608.78	1723.13	1890.18	1820.39	1608.52	1811.23	-0.170917	0.0709354	0.692394	Clcn4	7	7285308	7303850	-	8575	protein_coding	chloride channel, voltage-sensitive 4 [Source:MGI Symbol;Acc:MGI:104571]	-
ENSMUSG00000085881	66.9779	60.0455	39.8802	124.436	73.3732	67.3817	55.6345	88.3971	-0.671866	0.071034	0.692394	Gm15912	13	74156125	74157488	-	1364	lncRNA	predicted gene 15912 [Source:MGI Symbol;Acc:MGI:3801895]	-
ENSMUSG00000048921	28.9904	36.3912	27.1525	32.6909	74.4684	56.5137	30.8447	54.5577	-0.821999	0.0711091	0.692394	Zfp689	7	127041308	127048330	-	3621	protein_coding	zinc finger protein 689 [Source:MGI Symbol;Acc:MGI:1918381]	zf-C2H2
ENSMUSG00000003435	1846.39	1936.92	1960.07	2053.2	2361.08	2047.54	1914.46	2153.94	-0.169777	0.0711515	0.692394	Supt5	7	28014316	28038171	-	5764	protein_coding	suppressor of Ty 5, DSIF elongation factor subunit [Source:MGI Symbol;Acc:MGI:1202400]	-
ENSMUSG00000085882	508.832	531.311	390.317	563.128	576.035	586.873	476.82	575.345	-0.272006	0.0711531	0.692394	2610507I01Rik	11	59087691	59093263	-	4383	lncRNA	RIKEN cDNA 2610507I01 gene [Source:MGI Symbol;Acc:MGI:1919453]	-
ENSMUSG00000028373	58.9806	35.4814	75.5178	17.9273	50.3756	22.8228	56.6599	30.3753	0.901836	0.0711914	0.692394	Astn2	4	65299040	66322848	-	4959	protein_coding	astrotactin 2 [Source:MGI Symbol;Acc:MGI:1889277]	-
ENSMUSG00000030098	234.923	284.761	305.465	551.528	249.688	318.433	275.05	373.216	-0.440064	0.0712137	0.692394	Grip2	6	91738490	91804231	-	9359	protein_coding	glutamate receptor interacting protein 2 [Source:MGI Symbol;Acc:MGI:2681173]	-
ENSMUSG00000027068	1.99934	9.0978	3.39406	0	0	1.0868	4.8304	0.362267	3.64541	0.0712172	1	Dhrs9	2	69210789	69234877	+	4281	protein_coding	dehydrogenase/reductase (SDR family) member 9 [Source:MGI Symbol;Acc:MGI:2442798]	-
ENSMUSG00000107596	0	0	0.848515	4.21819	4.38049	4.34721	0.282838	4.3153	-3.71492	0.0712499	1	Gm18913	6	65409144	65410932	+	1789	processed_pseudogene	predicted gene, 18913 [Source:MGI Symbol;Acc:MGI:5011098]	-
ENSMUSG00000003970	9002.03	9812.89	9707.86	10549.7	10618.3	10020.3	9507.59	10396.1	-0.128811	0.0712616	0.692394	Rpl8	15	76788278	76790514	+	1359	protein_coding	ribosomal protein L8 [Source:MGI Symbol;Acc:MGI:1350927]	-
ENSMUSG00000030303	39.9868	19.1054	34.7891	13.7091	10.9512	19.5624	31.2938	14.7409	1.08492	0.0713216	1	Far2	6	147948757	148084256	+	7313	protein_coding	fatty acyl CoA reductase 2 [Source:MGI Symbol;Acc:MGI:2687035]	-
ENSMUSG00000090841	3435.87	3704.62	3559.52	3983.02	3693.85	4179.84	3566.67	3952.24	-0.148024	0.0714622	0.693718	Myl6	10	128326729	128330014	-	3187	protein_coding	myosin, light polypeptide 6, alkali, smooth muscle and non-muscle [Source:MGI Symbol;Acc:MGI:109318]	-
ENSMUSG00000115454	20.9931	26.3836	17.8188	52.7273	51.4708	21.736	21.7318	41.978	-0.951077	0.0715619	0.693718	Gm49086	14	52257533	52259365	+	908	lncRNA	predicted gene, 49086 [Source:MGI Symbol;Acc:MGI:6118474]	-
ENSMUSG00000022889	549.819	612.282	582.93	539.928	514.708	382.554	581.677	479.063	0.280047	0.0715825	0.693718	Mrpl39	16	84514464	84532630	-	2533	protein_coding	mitochondrial ribosomal protein L39 [Source:MGI Symbol;Acc:MGI:1351620]	-
ENSMUSG00000086554	3.99868	6.36846	0.848515	0	0	0	3.73855	0	4.23364	0.071599	1	9530034E10Rik	4	117832233	117851195	+	683	lncRNA	RIKEN cDNA 9530034E10 gene [Source:MGI Symbol;Acc:MGI:1925865]	-
ENSMUSG00000086806	3.99868	6.36846	0.848515	0	0	0	3.73855	0	4.23364	0.071599	1	Gm13054	4	148085548	148088471	-	820	lncRNA	predicted gene 13054 [Source:MGI Symbol;Acc:MGI:3702728]	-
ENSMUSG00000027931	578.809	533.131	445.47	817.273	664.74	471.672	519.137	651.228	-0.328035	0.0716578	0.693718	Npr1	3	90357898	90373173	-	4783	protein_coding	natriuretic peptide receptor 1 [Source:MGI Symbol;Acc:MGI:97371]	-
ENSMUSG00000031980	368.878	417.589	387.771	506.182	482.949	426.027	391.413	471.719	-0.269029	0.0716686	0.693718	Agt	8	125283273	125296445	-	1891	protein_coding	angiotensinogen (serpin peptidase inhibitor, clade A, member 8) [Source:MGI Symbol;Acc:MGI:87963]	-
ENSMUSG00000028015	255.916	239.272	235.039	284.728	300.064	322.78	243.409	302.524	-0.314135	0.071764	0.694116	Ctso	3	81839908	81864032	+	5123	protein_coding	cathepsin O [Source:MGI Symbol;Acc:MGI:2139628]	-
ENSMUSG00000034463	89.9704	156.482	130.671	185.6	151.127	185.843	125.708	174.19	-0.468631	0.071919	0.69509	Scara3	14	66156843	66191384	-	3597	protein_coding	scavenger receptor class A, member 3 [Source:MGI Symbol;Acc:MGI:2444418]	-
ENSMUSG00000000275	452.851	399.393	538.807	509.346	613.269	565.137	463.684	562.584	-0.278011	0.0720707	0.696031	Trim25	11	88890202	88911119	+	5754	protein_coding	tripartite motif-containing 25 [Source:MGI Symbol;Acc:MGI:102749]	-
ENSMUSG00000063320	550.819	602.274	538.807	490.364	480.759	459.717	563.967	476.947	0.241671	0.0721603	0.696371	1190007I07Rik	10	82455685	82459062	-	1197	protein_coding	RIKEN cDNA 1190007I07 gene [Source:MGI Symbol;Acc:MGI:3698433]	-
ENSMUSG00000032567	40.9865	46.3988	44.1228	73.8182	74.4684	58.6873	43.836	68.9913	-0.65373	0.0722588	0.696604	Aste1	9	105272591	105289428	+	6748	protein_coding	asteroid homolog 1 [Source:MGI Symbol;Acc:MGI:1913845]	-
ENSMUSG00000051043	1651.46	1574.83	1655.45	1524.87	1557.26	1070.5	1627.25	1384.21	0.233296	0.0723158	0.696604	Gprc5c	11	114741978	114763443	+	5245	protein_coding	G protein-coupled receptor, family C, group 5, member C [Source:MGI Symbol;Acc:MGI:1917605]	-
ENSMUSG00000027349	847.721	776.042	772.148	726.582	661.454	677.078	798.637	688.371	0.213756	0.0723476	0.696604	Fam98b	2	117080220	117102021	+	3390	protein_coding	family with sequence similarity 98, member B [Source:MGI Symbol;Acc:MGI:1915465]	-
ENSMUSG00000109587	51.9829	46.3988	49.2138	30.5818	13.1415	36.9513	49.1985	26.8915	0.870291	0.0725288	0.697824	Gm31105	8	81606569	81607798	+	687	lncRNA	predicted gene, 31105 [Source:MGI Symbol;Acc:MGI:5590264]	-
ENSMUSG00000058057	4.99835	0.90978	5.09109	5.27273	28.4732	7.60762	3.66641	13.7845	-1.91033	0.0726179	1	Mettl7a3	15	100232810	100238256	+	1652	protein_coding	methyltransferase like 7A3 [Source:MGI Symbol;Acc:MGI:3710670]	-
ENSMUSG00000025930	28.9904	75.5117	50.9109	33.7455	35.0439	10.868	51.8044	26.5525	0.965521	0.072668	0.697988	Msc	1	14823570	14826216	-	2546	protein_coding	musculin [Source:MGI Symbol;Acc:MGI:1333884]	bHLH
ENSMUSG00000039178	507.833	552.236	574.444	718.146	601.222	615.13	544.838	644.833	-0.242709	0.0726868	0.697988	Tbc1d19	5	53966948	54061307	+	3117	protein_coding	TBC1 domain family, member 19 [Source:MGI Symbol;Acc:MGI:1914499]	-
ENSMUSG00000021109	564.814	507.657	502.321	504.073	378.912	417.332	524.931	433.439	0.275372	0.0727281	0.697988	Hif1a	12	73948149	73994304	+	5896	protein_coding	hypoxia inducible factor 1, alpha subunit [Source:MGI Symbol;Acc:MGI:106918]	-
ENSMUSG00000018669	931.693	859.742	890.092	1199.02	957.137	963.994	893.842	1040.05	-0.219004	0.0727639	0.697988	Cdk5rap3	11	96798252	96807322	-	3812	protein_coding	CDK5 regulatory subunit associated protein 3 [Source:MGI Symbol;Acc:MGI:1933126]	-
ENSMUSG00000069114	314.896	282.032	241.827	205.637	237.642	217.36	279.585	220.213	0.343292	0.0728579	0.698214	Zbtb10	3	9315662	9350393	+	7414	protein_coding	zinc finger and BTB domain containing 10 [Source:MGI Symbol;Acc:MGI:2139883]	ZBTB
ENSMUSG00000023272	276.909	234.723	240.13	238.327	174.125	164.107	250.587	192.186	0.381445	0.0728965	0.698214	Creld2	15	88703849	88710886	+	1366	protein_coding	cysteine-rich with EGF-like domains 2 [Source:MGI Symbol;Acc:MGI:1923987]	-
ENSMUSG00000109674	0	1.81956	0	6.32728	4.38049	6.52081	0.60652	5.74286	-3.23751	0.0729345	1	Gm45470	8	27718714	27730360	+	7624	lncRNA	predicted gene 45470 [Source:MGI Symbol;Acc:MGI:5791306]	-
ENSMUSG00000062588	5.99802	10.9174	2.54554	0	2.19025	0	6.48698	0.730082	3.16114	0.0729647	1	Gm6104	1	4950272	4950874	-	603	processed_pseudogene	predicted gene 6104 [Source:MGI Symbol;Acc:MGI:3648587]	-
ENSMUSG00000020330	12.9957	1.81956	5.09109	0	0	2.1736	6.63546	0.724535	3.196	0.0730044	1	Hmmr	11	40592222	40624249	-	5431	protein_coding	hyaluronan mediated motility receptor (RHAMM) [Source:MGI Symbol;Acc:MGI:104667]	-
ENSMUSG00000019734	17.9941	50.0379	42.4257	74.8728	41.6147	79.3366	36.8192	65.2747	-0.821873	0.0730773	0.698944	Tmc4	7	3668789	3680552	-	4280	protein_coding	transmembrane channel-like gene family 4 [Source:MGI Symbol;Acc:MGI:2669035]	-
ENSMUSG00000004233	179.941	181.046	143.399	95.9637	122.654	148.892	168.129	122.503	0.45634	0.0731241	0.698944	Wars2	3	99048384	99146502	+	5946	protein_coding	tryptophanyl tRNA synthetase 2 (mitochondrial) [Source:MGI Symbol;Acc:MGI:1917810]	-
ENSMUSG00000022255	4329.57	4353.3	4109.36	3548.55	4130.8	3852.71	4264.08	3844.02	0.149612	0.0731364	0.698944	Mtdh	15	34082840	34145770	+	15347	protein_coding	metadherin [Source:MGI Symbol;Acc:MGI:1914404]	-
ENSMUSG00000121056	6.99769	2.72934	5.09109	14.7636	2.19025	33.6909	4.93937	16.8816	-1.77761	0.0733257	1	ENSMUSG00000121056	6	83092006	83092453	-	448	lncRNA	novel transcript	-
ENSMUSG00000040350	1467.52	1369.22	1420.41	1209.56	1296.63	1269.39	1419.05	1258.53	0.173123	0.0733629	0.700105	Trim7	11	48716967	48743036	+	7597	protein_coding	tripartite motif-containing 7 [Source:MGI Symbol;Acc:MGI:2137353]	-
ENSMUSG00000008575	3602.81	3640.94	3434.79	3322.88	3210.9	3165.86	3559.51	3233.21	0.138577	0.0733673	0.700105	Nfib	4	82208410	82623987	-	14957	protein_coding	nuclear factor I/B [Source:MGI Symbol;Acc:MGI:103188]	CTF/NFI
ENSMUSG00000102713	0	9.0978	3.39406	0	0	0	4.16395	0	4.39395	0.0735091	1	Gm29994	18	37962061	37963253	-	1193	lncRNA	predicted gene, 29994 [Source:MGI Symbol;Acc:MGI:5589153]	-
ENSMUSG00000090246	0	9.0978	3.39406	0	0	0	4.16395	0	4.39395	0.0735091	1	Gm17017	1	85568943	85578306	-	2405	lncRNA	predicted gene 17017 [Source:MGI Symbol;Acc:MGI:4820558]	-
ENSMUSG00000020866	54.9819	88.2486	84.0029	109.673	107.322	114.114	75.7445	110.37	-0.540191	0.0735762	0.701576	Cacna1g	11	94299217	94365024	-	10137	protein_coding	calcium channel, voltage-dependent, T type, alpha 1G subunit [Source:MGI Symbol;Acc:MGI:1201678]	-
ENSMUSG00000042489	0	7.27824	5.09109	0	0	0	4.12311	0	4.38064	0.0737234	1	Clspn	4	126450728	126487696	+	7186	protein_coding	claspin [Source:MGI Symbol;Acc:MGI:2445153]	-
ENSMUSG00000040254	13.9954	20.9249	21.2129	8.43637	4.38049	8.69442	18.7111	7.17043	1.38458	0.0737931	1	Sema3d	5	12433352	12638915	+	8595	protein_coding	sema domain, immunoglobulin domain (Ig), short basic domain, secreted, (semaphorin) 3D [Source:MGI Symbol;Acc:MGI:1860118]	-
ENSMUSG00000002014	1547.49	1639.42	1694.48	1494.29	1304.29	1510.66	1627.13	1436.41	0.180051	0.0738241	0.702901	Ssr4	X	72830634	72834436	+	3096	protein_coding	signal sequence receptor, delta [Source:MGI Symbol;Acc:MGI:1099464]	-
ENSMUSG00000073471	239.921	202.881	324.133	290	324.156	377.12	255.645	330.426	-0.368659	0.0738264	0.702901	Rsph3a	17	8164446	8198656	+	3014	protein_coding	radial spoke 3A homolog (Chlamydomonas) [Source:MGI Symbol;Acc:MGI:1914082]	-
ENSMUSG00000025723	36.9878	27.2934	16.9703	63.2728	35.0439	48.9061	27.0838	49.0743	-0.86394	0.0738917	0.702901	Nmb	7	80551975	80554824	-	793	protein_coding	neuromedin B [Source:MGI Symbol;Acc:MGI:1915289]	-
ENSMUSG00000111377	0	11.8271	4.24257	21.0909	10.9512	21.736	5.35657	17.9261	-1.73393	0.0738975	1	Gm40634	10	43616110	43619083	-	2001	lncRNA	predicted gene, 40634 [Source:MGI Symbol;Acc:MGI:5623519]	-
ENSMUSG00000074578	214.929	177.407	214.674	266.8	247.498	255.399	202.337	256.566	-0.342835	0.0739592	0.702901	Zfas1	2	166904854	166907783	+	2930	lncRNA	zinc finger, NFX1-type containing 1, antisense RNA 1 [Source:MGI Symbol;Acc:MGI:1916199]	-
ENSMUSG00000025034	918.697	829.719	968.155	1160	1201.35	857.487	905.524	1072.95	-0.24469	0.0740114	0.702901	Trim8	19	46490141	46505287	+	3709	protein_coding	tripartite motif-containing 8 [Source:MGI Symbol;Acc:MGI:1933302]	-
ENSMUSG00000090761	322.894	287.49	294.435	260.473	211.359	251.051	301.606	240.961	0.323026	0.0740444	0.702901	Gm17201	10	128227711	128231432	-	390	lncRNA	predicted gene 17201 [Source:MGI Symbol;Acc:MGI:4938028]	-
ENSMUSG00000101589	9.99671	16.376	13.5762	41.1273	22.9976	21.736	13.3163	28.6203	-1.10198	0.0741763	1	Rbm6-ps1	1	17467636	17470505	-	2870	processed_pseudogene	RNA binding motif protein 6, pseudogene 1 [Source:MGI Symbol;Acc:MGI:1889580]	-
ENSMUSG00000023367	122.959	128.279	165.46	187.709	170.839	196.711	138.9	185.087	-0.412268	0.0741876	0.703653	Tmem176a	6	48817853	48824005	+	3810	protein_coding	transmembrane protein 176A [Source:MGI Symbol;Acc:MGI:1913308]	-
ENSMUSG00000048012	0.999671	0	0	6.32728	2.19025	4.34721	0.333224	4.28824	-3.70686	0.0742324	1	Zfp473	7	44380904	44400474	-	10037	protein_coding	zinc finger protein 473 [Source:MGI Symbol;Acc:MGI:2442697]	zf-C2H2
ENSMUSG00000019122	34.9885	37.301	54.3049	51.6728	68.9927	85.8574	42.1981	68.841	-0.702299	0.074331	0.703653	Ccl9	11	83463745	83469462	-	3045	protein_coding	chemokine (C-C motif) ligand 9 [Source:MGI Symbol;Acc:MGI:104533]	-
ENSMUSG00000020220	1591.48	1711.3	1751.33	1380.4	1500.32	1593.25	1684.7	1491.32	0.176314	0.0743366	0.703653	Vps13d	4	144699192	144921575	-	24771	protein_coding	vacuolar protein sorting 13D [Source:MGI Symbol;Acc:MGI:2448530]	-
ENSMUSG00000000805	163.946	159.211	206.189	237.273	231.071	216.274	176.449	228.206	-0.369704	0.0744238	0.703653	Car4	11	84848612	84856870	+	1966	protein_coding	carbonic anhydrase 4 [Source:MGI Symbol;Acc:MGI:1096574]	-
ENSMUSG00000103114	101.966	191.964	162.915	239.382	214.644	174.975	152.282	209.667	-0.459367	0.0744362	0.703653	Gm32200	1	191168537	191197245	-	2385	lncRNA	predicted gene, 32200 [Source:MGI Symbol;Acc:MGI:5591359]	-
ENSMUSG00000046027	29.9901	88.2486	71.2752	105.455	95.2757	101.073	63.1713	100.601	-0.667367	0.0744533	0.703653	Stard5	7	83281167	83302335	+	5460	protein_coding	StAR-related lipid transfer (START) domain containing 5 [Source:MGI Symbol;Acc:MGI:2156765]	-
ENSMUSG00000010517	2190.28	2057.01	2175.59	2361.13	2470.6	2302.93	2140.96	2378.22	-0.151648	0.0745631	0.703656	Faf1	4	109533785	109821157	+	5093	protein_coding	Fas-associated factor 1 [Source:MGI Symbol;Acc:MGI:109419]	-
ENSMUSG00000100164	130.957	225.625	147.642	116	105.132	139.111	168.075	120.081	0.485772	0.074679	0.703656	2610306M01Rik	6	86825381	86826422	-	1042	lncRNA	RIKEN cDNA 2610306M01 gene [Source:MGI Symbol;Acc:MGI:1914420]	-
ENSMUSG00000074211	127.958	124.64	112.852	79.091	73.3732	105.42	121.817	85.9613	0.502428	0.0746828	0.703656	Sdhaf1	7	30020831	30023320	-	2490	protein_coding	succinate dehydrogenase complex assembly factor 1 [Source:MGI Symbol;Acc:MGI:1915582]	-
ENSMUSG00000027660	349.885	281.122	310.556	397.564	429.288	335.822	313.854	387.558	-0.305099	0.0747339	0.703656	Skil	3	31149207	31176726	+	9694	protein_coding	SKI-like [Source:MGI Symbol;Acc:MGI:106203]	-
ENSMUSG00000117964	26.9911	6.36846	7.63663	0	7.66586	2.1736	13.6654	3.27982	2.05983	0.0747756	1	Gm36043	19	29350817	29361871	-	4725	lncRNA	predicted gene, 36043 [Source:MGI Symbol;Acc:MGI:5595202]	-
ENSMUSG00000042043	478.842	488.552	449.713	447.128	381.103	341.256	472.369	389.829	0.276479	0.0748428	0.703656	Tbca	13	94925418	94979430	+	811	protein_coding	tubulin cofactor A [Source:MGI Symbol;Acc:MGI:107549]	-
ENSMUSG00000119649	2.99901	1.81956	5.9396	0	0	0	3.58606	0	4.17818	0.074894	1	Gm24091	4	130493642	130493724	+	83	snoRNA	predicted gene, 24091 [Source:MGI Symbol;Acc:MGI:5453868]	-
ENSMUSG00000022519	39178.1	39256.1	38520	32025.5	38316.2	36037.3	38984.7	35459.7	0.13674	0.0749296	0.703656	Srl	16	4298080	4359680	-	5325	protein_coding	sarcalumenin [Source:MGI Symbol;Acc:MGI:2146620]	-
ENSMUSG00000115338	41.9862	40.9401	61.9416	95.9637	45.9952	94.5518	48.2893	78.8369	-0.705244	0.0749481	0.703656	Pnp	14	51168539	51202694	+	3979	protein_coding	purine-nucleoside phosphorylase [Source:MGI Symbol;Acc:MGI:97365]	-
ENSMUSG00000001349	17.9941	20.0152	35.6376	48.5091	56.9464	31.5173	24.5489	45.6576	-0.889791	0.074959	0.703656	Cnn1	9	22010512	22020926	+	2736	protein_coding	calponin 1 [Source:MGI Symbol;Acc:MGI:104979]	-
ENSMUSG00000025150	368.878	420.318	442.076	669.637	387.673	494.495	410.424	517.268	-0.333588	0.0749708	0.703656	Cbr2	11	120620315	120622940	-	1327	protein_coding	carbonyl reductase 2 [Source:MGI Symbol;Acc:MGI:107200]	-
ENSMUSG00000058076	9940.73	9197.87	8889.89	8717.93	8603.28	8273.83	9342.83	8531.68	0.130905	0.075034	0.703656	Sdhc	1	170954734	170978172	-	3250	protein_coding	succinate dehydrogenase complex, subunit C, integral membrane protein [Source:MGI Symbol;Acc:MGI:1913302]	-
ENSMUSG00000120003	10.9964	21.8347	2.54554	0	0	6.52081	11.7922	2.1736	2.44158	0.0751062	1	ENSMUSG00000120003	7	110682386	110683776	+	1391	lncRNA	novel transcript	-
ENSMUSG00000028277	900.703	823.351	834.938	1017.64	964.803	946.605	852.997	976.348	-0.195347	0.0751083	0.703656	Ube2j1	4	33031416	33052363	+	3530	protein_coding	ubiquitin-conjugating enzyme E2J 1 [Source:MGI Symbol;Acc:MGI:1926245]	-
ENSMUSG00000002266	207.931	181.956	159.521	130.764	155.507	126.069	183.136	137.447	0.412865	0.0751131	0.703656	Zim1	7	6674268	6699449	-	8086	protein_coding	zinc finger, imprinted 1 [Source:MGI Symbol;Acc:MGI:1341879]	zf-C2H2
ENSMUSG00000087433	3.99868	3.63912	5.09109	18.9818	4.38049	18.4756	4.24296	13.946	-1.71501	0.0752271	1	Gm14167	2	151353583	151384439	-	1744	lncRNA	predicted gene 14167 [Source:MGI Symbol;Acc:MGI:3651481]	-
ENSMUSG00000017309	1291.57	1129.95	1215.92	1487.96	1361.24	1293.29	1212.48	1380.83	-0.187969	0.0752337	0.704271	Cd300lg	11	101932335	101946446	+	2737	protein_coding	CD300 molecule like family member G [Source:MGI Symbol;Acc:MGI:1289168]	-
ENSMUSG00000019947	615.797	580.44	464.137	374.364	571.654	378.207	553.458	441.408	0.325955	0.0753018	0.704394	Arid5b	10	67928350	68114570	-	10060	protein_coding	AT rich interactive domain 5B (MRF1-like) [Source:MGI Symbol;Acc:MGI:2175912]	ARID
ENSMUSG00000112546	42.9858	4.5489	17.8188	9.49092	2.19025	9.78122	21.7845	7.15413	1.60063	0.0753948	1	Gm6992	12	31068217	31069823	+	1607	processed_pseudogene	predicted gene 6992 [Source:MGI Symbol;Acc:MGI:3647975]	-
ENSMUSG00000036887	97.9677	180.136	175.643	201.418	203.693	215.187	151.249	206.766	-0.448203	0.0754127	0.704784	C1qa	4	136623228	136626114	-	1040	protein_coding	complement component 1, q subcomponent, alpha polypeptide [Source:MGI Symbol;Acc:MGI:88223]	-
ENSMUSG00000032607	171.943	190.144	219.765	160.291	153.317	127.156	193.951	146.921	0.401704	0.0754751	0.704784	Amt	9	108174052	108179501	+	2437	protein_coding	aminomethyltransferase [Source:MGI Symbol;Acc:MGI:3646700]	-
ENSMUSG00000045349	7.99737	6.36846	3.39406	13.7091	12.0464	23.9097	5.91996	16.555	-1.49194	0.0754777	1	Sh2d5	4	137977714	137988643	+	3740	protein_coding	SH2 domain containing 5 [Source:MGI Symbol;Acc:MGI:2446215]	-
ENSMUSG00000085440	69.9769	59.1357	68.7297	101.236	88.7049	97.8122	65.9474	95.9179	-0.540966	0.0755087	0.704784	Sorbs2os	8	46176362	46272334	-	2474	lncRNA	sorbin and SH3 domain containing 2, opposite strand [Source:MGI Symbol;Acc:MGI:2443013]	-
ENSMUSG00000014956	12964.7	12493.1	12808.3	10732.1	12284	11904.8	12755.4	11640.3	0.131996	0.0756584	0.705285	Ppp1cb	5	32616187	32674777	+	10913	protein_coding	protein phosphatase 1 catalytic subunit beta [Source:MGI Symbol;Acc:MGI:104871]	-
ENSMUSG00000089774	67.9776	77.3313	82.3059	112.836	118.273	94.5518	75.8716	108.554	-0.515333	0.0757075	0.705285	Slc5a3	16	91855210	91884361	+	10913	protein_coding	solute carrier family 5 (inositol transporters), member 3 [Source:MGI Symbol;Acc:MGI:1858226]	-
ENSMUSG00000024442	3089.98	3255.19	3209.08	2916.88	2808.99	2948.49	3184.75	2891.45	0.139474	0.0757275	0.705285	Dele1	18	38383308	38398514	+	7381	protein_coding	DAP3 binding cell death enhancer 1 [Source:MGI Symbol;Acc:MGI:1914089]	-
ENSMUSG00000048489	303.9	231.084	217.22	227.782	158.793	185.843	250.735	190.806	0.391993	0.0759202	0.706565	Depp1	6	116627570	116629755	+	1358	protein_coding	DEPP1 autophagy regulator [Source:MGI Symbol;Acc:MGI:1918730]	-
ENSMUSG00000045466	881.71	754.208	720.389	762.437	612.174	610.783	785.435	661.798	0.246095	0.0760138	0.706628	Zfp956	6	47930324	47942234	+	2968	protein_coding	zinc finger protein 956 [Source:MGI Symbol;Acc:MGI:2141515]	zf-C2H2
ENSMUSG00000113255	46.9845	20.0152	19.5158	9.49092	14.2366	15.2152	28.8385	12.9809	1.14807	0.076056	1	Tes3-ps	13	49646794	49650065	+	3272	protein_coding	testis derived transcript 3, pseudogene [Source:MGI Symbol;Acc:MGI:3582925]	-
ENSMUSG00000021843	6746.78	6879.76	6745.69	6800.77	7300.09	8695.51	6790.74	7598.79	-0.162166	0.0760708	0.706628	Ktn1	14	47885905	47977351	+	12912	protein_coding	kinectin 1 [Source:MGI Symbol;Acc:MGI:109153]	-
ENSMUSG00000024186	33.9888	33.6619	31.395	50.6182	45.9952	68.4685	33.0152	55.0273	-0.737569	0.0760924	0.706628	Rgs11	17	26421925	26430298	+	4206	protein_coding	regulator of G-protein signaling 11 [Source:MGI Symbol;Acc:MGI:1354739]	-
ENSMUSG00000107120	8.99704	10.9174	9.33366	4.21819	0	2.1736	9.74935	2.1306	2.18738	0.0761294	1	Gm43059	5	31618366	31619753	+	1388	TEC	predicted gene 43059 [Source:MGI Symbol;Acc:MGI:5663196]	-
ENSMUSG00000108518	2.99901	0	3.39406	9.49092	6.57074	13.0416	2.13102	9.70109	-2.18639	0.0761295	1	Gm5587	7	25118578	25119251	-	674	processed_pseudogene	predicted gene 5587 [Source:MGI Symbol;Acc:MGI:3645641]	-
ENSMUSG00000098893	19.9934	11.8271	8.48515	36.9091	24.0927	24.9965	13.4352	28.6661	-1.10212	0.0762205	1	Gm17828	9	72199824	72200622	-	799	processed_pseudogene	predicted gene, 17828 [Source:MGI Symbol;Acc:MGI:5010013]	-
ENSMUSG00000086529	1.99934	0.90978	0	7.38182	7.66586	4.34721	0.969707	6.46496	-2.77423	0.0762296	1	Acss2os	2	155388960	155398850	-	629	lncRNA	acyl-CoA synthetase short-chain family member 2, opposite strand [Source:MGI Symbol;Acc:MGI:1922195]	-
ENSMUSG00000037685	2755.09	2631.99	2768.7	2255.67	2688.53	2336.63	2718.6	2426.94	0.163822	0.0763858	0.708643	Atp8a1	5	67775483	68004777	-	14278	protein_coding	ATPase, aminophospholipid transporter (APLT), class I, type 8A, member 1 [Source:MGI Symbol;Acc:MGI:1330848]	-
ENSMUSG00000111063	3.99868	8.18802	11.8792	2.10909	2.19025	0	8.02197	1.43311	2.48672	0.0764107	1	Zfp660	9	122732311	122743219	+	7824	lncRNA	zinc finger protein 660 [Source:MGI Symbol;Acc:MGI:3645415]	-
ENSMUSG00000030279	454.85	412.13	458.198	625.346	479.664	493.408	441.726	532.806	-0.270826	0.0764387	0.708643	C2cd5	6	142956646	143045867	-	12621	protein_coding	C2 calcium-dependent domain containing 5 [Source:MGI Symbol;Acc:MGI:1921991]	-
ENSMUSG00000045382	66.9779	140.106	112.852	69.6001	51.4708	86.9442	106.645	69.3383	0.62286	0.076528	0.708643	Cxcr4	1	128515936	128520030	-	1808	protein_coding	chemokine (C-X-C motif) receptor 4 [Source:MGI Symbol;Acc:MGI:109563]	-
[truncated: 24,077 more rows]
